# Supplementary material for: Dynamic Changes in Host Gene Expression following In Vitro Viral Mimic Stimulation in Crocodile Cells
Source: Front Immunol. 2017 Nov 22;8:1634. doi: 10.3389/fimmu.2017.01634 (PMC5702629; doi:10.3389/fimmu.2017.01634)
Supplement: Supplementary file 1 [file Data_Sheet_1.zip]

Archive with 57 entries (54 files):
- Data sheet 1/
- Data sheet 1/.DS_Store
- __MACOSX/
- __MACOSX/Data sheet 1/
- __MACOSX/Data sheet 1/._.DS_Store
- Data sheet 1/Supplementary Material.pdf
- __MACOSX/Data sheet 1/._Supplementary Material.pdf
- Data sheet 1/Table_S1.xlsx
- __MACOSX/Data sheet 1/._Table_S1.xlsx
- Data sheet 1/Table_S10.xlsx
- __MACOSX/Data sheet 1/._Table_S10.xlsx
- Data sheet 1/Table_S11.xlsx
- __MACOSX/Data sheet 1/._Table_S11.xlsx
- Data sheet 1/Table_S12.xlsx
- __MACOSX/Data sheet 1/._Table_S12.xlsx
- Data sheet 1/Table_S13.xlsx
- __MACOSX/Data sheet 1/._Table_S13.xlsx
- Data sheet 1/Table_S14.xlsx
- __MACOSX/Data sheet 1/._Table_S14.xlsx
- Data sheet 1/Table_S15.xlsx
- __MACOSX/Data sheet 1/._Table_S15.xlsx
- Data sheet 1/Table_S16.xlsx
- __MACOSX/Data sheet 1/._Table_S16.xlsx
- Data sheet 1/Table_S17.xlsx
- __MACOSX/Data sheet 1/._Table_S17.xlsx
- Data sheet 1/Table_S18.xlsx
- __MACOSX/Data sheet 1/._Table_S18.xlsx
- Data sheet 1/Table_S19.xlsx
- __MACOSX/Data sheet 1/._Table_S19.xlsx
- Data sheet 1/Table_S2.xlsx
- __MACOSX/Data sheet 1/._Table_S2.xlsx
- Data sheet 1/Table_S20.xlsx
- __MACOSX/Data sheet 1/._Table_S20.xlsx
- Data sheet 1/Table_S21.xlsx
- __MACOSX/Data sheet 1/._Table_S21.xlsx
- Data sheet 1/Table_S22.xlsx
- __MACOSX/Data sheet 1/._Table_S22.xlsx
- Data sheet 1/Table_S23.xlsx
- __MACOSX/Data sheet 1/._Table_S23.xlsx
- Data sheet 1/Table_S24.xlsx
- __MACOSX/Data sheet 1/._Table_S24.xlsx
- Data sheet 1/Table_S25.xlsx
- __MACOSX/Data sheet 1/._Table_S25.xlsx
- Data sheet 1/Table_S3.xlsx
- __MACOSX/Data sheet 1/._Table_S3.xlsx
- Data sheet 1/Table_S4.xlsx
- __MACOSX/Data sheet 1/._Table_S4.xlsx
- Data sheet 1/Table_S5.xlsx
- __MACOSX/Data sheet 1/._Table_S5.xlsx
- Data sheet 1/Table_S6.xlsx
- __MACOSX/Data sheet 1/._Table_S6.xlsx
- Data sheet 1/Table_S7.xlsx
- __MACOSX/Data sheet 1/._Table_S7.xlsx
- Data sheet 1/Table_S8.xlsx
- __MACOSX/Data sheet 1/._Table_S8.xlsx
- Data sheet 1/Table_S9.xlsx
- __MACOSX/Data sheet 1/._Table_S9.xlsx
