# Supplementary material for: Dynamic Changes in Host Gene Expression following In Vitro Viral Mimic Stimulation in Crocodile Cells
Source: Front Immunol. 2017 Nov 22;8:1634. doi: 10.3389/fimmu.2017.01634 (PMC5702629; doi:10.3389/fimmu.2017.01634)
Supplement: Supplementary file 1 [file Data_Sheet_1.zip › Data sheet 1/Table_S1.xlsx]

## Sheet: Table S1
Table S1: RNA-seq library information (alignment and assignment of reads) for dsRNA and dsDNA stimulated LV1 crocodile cells
Sample	Index sequence	Number of total reads	Reads length	GC%	Number of total mapped	Percentage of total mapped reads	Uniquely mapped reads	Percentage of unique mapped reads	Unmapped reads	Percentage of unmapped reads	Total alignments reads	Multi mapped reads
Cont-r1	CGATGT	60559212	125	49	49117887	81.1072	46377337	76.5818	11441325	18.8928	59200933	583090
Cont-r2	TGACCA	66806660	125	49	54497497	81.5749	48166472	72.0983	12309163	18.4251	61850098	582653
cont-r3	ACAGTG	97482684	125	49	79391290	81.4414	70663272	72.488	18091394	18.5586	90855053	881456
24dsRNA-r1	GCCAAT	58800274	125	49	47655395	81.0462	42746356	72.6975	11144879	18.9538	55069457	502885
24dsRNA-r2	CAGATC	61399946	125	49	49698660	80.9425	45186947	73.5944	11701286	19.0575	58135959	529491
24dsRNA-r1	CTTGTA	61705248	125	49	50219552	81.3862	44989006	72.9095	11485696	18.6138	57736593	535026
48dsRNA-r1	AGTCAA	60820826	125	49	49344953	81.1317	44874590	73.7816	11475873	18.8683	57629454	545603
48dsRNA-r2	AGTTCC	55704644	125	49	45215068	81.1693	41418384	74.3536	10489576	18.8307	53064060	493088
48dsRNA-r3	ATGTCA	65004876	125	49	52918804	81.4074	47145092	72.5255	12086072	18.5926	60566878	570118
48dsDNA-r1	CCGTCC	60464502	125	48	49251969	81.456	45044287	74.4971	11212533	18.544	57490328	523044
48dsDNA-r2	GTCCGC	55174592	125	49	44668028	80.9576	40922341	74.1688	10506564	19.0424	52546975	474825
48dsDNA-r3	GTGAAA	54623996	125	49	44375186	81.2375	39960552	73.1557	10248810	18.7625	51284653	456594
Mean		6.32123e+07	125	48.9167	5.13629e+07	81.2382	4.64579e+07	73.571	1.18494e+07	18.7618	5.96192e+07	556489
Median		60690019			49298461		4.50166e+07		11458599		5.7683e+07	532258
Maximun		97482684			79391290		70663272		18091394		90855053	881456
Minimum		54623996			44375186		39960552		10248810		51284653	456594
Total		758547460			616354289		557494636		142193171		715430441	6677873
