# Supplementary material for: Dynamic Changes in Host Gene Expression following In Vitro Viral Mimic Stimulation in Crocodile Cells
Source: Front Immunol. 2017 Nov 22;8:1634. doi: 10.3389/fimmu.2017.01634 (PMC5702629; doi:10.3389/fimmu.2017.01634)
Supplement: Supplementary file 1 [file Data_Sheet_1.zip › Data sheet 1/Table_S10.xlsx]

## Sheet: Table S10
Table S10: Detailed information for commonly downregulated genes detected betwwen dsRNA and dsDNA stimulated LV-1 cells at 48 hps; using a fold change threshold of >1.5, P-value of ≤ 0.05 and FDR-adjusted P values of ≤ 0.05.
Entrez ID	Gene symbol	Gene	Log2 fold-change for dsRNA stimulation at 48 hrs	P-value	FDR-corrected p-value	Log2 fold-change for dsDNA stimulation at 48 hrs	P-value	FDR-corrected p-value
GeneID:109321961	PDLIM3	gene=PDLIM3;model_evidence=Supporting evidence includes similarity to: 9 Proteins%2C and 100%25 coverage of the annotated genomic feature by RNAseq alignments%2C including 1 sample with support for all annotated introns;product=PDZ and LIM domain 3%2C transcript variant X2	-2.65121	2.18906e-24	1.70003e-23	-0.834649	9.4852e-06	3.51993e-05
GeneID:109322262	GPR20	gene=GPR20;model_evidence=Supporting evidence includes similarity to: 8 Proteins%2C and 100%25 coverage of the annotated genomic feature by RNAseq alignments%2C including 12 samples with support for all annotated introns;product=G protein-coupled receptor 20%2C transcript variant X2	-2.49658	7.38861e-07	2.09568e-06	-0.885176	0.0190499	0.0376414
GeneID:109312674	CMKLR1	gene=CMKLR1;model_evidence=Supporting evidence includes similarity to: 14 Proteins%2C and 100%25 coverage of the annotated genomic feature by RNAseq alignments%2C including 10 samples with support for all annotated introns;product=chemerin chemokine-like receptor 1%2C transcript variant X3	-2.38697	1.26499e-63	2.43252e-62	-1.39531	2.02834e-31	5.80588e-30
GeneID:109311611	LOC109311611	gene=LOC109311611;model_evidence=Supporting evidence includes similarity to: 21 Proteins%2C and 100%25 coverage of the annotated genomic feature by RNAseq alignments%2C including 16 samples with support for all annotated introns;product=rho-related GTP-binding protein RhoB-like%2C transcript variant X1	-2.36436	3.80652e-06	1.00861e-05	-1.25676	0.00254116	0.00616159
GeneID:109309730	TLL1	gene=TLL1;model_evidence=Supporting evidence includes similarity to: 22 Proteins%2C and 100%25 coverage of the annotated genomic feature by RNAseq alignments%2C including 38 samples with support for all annotated introns;product=tolloid like 1%2C transcript variant X2	-2.13723	2.05934e-12	8.84398e-12	-0.970835	8.63391e-05	0.000274246
GeneID:109320566	LOC109320566	gene=LOC109320566;model_evidence=Supporting evidence includes similarity to: 6 Proteins%2C and 98%25 coverage of the annotated genomic feature by RNAseq alignments;product=potassium voltage-gated channel subfamily V member 2-like	-2.02122	4.89628e-12	2.04298e-11	-1.4567	3.2879e-08	1.67141e-07
GeneID:109320408	LOC109320408	gene=LOC109320408;partial=true;product=LOW QUALITY PROTEIN: heat shock protein 30D-like	-1.99034	8.48873e-95	2.43539e-93	-2.87902	1.67043e-158	1.09721e-155
GeneID:109315921	WNT5B	gene=WNT5B;model_evidence=Supporting evidence includes similarity to: 46 Proteins%2C and 95%25 coverage of the annotated genomic feature by RNAseq alignments;product=Wnt family member 5B	-1.98424	1.40357e-214	9.36717e-213	-1.64886	9.55092e-163	7.0115e-160
GeneID:109317615	LMOD1	gene=LMOD1;model_evidence=Supporting evidence includes similarity to: 7 Proteins%2C and 98%25 coverage of the annotated genomic feature by RNAseq alignments%2C including 15 samples with support for all annotated introns;product=leiomodin 1	-1.96682	7.03906e-264	5.525e-262	-1.7246	9.73873e-220	1.1049e-216
GeneID:109313853	TNC	gene=TNC;model_evidence=Supporting evidence includes similarity to: 13 Proteins%2C and 100%25 coverage of the annotated genomic feature by RNAseq alignments%2C including 38 samples with support for all annotated introns;product=tenascin C%2C transcript variant X1	-1.95431	0	0	-0.635599	4.8032e-65	5.35213e-63
GeneID:109315030	LOC109315030	gene=LOC109315030;model_evidence=Supporting evidence includes similarity to: 100%25 coverage of the annotated genomic feature by RNAseq alignments%2C including 2 samples with support for all annotated introns;product=uncharacterized LOC109315030	-1.93415	3.02187e-142	1.3865e-140	-1.17287	7.12652e-65	7.80167e-63
GeneID:109322110	WISP1	gene=WISP1;model_evidence=Supporting evidence includes similarity to: 7 Proteins%2C and 100%25 coverage of the annotated genomic feature by RNAseq alignments%2C including 47 samples with support for all annotated introns;product=WNT1 inducible signaling pathway protein 1%2C transcript variant X1	-1.92656	3.00264e-81	7.2763e-80	-1.48485	4.04101e-57	3.31788e-55
GeneID:109315201	FAM20A	gene=FAM20A;model_evidence=Supporting evidence includes similarity to: 6 Proteins%2C and 87%25 coverage of the annotated genomic feature by RNAseq alignments;product=FAM20A%2C golgi associated secretory pathway pseudokinase	-1.90532	7.2778e-35	7.857e-34	-1.19341	1.03507e-18	1.34419e-17
GeneID:109309856	FSTL4	gene=FSTL4;model_evidence=Supporting evidence includes similarity to: 98%25 coverage of the annotated genomic feature by RNAseq alignments;product=follistatin like 4	-1.84167	4.13214e-07	1.199e-06	-1.43557	1.7188e-05	6.14809e-05
GeneID:109317334	ARHGAP25	gene=ARHGAP25;model_evidence=Supporting evidence includes similarity to: 2 Proteins%2C and 100%25 coverage of the annotated genomic feature by RNAseq alignments%2C including 12 samples with support for all annotated introns;product=Rho GTPase activating protein 25%2C transcript variant X3	-1.83841	1.47428e-128	6.01273e-127	-1.90234	1.37149e-138	6.58316e-136
GeneID:109306732	LOC109306732	gene=LOC109306732;model_evidence=Supporting evidence includes similarity to: 38 Proteins%2C and 100%25 coverage of the annotated genomic feature by RNAseq alignments%2C including 37 samples with support for all annotated introns;product=neutrophil collagenase-like	-1.8338	7.86634e-60	1.41255e-58	-1.0179	1.9181e-24	3.616e-23
GeneID:109321857	MTNR1A	gene=MTNR1A;model_evidence=Supporting evidence includes similarity to: 32 Proteins%2C and 99%25 coverage of the annotated genomic feature by RNAseq alignments;product=melatonin receptor 1A	-1.81201	1.70212e-11	6.87014e-11	-1.17346	7.64324e-07	3.2881e-06
GeneID:109314833	LOC109314833	gene=LOC109314833;model_evidence=Supporting evidence includes similarity to: 8 Proteins%2C and 100%25 coverage of the annotated genomic feature by RNAseq alignments%2C including 16 samples with support for all annotated introns;product=urotensin-2 receptor-like	-1.71655	2.30497e-10	8.61516e-10	-1.19186	1.00034e-06	4.25504e-06
GeneID:109324042	GFRA1	gene=GFRA1;model_evidence=Supporting evidence includes similarity to: 6 Proteins%2C and 100%25 coverage of the annotated genomic feature by RNAseq alignments%2C including 89 samples with support for all annotated introns;product=GDNF family receptor alpha 1%2C transcript variant X1	-1.71285	4.90848e-14	2.32742e-13	-0.74273	0.000111773	0.000347256
GeneID:109314668	CDH12	gene=CDH12;model_evidence=Supporting evidence includes similarity to: 13 Proteins%2C and 98%25 coverage of the annotated genomic feature by RNAseq alignments;product=cadherin 12	-1.69573	1.96469e-13	8.98145e-13	-1.98257	8.72213e-17	9.91367e-16
GeneID:109324788	LOC109324788	gene=LOC109324788;model_evidence=Supporting evidence includes similarity to: 100%25 coverage of the annotated genomic feature by RNAseq alignments%2C including 13 samples with support for all annotated introns;product=uncharacterized LOC109324788	-1.64257	9.40885e-09	3.14384e-08	-0.600286	0.0114786	0.0240237
GeneID:109314912	FSCN2	gene=FSCN2;model_evidence=Supporting evidence includes similarity to: 2 Proteins%2C and 100%25 coverage of the annotated genomic feature by RNAseq alignments%2C including 45 samples with support for all annotated introns;product=fascin actin-bundling protein 2%2C retinal%2C transcript variant X1	-1.64245	0	0	-1.18329	3.1087e-219	3.23305e-216
GeneID:109306509	LCP1	gene=LCP1;model_evidence=Supporting evidence includes similarity to: 22 Proteins%2C and 100%25 coverage of the annotated genomic feature by RNAseq alignments%2C including 87 samples with support for all annotated introns;product=lymphocyte cytosolic protein 1	-1.6419	3.51134e-84	8.94316e-83	-0.632438	1.14667e-18	1.48449e-17
GeneID:109309119	HAPLN3	gene=HAPLN3;model_evidence=Supporting evidence includes similarity to: 7 Proteins%2C and 100%25 coverage of the annotated genomic feature by RNAseq alignments%2C including 75 samples with support for all annotated introns;product=hyaluronan and proteoglycan link protein 3	-1.59635	1.77022e-81	4.31492e-80	-1.1763	6.24949e-52	4.40642e-50
GeneID:109319668	KCNG3	gene=KCNG3;model_evidence=Supporting evidence includes similarity to: 7 Proteins%2C and 100%25 coverage of the annotated genomic feature by RNAseq alignments;product=potassium voltage-gated channel modifier subfamily G member 3	-1.54555	8.18711e-36	9.18015e-35	-0.926667	6.77015e-17	7.77686e-16
GeneID:109318975	ITGB3	gene=ITGB3;model_evidence=Supporting evidence includes similarity to: 32 Proteins%2C and 100%25 coverage of the annotated genomic feature by RNAseq alignments%2C including 24 samples with support for all annotated introns;product=integrin subunit beta 3	-1.54385	2.63597e-275	2.13616e-273	-1.03332	2.06976e-135	9.22522e-133
GeneID:109314798	HS3ST6	gene=HS3ST6;model_evidence=Supporting evidence includes similarity to: 14 Proteins%2C and 97%25 coverage of the annotated genomic feature by RNAseq alignments;product=heparan sulfate-glucosamine 3-sulfotransferase 6	-1.54113	8.48809e-08	2.62466e-07	-0.702771	0.00415247	0.00963249
GeneID:109313754	LOC109313754	gene=LOC109313754;model_evidence=Supporting evidence includes similarity to: 11 Proteins%2C and 97%25 coverage of the annotated genomic feature by RNAseq alignments;product=brain-specific homeobox/POU domain protein 3	-1.53285	3.27905e-05	7.86972e-05	-2.57128	3.13926e-09	1.80211e-08
GeneID:109310979	IL13RA2	gene=IL13RA2;model_evidence=Supporting evidence includes similarity to: 2 Proteins%2C and 100%25 coverage of the annotated genomic feature by RNAseq alignments%2C including 2 samples with support for all annotated introns;product=interleukin 13 receptor subunit alpha 2%2C transcript variant X2	-1.52763	4.50312e-11	1.7762e-10	-1.29763	3.91085e-09	2.22357e-08
GeneID:109321048	LOC109321048	gene=LOC109321048;model_evidence=Supporting evidence includes similarity to: 589 Proteins%2C and 100%25 coverage of the annotated genomic feature by RNAseq alignments%2C including 1 sample with support for all annotated introns;product=actin%2C aortic smooth muscle-like%2C transcript variant X1	-1.5276	5.30617e-11	2.08308e-10	-1.27387	8.32882e-09	4.50949e-08
GeneID:109315946	LOC109315946	gene=LOC109315946;model_evidence=Supporting evidence includes similarity to: 1 Protein%2C and 98%25 coverage of the annotated genomic feature by RNAseq alignments;product=voltage-dependent T-type calcium channel subunit alpha-1I-like	-1.50888	1.09583e-05	2.77122e-05	-1.65568	1.76915e-06	7.28437e-06
GeneID:109309945	KCNMB1	gene=KCNMB1;model_evidence=Supporting evidence includes similarity to: 4 Proteins%2C and 100%25 coverage of the annotated genomic feature by RNAseq alignments%2C including 88 samples with support for all annotated introns;product=potassium calcium-activated channel subfamily M regulatory beta subunit 1	-1.49872	3.60075e-16	1.92782e-15	-0.890764	5.64857e-08	2.78633e-07
GeneID:109309434	LOC109309434	gene=LOC109309434;model_evidence=Supporting evidence includes similarity to: 23 Proteins%2C and 100%25 coverage of the annotated genomic feature by RNAseq alignments%2C including 12 samples with support for all annotated introns;product=UDP-glucuronosyltransferase 2A1-like%2C transcript variant X2	-1.45238	9.37316e-35	1.00929e-33	-0.716849	7.25773e-12	5.4696e-11
GeneID:109313257	LOC109313257	gene=LOC109313257;model_evidence=Supporting evidence includes similarity to: 68 Proteins%2C and 100%25 coverage of the annotated genomic feature by RNAseq alignments%2C including 102 samples with support for all annotated introns;product=myosin regulatory light polypeptide 9	-1.42647	0	0	-0.838743	1.53009e-162	1.06086e-159
GeneID:109324465	LOXL3	gene=LOXL3;model_evidence=Supporting evidence includes similarity to: 5 Proteins%2C and 100%25 coverage of the annotated genomic feature by RNAseq alignments%2C including 41 samples with support for all annotated introns;product=lysyl oxidase like 3%2C transcript variant X2	-1.41244	1.45838e-13	6.70865e-13	-0.751467	9.36116e-06	3.47493e-05
GeneID:109323103	THSD7B	gene=THSD7B;model_evidence=Supporting evidence includes similarity to: 2 Proteins%2C and 100%25 coverage of the annotated genomic feature by RNAseq alignments%2C including 3 samples with support for all annotated introns;product=thrombospondin type 1 domain containing 7B	-1.39863	1.66842e-06	4.56821e-06	-0.690155	0.00700535	0.0154137
GeneID:109321383	GALNT16	gene=GALNT16;model_evidence=Supporting evidence includes similarity to: 12 Proteins%2C and 100%25 coverage of the annotated genomic feature by RNAseq alignments%2C including 23 samples with support for all annotated introns;product=polypeptide N-acetylgalactosaminyltransferase 16%2C transcript variant X1	-1.39721	1.5705e-134	6.73535e-133	-1.30038	4.35606e-121	1.39394e-118
GeneID:109319284	LSAMP	gene=LSAMP;model_evidence=Supporting evidence includes similarity to: 12 Proteins%2C and 100%25 coverage of the annotated genomic feature by RNAseq alignments%2C including 74 samples with support for all annotated introns;product=limbic system-associated membrane protein%2C transcript variant X1	-1.39702	0.00146624	0.00287174	-1.35382	0.00161729	0.00407919
GeneID:109324281	LRRC27	gene=LRRC27;model_evidence=Supporting evidence includes similarity to: 3 Proteins%2C and 100%25 coverage of the annotated genomic feature by RNAseq alignments%2C including 42 samples with support for all annotated introns;product=leucine rich repeat containing 27%2C transcript variant X3	-1.39339	2.34759e-24	1.81975e-23	-1.1202	3.70958e-18	4.64348e-17
GeneID:109322092	UNC5C	gene=UNC5C;model_evidence=Supporting evidence includes similarity to: 8 Proteins%2C and 100%25 coverage of the annotated genomic feature by RNAseq alignments%2C including 22 samples with support for all annotated introns;product=unc-5 netrin receptor C	-1.38405	8.54046e-59	1.50331e-57	-0.937222	1.68804e-32	5.07634e-31
GeneID:109307055	LOC109307055	gene=LOC109307055;model_evidence=Supporting evidence includes similarity to: 18 Proteins%2C and 100%25 coverage of the annotated genomic feature by RNAseq alignments%2C including 3 samples with support for all annotated introns;product=coagulation factor XIII B chain-like%2C transcript variant X1	-1.36967	0.000510625	0.00106387	-0.897749	0.0121397	0.0252507
GeneID:109324557	STC1	gene=STC1;model_evidence=Supporting evidence includes similarity to: 12 Proteins%2C and 100%25 coverage of the annotated genomic feature by RNAseq alignments%2C including 96 samples with support for all annotated introns;product=stanniocalcin 1	-1.36477	6.02582e-25	4.74462e-24	-1.49508	3.29236e-29	8.30073e-28
GeneID:109315693	SLCO5A1	gene=SLCO5A1;model_evidence=Supporting evidence includes similarity to: 4 Proteins%2C and 100%25 coverage of the annotated genomic feature by RNAseq alignments%2C including 22 samples with support for all annotated introns;partial=true;product=solute carrier organic anion transporter family member 5A1	-1.3565	1.52641e-11	6.17692e-11	-1.04151	3.44761e-08	1.74682e-07
GeneID:109311270	PODXL2	gene=PODXL2;model_evidence=Supporting evidence includes similarity to: 2 Proteins%2C and 100%25 coverage of the annotated genomic feature by RNAseq alignments%2C including 48 samples with support for all annotated introns;product=podocalyxin like 2%2C transcript variant X1	-1.35589	1.19798e-13	5.54557e-13	-1.44559	2.69928e-15	2.73434e-14
GeneID:109307374	LOC109307374	gene=LOC109307374;model_evidence=Supporting evidence includes similarity to: 100%25 coverage of the annotated genomic feature by RNAseq alignments%2C including 19 samples with support for all annotated introns;product=uncharacterized LOC109307374	-1.34223	2.61783e-07	7.7455e-07	-1.01129	3.17302e-05	0.000108115
GeneID:109309511	EPGN	gene=EPGN;model_evidence=Supporting evidence includes similarity to: 4 Proteins%2C and 100%25 coverage of the annotated genomic feature by RNAseq alignments%2C including 8 samples with support for all annotated introns;product=epithelial mitogen	-1.34094	6.90425e-05	0.000160397	-0.952364	0.00215692	0.00530203
GeneID:109314390	LRRC38	gene=LRRC38;model_evidence=Supporting evidence includes similarity to: 9 Proteins%2C and 100%25 coverage of the annotated genomic feature by RNAseq alignments%2C including 30 samples with support for all annotated introns;product=leucine rich repeat containing 38	-1.32355	0.000381044	0.000808059	-1.57055	4.08562e-05	0.000136919
GeneID:109308499	VWA5B2	gene=VWA5B2;model_evidence=Supporting evidence includes similarity to: 8 Proteins%2C and 100%25 coverage of the annotated genomic feature by RNAseq alignments%2C including 1 sample with support for all annotated introns;product=von Willebrand factor A domain containing 5B2%2C transcript variant X2	-1.31933	6.37103e-06	1.64959e-05	-1.60036	1.17244e-07	5.57836e-07
GeneID:109314968	LOC109314968	gene=LOC109314968;model_evidence=Supporting evidence includes similarity to: 100%25 coverage of the annotated genomic feature by RNAseq alignments%2C including 66 samples with support for all annotated introns;product=uncharacterized LOC109314968	-1.30899	2.81392e-17	1.60796e-16	-1.13128	2.1669e-14	2.0487e-13
GeneID:109322723	COL6A2	gene=COL6A2;model_evidence=Supporting evidence includes similarity to: 5 Proteins%2C and 100%25 coverage of the annotated genomic feature by RNAseq alignments%2C including 119 samples with support for all annotated introns;product=collagen type VI alpha 2 chain%2C transcript variant X1	-1.29772	4.85268e-255	3.71543e-253	-0.615446	1.08644e-61	1.03502e-59
GeneID:109324942	ACER1	gene=ACER1;model_evidence=Supporting evidence includes similarity to: 4 Proteins%2C and 100%25 coverage of the annotated genomic feature by RNAseq alignments%2C including 6 samples with support for all annotated introns;product=alkaline ceramidase 1%2C transcript variant X1	-1.28884	8.23014e-12	3.3798e-11	-1.08693	1.52879e-09	9.12882e-09
GeneID:109306319	COL4A1	gene=COL4A1;model_evidence=Supporting evidence includes similarity to: 8 Proteins%2C and 100%25 coverage of the annotated genomic feature by RNAseq alignments;product=collagen type IV alpha 1 chain	-1.26045	5.34355e-06	1.39368e-05	-0.795721	0.00160831	0.00406063
GeneID:109321161	IGF2	gene=IGF2;model_evidence=Supporting evidence includes similarity to: 9 Proteins%2C and 100%25 coverage of the annotated genomic feature by RNAseq alignments%2C including 115 samples with support for all annotated introns;product=insulin like growth factor 2%2C transcript variant X1	-1.25796	1.04959e-30	1.00606e-29	-1.22446	3.19463e-30	8.57397e-29
GeneID:109317955	LOC109317955	gene=LOC109317955;model_evidence=Supporting evidence includes similarity to: 8 Proteins%2C and 100%25 coverage of the annotated genomic feature by RNAseq alignments%2C including 6 samples with support for all annotated introns;product=transmembrane protein 45B-like	-1.2432	3.58968e-59	6.3455e-58	-0.95692	4.94065e-39	2.02162e-37
GeneID:109317772	CCND3	gene=CCND3;model_evidence=Supporting evidence includes similarity to: 16 Proteins%2C and 100%25 coverage of the annotated genomic feature by RNAseq alignments%2C including 109 samples with support for all annotated introns;product=cyclin D3%2C transcript variant X1	-1.23499	1.48891e-252	1.13302e-250	-1.15998	5.21222e-226	7.22761e-223
GeneID:109309389	RRH	gene=RRH;model_evidence=Supporting evidence includes similarity to: 4 Proteins%2C and 97%25 coverage of the annotated genomic feature by RNAseq alignments;product=retinal pigment epithelium-derived rhodopsin homolog	-1.23334	0.000118877	0.000268863	-1.03508	0.000689744	0.00186644
GeneID:109322400	LOC109322400	gene=LOC109322400;model_evidence=Supporting evidence includes similarity to: 15 Proteins%2C and 99%25 coverage of the annotated genomic feature by RNAseq alignments;product=melanopsin-like	-1.22819	2.3713e-13	1.08046e-12	-0.786484	3.55375e-07	1.5943e-06
GeneID:109311005	FHL1	gene=FHL1;model_evidence=Supporting evidence includes similarity to: 26 Proteins%2C and 100%25 coverage of the annotated genomic feature by RNAseq alignments%2C including 31 samples with support for all annotated introns;product=four and a half LIM domains 1%2C transcript variant X4	-1.21987	1.22804e-277	1.02858e-275	-0.72683	1.96042e-109	5.43688e-107
GeneID:109317720	FAM72A	gene=FAM72A;model_evidence=Supporting evidence includes similarity to: 10 Proteins%2C and 100%25 coverage of the annotated genomic feature by RNAseq alignments%2C including 85 samples with support for all annotated introns;product=family with sequence similarity 72 member A	-1.20907	7.93809e-121	2.96609e-119	-0.876243	1.61727e-71	2.05954e-69
GeneID:109315414	TAGLN	gene=TAGLN;model_evidence=Supporting evidence includes similarity to: 21 Proteins%2C and 100%25 coverage of the annotated genomic feature by RNAseq alignments%2C including 124 samples with support for all annotated introns;product=transgelin	-1.20325	7.60058e-293	6.77537e-291	-0.69201	1.36356e-100	3.27255e-98
GeneID:109322430	ARC	gene=ARC;model_evidence=Supporting evidence includes similarity to: 7 Proteins%2C and 100%25 coverage of the annotated genomic feature by RNAseq alignments;product=activity regulated cytoskeleton associated protein	-1.20205	8.15599e-106	2.6507e-104	-1.29258	8.63013e-122	2.91092e-119
GeneID:109307580	DIRAS3	gene=DIRAS3;model_evidence=Supporting evidence includes similarity to: 18 Proteins%2C and 100%25 coverage of the annotated genomic feature by RNAseq alignments%2C including 26 samples with support for all annotated introns;product=DIRAS family GTPase 3%2C transcript variant X3	-1.19998	4.1112e-06	1.08473e-05	-0.784073	0.00102514	0.00267717
GeneID:109312633	HPD	gene=HPD;model_evidence=Supporting evidence includes similarity to: 12 Proteins%2C and 100%25 coverage of the annotated genomic feature by RNAseq alignments%2C including 44 samples with support for all annotated introns;product=4-hydroxyphenylpyruvate dioxygenase%2C transcript variant X1	-1.19779	3.39166e-06	9.03479e-06	-1.06457	1.81768e-05	6.45735e-05
GeneID:109322812	ITGAV	gene=ITGAV;model_evidence=Supporting evidence includes similarity to: 7 Proteins%2C and 100%25 coverage of the annotated genomic feature by RNAseq alignments%2C including 55 samples with support for all annotated introns;product=integrin subunit alpha V	-1.19349	8.6497e-121	3.22233e-119	-0.667506	1.34491e-42	6.50562e-41
GeneID:109322320	SLC2A9	gene=SLC2A9;model_evidence=Supporting evidence includes similarity to: 20 Proteins%2C and 100%25 coverage of the annotated genomic feature by RNAseq alignments%2C including 9 samples with support for all annotated introns;product=solute carrier family 2 member 9%2C transcript variant X2	-1.19324	0.000515818	0.00107384	-0.905842	0.00491685	0.0112016
GeneID:109319919	CHMP4C	gene=CHMP4C;model_evidence=Supporting evidence includes similarity to: 8 Proteins%2C and 100%25 coverage of the annotated genomic feature by RNAseq alignments%2C including 99 samples with support for all annotated introns;product=charged multivesicular body protein 4C	-1.17696	0.000161415	0.000358126	-0.74415	0.00909297	0.019542
GeneID:109324227	MFSD13A	gene=MFSD13A;model_evidence=Supporting evidence includes similarity to: 4 Proteins%2C and 100%25 coverage of the annotated genomic feature by RNAseq alignments%2C including 20 samples with support for all annotated introns;product=major facilitator superfamily domain containing 13A%2C transcript variant X1	-1.16488	1.78757e-139	7.99602e-138	-1.07557	1.88869e-122	6.73453e-120
GeneID:109323407	ESPL1	gene=ESPL1;model_evidence=Supporting evidence includes similarity to: 8 Proteins%2C and 100%25 coverage of the annotated genomic feature by RNAseq alignments%2C including 2 samples with support for all annotated introns;product=extra spindle pole bodies like 1%2C separase%2C transcript variant X2	-1.16074	9.79565e-187	5.7665e-185	-0.77153	3.74917e-91	7.42693e-89
GeneID:109309996	LOC109309996	gene=LOC109309996;model_evidence=Supporting evidence includes similarity to: 100%25 coverage of the annotated genomic feature by RNAseq alignments%2C including 28 samples with support for all annotated introns;product=uncharacterized LOC109309996	-1.15386	8.93003e-05	0.000204715	-0.645541	0.0153028	0.030998
GeneID:109307361	NEXN	gene=NEXN;model_evidence=Supporting evidence includes similarity to: 1 Protein%2C and 100%25 coverage of the annotated genomic feature by RNAseq alignments%2C including 3 samples with support for all annotated introns;product=nexilin F-actin binding protein%2C transcript variant X2	-1.15058	5.52383e-39	6.7256e-38	-0.759147	1.71741e-20	2.50976e-19
GeneID:109322442	LOC109322442	gene=LOC109322442;model_evidence=Supporting evidence includes similarity to: 100%25 coverage of the annotated genomic feature by RNAseq alignments%2C including 5 samples with support for all annotated introns;product=uncharacterized LOC109322442	-1.14711	2.17077e-118	7.87536e-117	-1.31482	5.39988e-152	3.36952e-149
GeneID:109319049	LOC109319049	gene=LOC109319049;model_evidence=Supporting evidence includes similarity to: 2 Proteins%2C and 97%25 coverage of the annotated genomic feature by RNAseq alignments;product=golgin subfamily A member 6-like protein 6	-1.12932	5.1545e-05	0.000121214	-1.75561	9.41744e-09	5.06812e-08
GeneID:109314269	DRAXIN	gene=DRAXIN;model_evidence=Supporting evidence includes similarity to: 3 Proteins%2C and 100%25 coverage of the annotated genomic feature by RNAseq alignments%2C including 92 samples with support for all annotated introns;product=dorsal inhibitory axon guidance protein	-1.12827	0.00428027	0.00786133	-1.28929	0.00126882	0.00326357
GeneID:109323207	LCT	gene=LCT;model_evidence=Supporting evidence includes similarity to: 10 Proteins%2C and 98%25 coverage of the annotated genomic feature by RNAseq alignments;product=lactase	-1.11962	1.0138e-13	4.71044e-13	-0.855732	1.67955e-09	9.95289e-09
GeneID:109306610	HSPH1	gene=HSPH1;model_evidence=Supporting evidence includes similarity to: 9 Proteins%2C and 100%25 coverage of the annotated genomic feature by RNAseq alignments%2C including 79 samples with support for all annotated introns;product=heat shock protein family H (Hsp110) member 1	-1.11302	1.42375e-90	3.93105e-89	-1.01233	2.72175e-78	3.9497e-76
GeneID:109314947	LOC109314947	gene=LOC109314947;model_evidence=Supporting evidence includes similarity to: 2 Proteins%2C and 100%25 coverage of the annotated genomic feature by RNAseq alignments%2C including 59 samples with support for all annotated introns;product=WD repeat-containing protein on Y chromosome-like%2C transcript variant X1	-1.11038	0.0113604	0.0194376	-1.1803	0.00695468	0.0153104
GeneID:109309308	ADAMTS3	gene=ADAMTS3;model_evidence=Supporting evidence includes similarity to: 7 Proteins%2C and 98%25 coverage of the annotated genomic feature by RNAseq alignments;product=ADAM metallopeptidase with thrombospondin type 1 motif 3	-1.10464	1.42262e-35	1.57956e-34	-0.888702	1.35668e-25	2.78156e-24
GeneID:109319443	LOC109319443	gene=LOC109319443;model_evidence=Supporting evidence includes similarity to: 100%25 coverage of the annotated genomic feature by RNAseq alignments%2C including 45 samples with support for all annotated introns;product=uncharacterized LOC109319443	-1.09744	0.00168788	0.00327754	-0.86434	0.00895386	0.0192662
GeneID:109307816	NPR3	gene=NPR3;model_evidence=Supporting evidence includes similarity to: 11 Proteins%2C and 100%25 coverage of the annotated genomic feature by RNAseq alignments%2C including 85 samples with support for all annotated introns;product=natriuretic peptide receptor 3%2C transcript variant X1	-1.09686	7.00849e-15	3.48748e-14	-1.6322	3.75678e-27	8.44767e-26
GeneID:109323158	STAT4	gene=STAT4;model_evidence=Supporting evidence includes similarity to: 12 Proteins%2C and 100%25 coverage of the annotated genomic feature by RNAseq alignments%2C including 7 samples with support for all annotated introns;product=signal transducer and activator of transcription 4%2C transcript variant X1	-1.08413	2.41825e-13	1.10065e-12	-0.897074	2.26515e-10	1.47311e-09
GeneID:109316513	PTN	gene=PTN;model_evidence=Supporting evidence includes similarity to: 4 Proteins%2C and 87%25 coverage of the annotated genomic feature by RNAseq alignments%2C including 113 samples with support for all annotated introns;product=pleiotrophin	-1.07362	1.69335e-10	6.3846e-10	-0.673826	1.52047e-05	5.4874e-05
GeneID:109317271	SCARF1	gene=SCARF1;model_evidence=Supporting evidence includes similarity to: 8 Proteins%2C and 100%25 coverage of the annotated genomic feature by RNAseq alignments%2C including 24 samples with support for all annotated introns;product=scavenger receptor class F member 1%2C transcript variant X1	-1.06917	4.13293e-34	4.34166e-33	-0.823658	5.46203e-23	9.28694e-22
GeneID:109324518	LOC109324518	gene=LOC109324518;model_evidence=Supporting evidence includes similarity to: 100%25 coverage of the annotated genomic feature by RNAseq alignments%2C including 126 samples with support for all annotated introns;product=uncharacterized LOC109324518	-1.06404	4.1777e-13	1.87613e-12	-0.84345	1.45037e-09	8.68552e-09
GeneID:109324169	ACTA2	gene=ACTA2;model_evidence=Supporting evidence includes similarity to: 583 Proteins%2C and 100%25 coverage of the annotated genomic feature by RNAseq alignments%2C including 120 samples with support for all annotated introns;product=actin%2C alpha 2%2C smooth muscle%2C aorta%2C transcript variant X1	-1.05937	3.03364e-175	1.72876e-173	-0.896286	7.67193e-129	2.99205e-126
GeneID:109316465	LOC109316465	gene=LOC109316465;model_evidence=Supporting evidence includes similarity to: 100%25 coverage of the annotated genomic feature by RNAseq alignments%2C including 7 samples with support for all annotated introns;product=uncharacterized LOC109316465	-1.05835	0.00179261	0.0034658	-1.18811	0.000503189	0.00140111
GeneID:109318645	FAM110D	gene=FAM110D;model_evidence=Supporting evidence includes similarity to: 9 Proteins%2C and 100%25 coverage of the annotated genomic feature by RNAseq alignments;product=family with sequence similarity 110 member D	-1.05688	0.0022521	0.00429825	-0.945285	0.00470963	0.0107728
GeneID:109319699	RD3	gene=RD3;model_evidence=Supporting evidence includes similarity to: 6 Proteins%2C and 100%25 coverage of the annotated genomic feature by RNAseq alignments%2C including 23 samples with support for all annotated introns;product=retinal degeneration 3	-1.04758	1.32804e-08	4.38347e-08	-1.50434	1.65618e-14	1.58142e-13
GeneID:109314193	AJAP1	gene=AJAP1;model_evidence=Supporting evidence includes similarity to: 100%25 coverage of the annotated genomic feature by RNAseq alignments%2C including 17 samples with support for all annotated introns;product=adherens junctions associated protein 1	-1.04701	1.183e-12	5.17122e-12	-0.691477	4.69118e-07	2.06876e-06
GeneID:109315915	PDE3A	gene=PDE3A;model_evidence=Supporting evidence includes similarity to: 3 Proteins%2C and 100%25 coverage of the annotated genomic feature by RNAseq alignments%2C including 28 samples with support for all annotated introns;partial=true;product=phosphodiesterase 3A	-1.03054	7.6498e-10	2.76323e-09	-0.619766	6.00795e-05	0.000196229
GeneID:109306089	GPR143	gene=GPR143;model_evidence=Supporting evidence includes similarity to: 2 Proteins%2C and 100%25 coverage of the annotated genomic feature by RNAseq alignments%2C including 17 samples with support for all annotated introns;product=G protein-coupled receptor 143	-1.03014	3.20244e-06	8.54896e-06	-0.982379	5.69949e-06	2.17922e-05
GeneID:109318548	FOXO6	gene=FOXO6;model_evidence=Supporting evidence includes similarity to: 10 Proteins%2C and 97%25 coverage of the annotated genomic feature by RNAseq alignments;product=forkhead box O6	-1.02678	2.76613e-16	1.49249e-15	-1.6423	2.36045e-33	7.43901e-32
GeneID:109314448	LOC109314448	gene=LOC109314448;model_evidence=Supporting evidence includes similarity to: 12 Proteins%2C and 100%25 coverage of the annotated genomic feature by RNAseq alignments%2C including 11 samples with support for all annotated introns;product=solute carrier family 2%2C facilitated glucose transporter member 5-like%2C transcript variant X1	-1.01298	0.000341712	0.000729477	-0.844887	0.00179411	0.00448169
GeneID:109319327	CFAP44	gene=CFAP44;model_evidence=Supporting evidence includes similarity to: 2 Proteins%2C and 100%25 coverage of the annotated genomic feature by RNAseq alignments%2C including 13 samples with support for all annotated introns;product=cilia and flagella associated protein 44%2C transcript variant X2	-1.00409	3.07649e-06	8.22505e-06	-0.816561	7.16085e-05	0.000230864
GeneID:109317307	GKN1	gene=GKN1;model_evidence=Supporting evidence includes similarity to: 1 Protein%2C and 85%25 coverage of the annotated genomic feature by RNAseq alignments;product=gastrokine 1	-1.00305	6.148e-10	2.23238e-09	-0.639982	2.02586e-05	7.14202e-05
GeneID:109322804	MYLK	gene=MYLK;model_evidence=Supporting evidence includes similarity to: 6 Proteins%2C and 100%25 coverage of the annotated genomic feature by RNAseq alignments%2C including 15 samples with support for all annotated introns;product=myosin light chain kinase%2C transcript variant X1	-1.00151	1.28888e-19	8.24977e-19	-0.590911	6.97816e-09	3.83138e-08
GeneID:109314967	KPNA2	gene=KPNA2;model_evidence=Supporting evidence includes similarity to: 14 Proteins%2C and 100%25 coverage of the annotated genomic feature by RNAseq alignments%2C including 111 samples with support for all annotated introns;product=karyopherin subunit alpha 2%2C transcript variant X2	-0.996556	1.80896e-210	1.17582e-208	-0.827078	9.99406e-148	5.93933e-145
GeneID:109317388	DKK4	gene=DKK4;model_evidence=Supporting evidence includes similarity to: 2 Proteins%2C and 100%25 coverage of the annotated genomic feature by RNAseq alignments%2C including 75 samples with support for all annotated introns;product=dickkopf WNT signaling pathway inhibitor 4	-0.993175	2.42573e-12	1.0364e-11	-0.708048	1.15808e-07	5.51424e-07
GeneID:109314003	OLFM1	gene=OLFM1;model_evidence=Supporting evidence includes similarity to: 22 Proteins%2C and 100%25 coverage of the annotated genomic feature by RNAseq alignments%2C including 93 samples with support for all annotated introns;product=olfactomedin 1	-0.99206	7.01377e-66	1.385e-64	-0.803456	3.47005e-46	1.94199e-44
GeneID:109315945	LOC109315945	gene=LOC109315945;model_evidence=Supporting evidence includes similarity to: 96%25 coverage of the annotated genomic feature by RNAseq alignments;product=voltage-dependent T-type calcium channel subunit alpha-1I-like	-0.986823	0.00149178	0.00291901	-0.748408	0.0109978	0.023165
GeneID:109316873	KERA	gene=KERA;model_evidence=Supporting evidence includes similarity to: 8 Proteins%2C and 100%25 coverage of the annotated genomic feature by RNAseq alignments%2C including 11 samples with support for all annotated introns;product=keratocan	-0.978065	1.88572e-08	6.15263e-08	-0.679279	3.05169e-05	0.000104257
GeneID:109320856	TGFB3	gene=TGFB3;model_evidence=Supporting evidence includes similarity to: 11 Proteins%2C and 96%25 coverage of the annotated genomic feature by RNAseq alignments;product=transforming growth factor beta 3	-0.976444	6.5494e-15	3.26554e-14	-0.716039	1.65229e-09	9.8053e-09
GeneID:109317726	SLC26A9	gene=SLC26A9;model_evidence=Supporting evidence includes similarity to: 10 Proteins%2C and 100%25 coverage of the annotated genomic feature by RNAseq alignments%2C including 52 samples with support for all annotated introns;product=solute carrier family 26 member 9%2C transcript variant X1	-0.971962	7.20408e-07	2.04706e-06	-0.913153	1.84568e-06	7.57201e-06
GeneID:109313474	PDIA2	gene=PDIA2;model_evidence=Supporting evidence includes similarity to: 16 Proteins%2C and 99%25 coverage of the annotated genomic feature by RNAseq alignments;product=protein disulfide isomerase family A member 2	-0.969888	1.02446e-06	2.86538e-06	-0.946715	1.18842e-06	4.99711e-06
GeneID:109321619	LOC109321619	gene=LOC109321619;model_evidence=Supporting evidence includes similarity to: 22 Proteins%2C and 98%25 coverage of the annotated genomic feature by RNAseq alignments;product=cytosolic phospholipase A2 epsilon-like	-0.966553	7.94497e-24	6.05701e-23	-1.05732	4.00016e-28	9.41924e-27
GeneID:109308855	TFPI2	gene=TFPI2;model_evidence=Supporting evidence includes similarity to: 23 Proteins%2C and 100%25 coverage of the annotated genomic feature by RNAseq alignments%2C including 40 samples with support for all annotated introns;product=tissue factor pathway inhibitor 2%2C transcript variant X2	-0.961208	3.4521e-67	6.97124e-66	-1.07226	1.53069e-82	2.48091e-80
GeneID:109306339	MMP7	gene=MMP7;model_evidence=Supporting evidence includes similarity to: 2 Proteins%2C and 100%25 coverage of the annotated genomic feature by RNAseq alignments%2C including 28 samples with support for all annotated introns;product=matrix metallopeptidase 7	-0.959245	6.93095e-06	1.78863e-05	-0.632432	0.00167573	0.00421295
GeneID:109306985	PIF1	gene=PIF1;model_evidence=Supporting evidence includes similarity to: 7 Proteins%2C and 84%25 coverage of the annotated genomic feature by RNAseq alignments;product=PIF1 5'-to-3' DNA helicase	-0.954923	3.08068e-38	3.68618e-37	-0.705774	9.58339e-24	1.72087e-22
GeneID:109317283	ANTXR1	gene=ANTXR1;model_evidence=Supporting evidence includes similarity to: 13 Proteins%2C and 98%25 coverage of the annotated genomic feature by RNAseq alignments%2C including 71 samples with support for all annotated introns;product=anthrax toxin receptor 1	-0.954173	9.52514e-09	3.181e-08	-0.681756	1.36824e-05	4.97398e-05
GeneID:109311703	DLGAP2	gene=DLGAP2;model_evidence=Supporting evidence includes similarity to: 15 Proteins%2C and 99%25 coverage of the annotated genomic feature by RNAseq alignments;product=DLG associated protein 2	-0.95395	0.000507349	0.00105828	-1.28478	7.23971e-06	2.72718e-05
GeneID:109322540	LYPD1	gene=LYPD1;model_evidence=Supporting evidence includes similarity to: 5 Proteins%2C and 100%25 coverage of the annotated genomic feature by RNAseq alignments%2C including 64 samples with support for all annotated introns;partial=true;product=LY6/PLAUR domain containing 1	-0.953686	1.51811e-32	1.53409e-31	-0.82309	3.23816e-26	6.95563e-25
GeneID:109306016	LOC109306016	gene=LOC109306016;model_evidence=Supporting evidence includes similarity to: 22 Proteins%2C and 100%25 coverage of the annotated genomic feature by RNAseq alignments%2C including 2 samples with support for all annotated introns;product=regucalcin-like	-0.953007	0.000247742	0.000538362	-1.06001	4.89912e-05	0.00016235
GeneID:109312868	LOC109312868	gene=LOC109312868;model_evidence=Supporting evidence includes similarity to: 100%25 coverage of the annotated genomic feature by RNAseq alignments%2C including 2 samples with support for all annotated introns;product=uncharacterized LOC109312868	-0.952794	1.1244e-05	2.84116e-05	-0.66287	0.00116364	0.00300978
GeneID:109312018	ARG1	gene=ARG1;product=LOW QUALITY PROTEIN: arginase-1	-0.945957	0.00808637	0.0142038	-1.80581	9.77098e-06	3.61738e-05
GeneID:109317188	LOC109317188	gene=LOC109317188;model_evidence=Supporting evidence includes similarity to: 100%25 coverage of the annotated genomic feature by RNAseq alignments%2C including 10 samples with support for all annotated introns;product=uncharacterized LOC109317188%2C transcript variant X2	-0.942562	1.99253e-13	9.10537e-13	-0.594677	7.32824e-07	3.15974e-06
GeneID:109320977	BDKRB1	gene=BDKRB1;model_evidence=Supporting evidence includes similarity to: 4 Proteins%2C and 100%25 coverage of the annotated genomic feature by RNAseq alignments%2C including 6 samples with support for all annotated introns;product=bradykinin receptor B1%2C transcript variant X2	-0.9383	0.0018667	0.00360124	-0.807019	0.00561057	0.0126458
GeneID:109318651	NKAIN1	gene=NKAIN1;model_evidence=Supporting evidence includes similarity to: 13 Proteins%2C and 100%25 coverage of the annotated genomic feature by RNAseq alignments%2C including 25 samples with support for all annotated introns;product=Sodium/potassium transporting ATPase interacting 1%2C transcript variant X1	-0.934529	5.83885e-10	2.12446e-09	-0.663307	3.64642e-06	1.43919e-05
GeneID:109322080	PPAT	gene=PPAT;model_evidence=Supporting evidence includes similarity to: 5 Proteins%2C and 100%25 coverage of the annotated genomic feature by RNAseq alignments%2C including 41 samples with support for all annotated introns;product=phosphoribosyl pyrophosphate amidotransferase	-0.929082	0.000278621	0.000601903	-0.728871	0.00275469	0.00661889
GeneID:109313405	CCNF	gene=CCNF;model_evidence=Supporting evidence includes similarity to: 12 Proteins%2C and 100%25 coverage of the annotated genomic feature by RNAseq alignments%2C including 71 samples with support for all annotated introns;product=cyclin F%2C transcript variant X1	-0.927376	1.16964e-148	5.57142e-147	-0.722994	7.3832e-96	1.67532e-93
GeneID:109311798	LOC109311798	gene=LOC109311798;model_evidence=Supporting evidence includes similarity to: 100%25 coverage of the annotated genomic feature by RNAseq alignments%2C including 65 samples with support for all annotated introns;product=uncharacterized LOC109311798	-0.923832	1.53733e-94	4.40044e-93	-0.918892	2.39033e-95	5.23357e-93
GeneID:109318290	HYAL1	gene=HYAL1;model_evidence=Supporting evidence includes similarity to: 24 Proteins%2C and 100%25 coverage of the annotated genomic feature by RNAseq alignments%2C including 18 samples with support for all annotated introns;product=hyaluronoglucosaminidase 1%2C transcript variant X1	-0.918465	3.91547e-05	9.30587e-05	-0.685891	0.00120522	0.00311154
GeneID:109315118	MGAT5B	gene=MGAT5B;model_evidence=Supporting evidence includes similarity to: 3 Proteins%2C and 100%25 coverage of the annotated genomic feature by RNAseq alignments%2C including 26 samples with support for all annotated introns;product=mannosyl (alpha-1%2C6-)-glycoprotein beta-1%2C6-N-acetyl-glucosaminyltransferase%2C isozyme B%2C transcript variant X2	-0.917288	4.20739e-06	1.10847e-05	-1.83461	1.23504e-15	1.28766e-14
GeneID:109323044	GPR39	gene=GPR39;model_evidence=Supporting evidence includes similarity to: 6 Proteins%2C and 100%25 coverage of the annotated genomic feature by RNAseq alignments%2C including 89 samples with support for all annotated introns;product=G protein-coupled receptor 39	-0.91728	1.73844e-22	1.25554e-21	-0.803642	1.69088e-18	2.17548e-17
GeneID:109324798	MUC1	gene=MUC1;model_evidence=Supporting evidence includes similarity to: 6 Proteins%2C and 100%25 coverage of the annotated genomic feature by RNAseq alignments%2C including 6 samples with support for all annotated introns;product=mucin 1%2C cell surface associated%2C transcript variant X2	-0.915044	8.8025e-07	2.48036e-06	-1.31174	2.09037e-11	1.51058e-10
GeneID:109320792	THBS1	gene=THBS1;model_evidence=Supporting evidence includes similarity to: 19 Proteins%2C and 99%25 coverage of the annotated genomic feature by RNAseq alignments;product=thrombospondin 1	-0.912853	6.39491e-128	2.5828e-126	-0.768539	3.47412e-92	6.99307e-90
GeneID:109311438	GRM2	gene=GRM2;model_evidence=Supporting evidence includes similarity to: 33 Proteins%2C and 99%25 coverage of the annotated genomic feature by RNAseq alignments;product=glutamate metabotropic receptor 2	-0.910786	5.03211e-11	1.9786e-10	-0.649858	6.87905e-07	2.97561e-06
GeneID:109307078	CRIP2	gene=CRIP2;model_evidence=Supporting evidence includes similarity to: 15 Proteins%2C and 100%25 coverage of the annotated genomic feature by RNAseq alignments%2C including 129 samples with support for all annotated introns;product=cysteine rich protein 2	-0.910405	1.35194e-52	2.15756e-51	-0.754074	5.24957e-39	2.141e-37
GeneID:109320358	LOC109320358	gene=LOC109320358;model_evidence=Supporting evidence includes similarity to: 100%25 coverage of the annotated genomic feature by RNAseq alignments;product=heat shock protein 30D-like	-0.903761	1.51537e-26	1.26755e-25	-1.62568	9.12807e-68	1.08494e-65
GeneID:109306463	LOC109306463	gene=LOC109306463;model_evidence=Supporting evidence includes similarity to: 100%25 coverage of the annotated genomic feature by RNAseq alignments%2C including 35 samples with support for all annotated introns;product=uncharacterized LOC109306463	-0.902459	0.00459296	0.00838996	-1.20068	0.000279806	0.000813602
GeneID:109323517	CPLX1	gene=CPLX1;model_evidence=Supporting evidence includes similarity to: 10 Proteins%2C and 100%25 coverage of the annotated genomic feature by RNAseq alignments%2C including 68 samples with support for all annotated introns;product=complexin 1	-0.901617	2.80568e-21	1.92389e-20	-1.18462	2.18535e-33	6.9046e-32
GeneID:109309134	SV2B	gene=SV2B;model_evidence=Supporting evidence includes similarity to: 18 Proteins%2C and 100%25 coverage of the annotated genomic feature by RNAseq alignments%2C including 9 samples with support for all annotated introns;product=synaptic vesicle glycoprotein 2B	-0.901238	2.01762e-08	6.57096e-08	-0.900935	1.30222e-08	6.91564e-08
GeneID:109321577	KIF18A	gene=KIF18A;model_evidence=Supporting evidence includes similarity to: 7 Proteins%2C and 100%25 coverage of the annotated genomic feature by RNAseq alignments%2C including 17 samples with support for all annotated introns;product=kinesin family member 18A	-0.898563	4.67838e-46	6.58244e-45	-0.785934	2.9479e-37	1.09169e-35
GeneID:109321106	ACTN1	gene=ACTN1;model_evidence=Supporting evidence includes similarity to: 11 Proteins%2C and 100%25 coverage of the annotated genomic feature by RNAseq alignments%2C including 39 samples with support for all annotated introns;product=actinin alpha 1%2C transcript variant X6	-0.893206	9.22589e-147	4.31233e-145	-0.600968	1.89523e-68	2.31887e-66
GeneID:109312685	DAO	gene=DAO;model_evidence=Supporting evidence includes similarity to: 4 Proteins%2C and 100%25 coverage of the annotated genomic feature by RNAseq alignments%2C including 73 samples with support for all annotated introns;product=D-amino acid oxidase	-0.892154	0.00207916	0.00398156	-0.799425	0.0044428	0.0102318
GeneID:109315471	CSRP2	gene=CSRP2;model_evidence=Supporting evidence includes similarity to: 20 Proteins%2C and 100%25 coverage of the annotated genomic feature by RNAseq alignments%2C including 53 samples with support for all annotated introns;product=cysteine and glycine rich protein 2%2C transcript variant X3	-0.886304	1.24093e-06	3.44456e-06	-0.678735	9.72374e-05	0.000305289
GeneID:109318154	LOC109318154	gene=LOC109318154;model_evidence=Supporting evidence includes similarity to: 9 Proteins%2C and 100%25 coverage of the annotated genomic feature by RNAseq alignments%2C including 6 samples with support for all annotated introns;product=bestrophin-1-like%2C transcript variant X1	-0.885481	2.19396e-08	7.12295e-08	-0.745667	9.70464e-07	4.13358e-06
GeneID:109311291	COL7A1	gene=COL7A1;model_evidence=Supporting evidence includes similarity to: 6 Proteins%2C and 100%25 coverage of the annotated genomic feature by RNAseq alignments;product=collagen type VII alpha 1 chain	-0.884255	2.19156e-07	6.51983e-07	-1.20142	1.20307e-11	8.87893e-11
GeneID:109318637	AIM1L	gene=AIM1L;model_evidence=Supporting evidence includes similarity to: 4 Proteins%2C and 100%25 coverage of the annotated genomic feature by RNAseq alignments%2C including 1 sample with support for all annotated introns;product=absent in melanoma 1-like	-0.878416	2.94086e-12	1.24625e-11	-0.6552	5.32809e-08	2.64182e-07
GeneID:109322634	NRP2	gene=NRP2;model_evidence=Supporting evidence includes similarity to: 7 Proteins%2C and 100%25 coverage of the annotated genomic feature by RNAseq alignments%2C including 90 samples with support for all annotated introns;product=neuropilin 2%2C transcript variant X3	-0.875628	2.88646e-98	8.7861e-97	-0.604057	2.11212e-49	1.36577e-47
GeneID:109314515	LOC109314515	gene=LOC109314515;model_evidence=Supporting evidence includes similarity to: 5 Proteins%2C and 52%25 coverage of the annotated genomic feature by RNAseq alignments;product=chymotrypsin-like elastase family member 2A	-0.873869	0.00177411	0.0034327	-0.724532	0.00696994	0.0153413
GeneID:109306942	ASPM	gene=ASPM;model_evidence=Supporting evidence includes similarity to: 2 Proteins%2C and 96%25 coverage of the annotated genomic feature by RNAseq alignments;product=abnormal spindle microtubule assembly	-0.872852	1.39822e-121	5.28781e-120	-0.610998	2.55292e-63	2.61151e-61
GeneID:109307382	CDC20	gene=CDC20;model_evidence=Supporting evidence includes similarity to: 17 Proteins%2C and 100%25 coverage of the annotated genomic feature by RNAseq alignments%2C including 51 samples with support for all annotated introns;product=cell division cycle 20	-0.870981	4.22195e-97	1.26355e-95	-0.737262	2.66099e-72	3.4957e-70
GeneID:109323001	LOC109323001	gene=LOC109323001;model_evidence=Supporting evidence includes similarity to: 1 Protein%2C and 100%25 coverage of the annotated genomic feature by RNAseq alignments%2C including 40 samples with support for all annotated introns;product=shugoshin 2-like%2C transcript variant X3	-0.856911	1.63865e-72	3.569e-71	-0.859539	3.53404e-74	4.74245e-72
GeneID:109324103	LOC109324103	gene=LOC109324103;model_evidence=Supporting evidence includes similarity to: 14 Proteins%2C and 100%25 coverage of the annotated genomic feature by RNAseq alignments%2C including 52 samples with support for all annotated introns;product=gonadotropin-releasing hormone II receptor-like	-0.85604	0.000319737	0.000685386	-0.764485	0.000922074	0.0024303
GeneID:109305627	ABCF2	gene=ABCF2;model_evidence=Supporting evidence includes similarity to: 11 Proteins%2C and 100%25 coverage of the annotated genomic feature by RNAseq alignments%2C including 63 samples with support for all annotated introns;product=ATP binding cassette subfamily F member 2	-0.85343	3.78594e-116	1.33471e-114	-0.881065	3.69533e-124	1.3564e-121
GeneID:109312981	TMEM116	gene=TMEM116;model_evidence=Supporting evidence includes similarity to: 3 Proteins%2C and 94%25 coverage of the annotated genomic feature by RNAseq alignments;product=transmembrane protein 116	-0.850661	7.79425e-56	1.31095e-54	-0.616141	3.85128e-32	1.14166e-30
GeneID:109310829	LOC109310829	gene=LOC109310829;model_evidence=Supporting evidence includes similarity to: 97%25 coverage of the annotated genomic feature by RNAseq alignments;product=translation initiation factor IF-2-like	-0.848478	1.02992e-48	1.50684e-47	-0.651599	9.95939e-32	2.89728e-30
GeneID:109307205	COLGALT2	gene=COLGALT2;model_evidence=Supporting evidence includes similarity to: 10 Proteins%2C and 100%25 coverage of the annotated genomic feature by RNAseq alignments%2C including 12 samples with support for all annotated introns;product=collagen beta(1-O)galactosyltransferase 2	-0.846669	0.000841647	0.00170493	-0.77084	0.00179156	0.00447622
GeneID:109317187	LOC109317187	gene=LOC109317187;model_evidence=Supporting evidence includes similarity to: 3 Proteins%2C and 83%25 coverage of the annotated genomic feature by RNAseq alignments;product=pinopsin-like	-0.841019	3.44957e-11	1.36973e-10	-0.62323	2.50268e-07	1.14032e-06
GeneID:109317193	LOC109317193	gene=LOC109317193;model_evidence=Supporting evidence includes similarity to: 18 Proteins%2C and 100%25 coverage of the annotated genomic feature by RNAseq alignments	-0.837643	0.00429431	0.00788365	-0.86588	0.00287609	0.0068854
GeneID:109323150	KIF18B	gene=KIF18B;model_evidence=Supporting evidence includes similarity to: 8 Proteins%2C and 100%25 coverage of the annotated genomic feature by RNAseq alignments%2C including 2 samples with support for all annotated introns;product=kinesin family member 18B%2C transcript variant X2	-0.832643	3.35663e-58	5.84251e-57	-0.689553	1.91118e-42	9.10366e-41
GeneID:109317616	LOC109317616	gene=LOC109317616;model_evidence=Supporting evidence includes similarity to: 1 Protein%2C and 100%25 coverage of the annotated genomic feature by RNAseq alignments;product=uncharacterized LOC109317616	-0.831952	3.901e-29	3.55621e-28	-0.856929	2.56061e-31	7.22995e-30
GeneID:109317629	FKBP6	gene=FKBP6;model_evidence=Supporting evidence includes similarity to: 10 Proteins%2C and 100%25 coverage of the annotated genomic feature by RNAseq alignments%2C including 3 samples with support for all annotated introns;product=FK506 binding protein 6%2C transcript variant X1	-0.831091	0.009829	0.0170109	-0.710655	0.0223027	0.0431465
GeneID:109308968	CCNB2	gene=CCNB2;model_evidence=Supporting evidence includes similarity to: 5 Proteins%2C and 100%25 coverage of the annotated genomic feature by RNAseq alignments%2C including 35 samples with support for all annotated introns;product=cyclin B2%2C transcript variant X1	-0.829819	3.04671e-65	5.96907e-64	-0.846935	1.16845e-68	1.44378e-66
GeneID:109319645	LOC109319645	gene=LOC109319645;model_evidence=Supporting evidence includes similarity to: 100%25 coverage of the annotated genomic feature by RNAseq alignments%2C including 34 samples with support for all annotated introns;product=uncharacterized LOC109319645	-0.825505	6.94964e-10	2.51614e-09	-0.905574	1.29571e-11	9.54571e-11
GeneID:109314140	PTGS1	gene=PTGS1;model_evidence=Supporting evidence includes similarity to: 26 Proteins%2C and 97%25 coverage of the annotated genomic feature by RNAseq alignments;product=prostaglandin-endoperoxide synthase 1	-0.825429	0.000978438	0.00196411	-0.689214	0.00422582	0.00977593
GeneID:109311505	XKR5	gene=XKR5;model_evidence=Supporting evidence includes similarity to: 5 Proteins%2C and 100%25 coverage of the annotated genomic feature by RNAseq alignments%2C including 25 samples with support for all annotated introns;product=XK related 5	-0.819681	0.00399684	0.00737552	-0.784684	0.00498288	0.0113313
GeneID:109318772	CASS4	gene=CASS4;model_evidence=Supporting evidence includes similarity to: 9 Proteins%2C and 100%25 coverage of the annotated genomic feature by RNAseq alignments%2C including 2 samples with support for all annotated introns;product=Cas scaffolding protein family member 4%2C transcript variant X1	-0.819274	0.00505226	0.00916857	-0.847314	0.00341015	0.00804815
GeneID:109322089	KLB	gene=KLB;model_evidence=Supporting evidence includes similarity to: 6 Proteins%2C and 100%25 coverage of the annotated genomic feature by RNAseq alignments%2C including 3 samples with support for all annotated introns;product=klotho beta	-0.817328	0.00186109	0.00359152	-0.673003	0.00775225	0.0168919
GeneID:109322381	ADGRB1	gene=ADGRB1;model_evidence=Supporting evidence includes similarity to: 1 Protein%2C and 100%25 coverage of the annotated genomic feature by RNAseq alignments%2C including 1 sample with support for all annotated introns;product=adhesion G protein-coupled receptor B1%2C transcript variant X1	-0.813603	5.29141e-26	4.36175e-25	-0.970099	1.62369e-35	5.55169e-34
GeneID:109312934	NEFH	gene=NEFH;model_evidence=Supporting evidence includes similarity to: 12 Proteins%2C and 100%25 coverage of the annotated genomic feature by RNAseq alignments%2C including 20 samples with support for all annotated introns;product=neurofilament heavy%2C transcript variant X2	-0.807617	9.42829e-27	7.95034e-26	-0.874733	3.2631e-31	9.15134e-30
GeneID:109317613	TIMM17A	gene=TIMM17A;model_evidence=Supporting evidence includes similarity to: 10 Proteins%2C and 100%25 coverage of the annotated genomic feature by RNAseq alignments%2C including 125 samples with support for all annotated introns;product=translocase of inner mitochondrial membrane 17 homolog A (yeast)	-0.8065	6.17134e-95	1.77871e-93	-0.587745	3.18408e-54	2.37948e-52
GeneID:109315378	RAB6B	gene=RAB6B;model_evidence=Supporting evidence includes similarity to: 16 Proteins%2C and 100%25 coverage of the annotated genomic feature by RNAseq alignments%2C including 95 samples with support for all annotated introns;partial=true;product=RAB6B%2C member RAS oncogene family;start_range=.,8524107	-0.806275	2.23774e-17	1.29112e-16	-0.676742	2.83433e-13	2.44285e-12
GeneID:109306976	DDAH1	gene=DDAH1;model_evidence=Supporting evidence includes similarity to: 5 Proteins%2C and 100%25 coverage of the annotated genomic feature by RNAseq alignments%2C including 58 samples with support for all annotated introns;partial=true;product=dimethylarginine dimethylaminohydrolase 1;start_range=.,37909247	-0.806215	7.69134e-18	4.52987e-17	-0.735825	8.70638e-16	9.21592e-15
GeneID:109310746	NQO1	gene=NQO1;model_evidence=Supporting evidence includes similarity to: 19 Proteins%2C and 100%25 coverage of the annotated genomic feature by RNAseq alignments%2C including 109 samples with support for all annotated introns;product=NAD(P)H quinone dehydrogenase 1	-0.806078	0.000365501	0.00077774	-0.606733	0.00489489	0.0111556
GeneID:109318255	HYAL3	gene=HYAL3;model_evidence=Supporting evidence includes similarity to: 32 Proteins%2C and 98%25 coverage of the annotated genomic feature by RNAseq alignments;product=hyaluronoglucosaminidase 3	-0.794422	9.54243e-21	6.39579e-20	-0.727323	2.18981e-18	2.78298e-17
GeneID:109306258	FHL2	gene=FHL2;model_evidence=Supporting evidence includes similarity to: 35 Proteins%2C and 100%25 coverage of the annotated genomic feature by RNAseq alignments%2C including 103 samples with support for all annotated introns;product=four and a half LIM domains 2%2C transcript variant X1	-0.783385	8.59577e-36	9.62973e-35	-0.648267	2.08122e-26	4.52502e-25
GeneID:109309105	PLIN1	gene=PLIN1;model_evidence=Supporting evidence includes similarity to: 8 Proteins%2C and 100%25 coverage of the annotated genomic feature by RNAseq alignments%2C including 23 samples with support for all annotated introns;product=perilipin 1%2C transcript variant X2	-0.7795	0.000980953	0.00196853	-0.621621	0.0063268	0.0140821
GeneID:109305670	LOC109305670	gene=LOC109305670;model_evidence=Supporting evidence includes similarity to: 100%25 coverage of the annotated genomic feature by RNAseq alignments%2C including 2 samples with support for all annotated introns;product=uncharacterized LOC109305670	-0.7786	0.00847347	0.0148253	-1.08328	0.000423356	0.00119698
GeneID:109309616	ITGB8	gene=ITGB8;model_evidence=Supporting evidence includes similarity to: 1 Protein%2C and 100%25 coverage of the annotated genomic feature by RNAseq alignments%2C including 20 samples with support for all annotated introns;product=integrin subunit beta 8%2C transcript variant X3	-0.773714	9.15668e-05	0.000209564	-0.770018	7.74529e-05	0.000247976
GeneID:109321069	LOC109321069	gene=LOC109321069;model_evidence=Supporting evidence includes similarity to: 28 Proteins%2C and 100%25 coverage of the annotated genomic feature by RNAseq alignments%2C including 1 sample with support for all annotated introns;product=cytosolic phospholipase A2 beta-like	-0.772847	4.54014e-106	1.4794e-104	-1.04365	7.82714e-185	6.51218e-182
GeneID:109312388	HCN2	gene=HCN2;model_evidence=Supporting evidence includes similarity to: 18 Proteins%2C and 97%25 coverage of the annotated genomic feature by RNAseq alignments;product=hyperpolarization activated cyclic nucleotide gated potassium channel 2	-0.771447	4.14627e-06	1.09329e-05	-0.745696	5.94661e-06	2.26884e-05
GeneID:109307771	NOL6	gene=NOL6;model_evidence=Supporting evidence includes similarity to: 5 Proteins%2C and 100%25 coverage of the annotated genomic feature by RNAseq alignments%2C including 41 samples with support for all annotated introns;product=nucleolar protein 6	-0.771042	3.04743e-104	9.77683e-103	-0.658616	1.41634e-78	2.07952e-76
GeneID:109318451	COL8A2	gene=COL8A2;model_evidence=Supporting evidence includes similarity to: 21 Proteins%2C and 100%25 coverage of the annotated genomic feature by RNAseq alignments%2C including 28 samples with support for all annotated introns;product=collagen type VIII alpha 2 chain%2C transcript variant X2	-0.768209	4.50651e-56	7.61045e-55	-0.614711	8.41458e-38	3.22129e-36
GeneID:109318992	TRPV5	gene=TRPV5;model_evidence=Supporting evidence includes similarity to: 15 Proteins%2C and 100%25 coverage of the annotated genomic feature by RNAseq alignments%2C including 2 samples with support for all annotated introns;product=transient receptor potential cation channel subfamily V member 5	-0.76538	3.76952e-05	8.9898e-05	-0.788752	1.79106e-05	6.37368e-05
GeneID:109310742	TMED6	gene=TMED6;model_evidence=Supporting evidence includes similarity to: 5 Proteins%2C and 97%25 coverage of the annotated genomic feature by RNAseq alignments;product=transmembrane p24 trafficking protein 6	-0.761013	9.33409e-17	5.18653e-16	-0.862494	5.83112e-21	8.79956e-20
GeneID:109319940	EXO1	gene=EXO1;model_evidence=Supporting evidence includes similarity to: 10 Proteins%2C and 100%25 coverage of the annotated genomic feature by RNAseq alignments%2C including 28 samples with support for all annotated introns;product=exonuclease 1	-0.753927	5.83298e-29	5.2827e-28	-0.765675	2.22128e-30	6.01336e-29
GeneID:109316584	NUAK1	gene=NUAK1;model_evidence=Supporting evidence includes similarity to: 6 Proteins%2C and 100%25 coverage of the annotated genomic feature by RNAseq alignments%2C including 87 samples with support for all annotated introns;product=NUAK family kinase 1	-0.753874	2.81328e-37	3.27516e-36	-1.24449	6.07965e-91	1.18553e-88
GeneID:109318774	AURKA	gene=AURKA;model_evidence=Supporting evidence includes similarity to: 34 Proteins%2C and 95%25 coverage of the annotated genomic feature by RNAseq alignments;product=aurora kinase A	-0.746176	2.50417e-82	6.23794e-81	-0.766455	1.37799e-87	2.52902e-85
GeneID:109322344	HPGDS	gene=HPGDS;model_evidence=Supporting evidence includes similarity to: 3 Proteins%2C and 100%25 coverage of the annotated genomic feature by RNAseq alignments%2C including 56 samples with support for all annotated introns;product=hematopoietic prostaglandin D synthase%2C transcript variant X3	-0.738171	8.43572e-17	4.6978e-16	-0.587766	7.20476e-12	5.43624e-11
GeneID:109311435	RRP9	gene=RRP9;model_evidence=Supporting evidence includes similarity to: 5 Proteins%2C and 100%25 coverage of the annotated genomic feature by RNAseq alignments%2C including 63 samples with support for all annotated introns;product=ribosomal RNA processing 9%2C small subunit (SSU) processome component%2C homolog (yeast)%2C transcript variant X2	-0.728369	5.61582e-70	1.18188e-68	-0.632097	4.55741e-55	3.48935e-53
GeneID:109310823	CENPI	gene=CENPI;model_evidence=Supporting evidence includes similarity to: 10 Proteins%2C and 93%25 coverage of the annotated genomic feature by RNAseq alignments;product=centromere protein I	-0.728215	1.32618e-61	2.46657e-60	-0.720158	1.72048e-61	1.6144e-59
GeneID:109320809	POP1	gene=POP1;model_evidence=Supporting evidence includes similarity to: 5 Proteins%2C and 100%25 coverage of the annotated genomic feature by RNAseq alignments%2C including 16 samples with support for all annotated introns;product=POP1 homolog%2C ribonuclease P/MRP subunit	-0.724284	1.65417e-60	3.00495e-59	-0.874944	4.96713e-86	8.73095e-84
GeneID:109318644	LOC109318644	gene=LOC109318644;model_evidence=Supporting evidence includes similarity to: 1 Protein%2C and 100%25 coverage of the annotated genomic feature by RNAseq alignments%2C including 3 samples with support for all annotated introns;product=testis development-related protein-like	-0.720686	8.85925e-08	2.73536e-07	-0.864371	2.06222e-10	1.34605e-09
GeneID:109314916	CCDC137	gene=CCDC137;model_evidence=Supporting evidence includes similarity to: 3 Proteins%2C and 100%25 coverage of the annotated genomic feature by RNAseq alignments%2C including 45 samples with support for all annotated introns;product=coiled-coil domain containing 137	-0.719881	3.29795e-76	7.552e-75	-0.720868	2.23657e-77	3.17186e-75
GeneID:109322375	LOC109322375	gene=LOC109322375;model_evidence=Supporting evidence includes similarity to: 9 Proteins%2C and 100%25 coverage of the annotated genomic feature by RNAseq alignments%2C including 4 samples with support for all annotated introns;product=neurophysin 1-like	-0.719825	0.0294349	0.046541	-0.789933	0.0166224	0.0333512
GeneID:109322141	KCNIP4	gene=KCNIP4;model_evidence=Supporting evidence includes similarity to: 22 Proteins%2C and 100%25 coverage of the annotated genomic feature by RNAseq alignments%2C including 5 samples with support for all annotated introns;product=potassium voltage-gated channel interacting protein 4	-0.719166	0.00385533	0.00713125	-0.91512	0.000310565	0.000897812
GeneID:109310898	KIF4A	gene=KIF4A;model_evidence=Supporting evidence includes similarity to: 6 Proteins%2C and 100%25 coverage of the annotated genomic feature by RNAseq alignments%2C including 45 samples with support for all annotated introns;product=kinesin family member 4A	-0.714293	3.14113e-104	1.00516e-102	-0.615809	8.48053e-80	1.32296e-77
GeneID:109308882	CSPG4	gene=CSPG4;model_evidence=Supporting evidence includes similarity to: 7 Proteins%2C and 100%25 coverage of the annotated genomic feature by RNAseq alignments%2C including 29 samples with support for all annotated introns;product=chondroitin sulfate proteoglycan 4	-0.70341	3.67597e-19	2.30819e-18	-0.865638	1.30032e-27	3.02762e-26
GeneID:109308628	LOC109308628	gene=LOC109308628;model_evidence=Supporting evidence includes similarity to: 6 Proteins%2C and 100%25 coverage of the annotated genomic feature by RNAseq alignments%2C including 5 samples with support for all annotated introns;product=guanylate cyclase soluble subunit beta-2-like	-0.690616	0.000173816	0.000383866	-0.849546	4.96987e-06	1.91597e-05
GeneID:109316925	LOC109316925	gene=LOC109316925;model_evidence=Supporting evidence includes similarity to: 13 Proteins%2C and 100%25 coverage of the annotated genomic feature by RNAseq alignments%2C including 6 samples with support for all annotated introns;partial=true;product=protein spinster homolog 2;start_range=.,4200140	-0.687219	1.31499e-09	4.65826e-09	-0.92438	1.88216e-15	1.93328e-14
GeneID:109309963	TENM2	gene=TENM2;model_evidence=Supporting evidence includes similarity to: 3 Proteins%2C and 100%25 coverage of the annotated genomic feature by RNAseq alignments%2C including 2 samples with support for all annotated introns;product=teneurin transmembrane protein 2%2C transcript variant X2	-0.675785	1.8003e-15	9.28639e-15	-1.18082	1.43225e-38	5.74743e-37
GeneID:109306806	LOC109306806	gene=LOC109306806;model_evidence=Supporting evidence includes similarity to: 100%25 coverage of the annotated genomic feature by RNAseq alignments%2C including 46 samples with support for all annotated introns;product=uncharacterized LOC109306806	-0.67528	0.00435541	0.00798993	-0.844798	0.000439023	0.00123736
GeneID:109317984	LOC109317984	gene=LOC109317984;model_evidence=Supporting evidence includes similarity to: 6 Proteins%2C and 100%25 coverage of the annotated genomic feature by RNAseq alignments%2C including 24 samples with support for all annotated introns;product=cryptochrome-2-like%2C transcript variant X3	-0.672893	2.33509e-29	2.14279e-28	-0.640293	1.7921e-27	4.11887e-26
GeneID:109308597	GRK7	gene=GRK7;model_evidence=Supporting evidence includes similarity to: 17 Proteins%2C and 100%25 coverage of the annotated genomic feature by RNAseq alignments%2C including 2 samples with support for all annotated introns;product=G protein-coupled receptor kinase 7	-0.671923	0.0154176	0.0257132	-0.856978	0.00240348	0.00585049
GeneID:109312009	L3MBTL3	gene=L3MBTL3;model_evidence=Supporting evidence includes similarity to: 2 Proteins%2C and 100%25 coverage of the annotated genomic feature by RNAseq alignments%2C including 42 samples with support for all annotated introns;product=l(3)mbt-like 3 (Drosophila)%2C transcript variant X2	-0.671819	2.25251e-15	1.15305e-14	-0.593754	7.09682e-13	5.88494e-12
GeneID:109323244	TBR1	gene=TBR1;model_evidence=Supporting evidence includes similarity to: 9 Proteins%2C and 100%25 coverage of the annotated genomic feature by RNAseq alignments%2C including 6 samples with support for all annotated introns;product=T-box%2C brain 1	-0.662119	0.0161711	0.0268728	-0.926287	0.00105958	0.00276007
GeneID:109320308	CDC6	gene=CDC6;model_evidence=Supporting evidence includes similarity to: 5 Proteins%2C and 100%25 coverage of the annotated genomic feature by RNAseq alignments%2C including 57 samples with support for all annotated introns;product=cell division cycle 6%2C transcript variant X1	-0.661585	1.53121e-41	1.97412e-40	-0.664713	1.52331e-42	7.34013e-41
GeneID:109306460	PCDH9	gene=PCDH9;model_evidence=Supporting evidence includes similarity to: 25 Proteins%2C and 100%25 coverage of the annotated genomic feature by RNAseq alignments%2C including 23 samples with support for all annotated introns;product=protocadherin 9%2C transcript variant X2	-0.659441	1.94683e-36	2.23108e-35	-0.763604	5.28964e-48	3.28431e-46
GeneID:109317180	PRR11	gene=PRR11;model_evidence=Supporting evidence includes similarity to: 1 Protein%2C and 98%25 coverage of the annotated genomic feature by RNAseq alignments;product=proline rich 11	-0.658348	2.7716e-33	2.86337e-32	-0.627806	2.17838e-31	6.19276e-30
GeneID:109321520	CD59	gene=CD59;model_evidence=Supporting evidence includes similarity to: 2 Proteins%2C and 100%25 coverage of the annotated genomic feature by RNAseq alignments%2C including 2 samples with support for all annotated introns;product=CD59 molecule	-0.646732	2.659e-94	7.59367e-93	-0.767084	3.33337e-131	1.38668e-128
GeneID:109320794	ARHGAP11A	gene=ARHGAP11A;model_evidence=Supporting evidence includes similarity to: 1 Protein%2C and 99%25 coverage of the annotated genomic feature by RNAseq alignments;product=Rho GTPase activating protein 11A	-0.643833	4.76661e-65	9.32402e-64	-0.744028	7.51087e-86	1.30188e-83
GeneID:109315420	APOA5	gene=APOA5;model_evidence=Supporting evidence includes similarity to: 2 Proteins%2C and 100%25 coverage of the annotated genomic feature by RNAseq alignments%2C including 15 samples with support for all annotated introns;product=apolipoprotein A5%2C transcript variant X2	-0.637815	4.21459e-05	9.99394e-05	-0.773161	8.5766e-07	3.66813e-06
GeneID:109313270	DDX56	gene=DDX56;model_evidence=Supporting evidence includes similarity to: 1 Protein%2C and 100%25 coverage of the annotated genomic feature by RNAseq alignments%2C including 34 samples with support for all annotated introns;product=DEAD-box helicase 56	-0.637378	2.6897e-77	6.2393e-76	-0.672185	3.91135e-86	6.97337e-84
GeneID:109322499	LOC109322499	gene=LOC109322499;model_evidence=Supporting evidence includes similarity to: 4 Proteins%2C and 83%25 coverage of the annotated genomic feature by RNAseq alignments;product=sterol 26-hydroxylase%2C mitochondrial	-0.634668	3.5016e-08	1.11793e-07	-0.796949	8.08959e-12	6.08181e-11
GeneID:109314100	SAPCD2	gene=SAPCD2;model_evidence=Supporting evidence includes similarity to: 6 Proteins%2C and 98%25 coverage of the annotated genomic feature by RNAseq alignments;product=suppressor APC domain containing 2	-0.633885	8.4215e-12	3.45725e-11	-0.624992	9.11837e-12	6.82238e-11
GeneID:109309848	PPARGC1B	gene=PPARGC1B;model_evidence=Supporting evidence includes similarity to: 6 Proteins%2C and 98%25 coverage of the annotated genomic feature by RNAseq alignments;product=PPARG coactivator 1 beta	-0.624275	2.33391e-08	7.56354e-08	-0.690287	6.11301e-10	3.77862e-09
GeneID:109310388	SLC7A6	gene=SLC7A6;model_evidence=Supporting evidence includes similarity to: 26 Proteins%2C and 100%25 coverage of the annotated genomic feature by RNAseq alignments%2C including 90 samples with support for all annotated introns;product=solute carrier family 7 member 6	-0.610763	4.68105e-19	2.91806e-18	-0.677889	3.51351e-23	6.06482e-22
GeneID:109319490	PLCB1	gene=PLCB1;model_evidence=Supporting evidence includes similarity to: 18 Proteins%2C and 100%25 coverage of the annotated genomic feature by RNAseq alignments%2C including 31 samples with support for all annotated introns;product=phospholipase C beta 1%2C transcript variant X1	-0.609896	6.08203e-12	2.5167e-11	-0.636079	5.13928e-13	4.32198e-12
GeneID:109309967	HMMR	gene=HMMR;model_evidence=Supporting evidence includes similarity to: 2 Proteins%2C and 100%25 coverage of the annotated genomic feature by RNAseq alignments%2C including 75 samples with support for all annotated introns;product=hyaluronan mediated motility receptor	-0.597593	5.42671e-54	8.87619e-53	-0.780442	5.2525e-89	1.00848e-86
GeneID:109313349	SEC14L5	gene=SEC14L5;model_evidence=Supporting evidence includes similarity to: 7 Proteins%2C and 100%25 coverage of the annotated genomic feature by RNAseq alignments%2C including 3 samples with support for all annotated introns;product=SEC14 like lipid binding 5	-0.593476	5.25804e-08	1.65541e-07	-0.70863	1.02169e-10	6.89601e-10
GeneID:109317152	ZNHIT3	gene=ZNHIT3;model_evidence=Supporting evidence includes similarity to: 2 Proteins%2C and 100%25 coverage of the annotated genomic feature by RNAseq alignments%2C including 27 samples with support for all annotated introns;product=zinc finger HIT-type containing 3%2C transcript variant X4	-0.592995	1.69783e-29	1.56607e-28	-0.64769	4.82309e-35	1.60942e-33
GeneID:109314020	CARD9	gene=CARD9;model_evidence=Supporting evidence includes similarity to: 8 Proteins%2C and 100%25 coverage of the annotated genomic feature by RNAseq alignments;product=caspase recruitment domain family member 9	-0.588156	0.0099148	0.0171444	-0.828463	0.000403481	0.00114546
