# Supplementary material for: Dynamic Changes in Host Gene Expression following In Vitro Viral Mimic Stimulation in Crocodile Cells
Source: Front Immunol. 2017 Nov 22;8:1634. doi: 10.3389/fimmu.2017.01634 (PMC5702629; doi:10.3389/fimmu.2017.01634)
Supplement: Supplementary file 1 [file Data_Sheet_1.zip › Data sheet 1/Table_S11.xlsx]

## Sheet: Table S11
Table S11: Detailed information for total upregulated genes detected in dsRNA stimulated LV-1 cells at 48 hps; using a fold change threshold of >1.5, P-value of ≤ 0.05 and FDR-adjusted P values of ≤ 0.05.
Entrez ID	Gene symbol	Gene	Log2 fold-change at 48 hrs	P-value	FDR-corrected p-value
genes	SYMBOL	ANNOTATION	R48vsC24.logFC	R48vsC24.PValue	R48vsC24.FDR
GeneID:109315377	LOC109315377	gene=LOC109315377;model_evidence=Supporting evidence includes similarity to: 96%25 coverage of the annotated genomic feature by RNAseq alignments;product=uncharacterized LOC109315377	7.33958	6.85649e-21	4.62036e-20
GeneID:109311515	BLK	gene=BLK;model_evidence=Supporting evidence includes similarity to: 39 Proteins%2C and 100%25 coverage of the annotated genomic feature by RNAseq alignments%2C including 2 samples with support for all annotated introns;product=BLK proto-oncogene%2C Src family tyrosine kinase	7.02043	2.01305e-17	1.16363e-16
GeneID:109307757	SYT4	gene=SYT4;model_evidence=Supporting evidence includes similarity to: 6 Proteins%2C and 100%25 coverage of the annotated genomic feature by RNAseq alignments%2C including 5 samples with support for all annotated introns;product=synaptotagmin 4	5.47146	5.0915e-17	2.8713e-16
GeneID:109319504	LOC109319504	gene=LOC109319504;model_evidence=Supporting evidence includes similarity to: 100%25 coverage of the annotated genomic feature by RNAseq alignments%2C including 5 samples with support for all annotated introns;product=uncharacterized LOC109319504	5.39109	3.83075e-36	4.36601e-35
GeneID:109308804	LOC109308804	gene=LOC109308804;model_evidence=Supporting evidence includes similarity to: 10 Proteins%2C and 100%25 coverage of the annotated genomic feature by RNAseq alignments%2C including 12 samples with support for all annotated introns;product=dual oxidase maturation factor 1-like	5.1461	7.66912e-14	3.58332e-13
GeneID:109308295	SST	gene=SST;model_evidence=Supporting evidence includes similarity to: 4 Proteins%2C and 90%25 coverage of the annotated genomic feature by RNAseq alignments;product=somatostatin	5.14605	8.24888e-14	3.84701e-13
GeneID:109321150	SHANK2	gene=SHANK2;model_evidence=Supporting evidence includes similarity to: 2 Proteins%2C and 100%25 coverage of the annotated genomic feature by RNAseq alignments%2C including 2 samples with support for all annotated introns;product=SH3 and multiple ankyrin repeat domains 2%2C transcript variant X3	4.69814	3.30742e-33	3.41129e-32
GeneID:109306766	HEPHL1	gene=HEPHL1;model_evidence=Supporting evidence includes similarity to: 3 Proteins%2C and 100%25 coverage of the annotated genomic feature by RNAseq alignments%2C including 12 samples with support for all annotated introns;product=hephaestin like 1%2C transcript variant X2	4.52611	5.30651e-14	2.50948e-13
GeneID:109311480	CLIC5	gene=CLIC5;model_evidence=Supporting evidence includes similarity to: 21 Proteins%2C and 100%25 coverage of the annotated genomic feature by RNAseq alignments%2C including 17 samples with support for all annotated introns;product=chloride intracellular channel 5%2C transcript variant X2	3.63672	3.0464e-37	3.53995e-36
GeneID:109316233	A2ML1	gene=A2ML1;model_evidence=Supporting evidence includes similarity to: 3 Proteins%2C and 100%25 coverage of the annotated genomic feature by RNAseq alignments%2C including 1 sample with support for all annotated introns;product=alpha-2-macroglobulin like 1%2C transcript variant X3	3.62947	3.57658e-16	1.91652e-15
GeneID:109314426	TNFRSF4	gene=TNFRSF4;model_evidence=Supporting evidence includes similarity to: 1 Protein%2C and 98%25 coverage of the annotated genomic feature by RNAseq alignments;product=TNF receptor superfamily member 4	3.6094	2.28555e-09	7.96305e-09
GeneID:109317747	MYOM1	gene=MYOM1;model_evidence=Supporting evidence includes similarity to: 11 Proteins%2C and 100%25 coverage of the annotated genomic feature by RNAseq alignments%2C including 1 sample with support for all annotated introns;product=myomesin 1%2C transcript variant X1	3.45205	1.66708e-22	1.20554e-21
GeneID:109313501	CIITA	gene=CIITA;model_evidence=Supporting evidence includes similarity to: 10 Proteins%2C and 100%25 coverage of the annotated genomic feature by RNAseq alignments%2C including 3 samples with support for all annotated introns;product=class II major histocompatibility complex transactivator%2C transcript variant X2	3.25428	6.68915e-21	4.51246e-20
GeneID:109306191	LOC109306191	gene=LOC109306191;model_evidence=Supporting evidence includes similarity to: 12 Proteins%2C and 100%25 coverage of the annotated genomic feature by RNAseq alignments%2C including 7 samples with support for all annotated introns;product=lysozyme g-like	3.24585	2.61318e-17	1.49943e-16
GeneID:109315057	IRF4	gene=IRF4;model_evidence=Supporting evidence includes similarity to: 7 Proteins%2C and 100%25 coverage of the annotated genomic feature by RNAseq alignments%2C including 3 samples with support for all annotated introns;product=interferon regulatory factor 4	3.24253	1.35654e-08	4.47162e-08
GeneID:109316277	LOC109316277	gene=LOC109316277;model_evidence=Supporting evidence includes similarity to: 100%25 coverage of the annotated genomic feature by RNAseq alignments%2C including 6 samples with support for all annotated introns;product=uncharacterized LOC109316277	3.24176	1.49788e-18	9.13663e-18
GeneID:109312844	SLC5A1	gene=SLC5A1;model_evidence=Supporting evidence includes similarity to: 26 Proteins%2C and 100%25 coverage of the annotated genomic feature by RNAseq alignments%2C including 63 samples with support for all annotated introns;product=solute carrier family 5 member 1	3.15231	3.15283e-16	1.69674e-15
GeneID:109319399	CPA6	gene=CPA6;model_evidence=Supporting evidence includes similarity to: 11 Proteins%2C and 100%25 coverage of the annotated genomic feature by RNAseq alignments%2C including 4 samples with support for all annotated introns;product=carboxypeptidase A6	3.12624	1.7002e-10	6.40655e-10
GeneID:109309003	UNC13C	gene=UNC13C;model_evidence=Supporting evidence includes similarity to: 3 Proteins%2C and 99%25 coverage of the annotated genomic feature by RNAseq alignments;product=unc-13 homolog C	2.98704	2.20033e-09	7.67257e-09
GeneID:109314420	SCNN1D	gene=SCNN1D;model_evidence=Supporting evidence includes similarity to: 8 Proteins%2C and 98%25 coverage of the annotated genomic feature by RNAseq alignments;product=sodium channel epithelial 1 delta subunit	2.94987	6.26486e-08	1.95855e-07
GeneID:109323573	LOC109323573	gene=LOC109323573;model_evidence=Supporting evidence includes similarity to: 100%25 coverage of the annotated genomic feature by RNAseq alignments%2C including 4 samples with support for all annotated introns;product=centrosome-associated protein CEP250-like	2.88558	2.6795e-26	2.22637e-25
GeneID:109323185	LOC109323185	gene=LOC109323185;model_evidence=Supporting evidence includes similarity to: 2 Proteins%2C and 98%25 coverage of the annotated genomic feature by RNAseq alignments;product=sodium channel protein type 4 subunit alpha-like	2.79143	7.11552e-08	2.21404e-07
GeneID:109322347	GNRH2	gene=GNRH2;model_evidence=Supporting evidence includes similarity to: 5 Proteins%2C and 100%25 coverage of the annotated genomic feature by RNAseq alignments%2C including 8 samples with support for all annotated introns;product=gonadotropin releasing hormone 2	2.76965	1.40604e-09	4.9667e-09
GeneID:109317811	GRM4	gene=GRM4;model_evidence=Supporting evidence includes similarity to: 20 Proteins%2C and 100%25 coverage of the annotated genomic feature by RNAseq alignments%2C including 3 samples with support for all annotated introns;product=glutamate metabotropic receptor 4	2.70911	1.92062e-31	1.88586e-30
GeneID:109319829	KCNK5	gene=KCNK5;model_evidence=Supporting evidence includes similarity to: 7 Proteins%2C and 100%25 coverage of the annotated genomic feature by RNAseq alignments%2C including 60 samples with support for all annotated introns;product=potassium two pore domain channel subfamily K member 5%2C transcript variant X2	2.70417	2.63445e-07	7.79282e-07
GeneID:109319798	CAPN13	gene=CAPN13;model_evidence=Supporting evidence includes similarity to: 2 Proteins%2C and 99%25 coverage of the annotated genomic feature by RNAseq alignments;product=calpain 13	2.68216	4.94681e-14	2.34471e-13
GeneID:109314563	NOTUM	gene=NOTUM;model_evidence=Supporting evidence includes similarity to: 1 Protein%2C and 100%25 coverage of the annotated genomic feature by RNAseq alignments%2C including 1 sample with support for all annotated introns;product=NOTUM%2C palmitoleoyl-protein carboxylesterase	2.68099	3.75979e-13	1.69516e-12
GeneID:109308207	LOC109308207	gene=LOC109308207;model_evidence=Supporting evidence includes similarity to: 100%25 coverage of the annotated genomic feature by RNAseq alignments%2C including 8 samples with support for all annotated introns;product=uncharacterized LOC109308207	2.67115	1.36977e-09	4.84544e-09
GeneID:109313162	LOC109313162	gene=LOC109313162;model_evidence=Supporting evidence includes similarity to: 100%25 coverage of the annotated genomic feature by RNAseq alignments%2C including 15 samples with support for all annotated introns;product=uncharacterized LOC109313162	2.62813	6.46253e-17	3.62809e-16
GeneID:109319059	KCNH1	gene=KCNH1;model_evidence=Supporting evidence includes similarity to: 2 Proteins%2C and 95%25 coverage of the annotated genomic feature by RNAseq alignments;product=potassium voltage-gated channel subfamily H member 1	2.49448	5.9477e-22	4.19601e-21
GeneID:109309120	ACAN	gene=ACAN;model_evidence=Supporting evidence includes similarity to: 39 Proteins%2C and 98%25 coverage of the annotated genomic feature by RNAseq alignments;product=aggrecan	2.41637	4.9562e-15	2.49107e-14
GeneID:109319079	GLP1R	gene=GLP1R;model_evidence=Supporting evidence includes similarity to: 15 Proteins%2C and 84%25 coverage of the annotated genomic feature by RNAseq alignments;product=glucagon like peptide 1 receptor	2.4021	7.72528e-07	2.18719e-06
GeneID:109320785	LOC109320785	gene=LOC109320785;model_evidence=Supporting evidence includes similarity to: 24 Proteins%2C and 93%25 coverage of the annotated genomic feature by RNAseq alignments;product=cytosolic phospholipase A2 epsilon-like	2.39655	4.87392e-08	1.53797e-07
GeneID:109321253	SYNDIG1L	gene=SYNDIG1L;model_evidence=Supporting evidence includes similarity to: 6 Proteins%2C and 100%25 coverage of the annotated genomic feature by RNAseq alignments%2C including 13 samples with support for all annotated introns;product=synapse differentiation inducing 1 like%2C transcript variant X1	2.31514	2.79775e-34	2.95647e-33
GeneID:109305837	TMPRSS2	gene=TMPRSS2;model_evidence=Supporting evidence includes similarity to: 19 Proteins%2C and 100%25 coverage of the annotated genomic feature by RNAseq alignments%2C including 33 samples with support for all annotated introns;product=transmembrane protease%2C serine 2	2.28807	2.19298e-11	8.79448e-11
GeneID:109310025	LOC109310025	gene=LOC109310025;model_evidence=Supporting evidence includes similarity to: 11 Proteins%2C and 100%25 coverage of the annotated genomic feature by RNAseq alignments%2C including 2 samples with support for all annotated introns;product=neuron-specific protein family member 2	2.28319	6.61676e-11	2.58377e-10
GeneID:109315331	LOC109315331	gene=LOC109315331;model_evidence=Supporting evidence includes similarity to: 5 Proteins%2C and 100%25 coverage of the annotated genomic feature by RNAseq alignments%2C including 9 samples with support for all annotated introns;product=ovotransferrin-like%2C transcript variant X3	2.28123	1.23639e-06	3.43273e-06
GeneID:109316849	NFAM1	gene=NFAM1;model_evidence=Supporting evidence includes similarity to: 3 Proteins%2C and 100%25 coverage of the annotated genomic feature by RNAseq alignments%2C including 8 samples with support for all annotated introns;product=NFAT activating protein with ITAM motif 1	2.20845	6.71753e-37	7.7553e-36
GeneID:109320750	IGSF22	gene=IGSF22;model_evidence=Supporting evidence includes similarity to: 1 Protein%2C and 80%25 coverage of the annotated genomic feature by RNAseq alignments;product=immunoglobulin superfamily member 22	2.16126	1.24317e-07	3.78409e-07
GeneID:109319943	LOC109319943	gene=LOC109319943;model_evidence=Supporting evidence includes similarity to: 100%25 coverage of the annotated genomic feature by RNAseq alignments%2C including 27 samples with support for all annotated introns;product=uncharacterized LOC109319943%2C transcript variant X2	2.11786	7.83074e-13	3.45466e-12
GeneID:109310154	LOC109310154	gene=LOC109310154;model_evidence=Supporting evidence includes similarity to: 100%25 coverage of the annotated genomic feature by RNAseq alignments%2C including 15 samples with support for all annotated introns;product=uncharacterized LOC109310154%2C transcript variant X1	2.08711	3.24287e-09	1.11829e-08
GeneID:109316460	CACNA2D4	gene=CACNA2D4;model_evidence=Supporting evidence includes similarity to: 2 Proteins%2C and 100%25 coverage of the annotated genomic feature by RNAseq alignments%2C including 10 samples with support for all annotated introns;product=calcium voltage-gated channel auxiliary subunit alpha2delta 4%2C transcript variant X2	2.07611	1.1696e-06	3.25598e-06
GeneID:109308967	PPP1R9A	gene=PPP1R9A;model_evidence=Supporting evidence includes similarity to: 3 Proteins%2C and 100%25 coverage of the annotated genomic feature by RNAseq alignments%2C including 19 samples with support for all annotated introns;product=protein phosphatase 1 regulatory subunit 9A%2C transcript variant X3	2.06278	2.54669e-05	6.18822e-05
GeneID:109320007	TRIM67	gene=TRIM67;model_evidence=Supporting evidence includes similarity to: 4 Proteins%2C and 99%25 coverage of the annotated genomic feature by RNAseq alignments%2C including 1 sample with support for all annotated introns;product=tripartite motif containing 67%2C transcript variant X2	2.04688	3.11197e-16	1.67547e-15
GeneID:109315232	MFSD6L	gene=MFSD6L;model_evidence=Supporting evidence includes similarity to: 4 Proteins%2C and 99%25 coverage of the annotated genomic feature by RNAseq alignments;product=major facilitator superfamily domain containing 6 like	2.02681	6.74713e-18	3.98506e-17
GeneID:109307521	CUNH1orf168	gene=CUNH1orf168;model_evidence=Supporting evidence includes similarity to: 1 Protein%2C and 100%25 coverage of the annotated genomic feature by RNAseq alignments%2C including 55 samples with support for all annotated introns;product=chromosome unknown C1orf168 homolog%2C transcript variant X2	2.01457	4.28732e-05	0.000101587
GeneID:109322932	FTCD	gene=FTCD;model_evidence=Supporting evidence includes similarity to: 14 Proteins%2C and 100%25 coverage of the annotated genomic feature by RNAseq alignments%2C including 93 samples with support for all annotated introns;product=formimidoyltransferase cyclodeaminase%2C transcript variant X1	1.99241	1.38997e-07	4.21055e-07
GeneID:109306951	FASLG	gene=FASLG;model_evidence=Supporting evidence includes similarity to: 10 Proteins%2C and 94%25 coverage of the annotated genomic feature by RNAseq alignments;product=Fas ligand	1.98872	9.17369e-12	3.75739e-11
GeneID:109315988	CFTR	gene=CFTR;model_evidence=Supporting evidence includes similarity to: 13 Proteins%2C and 92%25 coverage of the annotated genomic feature by RNAseq alignments;product=cystic fibrosis transmembrane conductance regulator	1.98325	8.95714e-09	2.99772e-08
GeneID:109324254	HABP2	gene=HABP2;model_evidence=Supporting evidence includes similarity to: 8 Proteins%2C and 100%25 coverage of the annotated genomic feature by RNAseq alignments%2C including 1 sample with support for all annotated introns;product=hyaluronan binding protein 2%2C transcript variant X2	1.96245	5.89433e-07	1.68796e-06
GeneID:109308508	ADAM22	gene=ADAM22;model_evidence=Supporting evidence includes similarity to: 3 Proteins%2C and 100%25 coverage of the annotated genomic feature by RNAseq alignments%2C including 7 samples with support for all annotated introns;partial=true;product=ADAM metallopeptidase domain 22;start_range=.,38294309	1.93724	1.76376e-13	8.06882e-13
GeneID:109306069	LOC109306069	gene=LOC109306069;model_evidence=Supporting evidence includes similarity to: 6 Proteins%2C and 100%25 coverage of the annotated genomic feature by RNAseq alignments;product=5-beta-cholestane-3-alpha%2C7-alpha-diol 12-alpha-hydroxylase	1.91262	1.91105e-17	1.10673e-16
GeneID:109323572	CDO1	gene=CDO1;model_evidence=Supporting evidence includes similarity to: 17 Proteins%2C and 100%25 coverage of the annotated genomic feature by RNAseq alignments%2C including 125 samples with support for all annotated introns;product=cysteine dioxygenase type 1	1.8513	1.54928e-13	7.10845e-13
GeneID:109309149	LOC109309149	gene=LOC109309149;model_evidence=Supporting evidence includes similarity to: 100%25 coverage of the annotated genomic feature by RNAseq alignments%2C including 12 samples with support for all annotated introns;product=uncharacterized LOC109309149%2C transcript variant X3	1.85071	1.48985e-05	3.71792e-05
GeneID:109307251	LOC109307251	gene=LOC109307251;model_evidence=Supporting evidence includes similarity to: 100%25 coverage of the annotated genomic feature by RNAseq alignments;product=hornerin-like	1.84239	3.94833e-05	9.38039e-05
GeneID:109315254	TRNAR-UCG	gene=TRNAR-UCG;product=tRNA-Arg	1.83173	8.3519e-05	0.000192132
GeneID:109319069	DNAH14	gene=DNAH14;model_evidence=Supporting evidence includes similarity to: 2 Proteins%2C and 91%25 coverage of the annotated genomic feature by RNAseq alignments;partial=true;product=dynein axonemal heavy chain 14;start_range=.,70423840	1.83085	3.17373e-09	1.09657e-08
GeneID:109319722	PROX1	gene=PROX1;model_evidence=Supporting evidence includes similarity to: 11 Proteins%2C and 100%25 coverage of the annotated genomic feature by RNAseq alignments%2C including 55 samples with support for all annotated introns;product=prospero homeobox 1%2C transcript variant X4	1.82611	4.16103e-10	1.52869e-09
GeneID:109320745	MUC5AC	gene=MUC5AC;model_evidence=Supporting evidence includes similarity to: 4 Proteins%2C and 99%25 coverage of the annotated genomic feature by RNAseq alignments;product=mucin 5AC%2C oligomeric mucus/gel-forming	1.81451	2.62978e-05	6.38142e-05
GeneID:109315058	LOC109315058	gene=LOC109315058;model_evidence=Supporting evidence includes similarity to: 3 Proteins%2C and 100%25 coverage of the annotated genomic feature by RNAseq alignments;product=52 kDa repressor of the inhibitor of the protein kinase-like	1.81218	1.31247e-199	8.23099e-198
GeneID:109321123	LOC109321123	gene=LOC109321123;model_evidence=Supporting evidence includes similarity to: 12 Proteins%2C and 100%25 coverage of the annotated genomic feature by RNAseq alignments%2C including 1 sample with support for all annotated introns;product=NADH-cytochrome b5 reductase 2	1.80187	0.000469753	0.000983974
GeneID:109312024	LOC109312024	gene=LOC109312024;model_evidence=Supporting evidence includes similarity to: 69 Proteins%2C and 100%25 coverage of the annotated genomic feature by RNAseq alignments%2C including 27 samples with support for all annotated introns;product=trace amine-associated receptor 1-like%2C transcript variant X2	1.7994	6.48389e-05	0.000151137
GeneID:109312880	PLA2G1B	gene=PLA2G1B;model_evidence=Supporting evidence includes similarity to: 140 Proteins%2C and 100%25 coverage of the annotated genomic feature by RNAseq alignments%2C including 3 samples with support for all annotated introns;product=phospholipase A2 group IB%2C transcript variant X1	1.7586	4.65977e-06	1.22224e-05
GeneID:109323061	SMARCAL1	gene=SMARCAL1;model_evidence=Supporting evidence includes similarity to: 4 Proteins%2C and 100%25 coverage of the annotated genomic feature by RNAseq alignments%2C including 1 sample with support for all annotated introns;product=SWI/SNF related%2C matrix associated%2C actin dependent regulator of chromatin%2C subfamily a like 1%2C transcript variant X2	1.7387	3.27287e-250	2.47548e-248
GeneID:109321373	ANO1	gene=ANO1;model_evidence=Supporting evidence includes similarity to: 2 Proteins%2C and 100%25 coverage of the annotated genomic feature by RNAseq alignments%2C including 12 samples with support for all annotated introns;product=anoctamin 1%2C transcript variant X3	1.73137	1.52403e-139	6.84167e-138
GeneID:109320251	LOC109320251	gene=LOC109320251;model_evidence=Supporting evidence includes similarity to: 100%25 coverage of the annotated genomic feature by RNAseq alignments%2C including 1 sample with support for all annotated introns;product=uncharacterized LOC109320251	1.7259	2.57513e-05	6.25489e-05
GeneID:109321299	GANC	gene=GANC;model_evidence=Supporting evidence includes similarity to: 8 Proteins%2C and 100%25 coverage of the annotated genomic feature by RNAseq alignments%2C including 12 samples with support for all annotated introns;product=glucosidase alpha%2C neutral C%2C transcript variant X1	1.72158	1.95369e-11	7.86013e-11
GeneID:109313762	LOC109313762	gene=LOC109313762;model_evidence=Supporting evidence includes similarity to: 100%25 coverage of the annotated genomic feature by RNAseq alignments%2C including 7 samples with support for all annotated introns;product=uncharacterized LOC109313762	1.72131	1.55438e-09	5.46902e-09
GeneID:109310849	LOC109310849	gene=LOC109310849;model_evidence=Supporting evidence includes similarity to: 90%25 coverage of the annotated genomic feature by RNAseq alignments;product=uncharacterized LOC109310849	1.71935	2.05956e-11	8.26739e-11
GeneID:109313841	LOC109313841	gene=LOC109313841;model_evidence=Supporting evidence includes similarity to: 1 Protein%2C and 100%25 coverage of the annotated genomic feature by RNAseq alignments%2C including 23 samples with support for all annotated introns;product=collagen alpha-1(I) chain-like	1.71254	5.74123e-05	0.000134328
GeneID:109307498	LOC109307498	gene=LOC109307498;model_evidence=Supporting evidence includes similarity to: 100%25 coverage of the annotated genomic feature by RNAseq alignments%2C including 1 sample with support for all annotated introns;product=cytokine receptor-like factor 1	1.69029	3.91127e-05	9.29765e-05
GeneID:109319597	EML6	gene=EML6;model_evidence=Supporting evidence includes similarity to: 2 Proteins%2C and 100%25 coverage of the annotated genomic feature by RNAseq alignments%2C including 1 sample with support for all annotated introns;product=echinoderm microtubule associated protein like 6%2C transcript variant X3	1.6896	1.67692e-136	7.29198e-135
GeneID:109306528	LOC109306528	gene=LOC109306528;model_evidence=Supporting evidence includes similarity to: 100%25 coverage of the annotated genomic feature by RNAseq alignments%2C including 58 samples with support for all annotated introns;product=uncharacterized LOC109306528	1.68666	4.1343e-09	1.41204e-08
GeneID:109317909	LOC109317909	gene=LOC109317909;model_evidence=Supporting evidence includes similarity to: 100%25 coverage of the annotated genomic feature by RNAseq alignments%2C including 16 samples with support for all annotated introns	1.67543	4.32215e-12	1.81251e-11
GeneID:109311349	HDAC11	gene=HDAC11;model_evidence=Supporting evidence includes similarity to: 3 Proteins%2C and 100%25 coverage of the annotated genomic feature by RNAseq alignments%2C including 43 samples with support for all annotated introns;product=histone deacetylase 11%2C transcript variant X2	1.67192	1.09398e-78	2.57601e-77
GeneID:109313885	SH2D3C	gene=SH2D3C;model_evidence=Supporting evidence includes similarity to: 18 Proteins%2C and 100%25 coverage of the annotated genomic feature by RNAseq alignments%2C including 32 samples with support for all annotated introns;product=SH2 domain containing 3C%2C transcript variant X1	1.66235	4.53592e-06	1.19075e-05
GeneID:109306370	PTH1R	gene=PTH1R;model_evidence=Supporting evidence includes similarity to: 9 Proteins%2C and 100%25 coverage of the annotated genomic feature by RNAseq alignments%2C including 65 samples with support for all annotated introns;product=parathyroid hormone 1 receptor	1.64886	1.99957e-12	8.59024e-12
GeneID:109323154	MREG	gene=MREG;model_evidence=Supporting evidence includes similarity to: 5 Proteins%2C and 100%25 coverage of the annotated genomic feature by RNAseq alignments%2C including 35 samples with support for all annotated introns;product=melanoregulin	1.64279	1.8231e-28	1.624e-27
GeneID:109316250	C3AR1	gene=C3AR1;model_evidence=Supporting evidence includes similarity to: 15 Proteins%2C and 100%25 coverage of the annotated genomic feature by RNAseq alignments%2C including 21 samples with support for all annotated introns;product=complement C3a receptor 1	1.63945	6.53346e-14	3.07109e-13
GeneID:109313150	SLC13A3	gene=SLC13A3;model_evidence=Supporting evidence includes similarity to: 21 Proteins%2C and 100%25 coverage of the annotated genomic feature by RNAseq alignments%2C including 89 samples with support for all annotated introns;product=solute carrier family 13 member 3	1.62746	0.000154132	0.000342576
GeneID:109322549	KIF5C	gene=KIF5C;model_evidence=Supporting evidence includes similarity to: 10 Proteins%2C and 97%25 coverage of the annotated genomic feature by RNAseq alignments;product=kinesin family member 5C	1.62563	2.70651e-10	1.00797e-09
GeneID:109316921	COL26A1	gene=COL26A1;model_evidence=Supporting evidence includes similarity to: 1 Protein%2C and 94%25 coverage of the annotated genomic feature by RNAseq alignments;product=collagen type XXVI alpha 1 chain	1.62327	3.54583e-05	8.47297e-05
GeneID:109313720	COL4A6	gene=COL4A6;model_evidence=Supporting evidence includes similarity to: 27 Proteins%2C and 100%25 coverage of the annotated genomic feature by RNAseq alignments%2C including 14 samples with support for all annotated introns;product=collagen type IV alpha 6 chain%2C transcript variant X1	1.61609	1.04015e-21	7.24793e-21
GeneID:109307660	STAC3	gene=STAC3;model_evidence=Supporting evidence includes similarity to: 2 Proteins%2C and 96%25 coverage of the annotated genomic feature by RNAseq alignments;product=SH3 and cysteine rich domain 3	1.5996	8.1441e-05	0.000187698
GeneID:109310036	PPP2R2B	gene=PPP2R2B;model_evidence=Supporting evidence includes similarity to: 30 Proteins%2C and 100%25 coverage of the annotated genomic feature by RNAseq alignments%2C including 85 samples with support for all annotated introns;product=protein phosphatase 2 regulatory subunit Bbeta%2C transcript variant X2	1.58949	1.53335e-05	3.82038e-05
GeneID:109309765	WDR17	gene=WDR17;model_evidence=Supporting evidence includes similarity to: 1 Protein%2C and 100%25 coverage of the annotated genomic feature by RNAseq alignments%2C including 22 samples with support for all annotated introns;product=WD repeat domain 17%2C transcript variant X2	1.58492	0.000269275	0.000582621
GeneID:109324044	DNTT	gene=DNTT;model_evidence=Supporting evidence includes similarity to: 1 Protein%2C and 100%25 coverage of the annotated genomic feature by RNAseq alignments%2C including 38 samples with support for all annotated introns;product=DNA nucleotidylexotransferase%2C transcript variant X4	1.58483	0.000261405	0.000566672
GeneID:109314994	RAB11FIP4	gene=RAB11FIP4;model_evidence=Supporting evidence includes similarity to: 5 Proteins%2C and 100%25 coverage of the annotated genomic feature by RNAseq alignments%2C including 11 samples with support for all annotated introns;product=RAB11 family interacting protein 4%2C transcript variant X3	1.58003	4.01829e-30	3.78192e-29
GeneID:109310643	LOC109310643	gene=LOC109310643;model_evidence=Supporting evidence includes similarity to: 100%25 coverage of the annotated genomic feature by RNAseq alignments%2C including 16 samples with support for all annotated introns;product=uncharacterized LOC109310643	1.5712	0.00017977	0.000396383
GeneID:109306092	LOC109306092	gene=LOC109306092;model_evidence=Supporting evidence includes similarity to: 100%25 coverage of the annotated genomic feature by RNAseq alignments%2C including 68 samples with support for all annotated introns;product=uncharacterized LOC109306092	1.56458	6.7313e-10	2.43992e-09
GeneID:109311686	MYT1L	gene=MYT1L;model_evidence=Supporting evidence includes similarity to: 15 Proteins%2C and 100%25 coverage of the annotated genomic feature by RNAseq alignments%2C including 2 samples with support for all annotated introns;product=myelin transcription factor 1 like%2C transcript variant X5	1.56079	2.44736e-12	1.04492e-11
GeneID:109310366	COLQ	gene=COLQ;model_evidence=Supporting evidence includes similarity to: 1 Protein%2C and 100%25 coverage of the annotated genomic feature by RNAseq alignments%2C including 15 samples with support for all annotated introns;product=collagen like tail subunit of asymmetric acetylcholinesterase%2C transcript variant X1	1.55851	1.70842e-08	5.58875e-08
GeneID:109310251	CREB5	gene=CREB5;model_evidence=Supporting evidence includes similarity to: 17 Proteins%2C and 100%25 coverage of the annotated genomic feature by RNAseq alignments%2C including 15 samples with support for all annotated introns;product=cAMP responsive element binding protein 5%2C transcript variant X1	1.54696	1.95158e-39	2.40194e-38
GeneID:109317814	ADCYAP1	gene=ADCYAP1;model_evidence=Supporting evidence includes similarity to: 9 Proteins%2C and 100%25 coverage of the annotated genomic feature by RNAseq alignments%2C including 47 samples with support for all annotated introns;product=adenylate cyclase activating polypeptide 1	1.54233	1.87861e-44	2.57922e-43
GeneID:109319939	LOC109319939	gene=LOC109319939;model_evidence=Supporting evidence includes similarity to: 100%25 coverage of the annotated genomic feature by RNAseq alignments%2C including 14 samples with support for all annotated introns;product=uncharacterized LOC109319939	1.53939	0.000426933	0.000900629
GeneID:109319147	PDE7A	gene=PDE7A;model_evidence=Supporting evidence includes similarity to: 3 Proteins%2C and 100%25 coverage of the annotated genomic feature by RNAseq alignments%2C including 65 samples with support for all annotated introns;product=phosphodiesterase 7A%2C transcript variant X8	1.52613	1.42818e-166	7.58454e-165
GeneID:109321559	LTK	gene=LTK;model_evidence=Supporting evidence includes similarity to: 7 Proteins%2C and 98%25 coverage of the annotated genomic feature by RNAseq alignments;product=leukocyte receptor tyrosine kinase	1.51122	2.04859e-05	5.03574e-05
GeneID:109324895	THEG	gene=THEG;model_evidence=Supporting evidence includes similarity to: 1 Protein%2C and 100%25 coverage of the annotated genomic feature by RNAseq alignments%2C including 1 sample with support for all annotated introns;product=theg spermatid protein	1.51045	1.46552e-09	5.16805e-09
GeneID:109310574	ZNF536	gene=ZNF536;model_evidence=Supporting evidence includes similarity to: 6 Proteins%2C and 100%25 coverage of the annotated genomic feature by RNAseq alignments%2C including 16 samples with support for all annotated introns;product=zinc finger protein 536%2C transcript variant X2	1.49705	4.73454e-08	1.49587e-07
GeneID:109306996	CCDC17	gene=CCDC17;model_evidence=Supporting evidence includes similarity to: 3 Proteins%2C and 78%25 coverage of the annotated genomic feature by RNAseq alignments;product=coiled-coil domain containing 17	1.49479	0.00067035	0.00137621
GeneID:109307426	TSPAN1	gene=TSPAN1;model_evidence=Supporting evidence includes similarity to: 4 Proteins%2C and 100%25 coverage of the annotated genomic feature by RNAseq alignments%2C including 86 samples with support for all annotated introns;product=tetraspanin 1	1.48424	0.0060023	0.0107473
GeneID:109315384	CROCC2	gene=CROCC2;model_evidence=Supporting evidence includes similarity to: 2 Proteins%2C and 98%25 coverage of the annotated genomic feature by RNAseq alignments;product=ciliary rootlet coiled-coil%2C rootletin family member 2	1.48424	3.06583e-05	7.38354e-05
GeneID:109317671	NUAK2	gene=NUAK2;model_evidence=Supporting evidence includes similarity to: 2 Proteins%2C and 92%25 coverage of the annotated genomic feature by RNAseq alignments%2C including 99 samples with support for all annotated introns;product=NUAK family kinase 2	1.4832	8.59681e-40	1.06754e-38
GeneID:109319937	LOC109319937	gene=LOC109319937;model_evidence=Supporting evidence includes similarity to: 100%25 coverage of the annotated genomic feature by RNAseq alignments%2C including 28 samples with support for all annotated introns;product=uncharacterized LOC109319937	1.46847	8.59711e-06	2.19951e-05
GeneID:109314388	LOC109314388	gene=LOC109314388;model_evidence=Supporting evidence includes similarity to: 100%25 coverage of the annotated genomic feature by RNAseq alignments%2C including 5 samples with support for all annotated introns;product=uncharacterized LOC109314388	1.46323	1.33633e-05	3.35076e-05
GeneID:109315449	PPFIA2	gene=PPFIA2;model_evidence=Supporting evidence includes similarity to: 2 Proteins%2C and 100%25 coverage of the annotated genomic feature by RNAseq alignments%2C including 2 samples with support for all annotated introns;product=PTPRF interacting protein alpha 2%2C transcript variant X5	1.4501	5.68737e-90	1.55654e-88
GeneID:109321021	MPP5	gene=MPP5;model_evidence=Supporting evidence includes similarity to: 11 Proteins%2C and 100%25 coverage of the annotated genomic feature by RNAseq alignments%2C including 97 samples with support for all annotated introns;product=membrane palmitoylated protein 5%2C transcript variant X1	1.43414	8.11591e-147	3.80777e-145
GeneID:109319297	LOC109319297	gene=LOC109319297;model_evidence=Supporting evidence includes similarity to: 100%25 coverage of the annotated genomic feature by RNAseq alignments%2C including 6 samples with support for all annotated introns;product=uncharacterized LOC109319297	1.43006	0.000313086	0.000672168
GeneID:109320317	CCR7	gene=CCR7;model_evidence=Supporting evidence includes similarity to: 8 Proteins%2C and 100%25 coverage of the annotated genomic feature by RNAseq alignments%2C including 7 samples with support for all annotated introns;product=C-C motif chemokine receptor 7	1.42511	7.90747e-05	0.000182581
GeneID:109320334	LOC109320334	gene=LOC109320334;model_evidence=Supporting evidence includes similarity to: 100%25 coverage of the annotated genomic feature by RNAseq alignments%2C including 44 samples with support for all annotated introns;product=uncharacterized LOC109320334	1.41638	3.2285e-05	7.76035e-05
GeneID:109315273	NGEF	gene=NGEF;model_evidence=Supporting evidence includes similarity to: 7 Proteins%2C and 100%25 coverage of the annotated genomic feature by RNAseq alignments%2C including 10 samples with support for all annotated introns;product=neuronal guanine nucleotide exchange factor%2C transcript variant X2	1.40656	1.402e-06	3.87273e-06
GeneID:109307109	ADARB2	gene=ADARB2;model_evidence=Supporting evidence includes similarity to: 8 Proteins%2C and 100%25 coverage of the annotated genomic feature by RNAseq alignments%2C including 2 samples with support for all annotated introns;product=adenosine deaminase%2C RNA specific B2 (inactive)	1.4012	0.000926415	0.00186569
GeneID:109315302	KLHL24	gene=KLHL24;model_evidence=Supporting evidence includes similarity to: 14 Proteins%2C and 100%25 coverage of the annotated genomic feature by RNAseq alignments%2C including 59 samples with support for all annotated introns;product=kelch like family member 24%2C transcript variant X1	1.40102	1.17445e-50	1.78964e-49
GeneID:109313410	LOC109313410	gene=LOC109313410;model_evidence=Supporting evidence includes similarity to: 100%25 coverage of the annotated genomic feature by RNAseq alignments%2C including 54 samples with support for all annotated introns;product=uncharacterized LOC109313410	1.39766	0.00128657	0.00254056
GeneID:109320174	TXLNB	gene=TXLNB;model_evidence=Supporting evidence includes similarity to: 9 Proteins%2C and 100%25 coverage of the annotated genomic feature by RNAseq alignments%2C including 4 samples with support for all annotated introns;product=taxilin beta	1.39188	1.9203e-37	2.25451e-36
GeneID:109324306	PLEKHS1	gene=PLEKHS1;model_evidence=Supporting evidence includes similarity to: 1 Protein%2C and 100%25 coverage of the annotated genomic feature by RNAseq alignments%2C including 22 samples with support for all annotated introns;product=pleckstrin homology domain containing S1%2C transcript variant X1	1.38782	7.80505e-51	1.19518e-49
GeneID:109309042	SHC4	gene=SHC4;model_evidence=Supporting evidence includes similarity to: 3 Proteins%2C and 100%25 coverage of the annotated genomic feature by RNAseq alignments%2C including 19 samples with support for all annotated introns;product=SHC adaptor protein 4%2C transcript variant X2	1.38494	2.03624e-30	1.93103e-29
GeneID:109306551	LOC109306551	gene=LOC109306551;model_evidence=Supporting evidence includes similarity to: 4 Proteins%2C and 82%25 coverage of the annotated genomic feature by RNAseq alignments	1.37654	1.6596e-13	7.60065e-13
GeneID:109316342	PRR5	gene=PRR5;model_evidence=Supporting evidence includes similarity to: 7 Proteins%2C and 100%25 coverage of the annotated genomic feature by RNAseq alignments%2C including 60 samples with support for all annotated introns;product=proline rich 5%2C transcript variant X4	1.37631	8.19581e-138	3.57635e-136
GeneID:109317258	LOC109317258	gene=LOC109317258;model_evidence=Supporting evidence includes similarity to: 100%25 coverage of the annotated genomic feature by RNAseq alignments%2C including 61 samples with support for all annotated introns;product=uncharacterized LOC109317258	1.37131	6.23823e-67	1.25367e-65
GeneID:109319814	RBKS	gene=RBKS;model_evidence=Supporting evidence includes similarity to: 10 Proteins%2C and 100%25 coverage of the annotated genomic feature by RNAseq alignments%2C including 112 samples with support for all annotated introns;product=ribokinase%2C transcript variant X2	1.37059	4.22544e-53	6.76939e-52
GeneID:109307354	ADGRL4	gene=ADGRL4;model_evidence=Supporting evidence includes similarity to: 5 Proteins%2C and 98%25 coverage of the annotated genomic feature by RNAseq alignments;product=adhesion G protein-coupled receptor L4	1.36136	0.000517572	0.00107709
GeneID:109307295	EPHX4	gene=EPHX4;model_evidence=Supporting evidence includes similarity to: 10 Proteins%2C and 100%25 coverage of the annotated genomic feature by RNAseq alignments%2C including 7 samples with support for all annotated introns;product=epoxide hydrolase 4	1.36136	3.94089e-10	1.44995e-09
GeneID:109310870	VSIG4	gene=VSIG4;model_evidence=Supporting evidence includes similarity to: 2 Proteins%2C and 100%25 coverage of the annotated genomic feature by RNAseq alignments%2C including 22 samples with support for all annotated introns;product=V-set and immunoglobulin domain containing 4%2C transcript variant X1	1.35995	5.48365e-09	1.85866e-08
GeneID:109313371	METRN	gene=METRN;model_evidence=Supporting evidence includes similarity to: 6 Proteins%2C and 100%25 coverage of the annotated genomic feature by RNAseq alignments%2C including 81 samples with support for all annotated introns;product=meteorin%2C glial cell differentiation regulator%2C transcript variant X1	1.359	0.000491417	0.00102677
GeneID:109322974	PLCL1	gene=PLCL1;model_evidence=Supporting evidence includes similarity to: 14 Proteins%2C and 100%25 coverage of the annotated genomic feature by RNAseq alignments%2C including 11 samples with support for all annotated introns;product=phospholipase C like 1	1.35847	6.04463e-10	2.19677e-09
GeneID:109319833	DNAH8	gene=DNAH8;model_evidence=Supporting evidence includes similarity to: 6 Proteins%2C and 87%25 coverage of the annotated genomic feature by RNAseq alignments;product=dynein axonemal heavy chain 8	1.35743	0.00037926	0.000804551
GeneID:109320025	SMOC2	gene=SMOC2;model_evidence=Supporting evidence includes similarity to: 12 Proteins%2C and 100%25 coverage of the annotated genomic feature by RNAseq alignments%2C including 90 samples with support for all annotated introns;product=SPARC related modular calcium binding 2%2C transcript variant X1	1.35576	0.000685773	0.00140556
GeneID:109316314	BCL2L14	gene=BCL2L14;model_evidence=Supporting evidence includes similarity to: 100%25 coverage of the annotated genomic feature by RNAseq alignments%2C including 2 samples with support for all annotated introns;product=BCL2 like 14%2C transcript variant X2	1.34683	3.98547e-21	2.71055e-20
GeneID:109312151	GOLGA4	gene=GOLGA4;model_evidence=Supporting evidence includes similarity to: 25 Proteins%2C and 100%25 coverage of the annotated genomic feature by RNAseq alignments%2C including 38 samples with support for all annotated introns;product=golgin A4%2C transcript variant X4	1.34127	3.12551e-195	1.9215e-193
GeneID:109324580	LOC109324580	gene=LOC109324580;model_evidence=Supporting evidence includes similarity to: 1 Protein%2C and 100%25 coverage of the annotated genomic feature by RNAseq alignments%2C including 67 samples with support for all annotated introns;product=heme-binding protein 2-like	1.33775	3.92335e-53	6.2935e-52
GeneID:109316852	CD226	gene=CD226;model_evidence=Supporting evidence includes similarity to: 1 Protein%2C and 100%25 coverage of the annotated genomic feature by RNAseq alignments%2C including 1 sample with support for all annotated introns;product=CD226 molecule	1.33672	4.27083e-31	4.14786e-30
GeneID:109315633	KCND2	gene=KCND2;model_evidence=Supporting evidence includes similarity to: 14 Proteins%2C and 100%25 coverage of the annotated genomic feature by RNAseq alignments%2C including 6 samples with support for all annotated introns;product=potassium voltage-gated channel subfamily D member 2%2C transcript variant X2	1.33082	2.48461e-06	6.69573e-06
GeneID:109319076	PLB1	gene=PLB1;model_evidence=Supporting evidence includes similarity to: 84%25 coverage of the annotated genomic feature by RNAseq alignments;product=phospholipase B1	1.32795	9.46665e-31	9.09498e-30
GeneID:109311324	SELENOK	gene=SELENOK;model_evidence=Supporting evidence includes similarity to: 2 Proteins%2C and 100%25 coverage of the annotated genomic feature by RNAseq alignments%2C including 133 samples with support for all annotated introns;product=selenoprotein K%2C transcript variant X2	1.32053	3.11897e-126	1.2436e-124
GeneID:109313604	LOC109313604	gene=LOC109313604;model_evidence=Supporting evidence includes similarity to: 100%25 coverage of the annotated genomic feature by RNAseq alignments%2C including 11 samples with support for all annotated introns;product=uncharacterized LOC109313604	1.31942	0.00112795	0.00224403
GeneID:109324244	CPXM2	gene=CPXM2;model_evidence=Supporting evidence includes similarity to: 15 Proteins%2C and 100%25 coverage of the annotated genomic feature by RNAseq alignments%2C including 47 samples with support for all annotated introns;product=carboxypeptidase X%2C M14 family member 2	1.31884	0.000769489	0.00156659
GeneID:109322988	LOC109322988	gene=LOC109322988;model_evidence=Supporting evidence includes similarity to: 100%25 coverage of the annotated genomic feature by RNAseq alignments%2C including 57 samples with support for all annotated introns;product=uncharacterized LOC109322988	1.31882	2.43201e-05	5.92803e-05
GeneID:109320950	PACSIN3	gene=PACSIN3;model_evidence=Supporting evidence includes similarity to: 9 Proteins%2C and 100%25 coverage of the annotated genomic feature by RNAseq alignments%2C including 97 samples with support for all annotated introns;product=protein kinase C and casein kinase substrate in neurons 3%2C transcript variant X4	1.30977	3.12807e-139	1.39423e-137
GeneID:109311084	MYOCD	gene=MYOCD;model_evidence=Supporting evidence includes similarity to: 11 Proteins%2C and 100%25 coverage of the annotated genomic feature by RNAseq alignments%2C including 16 samples with support for all annotated introns;product=myocardin%2C transcript variant X1	1.30767	7.03423e-131	2.94588e-129
GeneID:109323613	GKAP1	gene=GKAP1;model_evidence=Supporting evidence includes similarity to: 1 Protein%2C and 100%25 coverage of the annotated genomic feature by RNAseq alignments%2C including 112 samples with support for all annotated introns;product=G kinase anchoring protein 1%2C transcript variant X1	1.30327	1.78416e-19	1.13373e-18
GeneID:109307199	LAMC2	gene=LAMC2;model_evidence=Supporting evidence includes similarity to: 5 Proteins%2C and 99%25 coverage of the annotated genomic feature by RNAseq alignments;product=laminin subunit gamma 2	1.30141	8.4956e-12	3.48537e-11
GeneID:109323777	LOC109323777	gene=LOC109323777;model_evidence=Supporting evidence includes similarity to: 2 Proteins%2C and 100%25 coverage of the annotated genomic feature by RNAseq alignments%2C including 11 samples with support for all annotated introns;product=cyclin-dependent kinase 4 inhibitor B-like	1.29337	3.32676e-05	7.97503e-05
GeneID:109313760	LOC109313760	gene=LOC109313760;model_evidence=Supporting evidence includes similarity to: 100%25 coverage of the annotated genomic feature by RNAseq alignments%2C including 24 samples with support for all annotated introns;product=uncharacterized LOC109313760	1.28246	0.00128736	0.00254173
GeneID:109315274	NEU2	gene=NEU2;model_evidence=Supporting evidence includes similarity to: 16 Proteins%2C and 100%25 coverage of the annotated genomic feature by RNAseq alignments%2C including 13 samples with support for all annotated introns;product=neuraminidase 2%2C transcript variant X4	1.28048	5.41663e-12	2.25182e-11
GeneID:109310580	LOC109310580	gene=LOC109310580;model_evidence=Supporting evidence includes similarity to: 100%25 coverage of the annotated genomic feature by RNAseq alignments%2C including 8 samples with support for all annotated introns;product=uncharacterized LOC109310580	1.2804	0.000181632	0.000400277
GeneID:109311400	CACNA1D	gene=CACNA1D;model_evidence=Supporting evidence includes similarity to: 4 Proteins%2C and 99%25 coverage of the annotated genomic feature by RNAseq alignments;product=calcium voltage-gated channel subunit alpha1 D	1.27951	1.13055e-09	4.02088e-09
GeneID:109306754	SESN3	gene=SESN3;model_evidence=Supporting evidence includes similarity to: 2 Proteins%2C and 100%25 coverage of the annotated genomic feature by RNAseq alignments%2C including 50 samples with support for all annotated introns;product=sestrin 3%2C transcript variant X1	1.27773	1.30886e-71	2.83586e-70
GeneID:109320687	LOC109320687	gene=LOC109320687;model_evidence=Supporting evidence includes similarity to: 1 Protein%2C and 100%25 coverage of the annotated genomic feature by RNAseq alignments%2C including 4 samples with support for all annotated introns;product=leucine-rich repeat-containing protein 9-like%2C transcript variant X1	1.27633	0.000176701	0.000389893
GeneID:109306552	CTDSPL	gene=CTDSPL;model_evidence=Supporting evidence includes similarity to: 12 Proteins%2C and 100%25 coverage of the annotated genomic feature by RNAseq alignments%2C including 109 samples with support for all annotated introns;product=CTD small phosphatase like%2C transcript variant X1	1.2756	2.63844e-79	6.23632e-78
GeneID:109321518	ENPP2	gene=ENPP2;model_evidence=Supporting evidence includes similarity to: 17 Proteins%2C and 100%25 coverage of the annotated genomic feature by RNAseq alignments%2C including 105 samples with support for all annotated introns;product=ectonucleotide pyrophosphatase/phosphodiesterase 2%2C transcript variant X3	1.27502	6.36666e-31	6.14984e-30
GeneID:109321277	LOC109321277	gene=LOC109321277;model_evidence=Supporting evidence includes similarity to: 4 Proteins%2C and 100%25 coverage of the annotated genomic feature by RNAseq alignments%2C including 24 samples with support for all annotated introns;product=formin-like	1.27497	0.00164871	0.00320548
GeneID:109309746	MFAP3L	gene=MFAP3L;model_evidence=Supporting evidence includes similarity to: 9 Proteins%2C and 100%25 coverage of the annotated genomic feature by RNAseq alignments%2C including 19 samples with support for all annotated introns;product=microfibrillar associated protein 3 like	1.27005	0.000370558	0.000787294
GeneID:109317717	RASSF5	gene=RASSF5;model_evidence=Supporting evidence includes similarity to: 9 Proteins%2C and 100%25 coverage of the annotated genomic feature by RNAseq alignments%2C including 26 samples with support for all annotated introns;product=Ras association domain family member 5	1.2697	1.7201e-07	5.16527e-07
GeneID:109321571	SLC1A2	gene=SLC1A2;model_evidence=Supporting evidence includes similarity to: 36 Proteins%2C and 100%25 coverage of the annotated genomic feature by RNAseq alignments%2C including 7 samples with support for all annotated introns;product=solute carrier family 1 member 2	1.2551	1.7148e-16	9.37803e-16
GeneID:109318659	LOC109318659	gene=LOC109318659;model_evidence=Supporting evidence includes similarity to: 100%25 coverage of the annotated genomic feature by RNAseq alignments%2C including 46 samples with support for all annotated introns;product=uncharacterized LOC109318659	1.25392	0.00485291	0.00882604
GeneID:109305751	MAP3K7CL	gene=MAP3K7CL;model_evidence=Supporting evidence includes similarity to: 11 Proteins%2C and 100%25 coverage of the annotated genomic feature by RNAseq alignments%2C including 20 samples with support for all annotated introns;product=MAP3K7 C-terminal like%2C transcript variant X2	1.25371	4.23e-87	1.11138e-85
GeneID:109318693	RGS20	gene=RGS20;model_evidence=Supporting evidence includes similarity to: 20 Proteins%2C and 100%25 coverage of the annotated genomic feature by RNAseq alignments%2C including 35 samples with support for all annotated introns;product=regulator of G-protein signaling 20	1.25175	8.51396e-10	3.05768e-09
GeneID:109307672	RXFP3	gene=RXFP3;model_evidence=Supporting evidence includes similarity to: 10 Proteins%2C and 98%25 coverage of the annotated genomic feature by RNAseq alignments;product=relaxin/insulin like family peptide receptor 3	1.24874	2.96448e-29	2.7084e-28
GeneID:109315810	PROSER2	gene=PROSER2;model_evidence=Supporting evidence includes similarity to: 4 Proteins%2C and 100%25 coverage of the annotated genomic feature by RNAseq alignments%2C including 11 samples with support for all annotated introns;product=proline and serine rich 2%2C transcript variant X3	1.24203	1.15982e-10	4.4346e-10
GeneID:109318867	ZBTB46	gene=ZBTB46;model_evidence=Supporting evidence includes similarity to: 8 Proteins%2C and 100%25 coverage of the annotated genomic feature by RNAseq alignments%2C including 78 samples with support for all annotated introns;product=zinc finger and BTB domain containing 46%2C transcript variant X2	1.24035	3.85661e-57	6.61134e-56
GeneID:109310880	STARD8	gene=STARD8;model_evidence=Supporting evidence includes similarity to: 17 Proteins%2C and 100%25 coverage of the annotated genomic feature by RNAseq alignments%2C including 100 samples with support for all annotated introns;product=StAR related lipid transfer domain containing 8%2C transcript variant X5	1.23929	7.51254e-15	3.72493e-14
GeneID:109310367	FOXC2	gene=FOXC2;model_evidence=Supporting evidence includes similarity to: 20 Proteins%2C and 97%25 coverage of the annotated genomic feature by RNAseq alignments;product=forkhead box C2	1.23766	0.000501135	0.00104637
GeneID:109317183	PPM1E	gene=PPM1E;model_evidence=Supporting evidence includes similarity to: 3 Proteins%2C and 100%25 coverage of the annotated genomic feature by RNAseq alignments%2C including 2 samples with support for all annotated introns;product=protein phosphatase%2C Mg2+/Mn2+ dependent 1E	1.2364	2.54378e-07	7.53175e-07
GeneID:109309046	GALK2	gene=GALK2;model_evidence=Supporting evidence includes similarity to: 5 Proteins%2C and 100%25 coverage of the annotated genomic feature by RNAseq alignments%2C including 105 samples with support for all annotated introns;product=galactokinase 2%2C transcript variant X1	1.23628	2.8031e-07	8.27406e-07
GeneID:109314036	C5	gene=C5;model_evidence=Supporting evidence includes similarity to: 12 Proteins%2C and 100%25 coverage of the annotated genomic feature by RNAseq alignments%2C including 3 samples with support for all annotated introns;product=complement C5%2C transcript variant X1	1.23602	0.00969558	0.0168057
GeneID:109320292	LRRC3C	gene=LRRC3C;model_evidence=Supporting evidence includes similarity to: 8 Proteins%2C and 100%25 coverage of the annotated genomic feature by RNAseq alignments;product=leucine rich repeat containing 3C	1.23443	2.92486e-07	8.6192e-07
GeneID:109310399	HACL1	gene=HACL1;model_evidence=Supporting evidence includes similarity to: 4 Proteins%2C and 100%25 coverage of the annotated genomic feature by RNAseq alignments%2C including 75 samples with support for all annotated introns;product=2-hydroxyacyl-CoA lyase 1%2C transcript variant X1	1.23153	8.08138e-103	2.55331e-101
GeneID:109323636	KLF9	gene=KLF9;model_evidence=Supporting evidence includes similarity to: 8 Proteins%2C and 100%25 coverage of the annotated genomic feature by RNAseq alignments%2C including 73 samples with support for all annotated introns;product=Kruppel like factor 9%2C transcript variant X1	1.23057	3.89228e-32	3.89228e-31
GeneID:109312801	LOC109312801	gene=LOC109312801;model_evidence=Supporting evidence includes similarity to: 1 Protein%2C and 100%25 coverage of the annotated genomic feature by RNAseq alignments%2C including 40 samples with support for all annotated introns;product=somatomedin-B and thrombospondin type-1 domain-containing protein-like%2C transcript variant X1	1.2231	0.00109742	0.00218574
GeneID:109306090	TBL1X	gene=TBL1X;model_evidence=Supporting evidence includes similarity to: 13 Proteins%2C and 100%25 coverage of the annotated genomic feature by RNAseq alignments%2C including 73 samples with support for all annotated introns;product=transducin beta like 1X-linked	1.22025	9.62518e-71	2.04987e-69
GeneID:109318903	SNX11	gene=SNX11;model_evidence=Supporting evidence includes similarity to: 10 Proteins%2C and 100%25 coverage of the annotated genomic feature by RNAseq alignments%2C including 19 samples with support for all annotated introns;product=sorting nexin 11%2C transcript variant X2	1.2176	9.59256e-41	1.21538e-39
GeneID:109305663	CD247	gene=CD247;model_evidence=Supporting evidence includes similarity to: 7 Proteins%2C and 100%25 coverage of the annotated genomic feature by RNAseq alignments%2C including 14 samples with support for all annotated introns;product=CD247 molecule	1.2167	3.77243e-16	2.01887e-15
GeneID:109309312	AREG	gene=AREG;model_evidence=Supporting evidence includes similarity to: 3 Proteins%2C and 99%25 coverage of the annotated genomic feature by RNAseq alignments%2C including 11 samples with support for all annotated introns;product=amphiregulin	1.2162	3.11938e-55	5.20453e-54
GeneID:109309299	COL25A1	gene=COL25A1;model_evidence=Supporting evidence includes similarity to: 1 Protein%2C and 99%25 coverage of the annotated genomic feature by RNAseq alignments;product=collagen type XXV alpha 1 chain	1.21442	0.000199077	0.000437331
GeneID:109306193	LOC109306193	gene=LOC109306193;model_evidence=Supporting evidence includes similarity to: 100%25 coverage of the annotated genomic feature by RNAseq alignments%2C including 7 samples with support for all annotated introns;product=lysozyme g-like	1.20782	0.000632706	0.00130257
GeneID:109310217	EBF1	gene=EBF1;model_evidence=Supporting evidence includes similarity to: 8 Proteins%2C and 100%25 coverage of the annotated genomic feature by RNAseq alignments%2C including 59 samples with support for all annotated introns;product=early B-cell factor 1%2C transcript variant X6	1.20629	1.50824e-72	3.29071e-71
GeneID:109320678	ARID4A	gene=ARID4A;model_evidence=Supporting evidence includes similarity to: 1 Protein%2C and 100%25 coverage of the annotated genomic feature by RNAseq alignments%2C including 21 samples with support for all annotated introns;product=AT-rich interaction domain 4A%2C transcript variant X1	1.20415	1.89641e-232	1.36019e-230
GeneID:109318809	PHACTR3	gene=PHACTR3;model_evidence=Supporting evidence includes similarity to: 2 Proteins%2C and 100%25 coverage of the annotated genomic feature by RNAseq alignments%2C including 13 samples with support for all annotated introns;product=phosphatase and actin regulator 3%2C transcript variant X1	1.20373	4.89818e-17	2.76478e-16
GeneID:109321393	ABCC8	gene=ABCC8;model_evidence=Supporting evidence includes similarity to: 2 Proteins%2C and 100%25 coverage of the annotated genomic feature by RNAseq alignments%2C including 22 samples with support for all annotated introns;product=ATP binding cassette subfamily C member 8%2C transcript variant X1	1.20353	7.87311e-27	6.65694e-26
GeneID:109313779	NPDC1	gene=NPDC1;model_evidence=Supporting evidence includes similarity to: 100%25 coverage of the annotated genomic feature by RNAseq alignments%2C including 23 samples with support for all annotated introns;product=neural proliferation%2C differentiation and control 1	1.19963	1.79423e-05	4.43845e-05
GeneID:109317733	MFSD4A	gene=MFSD4A;model_evidence=Supporting evidence includes similarity to: 5 Proteins%2C and 100%25 coverage of the annotated genomic feature by RNAseq alignments%2C including 81 samples with support for all annotated introns;product=major facilitator superfamily domain containing 4A	1.19947	2.38693e-45	3.3321e-44
GeneID:109320194	MAP7	gene=MAP7;model_evidence=Supporting evidence includes similarity to: 2 Proteins%2C and 100%25 coverage of the annotated genomic feature by RNAseq alignments%2C including 19 samples with support for all annotated introns;product=microtubule associated protein 7%2C transcript variant X3	1.19744	9.68647e-07	2.71717e-06
GeneID:109324545	EBF2	gene=EBF2;model_evidence=Supporting evidence includes similarity to: 17 Proteins%2C and 100%25 coverage of the annotated genomic feature by RNAseq alignments%2C including 16 samples with support for all annotated introns;product=early B-cell factor 2	1.19626	2.36447e-20	1.55636e-19
GeneID:109320425	PDP1	gene=PDP1;model_evidence=Supporting evidence includes similarity to: 8 Proteins%2C and 100%25 coverage of the annotated genomic feature by RNAseq alignments;product=pyruvate dehyrogenase phosphatase catalytic subunit 1	1.19372	2.43724e-183	1.42134e-181
GeneID:109309541	LOC109309541	gene=LOC109309541;model_evidence=Supporting evidence includes similarity to: 5 Proteins%2C and 100%25 coverage of the annotated genomic feature by RNAseq alignments%2C including 1 sample with support for all annotated introns;product=UPF0462 protein C4orf33 homolog	1.1806	0.000343817	0.000733727
GeneID:109309906	LOC109309906	gene=LOC109309906;model_evidence=Supporting evidence includes similarity to: 100%25 coverage of the annotated genomic feature by RNAseq alignments%2C including 127 samples with support for all annotated introns;product=uncharacterized LOC109309906%2C transcript variant X2	1.17803	8.79348e-18	5.14982e-17
GeneID:109310850	LOC109310850	gene=LOC109310850;model_evidence=Supporting evidence includes similarity to: 97%25 coverage of the annotated genomic feature by RNAseq alignments;product=connector enhancer of kinase suppressor of ras 2-like	1.17283	0.000467929	0.000980648
GeneID:109312784	YPEL1	gene=YPEL1;model_evidence=Supporting evidence includes similarity to: 14 Proteins%2C and 100%25 coverage of the annotated genomic feature by RNAseq alignments%2C including 40 samples with support for all annotated introns;product=yippee like 1%2C transcript variant X2	1.17173	5.93883e-45	8.24434e-44
GeneID:109312555	UNC5B	gene=UNC5B;model_evidence=Supporting evidence includes similarity to: 7 Proteins%2C and 100%25 coverage of the annotated genomic feature by RNAseq alignments%2C including 53 samples with support for all annotated introns;partial=true;product=unc-5 netrin receptor B	1.17003	2.07527e-15	1.06626e-14
GeneID:109311133	IRAK2	gene=IRAK2;model_evidence=Supporting evidence includes similarity to: 2 Proteins%2C and 100%25 coverage of the annotated genomic feature by RNAseq alignments%2C including 16 samples with support for all annotated introns;product=interleukin 1 receptor associated kinase 2	1.16625	6.66895e-188	4.00137e-186
GeneID:109320610	LOC109320610	gene=LOC109320610;model_evidence=Supporting evidence includes similarity to: 100%25 coverage of the annotated genomic feature by RNAseq alignments%2C including 23 samples with support for all annotated introns;product=uncharacterized LOC109320610	1.16586	5.66327e-06	1.47337e-05
GeneID:109311624	LOC109311624	gene=LOC109311624;model_evidence=Supporting evidence includes similarity to: 100%25 coverage of the annotated genomic feature by RNAseq alignments%2C including 11 samples with support for all annotated introns;product=uncharacterized LOC109311624	1.16194	0.00816887	0.0143406
GeneID:109323965	CUNH10orf128	gene=CUNH10orf128;model_evidence=Supporting evidence includes similarity to: 1 Protein%2C and 100%25 coverage of the annotated genomic feature by RNAseq alignments%2C including 46 samples with support for all annotated introns;product=chromosome unknown C10orf128 homolog%2C transcript variant X1	1.16121	4.32784e-13	1.94216e-12
GeneID:109307398	KIAA1462	gene=KIAA1462;model_evidence=Supporting evidence includes similarity to: 3 Proteins%2C and 100%25 coverage of the annotated genomic feature by RNAseq alignments%2C including 39 samples with support for all annotated introns;product=KIAA1462 ortholog%2C transcript variant X1	1.14848	0.0109799	0.0188589
GeneID:109316315	ETV6	gene=ETV6;model_evidence=Supporting evidence includes similarity to: 10 Proteins%2C and 100%25 coverage of the annotated genomic feature by RNAseq alignments%2C including 64 samples with support for all annotated introns;product=ETS variant 6%2C transcript variant X2	1.14655	2.84552e-101	8.83386e-100
GeneID:109324165	WDFY4	gene=WDFY4;model_evidence=Supporting evidence includes similarity to: 1 Protein%2C and 100%25 coverage of the annotated genomic feature by RNAseq alignments%2C including 9 samples with support for all annotated introns;product=WDFY family member 4	1.14513	1.39292e-09	4.92453e-09
GeneID:109315587	NRCAM	gene=NRCAM;model_evidence=Supporting evidence includes similarity to: 1 Protein%2C and 100%25 coverage of the annotated genomic feature by RNAseq alignments%2C including 1 sample with support for all annotated introns;product=neuronal cell adhesion molecule%2C transcript variant X1	1.14222	0.000681969	0.00139822
GeneID:109307229	COL11A1	gene=COL11A1;model_evidence=Supporting evidence includes similarity to: 15 Proteins%2C and 100%25 coverage of the annotated genomic feature by RNAseq alignments%2C including 88 samples with support for all annotated introns;product=collagen type XI alpha 1 chain%2C transcript variant X1	1.14131	0.000734319	0.00149866
GeneID:109316278	AKAP3	gene=AKAP3;model_evidence=Supporting evidence includes similarity to: 14 Proteins%2C and 100%25 coverage of the annotated genomic feature by RNAseq alignments%2C including 7 samples with support for all annotated introns;product=A-kinase anchoring protein 3%2C transcript variant X2	1.14086	3.73833e-07	1.08997e-06
GeneID:109324379	LOC109324379	gene=LOC109324379;model_evidence=Supporting evidence includes similarity to: 100%25 coverage of the annotated genomic feature by RNAseq alignments%2C including 1 sample with support for all annotated introns;product=uncharacterized LOC109324379	1.13719	0.00347192	0.00646228
GeneID:109316452	LOC109316452	gene=LOC109316452;model_evidence=Supporting evidence includes similarity to: 3 Proteins%2C and 100%25 coverage of the annotated genomic feature by RNAseq alignments%2C including 10 samples with support for all annotated introns;product=cat eye syndrome critical region protein 2%2C transcript variant X2	1.13601	1.87551e-24	1.46016e-23
GeneID:109317073	LOC109317073	gene=LOC109317073;model_evidence=Supporting evidence includes similarity to: 16 Proteins%2C and 100%25 coverage of the annotated genomic feature by RNAseq alignments%2C including 56 samples with support for all annotated introns;product=tricarboxylate transport protein%2C mitochondrial-like	1.13563	5.40114e-22	3.81472e-21
GeneID:109308151	LOC109308151	gene=LOC109308151;model_evidence=Supporting evidence includes similarity to: 100%25 coverage of the annotated genomic feature by RNAseq alignments%2C including 11 samples with support for all annotated introns;product=uncharacterized LOC109308151	1.13561	4.30114e-05	0.000101871
GeneID:109317938	TECTA	gene=TECTA;model_evidence=Supporting evidence includes similarity to: 3 Proteins%2C and 94%25 coverage of the annotated genomic feature by RNAseq alignments;product=tectorin alpha	1.13013	1.00047e-09	3.56942e-09
GeneID:109309351	USP53	gene=USP53;model_evidence=Supporting evidence includes similarity to: 3 Proteins%2C and 100%25 coverage of the annotated genomic feature by RNAseq alignments%2C including 17 samples with support for all annotated introns;product=ubiquitin specific peptidase 53%2C transcript variant X1	1.1293	1.64238e-84	4.20018e-83
GeneID:109318762	ZNF217	gene=ZNF217;model_evidence=Supporting evidence includes similarity to: 1 Protein%2C and 100%25 coverage of the annotated genomic feature by RNAseq alignments%2C including 86 samples with support for all annotated introns;product=zinc finger protein 217	1.12865	1.39431e-116	4.98596e-115
GeneID:109306822	GAB2	gene=GAB2;model_evidence=Supporting evidence includes similarity to: 4 Proteins%2C and 100%25 coverage of the annotated genomic feature by RNAseq alignments%2C including 17 samples with support for all annotated introns;product=GRB2 associated binding protein 2	1.12716	0.00236926	0.004506
GeneID:109322210	KLF3	gene=KLF3;model_evidence=Supporting evidence includes similarity to: 9 Proteins%2C and 100%25 coverage of the annotated genomic feature by RNAseq alignments%2C including 15 samples with support for all annotated introns;product=Kruppel like factor 3%2C transcript variant X1	1.12586	1.32629e-91	3.69467e-90
GeneID:109323539	DAPK1	gene=DAPK1;model_evidence=Supporting evidence includes similarity to: 26 Proteins%2C and 100%25 coverage of the annotated genomic feature by RNAseq alignments%2C including 51 samples with support for all annotated introns;product=death associated protein kinase 1	1.12081	4.21885e-19	2.6352e-18
GeneID:109323358	SEMA4D	gene=SEMA4D;model_evidence=Supporting evidence includes similarity to: 9 Proteins%2C and 100%25 coverage of the annotated genomic feature by RNAseq alignments%2C including 33 samples with support for all annotated introns;product=semaphorin 4D%2C transcript variant X1	1.11989	3.49896e-05	8.37174e-05
GeneID:109316774	LOC109316774	gene=LOC109316774;model_evidence=Supporting evidence includes similarity to: 21 Proteins%2C and 100%25 coverage of the annotated genomic feature by RNAseq alignments%2C including 18 samples with support for all annotated introns;product=lysine--tRNA ligase-like%2C transcript variant X1	1.11339	0.00636897	0.0113582
GeneID:109316838	GSG1	gene=GSG1;model_evidence=Supporting evidence includes similarity to: 4 Proteins%2C and 100%25 coverage of the annotated genomic feature by RNAseq alignments%2C including 5 samples with support for all annotated introns;product=germ cell associated 1	1.11081	0.00106002	0.00211699
GeneID:109321644	LOC109321644	gene=LOC109321644;model_evidence=Supporting evidence includes similarity to: 100%25 coverage of the annotated genomic feature by RNAseq alignments%2C including 11 samples with support for all annotated introns;product=uncharacterized LOC109321644	1.10544	3.16513e-10	1.17248e-09
GeneID:109310690	LOC109310690	gene=LOC109310690;model_evidence=Supporting evidence includes similarity to: 100%25 coverage of the annotated genomic feature by RNAseq alignments%2C including 18 samples with support for all annotated introns;product=meckelin-like%2C transcript variant X2	1.10227	0.00267708	0.00505522
GeneID:109314854	ZCCHC2	gene=ZCCHC2;model_evidence=Supporting evidence includes similarity to: 1 Protein%2C and 100%25 coverage of the annotated genomic feature by RNAseq alignments%2C including 37 samples with support for all annotated introns;product=zinc finger CCHC-type containing 2%2C transcript variant X1	1.09749	1.9252e-168	1.04011e-166
GeneID:109319188	STXBP5L	gene=STXBP5L;model_evidence=Supporting evidence includes similarity to: 3 Proteins%2C and 100%25 coverage of the annotated genomic feature by RNAseq alignments;product=syntaxin binding protein 5 like%2C transcript variant X2	1.09687	7.34065e-23	5.38573e-22
GeneID:109322764	SATB2	gene=SATB2;model_evidence=Supporting evidence includes similarity to: 2 Proteins%2C and 100%25 coverage of the annotated genomic feature by RNAseq alignments%2C including 5 samples with support for all annotated introns;product=SATB homeobox 2%2C transcript variant X8	1.09542	8.60523e-15	4.24647e-14
GeneID:109320166	ADGRG6	gene=ADGRG6;model_evidence=Supporting evidence includes similarity to: 7 Proteins%2C and 100%25 coverage of the annotated genomic feature by RNAseq alignments%2C including 25 samples with support for all annotated introns;product=adhesion G protein-coupled receptor G6%2C transcript variant X2	1.09458	0.00106815	0.00213049
GeneID:109308099	ADGRV1	gene=ADGRV1;model_evidence=Supporting evidence includes similarity to: 1 Protein%2C and 100%25 coverage of the annotated genomic feature by RNAseq alignments;product=adhesion G protein-coupled receptor V1	1.09256	3.48859e-72	7.58495e-71
GeneID:109321121	PPFIBP2	gene=PPFIBP2;model_evidence=Supporting evidence includes similarity to: 2 Proteins%2C and 100%25 coverage of the annotated genomic feature by RNAseq alignments%2C including 16 samples with support for all annotated introns;product=PPFIA binding protein 2%2C transcript variant X2	1.08774	6.81932e-22	4.79736e-21
GeneID:109305985	KLHL34	gene=KLHL34;model_evidence=Supporting evidence includes similarity to: 5 Proteins%2C and 100%25 coverage of the annotated genomic feature by RNAseq alignments;product=kelch like family member 34	1.08622	1.62171e-11	6.55832e-11
GeneID:109322936	IGFBP5	gene=IGFBP5;model_evidence=Supporting evidence includes similarity to: 17 Proteins%2C and 100%25 coverage of the annotated genomic feature by RNAseq alignments%2C including 66 samples with support for all annotated introns;product=insulin like growth factor binding protein 5	1.08587	1.93545e-52	3.08092e-51
GeneID:109305762	HUNK	gene=HUNK;model_evidence=Supporting evidence includes similarity to: 6 Proteins%2C and 100%25 coverage of the annotated genomic feature by RNAseq alignments%2C including 58 samples with support for all annotated introns;product=hormonally up-regulated Neu-associated kinase	1.085	2.04684e-82	5.11915e-81
GeneID:109311268	TPRA1	gene=TPRA1;model_evidence=Supporting evidence includes similarity to: 6 Proteins%2C and 100%25 coverage of the annotated genomic feature by RNAseq alignments%2C including 66 samples with support for all annotated introns;product=transmembrane protein adipocyte associated 1%2C transcript variant X4	1.0785	1.32909e-85	3.44845e-84
GeneID:109319564	FAM161A	gene=FAM161A;model_evidence=Supporting evidence includes similarity to: 1 Protein%2C and 100%25 coverage of the annotated genomic feature by RNAseq alignments%2C including 34 samples with support for all annotated introns;product=family with sequence similarity 161 member A%2C transcript variant X2	1.07622	8.85905e-38	1.04996e-36
GeneID:109311137	SRGAP3	gene=SRGAP3;model_evidence=Supporting evidence includes similarity to: 14 Proteins%2C and 100%25 coverage of the annotated genomic feature by RNAseq alignments%2C including 31 samples with support for all annotated introns;product=SLIT-ROBO Rho GTPase activating protein 3%2C transcript variant X1	1.07402	5.05962e-157	2.48599e-155
GeneID:109305493	LOC109305493	gene=LOC109305493;model_evidence=Supporting evidence includes similarity to: 84%25 coverage of the annotated genomic feature by RNAseq alignments;product=dedicator of cytokinesis protein 9-like	1.07177	0.000456762	0.00095975
GeneID:109310626	LOC109310626	gene=LOC109310626;model_evidence=Supporting evidence includes similarity to: 4 Proteins%2C and 100%25 coverage of the annotated genomic feature by RNAseq alignments%2C including 120 samples with support for all annotated introns;product=chemokine-like factor	1.07134	1.03074e-55	1.73131e-54
GeneID:109319765	CAPN2	gene=CAPN2;model_evidence=Supporting evidence includes similarity to: 23 Proteins%2C and 100%25 coverage of the annotated genomic feature by RNAseq alignments%2C including 88 samples with support for all annotated introns;product=calpain 2	1.06961	5.22345e-174	2.94972e-172
GeneID:109318940	DLX3	gene=DLX3;model_evidence=Supporting evidence includes similarity to: 12 Proteins%2C and 100%25 coverage of the annotated genomic feature by RNAseq alignments%2C including 29 samples with support for all annotated introns;product=distal-less homeobox 3	1.06739	0.00021575	0.000472297
GeneID:109321504	LMO2	gene=LMO2;model_evidence=Supporting evidence includes similarity to: 18 Proteins%2C and 100%25 coverage of the annotated genomic feature by RNAseq alignments%2C including 124 samples with support for all annotated introns;product=LIM domain only 2%2C transcript variant X2	1.06708	2.08967e-06	5.66813e-06
GeneID:109314251	CFAP74	gene=CFAP74;model_evidence=Supporting evidence includes similarity to: 2 Proteins%2C and 100%25 coverage of the annotated genomic feature by RNAseq alignments%2C including 19 samples with support for all annotated introns;product=cilia and flagella associated protein 74	1.06593	0.00927189	0.0161295
GeneID:109312436	LOC109312436	gene=LOC109312436;model_evidence=Supporting evidence includes similarity to: 100%25 coverage of the annotated genomic feature by RNAseq alignments%2C including 116 samples with support for all annotated introns;product=uncharacterized LOC109312436	1.06559	8.48928e-12	3.48393e-11
GeneID:109320244	ARHGAP23	gene=ARHGAP23;model_evidence=Supporting evidence includes similarity to: 4 Proteins%2C and 100%25 coverage of the annotated genomic feature by RNAseq alignments%2C including 19 samples with support for all annotated introns;product=Rho GTPase activating protein 23%2C transcript variant X1	1.06545	1.73703e-82	4.35304e-81
GeneID:109323563	DTWD2	gene=DTWD2;model_evidence=Supporting evidence includes similarity to: 3 Proteins%2C and 100%25 coverage of the annotated genomic feature by RNAseq alignments%2C including 50 samples with support for all annotated introns;product=DTW domain containing 2	1.064	3.52363e-44	4.79552e-43
GeneID:109318036	LOC109318036	gene=LOC109318036;model_evidence=Supporting evidence includes similarity to: 100%25 coverage of the annotated genomic feature by RNAseq alignments%2C including 1 sample with support for all annotated introns;product=uncharacterized LOC109318036	1.0627	8.41622e-10	3.02518e-09
GeneID:109313693	ZDHHC15	gene=ZDHHC15;model_evidence=Supporting evidence includes similarity to: 15 Proteins%2C and 100%25 coverage of the annotated genomic feature by RNAseq alignments%2C including 11 samples with support for all annotated introns;product=zinc finger DHHC-type containing 15%2C transcript variant X4	1.05999	1.19233e-163	6.20012e-162
GeneID:109320202	PDE7B	gene=PDE7B;model_evidence=Supporting evidence includes similarity to: 6 Proteins%2C and 100%25 coverage of the annotated genomic feature by RNAseq alignments%2C including 35 samples with support for all annotated introns;product=phosphodiesterase 7B%2C transcript variant X2	1.05997	1.42912e-89	3.8857e-88
GeneID:109322944	PAN2	gene=PAN2;model_evidence=Supporting evidence includes similarity to: 3 Proteins%2C and 100%25 coverage of the annotated genomic feature by RNAseq alignments%2C including 47 samples with support for all annotated introns;product=PAN2 poly(A) specific ribonuclease subunit%2C transcript variant X1	1.05685	2.9047e-120	1.06934e-118
GeneID:109305783	LOC109305783	gene=LOC109305783;model_evidence=Supporting evidence includes similarity to: 7 Proteins%2C and 100%25 coverage of the annotated genomic feature by RNAseq alignments%2C including 18 samples with support for all annotated introns;product=trifunctional purine biosynthetic protein adenosine-3-like%2C transcript variant X10	1.05526	9.04805e-15	4.4597e-14
GeneID:109316814	LOC109316814	gene=LOC109316814;model_evidence=Supporting evidence includes similarity to: 21 Proteins%2C and 100%25 coverage of the annotated genomic feature by RNAseq alignments;product=histone H1-like	1.05196	2.62169e-27	2.2518e-26
GeneID:109316812	LOC109316812	gene=LOC109316812;model_evidence=Supporting evidence includes similarity to: 58 Proteins%2C and 100%25 coverage of the annotated genomic feature by RNAseq alignments;product=histone H2B 5	1.05173	3.32998e-146	1.55068e-144
GeneID:109323629	TNFAIP8	gene=TNFAIP8;model_evidence=Supporting evidence includes similarity to: 23 Proteins%2C and 100%25 coverage of the annotated genomic feature by RNAseq alignments%2C including 89 samples with support for all annotated introns;product=TNF alpha induced protein 8%2C transcript variant X1	1.05163	6.17501e-70	1.29738e-68
GeneID:109308438	PLD1	gene=PLD1;model_evidence=Supporting evidence includes similarity to: 6 Proteins%2C and 100%25 coverage of the annotated genomic feature by RNAseq alignments%2C including 30 samples with support for all annotated introns;product=phospholipase D1%2C transcript variant X1	1.05119	3.13664e-111	1.06373e-109
GeneID:109319260	LOC109319260	gene=LOC109319260;model_evidence=Supporting evidence includes similarity to: 19 Proteins%2C and 100%25 coverage of the annotated genomic feature by RNAseq alignments%2C including 9 samples with support for all annotated introns;product=galactosylgalactosylxylosylprotein 3-beta-glucuronosyltransferase 1-like	1.05033	2.20701e-07	6.56423e-07
GeneID:109316414	PLEKHA5	gene=PLEKHA5;model_evidence=Supporting evidence includes similarity to: 3 Proteins%2C and 100%25 coverage of the annotated genomic feature by RNAseq alignments%2C including 27 samples with support for all annotated introns;product=pleckstrin homology domain containing A5%2C transcript variant X4	1.05033	7.33376e-51	1.12439e-49
GeneID:109309012	PDK4	gene=PDK4;model_evidence=Supporting evidence includes similarity to: 24 Proteins%2C and 100%25 coverage of the annotated genomic feature by RNAseq alignments%2C including 100 samples with support for all annotated introns;product=pyruvate dehydrogenase kinase 4	1.04633	1.36294e-10	5.17951e-10
GeneID:109321177	NAV2	gene=NAV2;model_evidence=Supporting evidence includes similarity to: 2 Proteins%2C and 100%25 coverage of the annotated genomic feature by RNAseq alignments%2C including 5 samples with support for all annotated introns;product=neuron navigator 2%2C transcript variant X2	1.04507	1.58108e-84	4.05172e-83
GeneID:109311900	LIN28B	gene=LIN28B;model_evidence=Supporting evidence includes similarity to: 3 Proteins%2C and 95%25 coverage of the annotated genomic feature by RNAseq alignments;product=lin-28 homolog B	1.04448	0.000813635	0.00165162
GeneID:109323166	ALS2CR12	gene=ALS2CR12;model_evidence=Supporting evidence includes similarity to: 1 Protein%2C and 97%25 coverage of the annotated genomic feature by RNAseq alignments;product=amyotrophic lateral sclerosis 2 chromosome region candidate 12	1.04155	0.0041016	0.00755319
GeneID:109319791	COQ8A	gene=COQ8A;model_evidence=Supporting evidence includes similarity to: 3 Proteins%2C and 100%25 coverage of the annotated genomic feature by RNAseq alignments%2C including 30 samples with support for all annotated introns;product=coenzyme Q8A	1.03939	2.77782e-102	8.75435e-101
GeneID:109319090	CRIM1	gene=CRIM1;model_evidence=Supporting evidence includes similarity to: 4 Proteins%2C and 100%25 coverage of the annotated genomic feature by RNAseq alignments%2C including 75 samples with support for all annotated introns;partial=true;product=cysteine rich transmembrane BMP regulator 1	1.03874	8.50875e-122	3.23747e-120
GeneID:109313587	IRX4	gene=IRX4;model_evidence=Supporting evidence includes similarity to: 10 Proteins%2C and 100%25 coverage of the annotated genomic feature by RNAseq alignments%2C including 4 samples with support for all annotated introns;product=iroquois homeobox 4	1.03685	0.00289476	0.00544075
GeneID:109309768	CCDC126	gene=CCDC126;model_evidence=Supporting evidence includes similarity to: 4 Proteins%2C and 100%25 coverage of the annotated genomic feature by RNAseq alignments%2C including 78 samples with support for all annotated introns;product=coiled-coil domain containing 126	1.03585	4.44691e-57	7.61281e-56
GeneID:109311128	LOC109311128	gene=LOC109311128;model_evidence=Supporting evidence includes similarity to: 2 Proteins%2C and 100%25 coverage of the annotated genomic feature by RNAseq alignments%2C including 17 samples with support for all annotated introns;product=cullin-associated NEDD8-dissociated protein 1-like%2C transcript variant X3	1.03558	1.82504e-71	3.94057e-70
GeneID:109314196	LOC109314196	gene=LOC109314196;model_evidence=Supporting evidence includes similarity to: 34 Proteins%2C and 100%25 coverage of the annotated genomic feature by RNAseq alignments%2C including 2 samples with support for all annotated introns;product=guanylate-binding protein 1-like	1.03549	1.79429e-14	8.70974e-14
GeneID:109321425	NOXRED1	gene=NOXRED1;model_evidence=Supporting evidence includes similarity to: 3 Proteins%2C and 100%25 coverage of the annotated genomic feature by RNAseq alignments%2C including 47 samples with support for all annotated introns;product=NADP dependent oxidoreductase domain containing 1	1.03514	0.0253545	0.0405828
GeneID:109318166	PGGHG	gene=PGGHG;model_evidence=Supporting evidence includes similarity to: 1 Protein%2C and 100%25 coverage of the annotated genomic feature by RNAseq alignments%2C including 104 samples with support for all annotated introns;product=protein-glucosylgalactosylhydroxylysine glucosidase%2C transcript variant X1	1.03254	0.00738211	0.0130457
GeneID:109313093	DNMT3B	gene=DNMT3B;model_evidence=Supporting evidence includes similarity to: 10 Proteins%2C and 100%25 coverage of the annotated genomic feature by RNAseq alignments%2C including 2 samples with support for all annotated introns;product=DNA methyltransferase 3 beta%2C transcript variant X3	1.0296	3.53052e-36	4.0275e-35
GeneID:109323604	ADAMTS19	gene=ADAMTS19;model_evidence=Supporting evidence includes similarity to: 7 Proteins%2C and 100%25 coverage of the annotated genomic feature by RNAseq alignments%2C including 28 samples with support for all annotated introns;product=ADAM metallopeptidase with thrombospondin type 1 motif 19%2C transcript variant X1	1.02666	1.11766e-14	5.47424e-14
GeneID:109309907	LOC109309907	gene=LOC109309907;model_evidence=Supporting evidence includes similarity to: 100%25 coverage of the annotated genomic feature by RNAseq alignments%2C including 67 samples with support for all annotated introns;product=uncharacterized LOC109309907	1.02455	1.99727e-26	1.66506e-25
GeneID:109314617	RAB26	gene=RAB26;model_evidence=Supporting evidence includes similarity to: 17 Proteins%2C and 100%25 coverage of the annotated genomic feature by RNAseq alignments%2C including 62 samples with support for all annotated introns;product=RAB26%2C member RAS oncogene family	1.02423	0.000153449	0.000341242
GeneID:109323031	STAT1	gene=STAT1;model_evidence=Supporting evidence includes similarity to: 9 Proteins%2C and 100%25 coverage of the annotated genomic feature by RNAseq alignments%2C including 59 samples with support for all annotated introns;product=signal transducer and activator of transcription 1	1.02334	2.62156e-28	2.31872e-27
GeneID:109308102	ARRDC3	gene=ARRDC3;model_evidence=Supporting evidence includes similarity to: 19 Proteins%2C and 100%25 coverage of the annotated genomic feature by RNAseq alignments%2C including 107 samples with support for all annotated introns;product=arrestin domain containing 3%2C transcript variant X1	1.01941	2.67004e-37	3.11131e-36
GeneID:109324157	VSTM4	gene=VSTM4;model_evidence=Supporting evidence includes similarity to: 6 Proteins%2C and 100%25 coverage of the annotated genomic feature by RNAseq alignments%2C including 101 samples with support for all annotated introns;product=V-set and transmembrane domain containing 4%2C transcript variant X1	1.01911	0.000157387	0.000349439
GeneID:109323400	KIAA1958	gene=KIAA1958;model_evidence=Supporting evidence includes similarity to: 2 Proteins%2C and 100%25 coverage of the annotated genomic feature by RNAseq alignments%2C including 15 samples with support for all annotated introns;product=KIAA1958 ortholog%2C transcript variant X2	1.01857	7.54088e-14	3.52472e-13
GeneID:109320764	FJX1	gene=FJX1;model_evidence=Supporting evidence includes similarity to: 4 Proteins%2C and 100%25 coverage of the annotated genomic feature by RNAseq alignments;partial=true;product=four jointed box 1;start_range=.,34573063	1.01694	3.67504e-75	8.30879e-74
GeneID:109312913	VOPP1	gene=VOPP1;model_evidence=Supporting evidence includes similarity to: 10 Proteins%2C and 100%25 coverage of the annotated genomic feature by RNAseq alignments%2C including 100 samples with support for all annotated introns;product=vesicular%2C overexpressed in cancer%2C prosurvival protein 1	1.01386	1.12353e-95	3.29145e-94
GeneID:109312736	RIMBP2	gene=RIMBP2;model_evidence=Supporting evidence includes similarity to: 2 Proteins%2C and 100%25 coverage of the annotated genomic feature by RNAseq alignments%2C including 22 samples with support for all annotated introns;product=RIMS binding protein 2%2C transcript variant X12	1.01323	9.59273e-13	4.21391e-12
GeneID:109319531	LOC109319531	gene=LOC109319531;model_evidence=Supporting evidence includes similarity to: 100%25 coverage of the annotated genomic feature by RNAseq alignments%2C including 15 samples with support for all annotated introns;product=uncharacterized LOC109319531%2C transcript variant X1	1.01102	0.0028217	0.00531143
GeneID:109323688	ENAM	gene=ENAM;model_evidence=Supporting evidence includes similarity to: 4 Proteins%2C and 99%25 coverage of the annotated genomic feature by RNAseq alignments%2C including 9 samples with support for all annotated introns;product=enamelin%2C transcript variant X1	1.00944	0.0013478	0.00265559
GeneID:109313387	CRAMP1	gene=CRAMP1;model_evidence=Supporting evidence includes similarity to: 1 Protein%2C and 100%25 coverage of the annotated genomic feature by RNAseq alignments%2C including 22 samples with support for all annotated introns;product=cramped chromatin regulator homolog 1%2C transcript variant X5	1.00791	1.92682e-53	3.11082e-52
GeneID:109316556	PARPBP	gene=PARPBP;model_evidence=Supporting evidence includes similarity to: 2 Proteins%2C and 100%25 coverage of the annotated genomic feature by RNAseq alignments%2C including 11 samples with support for all annotated introns;product=PARP1 binding protein%2C transcript variant X2	1.00598	7.18457e-45	9.9626e-44
GeneID:109320173	LOC109320173	gene=LOC109320173;model_evidence=Supporting evidence includes similarity to: 100%25 coverage of the annotated genomic feature by RNAseq alignments%2C including 123 samples with support for all annotated introns;product=uncharacterized LOC109320173	1.00529	5.52713e-61	1.01588e-59
GeneID:109308864	LOC109308864	gene=LOC109308864;model_evidence=Supporting evidence includes similarity to: 3 Proteins%2C and 100%25 coverage of the annotated genomic feature by RNAseq alignments%2C including 20 samples with support for all annotated introns;product=collagen and calcium-binding EGF domain-containing protein 1-like	1.00282	2.00932e-05	4.94309e-05
GeneID:109322102	SLA	gene=SLA;model_evidence=Supporting evidence includes similarity to: 7 Proteins%2C and 100%25 coverage of the annotated genomic feature by RNAseq alignments%2C including 23 samples with support for all annotated introns;product=Src like adaptor	0.998739	5.73127e-06	1.48951e-05
GeneID:109314845	TNFRSF11A	gene=TNFRSF11A;model_evidence=Supporting evidence includes similarity to: 4 Proteins%2C and 100%25 coverage of the annotated genomic feature by RNAseq alignments%2C including 17 samples with support for all annotated introns;product=TNF receptor superfamily member 11a%2C transcript variant X2	0.996515	0.00268337	0.00506557
GeneID:109309361	UGT8	gene=UGT8;model_evidence=Supporting evidence includes similarity to: 4 Proteins%2C and 100%25 coverage of the annotated genomic feature by RNAseq alignments%2C including 92 samples with support for all annotated introns;product=UDP glycosyltransferase 8	0.994359	1.32313e-05	3.32047e-05
GeneID:109309737	LOC109309737	gene=LOC109309737;model_evidence=Supporting evidence includes similarity to: 100%25 coverage of the annotated genomic feature by RNAseq alignments%2C including 42 samples with support for all annotated introns;product=uncharacterized LOC109309737	0.994096	0.00374653	0.00693823
GeneID:109320108	ESR1	gene=ESR1;model_evidence=Supporting evidence includes similarity to: 48 Proteins%2C and 100%25 coverage of the annotated genomic feature by RNAseq alignments%2C including 16 samples with support for all annotated introns;product=estrogen receptor 1%2C transcript variant X3	0.993941	0.0140296	0.0235969
GeneID:109313153	LOC109313153	gene=LOC109313153;model_evidence=Supporting evidence includes similarity to: 5 Proteins%2C and 100%25 coverage of the annotated genomic feature by RNAseq alignments%2C including 60 samples with support for all annotated introns;product=oxidative stress-responsive serine-rich protein 1-like%2C transcript variant X1	0.990421	1.29737e-65	2.55382e-64
GeneID:109310141	ADAMTS2	gene=ADAMTS2;model_evidence=Supporting evidence includes similarity to: 1 Protein%2C and 100%25 coverage of the annotated genomic feature by RNAseq alignments%2C including 54 samples with support for all annotated introns;product=ADAM metallopeptidase with thrombospondin type 1 motif 2	0.988298	1.07616e-09	3.8318e-09
GeneID:109313012	SPPL3	gene=SPPL3;model_evidence=Supporting evidence includes similarity to: 7 Proteins%2C and 100%25 coverage of the annotated genomic feature by RNAseq alignments%2C including 114 samples with support for all annotated introns;partial=true;product=signal peptide peptidase like 3;start_range=.,18423643	0.986988	1.82286e-68	3.74782e-67
GeneID:109311698	FBXO25	gene=FBXO25;model_evidence=Supporting evidence includes similarity to: 11 Proteins%2C and 100%25 coverage of the annotated genomic feature by RNAseq alignments%2C including 73 samples with support for all annotated introns;product=F-box protein 25%2C transcript variant X1	0.986745	1.15055e-16	6.35911e-16
GeneID:109318682	LOC109318682	gene=LOC109318682;model_evidence=Supporting evidence includes similarity to: 1 Protein%2C and 91%25 coverage of the annotated genomic feature by RNAseq alignments;partial=true;product=F-BAR domain only protein 1-like	0.986237	0.000147091	0.00032839
GeneID:109324953	MORC1	gene=MORC1;model_evidence=Supporting evidence includes similarity to: 1 Protein%2C and 97%25 coverage of the annotated genomic feature by RNAseq alignments;product=MORC family CW-type zinc finger 1	0.978243	4.38537e-08	1.38907e-07
GeneID:109311626	KCNS3	gene=KCNS3;model_evidence=Supporting evidence includes similarity to: 18 Proteins%2C and 100%25 coverage of the annotated genomic feature by RNAseq alignments%2C including 41 samples with support for all annotated introns;product=potassium voltage-gated channel modifier subfamily S member 3	0.977257	9.43342e-07	2.64917e-06
GeneID:109313597	LOC109313597	gene=LOC109313597;model_evidence=Supporting evidence includes similarity to: 100%25 coverage of the annotated genomic feature by RNAseq alignments%2C including 7 samples with support for all annotated introns;product=uncharacterized LOC109313597	0.974523	0.0274544	0.043625
GeneID:109306627	CSRNP1	gene=CSRNP1;model_evidence=Supporting evidence includes similarity to: 3 Proteins%2C and 100%25 coverage of the annotated genomic feature by RNAseq alignments%2C including 109 samples with support for all annotated introns;product=cysteine and serine rich nuclear protein 1	0.974254	4.52972e-108	1.49553e-106
GeneID:109322275	KDM3A	gene=KDM3A;model_evidence=Supporting evidence includes similarity to: 5 Proteins%2C and 100%25 coverage of the annotated genomic feature by RNAseq alignments%2C including 10 samples with support for all annotated introns;product=lysine demethylase 3A	0.971492	5.14367e-51	7.89582e-50
GeneID:109316185	RIN2	gene=RIN2;model_evidence=Supporting evidence includes similarity to: 9 Proteins%2C and 100%25 coverage of the annotated genomic feature by RNAseq alignments%2C including 84 samples with support for all annotated introns;product=Ras and Rab interactor 2%2C transcript variant X1	0.971118	8.94499e-69	1.84214e-67
GeneID:109316958	SEZ6	gene=SEZ6;model_evidence=Supporting evidence includes similarity to: 15 Proteins%2C and 96%25 coverage of the annotated genomic feature by RNAseq alignments;product=seizure related 6 homolog	0.970163	2.69807e-07	7.96969e-07
GeneID:109320641	LOC109320641	gene=LOC109320641;model_evidence=Supporting evidence includes similarity to: 100%25 coverage of the annotated genomic feature by RNAseq alignments%2C including 33 samples with support for all annotated introns;product=uncharacterized LOC109320641	0.970113	0.0146122	0.0244911
GeneID:109308213	LOC109308213	gene=LOC109308213;model_evidence=Supporting evidence includes similarity to: 100%25 coverage of the annotated genomic feature by RNAseq alignments%2C including 1 sample with support for all annotated introns;product=uncharacterized LOC109308213	0.969383	0.0060756	0.0108687
GeneID:109306065	LOC109306065	gene=LOC109306065;model_evidence=Supporting evidence includes similarity to: 26 Proteins%2C and 100%25 coverage of the annotated genomic feature by RNAseq alignments;product=toll-like receptor 8	0.96914	0.00183007	0.00353441
GeneID:109316339	PHF21B	gene=PHF21B;model_evidence=Supporting evidence includes similarity to: 6 Proteins%2C and 100%25 coverage of the annotated genomic feature by RNAseq alignments%2C including 12 samples with support for all annotated introns;product=PHD finger protein 21B	0.968703	0.00643271	0.0114653
GeneID:109318367	MYCL	gene=MYCL;model_evidence=Supporting evidence includes similarity to: 8 Proteins%2C and 100%25 coverage of the annotated genomic feature by RNAseq alignments%2C including 102 samples with support for all annotated introns;product=v-myc avian myelocytomatosis viral oncogene lung carcinoma derived homolog%2C transcript variant X1	0.968572	1.08567e-82	2.7372e-81
GeneID:109320172	CITED2	gene=CITED2;model_evidence=Supporting evidence includes similarity to: 12 Proteins%2C and 100%25 coverage of the annotated genomic feature by RNAseq alignments%2C including 101 samples with support for all annotated introns;product=Cbp/p300 interacting transactivator with Glu/Asp rich carboxy-terminal domain 2	0.966301	3.43154e-81	8.28349e-80
GeneID:109318702	CEBPB	gene=CEBPB;model_evidence=Supporting evidence includes similarity to: 18 Proteins%2C and 100%25 coverage of the annotated genomic feature by RNAseq alignments;partial=true;product=CCAAT/enhancer binding protein beta;start_range=.,503876	0.964878	3.44442e-44	4.7031e-43
GeneID:109310460	MLKL	gene=MLKL;model_evidence=Supporting evidence includes similarity to: 3 Proteins%2C and 100%25 coverage of the annotated genomic feature by RNAseq alignments%2C including 72 samples with support for all annotated introns;product=mixed lineage kinase domain like pseudokinase%2C transcript variant X1	0.964704	0.00210889	0.00403726
GeneID:109315543	TBK1	gene=TBK1;model_evidence=Supporting evidence includes similarity to: 12 Proteins%2C and 100%25 coverage of the annotated genomic feature by RNAseq alignments%2C including 72 samples with support for all annotated introns;product=TANK binding kinase 1%2C transcript variant X2	0.964128	1.05717e-93	3.00535e-92
GeneID:109322519	LOC109322519	gene=LOC109322519;model_evidence=Supporting evidence includes similarity to: 1 Protein%2C and 100%25 coverage of the annotated genomic feature by RNAseq alignments%2C including 9 samples with support for all annotated introns;product=lymphocyte antigen 6E-like	0.963934	3.02913e-06	8.10365e-06
GeneID:109308444	NCEH1	gene=NCEH1;model_evidence=Supporting evidence includes similarity to: 14 Proteins%2C and 95%25 coverage of the annotated genomic feature by RNAseq alignments%2C including 60 samples with support for all annotated introns;product=neutral cholesterol ester hydrolase 1	0.962541	6.21873e-17	3.49594e-16
GeneID:109310007	NEURL1B	gene=NEURL1B;model_evidence=Supporting evidence includes similarity to: 6 Proteins%2C and 100%25 coverage of the annotated genomic feature by RNAseq alignments%2C including 20 samples with support for all annotated introns;product=neuralized E3 ubiquitin protein ligase 1B%2C transcript variant X1	0.960799	3.96058e-18	2.36611e-17
GeneID:109321164	MEIS2	gene=MEIS2;model_evidence=Supporting evidence includes similarity to: 10 Proteins%2C and 100%25 coverage of the annotated genomic feature by RNAseq alignments%2C including 76 samples with support for all annotated introns;product=Meis homeobox 2%2C transcript variant X4	0.958232	2.28027e-118	8.24864e-117
GeneID:109323618	PSAT1	gene=PSAT1;model_evidence=Supporting evidence includes similarity to: 20 Proteins%2C and 100%25 coverage of the annotated genomic feature by RNAseq alignments%2C including 95 samples with support for all annotated introns;product=phosphoserine aminotransferase 1	0.956791	5.7354e-35	6.22415e-34
GeneID:109317750	PPP1R15B	gene=PPP1R15B;model_evidence=Supporting evidence includes similarity to: 1 Protein%2C and 100%25 coverage of the annotated genomic feature by RNAseq alignments%2C including 124 samples with support for all annotated introns;product=protein phosphatase 1 regulatory subunit 15B	0.956399	4.78332e-138	2.09459e-136
GeneID:109311688	LOC109311688	gene=LOC109311688;model_evidence=Supporting evidence includes similarity to: 100%25 coverage of the annotated genomic feature by RNAseq alignments%2C including 113 samples with support for all annotated introns;product=uncharacterized LOC109311688	0.955947	5.62873e-67	1.13301e-65
GeneID:109308524	LOC109308524	gene=LOC109308524;model_evidence=Supporting evidence includes similarity to: 100%25 coverage of the annotated genomic feature by RNAseq alignments%2C including 52 samples with support for all annotated introns;product=uncharacterized LOC109308524	0.955785	0.000321795	0.00068956
GeneID:109316458	DCP1B	gene=DCP1B;model_evidence=Supporting evidence includes similarity to: 2 Proteins%2C and 100%25 coverage of the annotated genomic feature by RNAseq alignments%2C including 67 samples with support for all annotated introns;product=decapping mRNA 1B%2C transcript variant X1	0.952733	2.31229e-35	2.54475e-34
GeneID:109311154	LOC109311154	gene=LOC109311154;model_evidence=Supporting evidence includes similarity to: 100%25 coverage of the annotated genomic feature by RNAseq alignments%2C including 8 samples with support for all annotated introns;product=uncharacterized LOC109311154	0.951213	0.00873209	0.01525
GeneID:109310529	SNX20	gene=SNX20;model_evidence=Supporting evidence includes similarity to: 8 Proteins%2C and 100%25 coverage of the annotated genomic feature by RNAseq alignments%2C including 29 samples with support for all annotated introns;product=sorting nexin 20	0.951208	5.78376e-13	2.57606e-12
GeneID:109314366	OTUD3	gene=OTUD3;model_evidence=Supporting evidence includes similarity to: 2 Proteins%2C and 100%25 coverage of the annotated genomic feature by RNAseq alignments%2C including 33 samples with support for all annotated introns;product=OTU deubiquitinase 3%2C transcript variant X1	0.950879	1.29037e-55	2.16449e-54
GeneID:109321996	LNX1	gene=LNX1;model_evidence=Supporting evidence includes similarity to: 15 Proteins%2C and 100%25 coverage of the annotated genomic feature by RNAseq alignments%2C including 25 samples with support for all annotated introns;product=ligand of numb-protein X 1%2C transcript variant X2	0.950652	0.011341	0.019415
GeneID:109321631	ZDHHC22	gene=ZDHHC22;model_evidence=Supporting evidence includes similarity to: 6 Proteins%2C and 100%25 coverage of the annotated genomic feature by RNAseq alignments%2C including 41 samples with support for all annotated introns;product=zinc finger DHHC-type containing 22	0.950639	0.00500149	0.00908435
GeneID:109321649	SNTB1	gene=SNTB1;model_evidence=Supporting evidence includes similarity to: 5 Proteins%2C and 100%25 coverage of the annotated genomic feature by RNAseq alignments%2C including 84 samples with support for all annotated introns;product=syntrophin beta 1	0.950142	4.1668e-22	2.95296e-21
GeneID:109323364	CUNH9orf3	gene=CUNH9orf3;model_evidence=Supporting evidence includes similarity to: 2 Proteins%2C and 100%25 coverage of the annotated genomic feature by RNAseq alignments%2C including 3 samples with support for all annotated introns;product=chromosome unknown C9orf3 homolog%2C transcript variant X1	0.949096	3.30403e-12	1.39541e-11
GeneID:109312202	LOC109312202	gene=LOC109312202;model_evidence=Supporting evidence includes similarity to: 100%25 coverage of the annotated genomic feature by RNAseq alignments%2C including 99 samples with support for all annotated introns;product=uncharacterized LOC109312202	0.948137	0.00678734	0.0120526
GeneID:109314576	MYH11	gene=MYH11;model_evidence=Supporting evidence includes similarity to: 20 Proteins%2C and 100%25 coverage of the annotated genomic feature by RNAseq alignments%2C including 43 samples with support for all annotated introns;product=myosin heavy chain 11%2C transcript variant X1	0.947869	5.33596e-06	1.39199e-05
GeneID:109322184	MICU3	gene=MICU3;model_evidence=Supporting evidence includes similarity to: 1 Protein%2C and 100%25 coverage of the annotated genomic feature by RNAseq alignments%2C including 23 samples with support for all annotated introns;product=mitochondrial calcium uptake family member 3%2C transcript variant X1	0.947361	3.50862e-22	2.4936e-21
GeneID:109311592	TP53I3	gene=TP53I3;model_evidence=Supporting evidence includes similarity to: 5 Proteins%2C and 100%25 coverage of the annotated genomic feature by RNAseq alignments%2C including 104 samples with support for all annotated introns;product=tumor protein p53 inducible protein 3%2C transcript variant X1	0.946253	1.95358e-40	2.46269e-39
GeneID:109321229	LTBP2	gene=LTBP2;model_evidence=Supporting evidence includes similarity to: 1 Protein%2C and 100%25 coverage of the annotated genomic feature by RNAseq alignments%2C including 22 samples with support for all annotated introns;product=latent transforming growth factor beta binding protein 2%2C transcript variant X2	0.945673	2.91156e-22	2.07874e-21
GeneID:109308170	STARD4	gene=STARD4;model_evidence=Supporting evidence includes similarity to: 8 Proteins%2C and 100%25 coverage of the annotated genomic feature by RNAseq alignments%2C including 16 samples with support for all annotated introns;product=StAR related lipid transfer domain containing 4	0.94483	2.84086e-29	2.59736e-28
GeneID:109310528	CYLD	gene=CYLD;model_evidence=Supporting evidence includes similarity to: 10 Proteins%2C and 100%25 coverage of the annotated genomic feature by RNAseq alignments%2C including 46 samples with support for all annotated introns;product=CYLD lysine 63 deubiquitinase%2C transcript variant X1	0.944595	1.25787e-40	1.5905e-39
GeneID:109314021	GRB10	gene=GRB10;model_evidence=Supporting evidence includes similarity to: 9 Proteins%2C and 100%25 coverage of the annotated genomic feature by RNAseq alignments%2C including 10 samples with support for all annotated introns;product=growth factor receptor bound protein 10%2C transcript variant X2	0.943705	3.86869e-77	8.94097e-76
GeneID:109305872	SIK1	gene=SIK1;model_evidence=Supporting evidence includes similarity to: 7 Proteins%2C and 100%25 coverage of the annotated genomic feature by RNAseq alignments%2C including 98 samples with support for all annotated introns;product=salt inducible kinase 1%2C transcript variant X1	0.943567	2.82324e-15	1.43461e-14
GeneID:109323653	KIF27	gene=KIF27;model_evidence=Supporting evidence includes similarity to: 6 Proteins%2C and 100%25 coverage of the annotated genomic feature by RNAseq alignments%2C including 27 samples with support for all annotated introns;product=kinesin family member 27	0.943171	3.89658e-15	1.97039e-14
GeneID:109314436	HES4	gene=HES4;model_evidence=Supporting evidence includes similarity to: 6 Proteins%2C and 100%25 coverage of the annotated genomic feature by RNAseq alignments%2C including 127 samples with support for all annotated introns;product=hes family bHLH transcription factor 4	0.942959	1.92313e-37	2.2557e-36
GeneID:109320250	MLLT6	gene=MLLT6;model_evidence=Supporting evidence includes similarity to: 3 Proteins%2C and 100%25 coverage of the annotated genomic feature by RNAseq alignments%2C including 11 samples with support for all annotated introns;product=MLLT6%2C PHD finger domain containing%2C transcript variant X1	0.94231	2.49514e-61	4.61323e-60
GeneID:109317800	BAK1	gene=BAK1;model_evidence=Supporting evidence includes similarity to: 6 Proteins%2C and 100%25 coverage of the annotated genomic feature by RNAseq alignments%2C including 104 samples with support for all annotated introns;product=BCL2 antagonist/killer 1%2C transcript variant X2	0.942021	5.1609e-73	1.13594e-71
GeneID:109315152	METRNL	gene=METRNL;model_evidence=Supporting evidence includes similarity to: 6 Proteins%2C and 100%25 coverage of the annotated genomic feature by RNAseq alignments%2C including 124 samples with support for all annotated introns;product=meteorin like%2C glial cell differentiation regulator	0.941224	9.44848e-146	4.3673e-144
GeneID:109321496	TNFRSF11B	gene=TNFRSF11B;model_evidence=Supporting evidence includes similarity to: 4 Proteins%2C and 100%25 coverage of the annotated genomic feature by RNAseq alignments%2C including 112 samples with support for all annotated introns;product=TNF receptor superfamily member 11b	0.941138	6.28146e-12	2.59664e-11
GeneID:109312081	MATN3	gene=MATN3;model_evidence=Supporting evidence includes similarity to: 1 Protein%2C and 98%25 coverage of the annotated genomic feature by RNAseq alignments;product=matrilin 3	0.940491	1.90162e-10	7.14612e-10
GeneID:109308800	LOC109308800	gene=LOC109308800;model_evidence=Supporting evidence includes similarity to: 1 Protein%2C and 100%25 coverage of the annotated genomic feature by RNAseq alignments%2C including 39 samples with support for all annotated introns;product=mucosa-associated lymphoid tissue lymphoma translocation protein 1-like	0.939945	3.64899e-100	1.12166e-98
GeneID:109317508	FGD2	gene=FGD2;model_evidence=Supporting evidence includes similarity to: 14 Proteins%2C and 100%25 coverage of the annotated genomic feature by RNAseq alignments%2C including 15 samples with support for all annotated introns;product=FYVE%2C RhoGEF and PH domain containing 2	0.93838	7.18716e-16	3.79584e-15
GeneID:109310825	NEK10	gene=NEK10;model_evidence=Supporting evidence includes similarity to: 7 Proteins%2C and 99%25 coverage of the annotated genomic feature by RNAseq alignments;product=NIMA related kinase 10	0.938272	0.00245816	0.00466441
GeneID:109311953	HS3ST5	gene=HS3ST5;model_evidence=Supporting evidence includes similarity to: 16 Proteins%2C and 100%25 coverage of the annotated genomic feature by RNAseq alignments%2C including 9 samples with support for all annotated introns;product=heparan sulfate-glucosamine 3-sulfotransferase 5%2C transcript variant X1	0.933267	0.0023368	0.00445037
GeneID:109308583	SLC9A9	gene=SLC9A9;model_evidence=Supporting evidence includes similarity to: 2 Proteins%2C and 100%25 coverage of the annotated genomic feature by RNAseq alignments%2C including 78 samples with support for all annotated introns;product=solute carrier family 9 member A9	0.933183	1.11093e-05	2.8077e-05
GeneID:109312417	IFI30	gene=IFI30;model_evidence=Supporting evidence includes similarity to: 4 Proteins%2C and 92%25 coverage of the annotated genomic feature by RNAseq alignments;product=IFI30%2C lysosomal thiol reductase	0.931334	3.13884e-125	1.23573e-123
GeneID:109308261	ERICH6	gene=ERICH6;model_evidence=Supporting evidence includes similarity to: 3 Proteins%2C and 92%25 coverage of the annotated genomic feature by RNAseq alignments;product=glutamate rich 6	0.930733	2.82186e-08	9.09055e-08
GeneID:109318742	RNF114	gene=RNF114;model_evidence=Supporting evidence includes similarity to: 4 Proteins%2C and 100%25 coverage of the annotated genomic feature by RNAseq alignments%2C including 101 samples with support for all annotated introns;product=ring finger protein 114	0.930539	7.29113e-135	3.14856e-133
GeneID:109318159	RIC8A	gene=RIC8A;model_evidence=Supporting evidence includes similarity to: 4 Proteins%2C and 100%25 coverage of the annotated genomic feature by RNAseq alignments%2C including 61 samples with support for all annotated introns;product=RIC8 guanine nucleotide exchange factor A%2C transcript variant X1	0.92972	1.00441e-14	4.93504e-14
GeneID:109319038	BMP2	gene=BMP2;model_evidence=Supporting evidence includes similarity to: 23 Proteins%2C and 97%25 coverage of the annotated genomic feature by RNAseq alignments;product=bone morphogenetic protein 2	0.929114	4.47379e-49	6.59184e-48
GeneID:109311995	LOC109311995	gene=LOC109311995;model_evidence=Supporting evidence includes similarity to: 100%25 coverage of the annotated genomic feature by RNAseq alignments%2C including 90 samples with support for all annotated introns;product=uncharacterized LOC109311995	0.928766	2.2455e-07	6.67234e-07
GeneID:109321007	CELF1	gene=CELF1;model_evidence=Supporting evidence includes similarity to: 14 Proteins%2C and 100%25 coverage of the annotated genomic feature by RNAseq alignments%2C including 16 samples with support for all annotated introns;product=CUGBP%2C Elav-like family member 1%2C transcript variant X2	0.92854	1.67352e-129	6.91572e-128
GeneID:109306443	KLF5	gene=KLF5;model_evidence=Supporting evidence includes similarity to: 7 Proteins%2C and 100%25 coverage of the annotated genomic feature by RNAseq alignments%2C including 80 samples with support for all annotated introns;product=Kruppel like factor 5	0.928172	1.30122e-118	4.73446e-117
GeneID:109306708	ELMOD1	gene=ELMOD1;model_evidence=Supporting evidence includes similarity to: 7 Proteins%2C and 100%25 coverage of the annotated genomic feature by RNAseq alignments%2C including 31 samples with support for all annotated introns;product=ELMO domain containing 1%2C transcript variant X1	0.925702	3.08653e-07	9.06351e-07
GeneID:109306902	NEU3	gene=NEU3;model_evidence=Supporting evidence includes similarity to: 14 Proteins%2C and 100%25 coverage of the annotated genomic feature by RNAseq alignments%2C including 15 samples with support for all annotated introns;product=neuraminidase 3	0.925469	6.91962e-11	2.69865e-10
GeneID:109319208	GSK3B	gene=GSK3B;model_evidence=Supporting evidence includes similarity to: 21 Proteins%2C and 100%25 coverage of the annotated genomic feature by RNAseq alignments%2C including 107 samples with support for all annotated introns;product=glycogen synthase kinase 3 beta%2C transcript variant X2	0.923783	1.71413e-114	5.95887e-113
GeneID:109309150	ARRDC4	gene=ARRDC4;model_evidence=Supporting evidence includes similarity to: 8 Proteins%2C and 100%25 coverage of the annotated genomic feature by RNAseq alignments%2C including 93 samples with support for all annotated introns;partial=true;product=arrestin domain containing 4;start_range=.,33829268	0.923052	3.0109e-17	1.71894e-16
GeneID:109320300	NR1D1	gene=NR1D1;model_evidence=Supporting evidence includes similarity to: 21 Proteins%2C and 100%25 coverage of the annotated genomic feature by RNAseq alignments%2C including 41 samples with support for all annotated introns;product=nuclear receptor subfamily 1 group D member 1	0.922911	1.24987e-18	7.65376e-18
GeneID:109315867	LOC109315867	gene=LOC109315867;model_evidence=Supporting evidence includes similarity to: 100%25 coverage of the annotated genomic feature by RNAseq alignments%2C including 8 samples with support for all annotated introns;product=uncharacterized LOC109315867	0.922396	5.60492e-05	0.000131336
GeneID:109320348	NT5C3B	gene=NT5C3B;model_evidence=Supporting evidence includes similarity to: 10 Proteins%2C and 100%25 coverage of the annotated genomic feature by RNAseq alignments%2C including 91 samples with support for all annotated introns;product=5'-nucleotidase%2C cytosolic IIIB	0.922106	2.07145e-116	7.36515e-115
GeneID:109322073	WDR19	gene=WDR19;model_evidence=Supporting evidence includes similarity to: 1 Protein%2C and 100%25 coverage of the annotated genomic feature by RNAseq alignments%2C including 27 samples with support for all annotated introns;product=WD repeat domain 19%2C transcript variant X1	0.92181	4.94278e-27	4.20437e-26
GeneID:109307996	HOMER1	gene=HOMER1;model_evidence=Supporting evidence includes similarity to: 16 Proteins%2C and 100%25 coverage of the annotated genomic feature by RNAseq alignments%2C including 65 samples with support for all annotated introns;product=homer scaffolding protein 1	0.921554	5.78372e-33	5.93592e-32
GeneID:109317812	HMGA1	gene=HMGA1;model_evidence=Supporting evidence includes similarity to: 20 Proteins%2C and 100%25 coverage of the annotated genomic feature by RNAseq alignments%2C including 76 samples with support for all annotated introns;product=high mobility group AT-hook 1%2C transcript variant X5	0.920953	2.1176e-89	5.72028e-88
GeneID:109317641	LOC109317641	gene=LOC109317641;model_evidence=Supporting evidence includes similarity to: 75 Proteins%2C and 100%25 coverage of the annotated genomic feature by RNAseq alignments%2C including 40 samples with support for all annotated introns;product=zinc finger protein 664-like	0.920791	0.010652	0.0183336
GeneID:109315143	RAB40B	gene=RAB40B;model_evidence=Supporting evidence includes similarity to: 10 Proteins%2C and 100%25 coverage of the annotated genomic feature by RNAseq alignments%2C including 88 samples with support for all annotated introns;product=RAB40B%2C member RAS oncogene family	0.918793	8.5632e-24	6.51242e-23
GeneID:109322996	TANK	gene=TANK;model_evidence=Supporting evidence includes similarity to: 3 Proteins%2C and 100%25 coverage of the annotated genomic feature by RNAseq alignments%2C including 22 samples with support for all annotated introns;product=TRAF family member associated NFKB activator%2C transcript variant X2	0.916905	1.42797e-50	2.17065e-49
GeneID:109313611	RNF128	gene=RNF128;model_evidence=Supporting evidence includes similarity to: 2 Proteins%2C and 100%25 coverage of the annotated genomic feature by RNAseq alignments%2C including 9 samples with support for all annotated introns;product=ring finger protein 128%2C E3 ubiquitin protein ligase	0.916064	9.08314e-16	4.77899e-15
GeneID:109315495	PTPRB	gene=PTPRB;model_evidence=Supporting evidence includes similarity to: 2 Proteins%2C and 100%25 coverage of the annotated genomic feature by RNAseq alignments%2C including 11 samples with support for all annotated introns;product=protein tyrosine phosphatase%2C receptor type B%2C transcript variant X2	0.915317	1.13605e-19	7.28564e-19
GeneID:109324693	CD244	gene=CD244;model_evidence=Supporting evidence includes similarity to: 4 Proteins%2C and 89%25 coverage of the annotated genomic feature by RNAseq alignments;product=CD244 molecule	0.915168	0.0136728	0.0230559
GeneID:109310030	SFXN1	gene=SFXN1;model_evidence=Supporting evidence includes similarity to: 20 Proteins%2C and 100%25 coverage of the annotated genomic feature by RNAseq alignments%2C including 115 samples with support for all annotated introns;product=sideroflexin 1%2C transcript variant X1	0.913296	9.41425e-58	1.62728e-56
GeneID:109321755	SLC25A29	gene=SLC25A29;model_evidence=Supporting evidence includes similarity to: 4 Proteins%2C and 100%25 coverage of the annotated genomic feature by RNAseq alignments%2C including 104 samples with support for all annotated introns;product=solute carrier family 25 member 29%2C transcript variant X2	0.912717	4.42601e-133	1.87243e-131
GeneID:109315486	TBC1D15	gene=TBC1D15;model_evidence=Supporting evidence includes similarity to: 11 Proteins%2C and 100%25 coverage of the annotated genomic feature by RNAseq alignments%2C including 97 samples with support for all annotated introns;product=TBC1 domain family member 15%2C transcript variant X2	0.91227	4.12405e-41	5.28421e-40
GeneID:109324860	ATP8B3	gene=ATP8B3;model_evidence=Supporting evidence includes similarity to: 2 Proteins%2C and 98%25 coverage of the annotated genomic feature by RNAseq alignments;product=ATPase phospholipid transporting 8B3	0.909521	0.0156923	0.0261503
GeneID:109313183	ZHX3	gene=ZHX3;model_evidence=Supporting evidence includes similarity to: 8 Proteins%2C and 100%25 coverage of the annotated genomic feature by RNAseq alignments%2C including 3 samples with support for all annotated introns;product=zinc fingers and homeoboxes 3%2C transcript variant X2	0.90888	2.39221e-34	2.53436e-33
GeneID:109319439	NCOA2	gene=NCOA2;model_evidence=Supporting evidence includes similarity to: 3 Proteins%2C and 100%25 coverage of the annotated genomic feature by RNAseq alignments%2C including 17 samples with support for all annotated introns;product=nuclear receptor coactivator 2%2C transcript variant X4	0.908861	3.0364e-48	4.40631e-47
GeneID:109321485	SLC22A18	gene=SLC22A18;model_evidence=Supporting evidence includes similarity to: 16 Proteins%2C and 100%25 coverage of the annotated genomic feature by RNAseq alignments%2C including 87 samples with support for all annotated introns;product=solute carrier family 22 member 18%2C transcript variant X1	0.908143	0.006642	0.0118198
GeneID:109322181	SLC7A2	gene=SLC7A2;model_evidence=Supporting evidence includes similarity to: 11 Proteins%2C and 100%25 coverage of the annotated genomic feature by RNAseq alignments%2C including 65 samples with support for all annotated introns;product=solute carrier family 7 member 2%2C transcript variant X1	0.906654	4.95746e-29	4.51269e-28
GeneID:109317843	NGF	gene=NGF;model_evidence=Supporting evidence includes similarity to: 61 Proteins%2C and 100%25 coverage of the annotated genomic feature by RNAseq alignments%2C including 69 samples with support for all annotated introns;product=nerve growth factor	0.904398	0.00139632	0.00274253
GeneID:109315217	LOC109315217	gene=LOC109315217;model_evidence=Supporting evidence includes similarity to: 6 Proteins%2C and 94%25 coverage of the annotated genomic feature by RNAseq alignments;product=melanin-concentrating hormone receptor 1-like	0.902303	0.00066702	0.00136982
GeneID:109307567	PDE4B	gene=PDE4B;model_evidence=Supporting evidence includes similarity to: 29 Proteins%2C and 100%25 coverage of the annotated genomic feature by RNAseq alignments%2C including 6 samples with support for all annotated introns;product=phosphodiesterase 4B%2C transcript variant X1	0.900881	1.18055e-16	6.51335e-16
GeneID:109323062	KLF7	gene=KLF7;model_evidence=Supporting evidence includes similarity to: 12 Proteins%2C and 100%25 coverage of the annotated genomic feature by RNAseq alignments%2C including 30 samples with support for all annotated introns;product=Kruppel like factor 7%2C transcript variant X1	0.900778	1.37671e-41	1.77861e-40
GeneID:109309578	LOC109309578	gene=LOC109309578;model_evidence=Supporting evidence includes similarity to: 5 Proteins%2C and 100%25 coverage of the annotated genomic feature by RNAseq alignments;product=interferon epsilon-like	0.899967	0.029793	0.0470416
GeneID:109323557	MAMDC2	gene=MAMDC2;model_evidence=Supporting evidence includes similarity to: 7 Proteins%2C and 100%25 coverage of the annotated genomic feature by RNAseq alignments%2C including 80 samples with support for all annotated introns;product=MAM domain containing 2%2C transcript variant X1	0.89973	4.9197e-12	2.05207e-11
GeneID:109311475	PLA2G7	gene=PLA2G7;model_evidence=Supporting evidence includes similarity to: 1 Protein%2C and 100%25 coverage of the annotated genomic feature by RNAseq alignments%2C including 107 samples with support for all annotated introns;product=phospholipase A2 group VII%2C transcript variant X1	0.895972	8.27941e-92	2.31675e-90
GeneID:109322126	PPM1K	gene=PPM1K;model_evidence=Supporting evidence includes similarity to: 7 Proteins%2C and 100%25 coverage of the annotated genomic feature by RNAseq alignments%2C including 59 samples with support for all annotated introns;product=protein phosphatase%2C Mg2+/Mn2+ dependent 1K%2C transcript variant X1	0.895812	6.08567e-125	2.38085e-123
GeneID:109305705	LOC109305705	gene=LOC109305705;model_evidence=Supporting evidence includes similarity to: 3 Proteins%2C and 100%25 coverage of the annotated genomic feature by RNAseq alignments%2C including 65 samples with support for all annotated introns;product=SAM domain-containing protein SAMSN-1-like%2C transcript variant X2	0.895157	5.03047e-15	2.52637e-14
GeneID:109313796	LOC109313796	gene=LOC109313796;model_evidence=Supporting evidence includes similarity to: 16 Proteins%2C and 100%25 coverage of the annotated genomic feature by RNAseq alignments%2C including 110 samples with support for all annotated introns;product=ectonucleoside triphosphate diphosphohydrolase 8-like	0.892423	1.07394e-10	4.1214e-10
GeneID:109324674	LPAR2	gene=LPAR2;model_evidence=Supporting evidence includes similarity to: 12 Proteins%2C and 100%25 coverage of the annotated genomic feature by RNAseq alignments%2C including 51 samples with support for all annotated introns;product=lysophosphatidic acid receptor 2%2C transcript variant X1	0.892031	1.26133e-06	3.49808e-06
GeneID:109321394	CRACR2B	gene=CRACR2B;model_evidence=Supporting evidence includes similarity to: 5 Proteins%2C and 100%25 coverage of the annotated genomic feature by RNAseq alignments%2C including 2 samples with support for all annotated introns;product=calcium release activated channel regulator 2B%2C transcript variant X1	0.891231	6.49228e-14	3.05404e-13
GeneID:109305665	GPA33	gene=GPA33;model_evidence=Supporting evidence includes similarity to: 2 Proteins%2C and 100%25 coverage of the annotated genomic feature by RNAseq alignments%2C including 75 samples with support for all annotated introns;product=glycoprotein A33%2C transcript variant X1	0.890701	9.00248e-23	6.57792e-22
GeneID:109315676	IL17REL	gene=IL17REL;model_evidence=Supporting evidence includes similarity to: 1 Protein%2C and 100%25 coverage of the annotated genomic feature by RNAseq alignments%2C including 2 samples with support for all annotated introns;product=interleukin 17 receptor E like%2C transcript variant X1	0.889852	1.96419e-103	6.23743e-102
GeneID:109323527	VLDLR	gene=VLDLR;model_evidence=Supporting evidence includes similarity to: 20 Proteins%2C and 100%25 coverage of the annotated genomic feature by RNAseq alignments%2C including 79 samples with support for all annotated introns;product=very low density lipoprotein receptor%2C transcript variant X2	0.887485	1.4738e-21	1.0224e-20
GeneID:109314000	LOC109314000	gene=LOC109314000;model_evidence=Supporting evidence includes similarity to: 32 Proteins%2C and 100%25 coverage of the annotated genomic feature by RNAseq alignments%2C including 22 samples with support for all annotated introns;product=retinoic acid receptor RXR-alpha%2C transcript variant X2	0.886998	7.49993e-31	7.22773e-30
GeneID:109319586	PNPT1	gene=PNPT1;model_evidence=Supporting evidence includes similarity to: 8 Proteins%2C and 100%25 coverage of the annotated genomic feature by RNAseq alignments%2C including 77 samples with support for all annotated introns;product=polyribonucleotide nucleotidyltransferase 1%2C transcript variant X1	0.88471	2.17922e-129	8.9758e-128
GeneID:109307976	MAST4	gene=MAST4;model_evidence=Supporting evidence includes similarity to: 2 Proteins%2C and 100%25 coverage of the annotated genomic feature by RNAseq alignments%2C including 11 samples with support for all annotated introns;product=microtubule associated serine/threonine kinase family member 4	0.884527	2.81986e-90	7.7515e-89
GeneID:109312635	MLXIP	gene=MLXIP;model_evidence=Supporting evidence includes similarity to: 8 Proteins%2C and 100%25 coverage of the annotated genomic feature by RNAseq alignments%2C including 27 samples with support for all annotated introns;product=MLX interacting protein	0.88443	1.08787e-32	1.10469e-31
GeneID:109319308	ZBTB20	gene=ZBTB20;model_evidence=Supporting evidence includes similarity to: 19 Proteins%2C and 100%25 coverage of the annotated genomic feature by RNAseq alignments%2C including 15 samples with support for all annotated introns;product=zinc finger and BTB domain containing 20	0.88357	1.03506e-06	2.89438e-06
GeneID:109311248	GRIP2	gene=GRIP2;model_evidence=Supporting evidence includes similarity to: 2 Proteins%2C and 100%25 coverage of the annotated genomic feature by RNAseq alignments%2C including 47 samples with support for all annotated introns;product=glutamate receptor interacting protein 2%2C transcript variant X1	0.880554	3.8903e-12	1.63581e-11
GeneID:109311454	LOC109311454	gene=LOC109311454;model_evidence=Supporting evidence includes similarity to: 100%25 coverage of the annotated genomic feature by RNAseq alignments%2C including 3 samples with support for all annotated introns;product=uncharacterized LOC109311454	0.879878	2.85823e-14	1.37195e-13
GeneID:109311860	LOC109311860	gene=LOC109311860;model_evidence=Supporting evidence includes similarity to: 17 Proteins%2C and 100%25 coverage of the annotated genomic feature by RNAseq alignments%2C including 1 sample with support for all annotated introns;product=gamma-aminobutyric acid receptor subunit rho-2	0.878775	0.0298261	0.047076
GeneID:109319184	TNFRSF1A	gene=TNFRSF1A;model_evidence=Supporting evidence includes similarity to: 4 Proteins%2C and 100%25 coverage of the annotated genomic feature by RNAseq alignments%2C including 124 samples with support for all annotated introns;product=TNF receptor superfamily member 1A	0.878698	2.82066e-82	6.99838e-81
GeneID:109318936	LOC109318936	gene=LOC109318936;model_evidence=Supporting evidence includes similarity to: 100%25 coverage of the annotated genomic feature by RNAseq alignments%2C including 19 samples with support for all annotated introns;product=uncharacterized LOC109318936	0.878507	3.14325e-08	1.00868e-07
GeneID:109310335	IRX5	gene=IRX5;model_evidence=Supporting evidence includes similarity to: 11 Proteins%2C and 98%25 coverage of the annotated genomic feature by RNAseq alignments;product=iroquois homeobox 5	0.877286	3.15177e-10	1.16788e-09
GeneID:109320634	LOC109320634	gene=LOC109320634;model_evidence=Supporting evidence includes similarity to: 1 Protein%2C and 100%25 coverage of the annotated genomic feature by RNAseq alignments%2C including 108 samples with support for all annotated introns;product=SERTA domain-containing protein 2-like	0.875445	3.54085e-46	4.98757e-45
GeneID:109316609	HMOX1	gene=HMOX1;model_evidence=Supporting evidence includes similarity to: 12 Proteins%2C and 100%25 coverage of the annotated genomic feature by RNAseq alignments%2C including 104 samples with support for all annotated introns;product=heme oxygenase 1	0.875328	5.61459e-163	2.89546e-161
GeneID:109312301	SBNO2	gene=SBNO2;model_evidence=Supporting evidence includes similarity to: 5 Proteins%2C and 100%25 coverage of the annotated genomic feature by RNAseq alignments%2C including 31 samples with support for all annotated introns;product=strawberry notch homolog 2%2C transcript variant X1	0.875267	6.13135e-98	1.85277e-96
GeneID:109322133	RNF24	gene=RNF24;model_evidence=Supporting evidence includes similarity to: 6 Proteins%2C and 100%25 coverage of the annotated genomic feature by RNAseq alignments%2C including 34 samples with support for all annotated introns;product=ring finger protein 24%2C transcript variant X1	0.87493	1.98429e-85	5.13774e-84
GeneID:109319978	LOC109319978	gene=LOC109319978;model_evidence=Supporting evidence includes similarity to: 100%25 coverage of the annotated genomic feature by RNAseq alignments%2C including 9 samples with support for all annotated introns;product=uncharacterized LOC109319978	0.874401	0.0173416	0.0286691
GeneID:109306333	EFNB2	gene=EFNB2;model_evidence=Supporting evidence includes similarity to: 15 Proteins%2C and 100%25 coverage of the annotated genomic feature by RNAseq alignments%2C including 93 samples with support for all annotated introns;product=ephrin B2	0.873965	1.59705e-20	1.05848e-19
GeneID:109324643	INSIG1	gene=INSIG1;model_evidence=Supporting evidence includes similarity to: 17 Proteins%2C and 100%25 coverage of the annotated genomic feature by RNAseq alignments%2C including 98 samples with support for all annotated introns;partial=true;product=insulin induced gene 1;start_range=.,14071055	0.873835	1.07936e-37	1.2744e-36
GeneID:109320807	PPP1R15A	gene=PPP1R15A;model_evidence=Supporting evidence includes similarity to: 100%25 coverage of the annotated genomic feature by RNAseq alignments%2C including 2 samples with support for all annotated introns;product=protein phosphatase 1 regulatory subunit 15A	0.872126	2.34541e-108	7.76411e-107
GeneID:109321107	MRVI1	gene=MRVI1;model_evidence=Supporting evidence includes similarity to: 16 Proteins%2C and 100%25 coverage of the annotated genomic feature by RNAseq alignments%2C including 10 samples with support for all annotated introns;product=murine retrovirus integration site 1 homolog%2C transcript variant X3	0.870647	1.90237e-58	3.32981e-57
GeneID:109314049	LHX6	gene=LHX6;model_evidence=Supporting evidence includes similarity to: 13 Proteins%2C and 100%25 coverage of the annotated genomic feature by RNAseq alignments%2C including 20 samples with support for all annotated introns;partial=true;product=LIM homeobox 6	0.86905	0.0220229	0.0357441
GeneID:109316762	USP44	gene=USP44;model_evidence=Supporting evidence includes similarity to: 7 Proteins%2C and 100%25 coverage of the annotated genomic feature by RNAseq alignments%2C including 27 samples with support for all annotated introns;product=ubiquitin specific peptidase 44	0.868587	1.07529e-54	1.78216e-53
GeneID:109308837	MYO9A	gene=MYO9A;model_evidence=Supporting evidence includes similarity to: 2 Proteins%2C and 100%25 coverage of the annotated genomic feature by RNAseq alignments%2C including 8 samples with support for all annotated introns;product=myosin IXA%2C transcript variant X2	0.868515	4.78342e-60	8.6143e-59
GeneID:109321726	SYNE3	gene=SYNE3;model_evidence=Supporting evidence includes similarity to: 1 Protein%2C and 100%25 coverage of the annotated genomic feature by RNAseq alignments%2C including 2 samples with support for all annotated introns;product=spectrin repeat containing nuclear envelope family member 3%2C transcript variant X4	0.868332	2.40776e-59	4.28045e-58
GeneID:109318423	TMEM200B	gene=TMEM200B;model_evidence=Supporting evidence includes similarity to: 1 Protein%2C and 100%25 coverage of the annotated genomic feature by RNAseq alignments;product=transmembrane protein 200B	0.868265	0.00363187	0.00674289
GeneID:109310129	LOC109310129	gene=LOC109310129;model_evidence=Supporting evidence includes similarity to: 11 Proteins%2C and 100%25 coverage of the annotated genomic feature by RNAseq alignments%2C including 118 samples with support for all annotated introns;product=dual specificity protein kinase CLK4-like%2C transcript variant X1	0.867941	9.95473e-15	4.89307e-14
GeneID:109323674	GDA	gene=GDA;model_evidence=Supporting evidence includes similarity to: 12 Proteins%2C and 100%25 coverage of the annotated genomic feature by RNAseq alignments%2C including 10 samples with support for all annotated introns;product=guanine deaminase	0.867305	1.45722e-28	1.30554e-27
GeneID:109315060	NUP85	gene=NUP85;model_evidence=Supporting evidence includes similarity to: 5 Proteins%2C and 100%25 coverage of the annotated genomic feature by RNAseq alignments%2C including 53 samples with support for all annotated introns;product=nucleoporin 85	0.866353	9.93462e-80	2.35711e-78
GeneID:109312794	HIC2	gene=HIC2;model_evidence=Supporting evidence includes similarity to: 8 Proteins%2C and 100%25 coverage of the annotated genomic feature by RNAseq alignments%2C including 21 samples with support for all annotated introns;product=HIC ZBTB transcriptional repressor 2%2C transcript variant X1	0.863502	3.67921e-35	4.02071e-34
GeneID:109323030	LOC109323030	gene=LOC109323030;model_evidence=Supporting evidence includes similarity to: 100%25 coverage of the annotated genomic feature by RNAseq alignments%2C including 108 samples with support for all annotated introns;product=uncharacterized LOC109323030	0.862695	0.000150927	0.000336172
GeneID:109306814	RAB30	gene=RAB30;model_evidence=Supporting evidence includes similarity to: 15 Proteins%2C and 100%25 coverage of the annotated genomic feature by RNAseq alignments%2C including 5 samples with support for all annotated introns;product=RAB30%2C member RAS oncogene family	0.86026	2.03756e-59	3.64308e-58
GeneID:109319445	TTBK1	gene=TTBK1;model_evidence=Supporting evidence includes similarity to: 1 Protein%2C and 100%25 coverage of the annotated genomic feature by RNAseq alignments%2C including 1 sample with support for all annotated introns;product=tau tubulin kinase 1	0.860198	0.0299933	0.0473099
GeneID:109320658	KCNH5	gene=KCNH5;model_evidence=Supporting evidence includes similarity to: 17 Proteins%2C and 100%25 coverage of the annotated genomic feature by RNAseq alignments%2C including 2 samples with support for all annotated introns;product=potassium voltage-gated channel subfamily H member 5	0.859922	0.0167616	0.0277765
GeneID:109312450	DNAJC12	gene=DNAJC12;model_evidence=Supporting evidence includes similarity to: 4 Proteins%2C and 100%25 coverage of the annotated genomic feature by RNAseq alignments%2C including 109 samples with support for all annotated introns;product=DnaJ heat shock protein family (Hsp40) member C12	0.859648	1.84701e-128	7.50837e-127
GeneID:109310515	RPGRIP1L	gene=RPGRIP1L;model_evidence=Supporting evidence includes similarity to: 8 Proteins%2C and 100%25 coverage of the annotated genomic feature by RNAseq alignments%2C including 42 samples with support for all annotated introns;product=RPGRIP1 like	0.859173	9.04353e-08	2.78606e-07
GeneID:109324541	LOC109324541	gene=LOC109324541;model_evidence=Supporting evidence includes similarity to: 100%25 coverage of the annotated genomic feature by RNAseq alignments%2C including 11 samples with support for all annotated introns;product=uncharacterized LOC109324541	0.858175	0.0308252	0.0484934
GeneID:109309876	DFNA5	gene=DFNA5;model_evidence=Supporting evidence includes similarity to: 4 Proteins%2C and 100%25 coverage of the annotated genomic feature by RNAseq alignments%2C including 46 samples with support for all annotated introns;product=DFNA5%2C deafness associated tumor suppressor%2C transcript variant X7	0.856741	2.76422e-06	7.42201e-06
GeneID:109312447	LOC109312447	gene=LOC109312447;model_evidence=Supporting evidence includes similarity to: 100%25 coverage of the annotated genomic feature by RNAseq alignments%2C including 1 sample with support for all annotated introns;product=uncharacterized LOC109312447	0.855706	0.00759601	0.0134009
GeneID:109309850	AFAP1L1	gene=AFAP1L1;model_evidence=Supporting evidence includes similarity to: 5 Proteins%2C and 96%25 coverage of the annotated genomic feature by RNAseq alignments;product=actin filament associated protein 1 like 1	0.854058	0.0123938	0.0210729
GeneID:109318416	LOC109318416	gene=LOC109318416;model_evidence=Supporting evidence includes similarity to: 1 Protein%2C and 100%25 coverage of the annotated genomic feature by RNAseq alignments	0.853353	0.000247183	0.000537243
GeneID:109321137	WT1	gene=WT1;model_evidence=Supporting evidence includes similarity to: 3 Proteins%2C and 100%25 coverage of the annotated genomic feature by RNAseq alignments%2C including 40 samples with support for all annotated introns;product=Wilms tumor 1%2C transcript variant X1	0.852741	0.00858051	0.0150042
GeneID:109310707	THRB	gene=THRB;model_evidence=Supporting evidence includes similarity to: 29 Proteins%2C and 100%25 coverage of the annotated genomic feature by RNAseq alignments%2C including 7 samples with support for all annotated introns;product=thyroid hormone receptor beta	0.851641	1.83622e-20	1.21377e-19
GeneID:109311317	ERC2	gene=ERC2;model_evidence=Supporting evidence includes similarity to: 1 Protein%2C and 100%25 coverage of the annotated genomic feature by RNAseq alignments%2C including 1 sample with support for all annotated introns;product=ELKS/RAB6-interacting/CAST family member 2%2C transcript variant X2	0.849247	0.023741	0.0382455
GeneID:109323372	NFIB	gene=NFIB;model_evidence=Supporting evidence includes similarity to: 23 Proteins%2C and 100%25 coverage of the annotated genomic feature by RNAseq alignments%2C including 85 samples with support for all annotated introns;product=nuclear factor I B%2C transcript variant X1	0.848452	3.50013e-20	2.2882e-19
GeneID:109313605	NRK	gene=NRK;model_evidence=Supporting evidence includes similarity to: 15 Proteins%2C and 100%25 coverage of the annotated genomic feature by RNAseq alignments%2C including 36 samples with support for all annotated introns;product=Nik related kinase%2C transcript variant X2	0.848047	0.00983661	0.0170217
GeneID:109314181	PLEKHG5	gene=PLEKHG5;model_evidence=Supporting evidence includes similarity to: 15 Proteins%2C and 100%25 coverage of the annotated genomic feature by RNAseq alignments%2C including 4 samples with support for all annotated introns;product=pleckstrin homology and RhoGEF domain containing G5%2C transcript variant X1	0.848029	7.03913e-80	1.6733e-78
GeneID:109313783	TRAF2	gene=TRAF2;model_evidence=Supporting evidence includes similarity to: 5 Proteins%2C and 100%25 coverage of the annotated genomic feature by RNAseq alignments%2C including 7 samples with support for all annotated introns;product=TNF receptor associated factor 2%2C transcript variant X1	0.847875	1.52975e-69	3.19786e-68
GeneID:109319475	LOC109319475	gene=LOC109319475;model_evidence=Supporting evidence includes similarity to: 100%25 coverage of the annotated genomic feature by RNAseq alignments%2C including 25 samples with support for all annotated introns;product=uncharacterized LOC109319475	0.845846	0.000326123	0.000698475
GeneID:109318598	TCEA3	gene=TCEA3;model_evidence=Supporting evidence includes similarity to: 13 Proteins%2C and 100%25 coverage of the annotated genomic feature by RNAseq alignments%2C including 104 samples with support for all annotated introns;product=transcription elongation factor A3	0.845486	2.43644e-17	1.40318e-16
GeneID:109306740	CEP126	gene=CEP126;model_evidence=Supporting evidence includes similarity to: 2 Proteins%2C and 100%25 coverage of the annotated genomic feature by RNAseq alignments%2C including 6 samples with support for all annotated introns;product=centrosomal protein 126%2C transcript variant X1	0.845311	9.03971e-08	2.78557e-07
GeneID:109314045	LOC109314045	gene=LOC109314045;model_evidence=Supporting evidence includes similarity to: 100%25 coverage of the annotated genomic feature by RNAseq alignments%2C including 24 samples with support for all annotated introns;product=uncharacterized LOC109314045	0.845088	2.67017e-05	6.47566e-05
GeneID:109315010	CA10	gene=CA10;model_evidence=Supporting evidence includes similarity to: 8 Proteins%2C and 100%25 coverage of the annotated genomic feature by RNAseq alignments%2C including 60 samples with support for all annotated introns;product=carbonic anhydrase 10	0.845056	5.7336e-38	6.83432e-37
GeneID:109318741	SPATA2	gene=SPATA2;model_evidence=Supporting evidence includes similarity to: 3 Proteins%2C and 100%25 coverage of the annotated genomic feature by RNAseq alignments%2C including 69 samples with support for all annotated introns;product=spermatogenesis associated 2	0.844857	2.00936e-26	1.67402e-25
GeneID:109320055	LOC109320055	gene=LOC109320055;model_evidence=Supporting evidence includes similarity to: 100%25 coverage of the annotated genomic feature by RNAseq alignments%2C including 12 samples with support for all annotated introns;product=uncharacterized LOC109320055	0.84422	6.64265e-05	0.000154694
GeneID:109305626	ALCAM	gene=ALCAM;model_evidence=Supporting evidence includes similarity to: 5 Proteins%2C and 100%25 coverage of the annotated genomic feature by RNAseq alignments%2C including 101 samples with support for all annotated introns;product=activated leukocyte cell adhesion molecule	0.844145	1.78606e-151	8.63952e-150
GeneID:109317992	FLI1	gene=FLI1;model_evidence=Supporting evidence includes similarity to: 23 Proteins%2C and 100%25 coverage of the annotated genomic feature by RNAseq alignments%2C including 78 samples with support for all annotated introns;product=Fli-1 proto-oncogene%2C ETS transcription factor%2C transcript variant X4	0.843301	2.1748e-49	3.22729e-48
GeneID:109318581	LOC109318581	gene=LOC109318581;model_evidence=Supporting evidence includes similarity to: 100%25 coverage of the annotated genomic feature by RNAseq alignments%2C including 2 samples with support for all annotated introns;product=uncharacterized LOC109318581	0.843165	9.91224e-12	4.04793e-11
GeneID:109321457	ABTB2	gene=ABTB2;model_evidence=Supporting evidence includes similarity to: 7 Proteins%2C and 100%25 coverage of the annotated genomic feature by RNAseq alignments%2C including 29 samples with support for all annotated introns;product=ankyrin repeat and BTB domain containing 2	0.842705	8.22238e-54	1.33788e-52
GeneID:109321469	NRXN3	gene=NRXN3;model_evidence=Supporting evidence includes similarity to: 2 Proteins%2C and 100%25 coverage of the annotated genomic feature by RNAseq alignments%2C including 2 samples with support for all annotated introns;product=neurexin 3%2C transcript variant X4	0.842544	0.000273011	0.000590192
GeneID:109305710	CXADR	gene=CXADR;model_evidence=Supporting evidence includes similarity to: 14 Proteins%2C and 100%25 coverage of the annotated genomic feature by RNAseq alignments%2C including 11 samples with support for all annotated introns;product=coxsackie virus and adenovirus receptor%2C transcript variant X1	0.842445	2.82716e-26	2.34751e-25
GeneID:109320341	LOC109320341	gene=LOC109320341;model_evidence=Supporting evidence includes similarity to: 42 Proteins%2C and 100%25 coverage of the annotated genomic feature by RNAseq alignments%2C including 33 samples with support for all annotated introns;product=zinc finger protein RFP-like%2C transcript variant X1	0.842103	1.43592e-46	2.03177e-45
GeneID:109324283	LOC109324283	gene=LOC109324283;model_evidence=Supporting evidence includes similarity to: 100%25 coverage of the annotated genomic feature by RNAseq alignments%2C including 17 samples with support for all annotated introns;product=uncharacterized LOC109324283%2C transcript variant X2	0.84208	0.0304877	0.0480201
GeneID:109311660	ASAP2	gene=ASAP2;model_evidence=Supporting evidence includes similarity to: 4 Proteins%2C and 100%25 coverage of the annotated genomic feature by RNAseq alignments%2C including 81 samples with support for all annotated introns;product=ArfGAP with SH3 domain%2C ankyrin repeat and PH domain 2%2C transcript variant X2	0.841979	3.62199e-82	8.95099e-81
GeneID:109310638	ZNF385D	gene=ZNF385D;model_evidence=Supporting evidence includes similarity to: 1 Protein%2C and 100%25 coverage of the annotated genomic feature by RNAseq alignments%2C including 31 samples with support for all annotated introns;product=zinc finger protein 385D	0.84195	4.59999e-22	3.25441e-21
GeneID:109315987	MDFIC	gene=MDFIC;model_evidence=Supporting evidence includes similarity to: 11 Proteins%2C and 99%25 coverage of the annotated genomic feature by RNAseq alignments%2C including 6 samples with support for all annotated introns;product=MyoD family inhibitor domain containing	0.841202	1.16746e-96	3.47731e-95
GeneID:109318078	CUNH11orf52	gene=CUNH11orf52;model_evidence=Supporting evidence includes similarity to: 2 Proteins%2C and 100%25 coverage of the annotated genomic feature by RNAseq alignments%2C including 104 samples with support for all annotated introns;product=chromosome unknown C11orf52 homolog	0.840563	4.63822e-12	1.93855e-11
GeneID:109313790	LOC109313790	gene=LOC109313790;model_evidence=Supporting evidence includes similarity to: 100%25 coverage of the annotated genomic feature by RNAseq alignments%2C including 27 samples with support for all annotated introns;product=uncharacterized LOC109313790	0.840218	2.57992e-12	1.10039e-11
GeneID:109319077	KCNK16	gene=KCNK16;model_evidence=Supporting evidence includes similarity to: 8 Proteins%2C and 12%25 coverage of the annotated genomic feature by RNAseq alignments;product=potassium two pore domain channel subfamily K member 16	0.840154	0.0058357	0.0104676
GeneID:109305921	BCOR	gene=BCOR;model_evidence=Supporting evidence includes similarity to: 13 Proteins%2C and 100%25 coverage of the annotated genomic feature by RNAseq alignments%2C including 21 samples with support for all annotated introns;product=BCL6 corepressor%2C transcript variant X2	0.839818	2.5475e-52	4.03975e-51
GeneID:109305451	CFAP47	gene=CFAP47;model_evidence=Supporting evidence includes similarity to: 2 Proteins%2C and 97%25 coverage of the annotated genomic feature by RNAseq alignments;product=cilia and flagella associated protein 47	0.839185	4.86659e-05	0.000114703
GeneID:109311994	HINT3	gene=HINT3;model_evidence=Supporting evidence includes similarity to: 6 Proteins%2C and 100%25 coverage of the annotated genomic feature by RNAseq alignments%2C including 105 samples with support for all annotated introns;product=histidine triad nucleotide binding protein 3	0.838776	1.31521e-37	1.54994e-36
GeneID:109315770	HGF	gene=HGF;model_evidence=Supporting evidence includes similarity to: 4 Proteins%2C and 100%25 coverage of the annotated genomic feature by RNAseq alignments%2C including 14 samples with support for all annotated introns;product=hepatocyte growth factor%2C transcript variant X2	0.838683	5.10368e-95	1.4744e-93
GeneID:109315063	MIF4GD	gene=MIF4GD;model_evidence=Supporting evidence includes similarity to: 8 Proteins%2C and 100%25 coverage of the annotated genomic feature by RNAseq alignments%2C including 116 samples with support for all annotated introns;product=MIF4G domain containing%2C transcript variant X2	0.838381	1.82609e-116	6.51133e-115
GeneID:109307047	NR5A2	gene=NR5A2;model_evidence=Supporting evidence includes similarity to: 33 Proteins%2C and 100%25 coverage of the annotated genomic feature by RNAseq alignments%2C including 22 samples with support for all annotated introns;product=nuclear receptor subfamily 5 group A member 2	0.836129	5.88297e-14	2.77579e-13
GeneID:109309755	SAP30	gene=SAP30;model_evidence=Supporting evidence includes similarity to: 6 Proteins%2C and 89%25 coverage of the annotated genomic feature by RNAseq alignments%2C including 126 samples with support for all annotated introns;product=Sin3A associated protein 30	0.834449	2.9446e-32	2.95169e-31
GeneID:109316654	ZNF516	gene=ZNF516;model_evidence=Supporting evidence includes similarity to: 2 Proteins%2C and 100%25 coverage of the annotated genomic feature by RNAseq alignments%2C including 11 samples with support for all annotated introns;product=zinc finger protein 516%2C transcript variant X2	0.83219	1.07759e-63	2.07856e-62
GeneID:109310817	EDA	gene=EDA;model_evidence=Supporting evidence includes similarity to: 1 Protein%2C and 93%25 coverage of the annotated genomic feature by RNAseq alignments;product=ectodysplasin A	0.832142	3.38439e-45	4.70871e-44
GeneID:109312090	GRHL1	gene=GRHL1;model_evidence=Supporting evidence includes similarity to: 2 Proteins%2C and 97%25 coverage of the annotated genomic feature by RNAseq alignments;product=grainyhead like transcription factor 1	0.831961	2.05562e-05	5.05202e-05
GeneID:109310075	LOC109310075	gene=LOC109310075;model_evidence=Supporting evidence includes similarity to: 100%25 coverage of the annotated genomic feature by RNAseq alignments%2C including 29 samples with support for all annotated introns;product=uncharacterized LOC109310075	0.83013	2.17563e-25	1.74723e-24
GeneID:109315960	LOC109315960	gene=LOC109315960;model_evidence=Supporting evidence includes similarity to: 24 Proteins%2C and 93%25 coverage of the annotated genomic feature by RNAseq alignments;product=cytochrome P450 2D6	0.828466	0.00163812	0.00318586
GeneID:109307027	VAV3	gene=VAV3;model_evidence=Supporting evidence includes similarity to: 4 Proteins%2C and 100%25 coverage of the annotated genomic feature by RNAseq alignments%2C including 22 samples with support for all annotated introns;product=vav guanine nucleotide exchange factor 3	0.828176	3.88369e-13	1.75039e-12
GeneID:109307509	MPP7	gene=MPP7;model_evidence=Supporting evidence includes similarity to: 4 Proteins%2C and 100%25 coverage of the annotated genomic feature by RNAseq alignments%2C including 12 samples with support for all annotated introns;product=membrane palmitoylated protein 7%2C transcript variant X2	0.828055	3.21956e-30	3.03934e-29
GeneID:109312945	TPK1	gene=TPK1;model_evidence=Supporting evidence includes similarity to: 8 Proteins%2C and 100%25 coverage of the annotated genomic feature by RNAseq alignments;product=thiamin pyrophosphokinase 1	0.827735	0.000215171	0.000471112
GeneID:109310333	NFATC3	gene=NFATC3;model_evidence=Supporting evidence includes similarity to: 28 Proteins%2C and 98%25 coverage of the annotated genomic feature by RNAseq alignments;product=nuclear factor of activated T-cells 3	0.82719	1.0105e-57	1.74427e-56
GeneID:109319380	PTPN6	gene=PTPN6;model_evidence=Supporting evidence includes similarity to: 6 Proteins%2C and 100%25 coverage of the annotated genomic feature by RNAseq alignments%2C including 47 samples with support for all annotated introns;product=protein tyrosine phosphatase%2C non-receptor type 6%2C transcript variant X2	0.827052	0.00932232	0.0162037
GeneID:109320891	SIX4	gene=SIX4;model_evidence=Supporting evidence includes similarity to: 8 Proteins%2C and 98%25 coverage of the annotated genomic feature by RNAseq alignments;product=SIX homeobox 4	0.826717	2.51489e-29	2.30439e-28
GeneID:109324474	SCN8A	gene=SCN8A;model_evidence=Supporting evidence includes similarity to: 27 Proteins%2C and 99%25 coverage of the annotated genomic feature by RNAseq alignments;product=sodium voltage-gated channel alpha subunit 8%2C transcript variant X1	0.826285	2.44963e-18	1.48046e-17
GeneID:109314476	ANGPTL7	gene=ANGPTL7;model_evidence=Supporting evidence includes similarity to: 11 Proteins%2C and 100%25 coverage of the annotated genomic feature by RNAseq alignments%2C including 11 samples with support for all annotated introns;product=angiopoietin like 7	0.825598	0.00950059	0.0164883
GeneID:109323551	ZDHHC21	gene=ZDHHC21;model_evidence=Supporting evidence includes similarity to: 3 Proteins%2C and 100%25 coverage of the annotated genomic feature by RNAseq alignments%2C including 8 samples with support for all annotated introns;product=zinc finger DHHC-type containing 21%2C transcript variant X1	0.825234	4.8298e-13	2.16275e-12
GeneID:109305702	HSPA13	gene=HSPA13;model_evidence=Supporting evidence includes similarity to: 6 Proteins%2C and 100%25 coverage of the annotated genomic feature by RNAseq alignments%2C including 65 samples with support for all annotated introns;product=heat shock protein family A (Hsp70) member 13	0.824971	1.95242e-73	4.31261e-72
GeneID:109311061	LOC109311061	gene=LOC109311061;model_evidence=Supporting evidence includes similarity to: 1 Protein%2C and 100%25 coverage of the annotated genomic feature by RNAseq alignments%2C including 5 samples with support for all annotated introns;product=transmembrane protein 182-like	0.82482	0.00991572	0.0171444
GeneID:109322851	CERKL	gene=CERKL;model_evidence=Supporting evidence includes similarity to: 4 Proteins%2C and 100%25 coverage of the annotated genomic feature by RNAseq alignments%2C including 55 samples with support for all annotated introns;partial=true;product=ceramide kinase like;start_range=.,35755815	0.824598	9.78876e-10	3.49814e-09
GeneID:109324393	CCNG2	gene=CCNG2;model_evidence=Supporting evidence includes similarity to: 6 Proteins%2C and 100%25 coverage of the annotated genomic feature by RNAseq alignments%2C including 95 samples with support for all annotated introns;product=cyclin G2	0.823656	4.91973e-35	5.35761e-34
GeneID:109320192	MAP3K5	gene=MAP3K5;model_evidence=Supporting evidence includes similarity to: 4 Proteins%2C and 100%25 coverage of the annotated genomic feature by RNAseq alignments%2C including 10 samples with support for all annotated introns;product=mitogen-activated protein kinase kinase kinase 5%2C transcript variant X3	0.8235	4.41524e-63	8.39972e-62
GeneID:109319927	CUNH1orf101	gene=CUNH1orf101;model_evidence=Supporting evidence includes similarity to: 3 Proteins%2C and 100%25 coverage of the annotated genomic feature by RNAseq alignments%2C including 4 samples with support for all annotated introns;product=chromosome unknown C1orf101 homolog%2C transcript variant X2	0.823346	0.0071574	0.0126791
GeneID:109310578	TSHZ3	gene=TSHZ3;model_evidence=Supporting evidence includes similarity to: 3 Proteins%2C and 100%25 coverage of the annotated genomic feature by RNAseq alignments%2C including 96 samples with support for all annotated introns;product=teashirt zinc finger homeobox 3%2C transcript variant X2	0.822525	4.56739e-81	1.09829e-79
GeneID:109316321	PPARA	gene=PPARA;model_evidence=Supporting evidence includes similarity to: 41 Proteins%2C and 100%25 coverage of the annotated genomic feature by RNAseq alignments%2C including 14 samples with support for all annotated introns;product=peroxisome proliferator activated receptor alpha	0.822232	1.74091e-28	1.55301e-27
GeneID:109315139	NARF	gene=NARF;model_evidence=Supporting evidence includes similarity to: 14 Proteins%2C and 100%25 coverage of the annotated genomic feature by RNAseq alignments%2C including 84 samples with support for all annotated introns;product=nuclear prelamin A recognition factor%2C transcript variant X1	0.821826	7.02948e-30	6.57138e-29
GeneID:109309845	DOCK2	gene=DOCK2;model_evidence=Supporting evidence includes similarity to: 5 Proteins%2C and 98%25 coverage of the annotated genomic feature by RNAseq alignments;product=dedicator of cytokinesis 2	0.820085	1.7416e-22	1.2571e-21
GeneID:109310530	LOC109310530	gene=LOC109310530;model_evidence=Supporting evidence includes similarity to: 100%25 coverage of the annotated genomic feature by RNAseq alignments%2C including 47 samples with support for all annotated introns;product=uncharacterized LOC109310530	0.819159	6.91865e-10	2.50565e-09
GeneID:109318470	LOC109318470	gene=LOC109318470;model_evidence=Supporting evidence includes similarity to: 2 Proteins%2C and 100%25 coverage of the annotated genomic feature by RNAseq alignments;product=platelet-activating factor receptor-like	0.818501	1.50246e-05	3.74714e-05
GeneID:109320183	PERP	gene=PERP;model_evidence=Supporting evidence includes similarity to: 4 Proteins%2C and 100%25 coverage of the annotated genomic feature by RNAseq alignments%2C including 122 samples with support for all annotated introns;product=PERP%2C TP53 apoptosis effector	0.817811	8.60166e-21	5.77765e-20
GeneID:109310987	IL13RA1	gene=IL13RA1;model_evidence=Supporting evidence includes similarity to: 100%25 coverage of the annotated genomic feature by RNAseq alignments%2C including 44 samples with support for all annotated introns;product=interleukin 13 receptor subunit alpha 1	0.816606	4.9874e-69	1.03393e-67
GeneID:109314768	USP42	gene=USP42;model_evidence=Supporting evidence includes similarity to: 26 Proteins%2C and 98%25 coverage of the annotated genomic feature by RNAseq alignments;product=ubiquitin specific peptidase 42	0.816481	6.01603e-21	4.06717e-20
GeneID:109321440	MPPED2	gene=MPPED2;model_evidence=Supporting evidence includes similarity to: 14 Proteins%2C and 100%25 coverage of the annotated genomic feature by RNAseq alignments%2C including 86 samples with support for all annotated introns;product=metallophosphoesterase domain containing 2%2C transcript variant X1	0.815591	2.90737e-44	3.97851e-43
GeneID:109312103	PXDN	gene=PXDN;model_evidence=Supporting evidence includes similarity to: 8 Proteins%2C and 97%25 coverage of the annotated genomic feature by RNAseq alignments;product=peroxidasin	0.814532	1.43324e-52	2.2844e-51
GeneID:109307302	ZNF644	gene=ZNF644;model_evidence=Supporting evidence includes similarity to: 3 Proteins%2C and 100%25 coverage of the annotated genomic feature by RNAseq alignments%2C including 86 samples with support for all annotated introns;product=zinc finger protein 644%2C transcript variant X1	0.810701	3.17806e-86	8.29754e-85
GeneID:109313482	ABAT	gene=ABAT;model_evidence=Supporting evidence includes similarity to: 18 Proteins%2C and 100%25 coverage of the annotated genomic feature by RNAseq alignments%2C including 29 samples with support for all annotated introns;product=4-aminobutyrate aminotransferase%2C transcript variant X2	0.810501	1.24453e-35	1.38553e-34
GeneID:109313649	SPRY3	gene=SPRY3;model_evidence=Supporting evidence includes similarity to: 4 Proteins%2C and 100%25 coverage of the annotated genomic feature by RNAseq alignments%2C including 43 samples with support for all annotated introns;product=sprouty RTK signaling antagonist 3%2C transcript variant X1	0.809009	1.34316e-51	2.10059e-50
GeneID:109305780	TMEM50B	gene=TMEM50B;model_evidence=Supporting evidence includes similarity to: 7 Proteins%2C and 100%25 coverage of the annotated genomic feature by RNAseq alignments%2C including 103 samples with support for all annotated introns;product=transmembrane protein 50B%2C transcript variant X1	0.805094	1.83154e-62	3.45281e-61
GeneID:109322437	PLCD3	gene=PLCD3;model_evidence=Supporting evidence includes similarity to: 6 Proteins%2C and 98%25 coverage of the annotated genomic feature by RNAseq alignments;product=phospholipase C delta 3	0.805036	1.1393e-33	1.1829e-32
GeneID:109314286	ADCY2	gene=ADCY2;model_evidence=Supporting evidence includes similarity to: 6 Proteins%2C and 100%25 coverage of the annotated genomic feature by RNAseq alignments%2C including 19 samples with support for all annotated introns;product=adenylate cyclase 2%2C transcript variant X1	0.804809	1.61326e-05	4.01306e-05
GeneID:109318686	PLVAP	gene=PLVAP;model_evidence=Supporting evidence includes similarity to: 1 Protein%2C and 100%25 coverage of the annotated genomic feature by RNAseq alignments%2C including 21 samples with support for all annotated introns;product=plasmalemma vesicle associated protein	0.804451	0.000769791	0.00156695
GeneID:109317765	BTG2	gene=BTG2;model_evidence=Supporting evidence includes similarity to: 15 Proteins%2C and 100%25 coverage of the annotated genomic feature by RNAseq alignments%2C including 125 samples with support for all annotated introns;product=BTG anti-proliferation factor 2	0.804195	7.00784e-34	7.31253e-33
GeneID:109314492	IRGQ	gene=IRGQ;model_evidence=Supporting evidence includes similarity to: 1 Protein%2C and 100%25 coverage of the annotated genomic feature by RNAseq alignments%2C including 2 samples with support for all annotated introns;partial=true;product=immunity related GTPase Q	0.803471	3.92832e-09	1.34501e-08
GeneID:109307489	LOC109307489	gene=LOC109307489;model_evidence=Supporting evidence includes similarity to: 6 Proteins%2C and 99%25 coverage of the annotated genomic feature by RNAseq alignments;product=nardilysin-like	0.803315	2.01008e-10	7.54233e-10
GeneID:109315188	CBX8	gene=CBX8;model_evidence=Supporting evidence includes similarity to: 6 Proteins%2C and 100%25 coverage of the annotated genomic feature by RNAseq alignments%2C including 103 samples with support for all annotated introns;partial=true;product=chromobox 8	0.803307	8.5404e-20	5.51964e-19
GeneID:109324964	USP25	gene=USP25;model_evidence=Supporting evidence includes similarity to: 23 Proteins%2C and 94%25 coverage of the annotated genomic feature by RNAseq alignments;product=ubiquitin specific peptidase 25	0.800871	3.78804e-113	1.31319e-111
GeneID:109321970	TRIB1	gene=TRIB1;model_evidence=Supporting evidence includes similarity to: 12 Proteins%2C and 100%25 coverage of the annotated genomic feature by RNAseq alignments%2C including 89 samples with support for all annotated introns;partial=true;product=tribbles pseudokinase 1;start_range=.,253501338	0.800274	3.53992e-51	5.44066e-50
GeneID:109306572	PLCD1	gene=PLCD1;model_evidence=Supporting evidence includes similarity to: 17 Proteins%2C and 100%25 coverage of the annotated genomic feature by RNAseq alignments%2C including 62 samples with support for all annotated introns;product=phospholipase C delta 1%2C transcript variant X2	0.799902	3.33579e-54	5.47053e-53
GeneID:109321549	COCH	gene=COCH;model_evidence=Supporting evidence includes similarity to: 10 Proteins%2C and 100%25 coverage of the annotated genomic feature by RNAseq alignments%2C including 3 samples with support for all annotated introns;product=cochlin	0.797648	0.0222304	0.0360262
GeneID:109307300	HFM1	gene=HFM1;model_evidence=Supporting evidence includes similarity to: 10 Proteins%2C and 100%25 coverage of the annotated genomic feature by RNAseq alignments%2C including 1 sample with support for all annotated introns;product=HFM1%2C ATP dependent DNA helicase homolog%2C transcript variant X1	0.796677	5.3302e-13	2.38132e-12
GeneID:109313897	PKN3	gene=PKN3;model_evidence=Supporting evidence includes similarity to: 7 Proteins%2C and 100%25 coverage of the annotated genomic feature by RNAseq alignments%2C including 58 samples with support for all annotated introns;product=protein kinase N3	0.795924	1.87594e-37	2.20657e-36
GeneID:109307847	GDNF	gene=GDNF;model_evidence=Supporting evidence includes similarity to: 11 Proteins%2C and 100%25 coverage of the annotated genomic feature by RNAseq alignments;product=glial cell derived neurotrophic factor	0.795751	0.0186097	0.0305914
GeneID:109311409	VGLL4	gene=VGLL4;model_evidence=Supporting evidence includes similarity to: 4 Proteins%2C and 100%25 coverage of the annotated genomic feature by RNAseq alignments%2C including 46 samples with support for all annotated introns;product=vestigial like family member 4%2C transcript variant X3	0.795069	3.82251e-42	4.99005e-41
GeneID:109310518	CHD9	gene=CHD9;model_evidence=Supporting evidence includes similarity to: 5 Proteins%2C and 100%25 coverage of the annotated genomic feature by RNAseq alignments%2C including 1 sample with support for all annotated introns;product=chromodomain helicase DNA binding protein 9%2C transcript variant X5	0.794668	3.86184e-96	1.13938e-94
GeneID:109317962	MSANTD2	gene=MSANTD2;model_evidence=Supporting evidence includes similarity to: 5 Proteins%2C and 95%25 coverage of the annotated genomic feature by RNAseq alignments%2C including 86 samples with support for all annotated introns;product=Myb/SANT DNA binding domain containing 2%2C transcript variant X1	0.794429	4.96825e-29	4.51922e-28
GeneID:109320351	CNP	gene=CNP;model_evidence=Supporting evidence includes similarity to: 4 Proteins%2C and 100%25 coverage of the annotated genomic feature by RNAseq alignments%2C including 113 samples with support for all annotated introns;product=2'%2C3'-cyclic nucleotide 3' phosphodiesterase%2C transcript variant X1	0.794286	1.48155e-67	3.01137e-66
GeneID:109317116	WSB1	gene=WSB1;model_evidence=Supporting evidence includes similarity to: 12 Proteins%2C and 100%25 coverage of the annotated genomic feature by RNAseq alignments%2C including 126 samples with support for all annotated introns;product=WD repeat and SOCS box containing 1	0.794102	6.37151e-108	2.09806e-106
GeneID:109321220	SRSF5	gene=SRSF5;model_evidence=Supporting evidence includes similarity to: 8 Proteins%2C and 100%25 coverage of the annotated genomic feature by RNAseq alignments%2C including 120 samples with support for all annotated introns;product=serine and arginine rich splicing factor 5	0.793227	1.74669e-69	3.64526e-68
GeneID:109323817	MEF2D	gene=MEF2D;model_evidence=Supporting evidence includes similarity to: 3 Proteins%2C and 100%25 coverage of the annotated genomic feature by RNAseq alignments%2C including 15 samples with support for all annotated introns;product=myocyte enhancer factor 2D%2C transcript variant X1	0.792709	1.58503e-22	1.15007e-21
GeneID:109307874	HMGCS1	gene=HMGCS1;model_evidence=Supporting evidence includes similarity to: 6 Proteins%2C and 100%25 coverage of the annotated genomic feature by RNAseq alignments%2C including 104 samples with support for all annotated introns;product=3-hydroxy-3-methylglutaryl-CoA synthase 1%2C transcript variant X4	0.792523	1.17931e-83	2.99143e-82
GeneID:109312102	MLH1	gene=MLH1;model_evidence=Supporting evidence includes similarity to: 9 Proteins%2C and 100%25 coverage of the annotated genomic feature by RNAseq alignments%2C including 79 samples with support for all annotated introns;product=mutL homolog 1	0.792143	3.56217e-28	3.1307e-27
GeneID:109312753	CHFR	gene=CHFR;model_evidence=Supporting evidence includes similarity to: 3 Proteins%2C and 100%25 coverage of the annotated genomic feature by RNAseq alignments%2C including 37 samples with support for all annotated introns;product=checkpoint with forkhead and ring finger domains%2C transcript variant X1	0.791441	1.10647e-77	2.58107e-76
GeneID:109318602	LOC109318602	gene=LOC109318602;model_evidence=Supporting evidence includes similarity to: 52 Proteins%2C and 95%25 coverage of the annotated genomic feature by RNAseq alignments;product=zinc finger protein 91-like	0.790913	6.45904e-44	8.71446e-43
GeneID:109315961	PLXNC1	gene=PLXNC1;model_evidence=Supporting evidence includes similarity to: 4 Proteins%2C and 100%25 coverage of the annotated genomic feature by RNAseq alignments%2C including 68 samples with support for all annotated introns;partial=true;product=plexin C1	0.790613	1.60664e-14	7.81102e-14
GeneID:109307860	PTGER4	gene=PTGER4;model_evidence=Supporting evidence includes similarity to: 8 Proteins%2C and 100%25 coverage of the annotated genomic feature by RNAseq alignments%2C including 108 samples with support for all annotated introns;product=prostaglandin E receptor 4	0.788582	1.54008e-16	8.43361e-16
GeneID:109321739	BCL11B	gene=BCL11B;model_evidence=Supporting evidence includes similarity to: 3 Proteins%2C and 100%25 coverage of the annotated genomic feature by RNAseq alignments%2C including 6 samples with support for all annotated introns;product=B-cell CLL/lymphoma 11B	0.788113	7.37136e-39	8.93151e-38
GeneID:109308581	CUNH3orf58	gene=CUNH3orf58;model_evidence=Supporting evidence includes similarity to: 6 Proteins%2C and 100%25 coverage of the annotated genomic feature by RNAseq alignments%2C including 90 samples with support for all annotated introns;product=chromosome unknown C3orf58 homolog%2C transcript variant X1	0.786892	2.56772e-26	2.13634e-25
GeneID:109308420	LRRC31	gene=LRRC31;model_evidence=Supporting evidence includes similarity to: 4 Proteins%2C and 100%25 coverage of the annotated genomic feature by RNAseq alignments%2C including 69 samples with support for all annotated introns;product=leucine rich repeat containing 31%2C transcript variant X1	0.786758	5.21372e-13	2.33049e-12
GeneID:109319104	IRF2BP2	gene=IRF2BP2;model_evidence=Supporting evidence includes similarity to: 2 Proteins%2C and 100%25 coverage of the annotated genomic feature by RNAseq alignments%2C including 119 samples with support for all annotated introns;partial=true;product=interferon regulatory factor 2 binding protein 2;start_range=.,97950387	0.786262	2.25314e-80	5.36627e-79
GeneID:109312769	LOC109312769	gene=LOC109312769;model_evidence=Supporting evidence includes similarity to: 100%25 coverage of the annotated genomic feature by RNAseq alignments%2C including 1 sample with support for all annotated introns;product=mediator of RNA polymerase II transcription subunit 1-like	0.786058	0.00956758	0.0165953
GeneID:109306426	EDNRB	gene=EDNRB;model_evidence=Supporting evidence includes similarity to: 4 Proteins%2C and 100%25 coverage of the annotated genomic feature by RNAseq alignments;product=endothelin receptor type B	0.784973	0.000219279	0.000479602
GeneID:109322101	CCSER1	gene=CCSER1;model_evidence=Supporting evidence includes similarity to: 2 Proteins%2C and 100%25 coverage of the annotated genomic feature by RNAseq alignments%2C including 3 samples with support for all annotated introns;product=coiled-coil serine rich protein 1%2C transcript variant X1	0.784869	0.00869467	0.0151889
GeneID:109317535	SLC6A17	gene=SLC6A17;model_evidence=Supporting evidence includes similarity to: 20 Proteins%2C and 100%25 coverage of the annotated genomic feature by RNAseq alignments%2C including 11 samples with support for all annotated introns;product=solute carrier family 6 member 17	0.784022	3.16392e-22	2.25247e-21
GeneID:109314444	RERE	gene=RERE;model_evidence=Supporting evidence includes similarity to: 3 Proteins%2C and 100%25 coverage of the annotated genomic feature by RNAseq alignments%2C including 107 samples with support for all annotated introns;product=arginine-glutamic acid dipeptide repeats%2C transcript variant X1	0.783195	7.40627e-87	1.94181e-85
GeneID:109312758	ZDHHC8	gene=ZDHHC8;model_evidence=Supporting evidence includes similarity to: 5 Proteins%2C and 100%25 coverage of the annotated genomic feature by RNAseq alignments%2C including 34 samples with support for all annotated introns;product=zinc finger DHHC-type containing 8	0.779295	3.63149e-22	2.57946e-21
GeneID:109305938	PRRG1	gene=PRRG1;model_evidence=Supporting evidence includes similarity to: 5 Proteins%2C and 100%25 coverage of the annotated genomic feature by RNAseq alignments%2C including 92 samples with support for all annotated introns;product=proline rich and Gla domain 1	0.779149	2.40811e-54	3.97004e-53
GeneID:109314214	TP73	gene=TP73;model_evidence=Supporting evidence includes similarity to: 16 Proteins%2C and 100%25 coverage of the annotated genomic feature by RNAseq alignments%2C including 2 samples with support for all annotated introns;product=tumor protein p73%2C transcript variant X4	0.778075	1.71864e-49	2.5595e-48
GeneID:109305928	CCDC7	gene=CCDC7;model_evidence=Supporting evidence includes similarity to: 97%25 coverage of the annotated genomic feature by RNAseq alignments;product=coiled-coil domain containing 7	0.778051	0.00626904	0.0111957
GeneID:109317438	LZTS1	gene=LZTS1;model_evidence=Supporting evidence includes similarity to: 9 Proteins%2C and 100%25 coverage of the annotated genomic feature by RNAseq alignments%2C including 55 samples with support for all annotated introns;product=leucine zipper tumor suppressor 1%2C transcript variant X1	0.777602	5.5502e-07	1.59343e-06
GeneID:109314472	MASP2	gene=MASP2;model_evidence=Supporting evidence includes similarity to: 63 Proteins%2C and 100%25 coverage of the annotated genomic feature by RNAseq alignments%2C including 2 samples with support for all annotated introns;product=mannan binding lectin serine peptidase 2%2C transcript variant X1	0.777009	1.52546e-07	4.60292e-07
GeneID:109317164	SPIRE1	gene=SPIRE1;model_evidence=Supporting evidence includes similarity to: 2 Proteins%2C and 100%25 coverage of the annotated genomic feature by RNAseq alignments%2C including 6 samples with support for all annotated introns;product=spire type actin nucleation factor 1	0.775477	5.43681e-32	5.41944e-31
GeneID:109323755	LOC109323755	gene=LOC109323755;model_evidence=Supporting evidence includes similarity to: 100%25 coverage of the annotated genomic feature by RNAseq alignments%2C including 32 samples with support for all annotated introns;product=uncharacterized LOC109323755	0.77498	8.69915e-17	4.84234e-16
GeneID:109315866	LOC109315866	gene=LOC109315866;model_evidence=Supporting evidence includes similarity to: 100%25 coverage of the annotated genomic feature by RNAseq alignments%2C including 7 samples with support for all annotated introns;product=uncharacterized LOC109315866%2C transcript variant X1	0.773339	0.0252568	0.0404419
GeneID:109312901	VSIG10	gene=VSIG10;model_evidence=Supporting evidence includes similarity to: 2 Proteins%2C and 100%25 coverage of the annotated genomic feature by RNAseq alignments%2C including 30 samples with support for all annotated introns;product=V-set and immunoglobulin domain containing 10%2C transcript variant X2	0.773297	7.53034e-32	7.47048e-31
GeneID:109314445	LOC109314445	gene=LOC109314445;model_evidence=Supporting evidence includes similarity to: 1 Protein%2C and 100%25 coverage of the annotated genomic feature by RNAseq alignments%2C including 21 samples with support for all annotated introns;product=arginine-glutamic acid dipeptide repeats protein-like%2C transcript variant X2	0.772636	8.66663e-31	8.33279e-30
GeneID:109315555	HIVEP1	gene=HIVEP1;model_evidence=Supporting evidence includes similarity to: 3 Proteins%2C and 100%25 coverage of the annotated genomic feature by RNAseq alignments%2C including 12 samples with support for all annotated introns;product=human immunodeficiency virus type I enhancer binding protein 1%2C transcript variant X3	0.77258	6.33145e-39	7.70141e-38
GeneID:109311616	WDR35	gene=WDR35;model_evidence=Supporting evidence includes similarity to: 1 Protein%2C and 100%25 coverage of the annotated genomic feature by RNAseq alignments%2C including 1 sample with support for all annotated introns;product=WD repeat domain 35%2C transcript variant X2	0.772354	1.42512e-22	1.03585e-21
GeneID:109317365	ARID5A	gene=ARID5A;model_evidence=Supporting evidence includes similarity to: 6 Proteins%2C and 100%25 coverage of the annotated genomic feature by RNAseq alignments%2C including 11 samples with support for all annotated introns;product=AT-rich interaction domain 5A	0.772227	3.18054e-54	5.22279e-53
GeneID:109320293	ORMDL3	gene=ORMDL3;model_evidence=Supporting evidence includes similarity to: 16 Proteins%2C and 100%25 coverage of the annotated genomic feature by RNAseq alignments%2C including 88 samples with support for all annotated introns;product=ORMDL sphingolipid biosynthesis regulator 3%2C transcript variant X4	0.771163	4.85721e-57	8.30383e-56
GeneID:109307693	SSBP2	gene=SSBP2;model_evidence=Supporting evidence includes similarity to: 11 Proteins%2C and 96%25 coverage of the annotated genomic feature by RNAseq alignments;product=single stranded DNA binding protein 2	0.767849	1.33598e-15	6.9471e-15
GeneID:109312733	LOC109312733	gene=LOC109312733;model_evidence=Supporting evidence includes similarity to: 100%25 coverage of the annotated genomic feature by RNAseq alignments%2C including 27 samples with support for all annotated introns;product=uncharacterized LOC109312733	0.767672	0.00226424	0.00432074
GeneID:109323037	RAPGEF4	gene=RAPGEF4;model_evidence=Supporting evidence includes similarity to: 17 Proteins%2C and 100%25 coverage of the annotated genomic feature by RNAseq alignments%2C including 2 samples with support for all annotated introns;product=Rap guanine nucleotide exchange factor 4%2C transcript variant X1	0.767552	0.0112036	0.0191983
GeneID:109321743	FBXO32	gene=FBXO32;model_evidence=Supporting evidence includes similarity to: 12 Proteins%2C and 100%25 coverage of the annotated genomic feature by RNAseq alignments%2C including 39 samples with support for all annotated introns;product=F-box protein 32	0.767413	1.07952e-06	3.01465e-06
GeneID:109322081	ATP8A1	gene=ATP8A1;model_evidence=Supporting evidence includes similarity to: 4 Proteins%2C and 100%25 coverage of the annotated genomic feature by RNAseq alignments%2C including 28 samples with support for all annotated introns;product=ATPase phospholipid transporting 8A1%2C transcript variant X1	0.767299	1.98231e-07	5.92274e-07
GeneID:109315102	BPHL	gene=BPHL;model_evidence=Supporting evidence includes similarity to: 3 Proteins%2C and 100%25 coverage of the annotated genomic feature by RNAseq alignments%2C including 86 samples with support for all annotated introns;product=biphenyl hydrolase like%2C transcript variant X3	0.767088	0.000123812	0.000279114
GeneID:109311055	RPS6KA6	gene=RPS6KA6;model_evidence=Supporting evidence includes similarity to: 15 Proteins%2C and 100%25 coverage of the annotated genomic feature by RNAseq alignments%2C including 27 samples with support for all annotated introns;product=ribosomal protein S6 kinase A6	0.766187	1.52257e-49	2.27021e-48
GeneID:109313847	WHRN	gene=WHRN;model_evidence=Supporting evidence includes similarity to: 9 Proteins%2C and 95%25 coverage of the annotated genomic feature by RNAseq alignments%2C including 2 samples with support for all annotated introns;product=whirlin%2C transcript variant X2	0.766126	0.0087864	0.015332
GeneID:109309381	PITX2	gene=PITX2;model_evidence=Supporting evidence includes similarity to: 20 Proteins%2C and 100%25 coverage of the annotated genomic feature by RNAseq alignments%2C including 37 samples with support for all annotated introns;product=paired like homeodomain 2%2C transcript variant X2	0.765007	7.34179e-35	7.91924e-34
GeneID:109318614	PCMTD1	gene=PCMTD1;model_evidence=Supporting evidence includes similarity to: 8 Proteins%2C and 100%25 coverage of the annotated genomic feature by RNAseq alignments%2C including 78 samples with support for all annotated introns;product=protein-L-isoaspartate (D-aspartate) O-methyltransferase domain containing 1%2C transcript variant X1	0.762383	9.36853e-16	4.92499e-15
GeneID:109308324	CP	gene=CP;model_evidence=Supporting evidence includes similarity to: 22 Proteins%2C and 100%25 coverage of the annotated genomic feature by RNAseq alignments%2C including 3 samples with support for all annotated introns;product=ceruloplasmin	0.762217	0.0246987	0.0396297
GeneID:109312763	TANGO2	gene=TANGO2;model_evidence=Supporting evidence includes similarity to: 18 Proteins%2C and 100%25 coverage of the annotated genomic feature by RNAseq alignments%2C including 49 samples with support for all annotated introns;product=transport and golgi organization 2 homolog	0.761963	0.000524275	0.00109067
GeneID:109314154	UPP1	gene=UPP1;model_evidence=Supporting evidence includes similarity to: 8 Proteins%2C and 100%25 coverage of the annotated genomic feature by RNAseq alignments%2C including 27 samples with support for all annotated introns;product=uridine phosphorylase 1%2C transcript variant X4	0.761134	0.0107802	0.0185312
GeneID:109321515	PAX9	gene=PAX9;model_evidence=Supporting evidence includes similarity to: 51 Proteins%2C and 100%25 coverage of the annotated genomic feature by RNAseq alignments%2C including 8 samples with support for all annotated introns;product=paired box 9	0.760479	8.98942e-11	3.47223e-10
GeneID:109324011	TRIM8	gene=TRIM8;model_evidence=Supporting evidence includes similarity to: 5 Proteins%2C and 100%25 coverage of the annotated genomic feature by RNAseq alignments%2C including 118 samples with support for all annotated introns;product=tripartite motif containing 8%2C transcript variant X1	0.758773	1.1347e-76	2.60313e-75
GeneID:109318902	SKAP1	gene=SKAP1;model_evidence=Supporting evidence includes similarity to: 1 Protein%2C and 100%25 coverage of the annotated genomic feature by RNAseq alignments%2C including 11 samples with support for all annotated introns;product=src kinase associated phosphoprotein 1%2C transcript variant X2	0.758555	2.4859e-11	9.94997e-11
GeneID:109321225	PRKD1	gene=PRKD1;model_evidence=Supporting evidence includes similarity to: 6 Proteins%2C and 100%25 coverage of the annotated genomic feature by RNAseq alignments%2C including 10 samples with support for all annotated introns;product=protein kinase D1%2C transcript variant X3	0.758419	2.21173e-35	2.43623e-34
GeneID:109309364	MEOX2	gene=MEOX2;model_evidence=Supporting evidence includes similarity to: 10 Proteins%2C and 100%25 coverage of the annotated genomic feature by RNAseq alignments%2C including 100 samples with support for all annotated introns;product=mesenchyme homeobox 2	0.757705	5.76041e-71	1.2331e-69
GeneID:109309838	ITGA9	gene=ITGA9;model_evidence=Supporting evidence includes similarity to: 2 Proteins%2C and 99%25 coverage of the annotated genomic feature by RNAseq alignments%2C including 48 samples with support for all annotated introns;product=integrin subunit alpha 9	0.754279	7.12884e-13	3.15713e-12
GeneID:109321494	PLCB2	gene=PLCB2;model_evidence=Supporting evidence includes similarity to: 8 Proteins%2C and 100%25 coverage of the annotated genomic feature by RNAseq alignments%2C including 8 samples with support for all annotated introns;product=phospholipase C beta 2	0.754002	1.84865e-08	6.0364e-08
GeneID:109308591	GK5	gene=GK5;model_evidence=Supporting evidence includes similarity to: 3 Proteins%2C and 100%25 coverage of the annotated genomic feature by RNAseq alignments%2C including 63 samples with support for all annotated introns;product=glycerol kinase 5 (putative)%2C transcript variant X1	0.753957	7.97539e-19	4.92737e-18
GeneID:109314897	CARD14	gene=CARD14;model_evidence=Supporting evidence includes similarity to: 1 Protein%2C and 96%25 coverage of the annotated genomic feature by RNAseq alignments;product=caspase recruitment domain family member 14	0.753473	0.000584715	0.00120875
GeneID:109316375	FGFR1OP2	gene=FGFR1OP2;model_evidence=Supporting evidence includes similarity to: 7 Proteins%2C and 100%25 coverage of the annotated genomic feature by RNAseq alignments%2C including 94 samples with support for all annotated introns;product=FGFR1 oncogene partner 2	0.753279	2.49688e-46	3.525e-45
GeneID:109322641	LOC109322641	gene=LOC109322641;model_evidence=Supporting evidence includes similarity to: 100%25 coverage of the annotated genomic feature by RNAseq alignments%2C including 67 samples with support for all annotated introns;product=mitogen-activated protein kinase kinase kinase 2-like%2C transcript variant X1	0.752716	3.82351e-06	1.01289e-05
GeneID:109315720	HBP1	gene=HBP1;model_evidence=Supporting evidence includes similarity to: 5 Proteins%2C and 100%25 coverage of the annotated genomic feature by RNAseq alignments%2C including 68 samples with support for all annotated introns;product=HMG-box transcription factor 1	0.751409	2.07061e-37	2.42413e-36
GeneID:109318562	STK40	gene=STK40;model_evidence=Supporting evidence includes similarity to: 4 Proteins%2C and 100%25 coverage of the annotated genomic feature by RNAseq alignments%2C including 100 samples with support for all annotated introns;product=serine/threonine kinase 40	0.750401	8.45231e-46	1.18789e-44
GeneID:109315729	ATXN7L1	gene=ATXN7L1;model_evidence=Supporting evidence includes similarity to: 6 Proteins%2C and 100%25 coverage of the annotated genomic feature by RNAseq alignments%2C including 39 samples with support for all annotated introns;product=ataxin 7 like 1%2C transcript variant X3	0.749418	2.48779e-21	1.7125e-20
GeneID:109319763	TP53BP2	gene=TP53BP2;model_evidence=Supporting evidence includes similarity to: 2 Proteins%2C and 100%25 coverage of the annotated genomic feature by RNAseq alignments%2C including 92 samples with support for all annotated introns;product=tumor protein p53 binding protein 2%2C transcript variant X1	0.749185	4.44894e-69	9.2538e-68
GeneID:109311057	SNRK	gene=SNRK;model_evidence=Supporting evidence includes similarity to: 11 Proteins%2C and 100%25 coverage of the annotated genomic feature by RNAseq alignments%2C including 43 samples with support for all annotated introns;product=SNF related kinase%2C transcript variant X1	0.748966	3.00994e-54	4.94915e-53
GeneID:109322744	SPATS2L	gene=SPATS2L;model_evidence=Supporting evidence includes similarity to: 3 Proteins%2C and 100%25 coverage of the annotated genomic feature by RNAseq alignments%2C including 13 samples with support for all annotated introns;product=spermatogenesis associated serine rich 2 like%2C transcript variant X1	0.748923	5.97284e-44	8.07595e-43
GeneID:109316816	LOC109316816	gene=LOC109316816;model_evidence=Supporting evidence includes similarity to: 20 Proteins%2C and 100%25 coverage of the annotated genomic feature by RNAseq alignments;product=histone H1.01-like	0.74776	1.56378e-65	3.07339e-64
GeneID:109307535	JUN	gene=JUN;model_evidence=Supporting evidence includes similarity to: 11 Proteins%2C and 100%25 coverage of the annotated genomic feature by RNAseq alignments;product=Jun proto-oncogene%2C AP-1 transcription factor subunit	0.747113	6.21127e-131	2.60999e-129
GeneID:109324074	TACC2	gene=TACC2;model_evidence=Supporting evidence includes similarity to: 3 Proteins%2C and 100%25 coverage of the annotated genomic feature by RNAseq alignments%2C including 40 samples with support for all annotated introns;product=transforming acidic coiled-coil containing protein 2%2C transcript variant X5	0.746368	5.48236e-36	6.19746e-35
GeneID:109323189	LOC109323189	gene=LOC109323189;model_evidence=Supporting evidence includes similarity to: 100%25 coverage of the annotated genomic feature by RNAseq alignments%2C including 41 samples with support for all annotated introns;product=uncharacterized LOC109323189	0.746163	0.00025264	0.000548624
GeneID:109308413	MECOM	gene=MECOM;model_evidence=Supporting evidence includes similarity to: 2 Proteins%2C and 100%25 coverage of the annotated genomic feature by RNAseq alignments%2C including 36 samples with support for all annotated introns;product=MDS1 and EVI1 complex locus%2C transcript variant X4	0.745312	5.48687e-33	5.63589e-32
GeneID:109316448	BID	gene=BID;model_evidence=Supporting evidence includes similarity to: 5 Proteins%2C and 100%25 coverage of the annotated genomic feature by RNAseq alignments%2C including 108 samples with support for all annotated introns;product=BH3 interacting domain death agonist%2C transcript variant X1	0.743793	2.06464e-64	4.0135e-63
GeneID:109322953	PDE1A	gene=PDE1A;model_evidence=Supporting evidence includes similarity to: 23 Proteins%2C and 100%25 coverage of the annotated genomic feature by RNAseq alignments%2C including 3 samples with support for all annotated introns;product=phosphodiesterase 1A%2C transcript variant X3	0.743559	1.79556e-06	4.89912e-06
GeneID:109320788	ITPKA	gene=ITPKA;model_evidence=Supporting evidence includes similarity to: 2 Proteins%2C and 100%25 coverage of the annotated genomic feature by RNAseq alignments%2C including 75 samples with support for all annotated introns;partial=true;product=inositol-trisphosphate 3-kinase A	0.743527	3.89777e-61	7.18525e-60
GeneID:109313581	IRX1	gene=IRX1;model_evidence=Supporting evidence includes similarity to: 8 Proteins%2C and 100%25 coverage of the annotated genomic feature by RNAseq alignments%2C including 58 samples with support for all annotated introns;product=iroquois homeobox 1	0.743239	7.18452e-05	0.000166474
GeneID:109311215	LOC109311215	gene=LOC109311215;model_evidence=Supporting evidence includes similarity to: 100%25 coverage of the annotated genomic feature by RNAseq alignments%2C including 27 samples with support for all annotated introns;product=uncharacterized LOC109311215%2C transcript variant X2	0.74292	6.40343e-34	6.70426e-33
GeneID:109309311	ARL4A	gene=ARL4A;model_evidence=Supporting evidence includes similarity to: 16 Proteins%2C and 100%25 coverage of the annotated genomic feature by RNAseq alignments;product=ADP ribosylation factor like GTPase 4A	0.742466	9.62304e-27	8.09815e-26
GeneID:109321760	WDR25	gene=WDR25;model_evidence=Supporting evidence includes similarity to: 10 Proteins%2C and 100%25 coverage of the annotated genomic feature by RNAseq alignments%2C including 19 samples with support for all annotated introns;product=WD repeat domain 25	0.742315	1.41066e-09	4.98161e-09
GeneID:109320893	SOS2	gene=SOS2;model_evidence=Supporting evidence includes similarity to: 7 Proteins%2C and 99%25 coverage of the annotated genomic feature by RNAseq alignments;product=SOS Ras/Rho guanine nucleotide exchange factor 2	0.741029	3.01936e-52	4.78193e-51
GeneID:109307412	TESK2	gene=TESK2;model_evidence=Supporting evidence includes similarity to: 3 Proteins%2C and 100%25 coverage of the annotated genomic feature by RNAseq alignments%2C including 89 samples with support for all annotated introns;product=testis-specific kinase 2%2C transcript variant X1	0.739717	3.09753e-17	1.76759e-16
GeneID:109319570	KIAA1841	gene=KIAA1841;model_evidence=Supporting evidence includes similarity to: 4 Proteins%2C and 100%25 coverage of the annotated genomic feature by RNAseq alignments%2C including 8 samples with support for all annotated introns;product=KIAA1841 ortholog%2C transcript variant X2	0.739259	3.23177e-08	1.03496e-07
GeneID:109316381	KRAS	gene=KRAS;model_evidence=Supporting evidence includes similarity to: 41 Proteins%2C and 100%25 coverage of the annotated genomic feature by RNAseq alignments%2C including 109 samples with support for all annotated introns;product=KRAS proto-oncogene%2C GTPase%2C transcript variant X2	0.73904	8.39033e-50	1.25553e-48
GeneID:109322235	COMMD8	gene=COMMD8;model_evidence=Supporting evidence includes similarity to: 100%25 coverage of the annotated genomic feature by RNAseq alignments%2C including 82 samples with support for all annotated introns;product=COMM domain containing 8	0.739033	2.5154e-51	3.88038e-50
GeneID:109319554	WDPCP	gene=WDPCP;model_evidence=Supporting evidence includes similarity to: 3 Proteins%2C and 100%25 coverage of the annotated genomic feature by RNAseq alignments%2C including 21 samples with support for all annotated introns;product=WD repeat containing planar cell polarity effector%2C transcript variant X1	0.738789	0.000109353	0.000248493
GeneID:109307819	SLC45A2	gene=SLC45A2;model_evidence=Supporting evidence includes similarity to: 19 Proteins%2C and 100%25 coverage of the annotated genomic feature by RNAseq alignments%2C including 72 samples with support for all annotated introns;product=solute carrier family 45 member 2%2C transcript variant X1	0.738724	0.0179527	0.0296009
GeneID:109311178	MITF	gene=MITF;model_evidence=Supporting evidence includes similarity to: 17 Proteins%2C and 100%25 coverage of the annotated genomic feature by RNAseq alignments%2C including 52 samples with support for all annotated introns;product=melanogenesis associated transcription factor%2C transcript variant X4	0.738522	6.02151e-12	2.49248e-11
GeneID:109308121	SPATA9	gene=SPATA9;model_evidence=Supporting evidence includes similarity to: 1 Protein%2C and 100%25 coverage of the annotated genomic feature by RNAseq alignments%2C including 1 sample with support for all annotated introns;product=spermatogenesis associated 9	0.738392	1.33908e-06	3.70796e-06
GeneID:109309684	LOC109309684	gene=LOC109309684;model_evidence=Supporting evidence includes similarity to: 100%25 coverage of the annotated genomic feature by RNAseq alignments%2C including 13 samples with support for all annotated introns;product=uncharacterized LOC109309684	0.737463	0.0254463	0.0407036
GeneID:109306298	F7	gene=F7;model_evidence=Supporting evidence includes similarity to: 129 Proteins%2C and 100%25 coverage of the annotated genomic feature by RNAseq alignments%2C including 37 samples with support for all annotated introns;product=coagulation factor VII	0.736965	3.83193e-22	2.72028e-21
GeneID:109305746	BACH1	gene=BACH1;model_evidence=Supporting evidence includes similarity to: 8 Proteins%2C and 100%25 coverage of the annotated genomic feature by RNAseq alignments%2C including 39 samples with support for all annotated introns;product=BTB domain and CNC homolog 1%2C transcript variant X2	0.73617	1.20598e-41	1.56289e-40
GeneID:109324202	EBF3	gene=EBF3;model_evidence=Supporting evidence includes similarity to: 8 Proteins%2C and 100%25 coverage of the annotated genomic feature by RNAseq alignments%2C including 10 samples with support for all annotated introns;product=early B-cell factor 3%2C transcript variant X3	0.735813	3.074e-35	3.36817e-34
GeneID:109319726	KCNK2	gene=KCNK2;model_evidence=Supporting evidence includes similarity to: 22 Proteins%2C and 100%25 coverage of the annotated genomic feature by RNAseq alignments%2C including 11 samples with support for all annotated introns;product=potassium two pore domain channel subfamily K member 2	0.735071	3.06272e-10	1.13623e-09
GeneID:109324896	MIER2	gene=MIER2;model_evidence=Supporting evidence includes similarity to: 10 Proteins%2C and 100%25 coverage of the annotated genomic feature by RNAseq alignments%2C including 53 samples with support for all annotated introns;product=MIER family member 2%2C transcript variant X3	0.732445	5.39199e-41	6.88761e-40
GeneID:109323382	CDC14B	gene=CDC14B;model_evidence=Supporting evidence includes similarity to: 10 Proteins%2C and 100%25 coverage of the annotated genomic feature by RNAseq alignments%2C including 25 samples with support for all annotated introns;product=cell division cycle 14B%2C transcript variant X7	0.731763	2.03954e-25	1.63899e-24
GeneID:109311378	LRIG1	gene=LRIG1;model_evidence=Supporting evidence includes similarity to: 17 Proteins%2C and 98%25 coverage of the annotated genomic feature by RNAseq alignments;product=leucine rich repeats and immunoglobulin like domains 1	0.731375	1.44388e-38	1.73767e-37
GeneID:109323424	PTCH1	gene=PTCH1;model_evidence=Supporting evidence includes similarity to: 16 Proteins%2C and 100%25 coverage of the annotated genomic feature by RNAseq alignments%2C including 23 samples with support for all annotated introns;product=patched 1%2C transcript variant X2	0.731097	9.74824e-08	2.99356e-07
GeneID:109315675	MLC1	gene=MLC1;model_evidence=Supporting evidence includes similarity to: 6 Proteins%2C and 100%25 coverage of the annotated genomic feature by RNAseq alignments%2C including 10 samples with support for all annotated introns;product=megalencephalic leukoencephalopathy with subcortical cysts 1%2C transcript variant X1	0.730435	8.1429e-05	0.000187698
GeneID:109322025	AFF1	gene=AFF1;model_evidence=Supporting evidence includes similarity to: 7 Proteins%2C and 100%25 coverage of the annotated genomic feature by RNAseq alignments%2C including 13 samples with support for all annotated introns;product=AF4/FMR2 family member 1%2C transcript variant X1	0.730001	6.03676e-36	6.81799e-35
GeneID:109316648	LOC109316648	gene=LOC109316648;model_evidence=Supporting evidence includes similarity to: 100%25 coverage of the annotated genomic feature by RNAseq alignments%2C including 43 samples with support for all annotated introns;product=uncharacterized LOC109316648	0.729384	1.45972e-05	3.64638e-05
GeneID:109320946	LOC109320946	gene=LOC109320946;model_evidence=Supporting evidence includes similarity to: 100%25 coverage of the annotated genomic feature by RNAseq alignments%2C including 26 samples with support for all annotated introns;product=uncharacterized LOC109320946	0.729288	0.017407	0.0287696
GeneID:109321090	LOC109321090	gene=LOC109321090;model_evidence=Supporting evidence includes similarity to: 100%25 coverage of the annotated genomic feature by RNAseq alignments%2C including 14 samples with support for all annotated introns;product=uncharacterized LOC109321090	0.728393	1.76658e-12	7.63135e-12
GeneID:109322741	GTDC1	gene=GTDC1;model_evidence=Supporting evidence includes similarity to: 8 Proteins%2C and 100%25 coverage of the annotated genomic feature by RNAseq alignments%2C including 34 samples with support for all annotated introns;product=glycosyltransferase like domain containing 1%2C transcript variant X1	0.72815	1.61928e-07	4.87543e-07
GeneID:109309384	ENPEP	gene=ENPEP;model_evidence=Supporting evidence includes similarity to: 10 Proteins%2C and 98%25 coverage of the annotated genomic feature by RNAseq alignments;product=glutamyl aminopeptidase	0.727742	0.0046249	0.00844335
GeneID:109310350	RRAD	gene=RRAD;model_evidence=Supporting evidence includes similarity to: 9 Proteins%2C and 98%25 coverage of the annotated genomic feature by RNAseq alignments;product=RRAD%2C Ras related glycolysis inhibitor and calcium channel regulator	0.725508	3.62724e-10	1.33691e-09
GeneID:109322233	TEC	gene=TEC;model_evidence=Supporting evidence includes similarity to: 21 Proteins%2C and 100%25 coverage of the annotated genomic feature by RNAseq alignments%2C including 40 samples with support for all annotated introns;product=tec protein tyrosine kinase%2C transcript variant X1	0.72542	1.21787e-08	4.04015e-08
GeneID:109312082	LOC109312082	gene=LOC109312082;model_evidence=Supporting evidence includes similarity to: 15 Proteins%2C and 100%25 coverage of the annotated genomic feature by RNAseq alignments%2C including 120 samples with support for all annotated introns;partial=true;product=cytosolic 5'-nucleotidase 1B-like;start_range=.,17940883	0.724618	1.23248e-60	2.24874e-59
GeneID:109319613	NRXN1	gene=NRXN1;model_evidence=Supporting evidence includes similarity to: 6 Proteins%2C and 100%25 coverage of the annotated genomic feature by RNAseq alignments%2C including 13 samples with support for all annotated introns;product=neurexin 1%2C transcript variant X25	0.724479	4.71808e-44	6.40018e-43
GeneID:109315864	UBE2H	gene=UBE2H;model_evidence=Supporting evidence includes similarity to: 11 Proteins%2C and 100%25 coverage of the annotated genomic feature by RNAseq alignments%2C including 107 samples with support for all annotated introns;product=ubiquitin conjugating enzyme E2 H%2C transcript variant X2	0.723545	1.76548e-77	4.10301e-76
GeneID:109314387	PRDM2	gene=PRDM2;model_evidence=Supporting evidence includes similarity to: 6 Proteins%2C and 99%25 coverage of the annotated genomic feature by RNAseq alignments;product=PR/SET domain 2	0.723468	1.75208e-53	2.83238e-52
GeneID:109310546	N4BP1	gene=N4BP1;model_evidence=Supporting evidence includes similarity to: 2 Proteins%2C and 100%25 coverage of the annotated genomic feature by RNAseq alignments%2C including 3 samples with support for all annotated introns;product=NEDD4 binding protein 1%2C transcript variant X2	0.723155	6.97418e-38	8.29721e-37
GeneID:109323438	BNC2	gene=BNC2;model_evidence=Supporting evidence includes similarity to: 10 Proteins%2C and 100%25 coverage of the annotated genomic feature by RNAseq alignments%2C including 10 samples with support for all annotated introns;product=basonuclin 2%2C transcript variant X1	0.72234	3.57666e-32	3.5824e-31
GeneID:109318754	XKR4	gene=XKR4;model_evidence=Supporting evidence includes similarity to: 6 Proteins%2C and 100%25 coverage of the annotated genomic feature by RNAseq alignments%2C including 9 samples with support for all annotated introns;product=XK related 4	0.721882	0.0260872	0.0416116
GeneID:109308038	ANKRA2	gene=ANKRA2;model_evidence=Supporting evidence includes similarity to: 13 Proteins%2C and 100%25 coverage of the annotated genomic feature by RNAseq alignments%2C including 62 samples with support for all annotated introns;product=ankyrin repeat family A member 2%2C transcript variant X2	0.721571	7.09389e-23	5.21081e-22
GeneID:109315969	TRHDE	gene=TRHDE;model_evidence=Supporting evidence includes similarity to: 7 Proteins%2C and 100%25 coverage of the annotated genomic feature by RNAseq alignments%2C including 20 samples with support for all annotated introns;partial=true;product=thyrotropin releasing hormone degrading enzyme	0.721199	1.27378e-08	4.21554e-08
GeneID:109317274	INPP5K	gene=INPP5K;model_evidence=Supporting evidence includes similarity to: 8 Proteins%2C and 100%25 coverage of the annotated genomic feature by RNAseq alignments%2C including 91 samples with support for all annotated introns;product=inositol polyphosphate-5-phosphatase K%2C transcript variant X2	0.720723	3.56386e-27	3.05055e-26
GeneID:109306312	ING1	gene=ING1;model_evidence=Supporting evidence includes similarity to: 25 Proteins%2C and 100%25 coverage of the annotated genomic feature by RNAseq alignments%2C including 126 samples with support for all annotated introns;product=inhibitor of growth family member 1%2C transcript variant X1	0.720283	2.96058e-25	2.36543e-24
GeneID:109319065	HLX	gene=HLX;model_evidence=Supporting evidence includes similarity to: 2 Proteins%2C and 57%25 coverage of the annotated genomic feature by RNAseq alignments;partial=true;product=H2.0 like homeobox;start_range=.,68023631	0.719819	9.0407e-21	6.06602e-20
GeneID:109321662	SPATA7	gene=SPATA7;model_evidence=Supporting evidence includes similarity to: 3 Proteins%2C and 100%25 coverage of the annotated genomic feature by RNAseq alignments%2C including 59 samples with support for all annotated introns;partial=true;product=spermatogenesis associated 7;start_range=.,85691175	0.718836	7.68143e-14	3.58773e-13
GeneID:109323271	TMEM38B	gene=TMEM38B;model_evidence=Supporting evidence includes similarity to: 8 Proteins%2C and 99%25 coverage of the annotated genomic feature by RNAseq alignments;product=transmembrane protein 38B	0.718446	4.43592e-26	3.66868e-25
GeneID:109310159	HOXA6	gene=HOXA6;model_evidence=Supporting evidence includes similarity to: 15 Proteins%2C and 100%25 coverage of the annotated genomic feature by RNAseq alignments%2C including 95 samples with support for all annotated introns;product=homeobox A6%2C transcript variant X1	0.715608	0.00274788	0.00518108
GeneID:109315514	CPM	gene=CPM;model_evidence=Supporting evidence includes similarity to: 3 Proteins%2C and 100%25 coverage of the annotated genomic feature by RNAseq alignments%2C including 19 samples with support for all annotated introns;product=carboxypeptidase M	0.715215	1.44116e-11	5.83951e-11
GeneID:109324920	DOT1L	gene=DOT1L;model_evidence=Supporting evidence includes similarity to: 2 Proteins%2C and 100%25 coverage of the annotated genomic feature by RNAseq alignments%2C including 27 samples with support for all annotated introns;product=DOT1 like histone lysine methyltransferase%2C transcript variant X5	0.714835	9.55526e-68	1.94535e-66
GeneID:109317138	DUSP14	gene=DUSP14;model_evidence=Supporting evidence includes similarity to: 15 Proteins%2C and 100%25 coverage of the annotated genomic feature by RNAseq alignments%2C including 119 samples with support for all annotated introns;product=dual specificity phosphatase 14	0.7148	1.08854e-25	8.87327e-25
GeneID:109307315	LOC109307315	gene=LOC109307315;model_evidence=Supporting evidence includes similarity to: 100%25 coverage of the annotated genomic feature by RNAseq alignments%2C including 11 samples with support for all annotated introns;product=uncharacterized LOC109307315%2C transcript variant X1	0.714276	0.0100299	0.0173298
GeneID:109314434	LOC109314434	gene=LOC109314434;model_evidence=Supporting evidence includes similarity to: 2 Proteins%2C and 100%25 coverage of the annotated genomic feature by RNAseq alignments%2C including 21 samples with support for all annotated introns;product=tyrosine-protein phosphatase non-receptor type 11-like	0.713956	0.000127953	0.00028767
GeneID:109313919	PHYHD1	gene=PHYHD1;model_evidence=Supporting evidence includes similarity to: 12 Proteins%2C and 100%25 coverage of the annotated genomic feature by RNAseq alignments%2C including 101 samples with support for all annotated introns;product=phytanoyl-CoA dioxygenase domain containing 1%2C transcript variant X1	0.711345	0.000145878	0.00032574
GeneID:109324396	RND1	gene=RND1;model_evidence=Supporting evidence includes similarity to: 9 Proteins%2C and 100%25 coverage of the annotated genomic feature by RNAseq alignments%2C including 118 samples with support for all annotated introns;partial=true;product=Rho family GTPase 1;start_range=.,11845	0.710996	6.21436e-52	9.76766e-51
GeneID:109320611	PPP1R13B	gene=PPP1R13B;model_evidence=Supporting evidence includes similarity to: 2 Proteins%2C and 100%25 coverage of the annotated genomic feature by RNAseq alignments%2C including 68 samples with support for all annotated introns;product=protein phosphatase 1 regulatory subunit 13B%2C transcript variant X4	0.710731	8.21339e-31	7.90309e-30
GeneID:109316707	TNRC6B	gene=TNRC6B;model_evidence=Supporting evidence includes similarity to: 7 Proteins%2C and 100%25 coverage of the annotated genomic feature by RNAseq alignments%2C including 13 samples with support for all annotated introns;product=trinucleotide repeat containing 6B%2C transcript variant X4	0.709506	2.66806e-37	3.11131e-36
GeneID:109308975	LOC109308975	gene=LOC109308975;model_evidence=Supporting evidence includes similarity to: 305 Proteins%2C and 100%25 coverage of the annotated genomic feature by RNAseq alignments%2C including 24 samples with support for all annotated introns	0.709249	1.1964e-06	3.32689e-06
GeneID:109311376	GPR27	gene=GPR27;model_evidence=Supporting evidence includes similarity to: 5 Proteins%2C and 96%25 coverage of the annotated genomic feature by RNAseq alignments;product=G protein-coupled receptor 27	0.70919	8.98347e-14	4.18335e-13
GeneID:109320455	KDM4B	gene=KDM4B;model_evidence=Supporting evidence includes similarity to: 14 Proteins%2C and 100%25 coverage of the annotated genomic feature by RNAseq alignments%2C including 70 samples with support for all annotated introns;product=lysine demethylase 4B%2C transcript variant X1	0.707936	4.92732e-37	5.69907e-36
GeneID:109308832	LOC109308832	gene=LOC109308832;model_evidence=Supporting evidence includes similarity to: 98%25 coverage of the annotated genomic feature by RNAseq alignments%2C including 1 sample with support for all annotated introns;product=uncharacterized LOC109308832	0.707799	1.05341e-12	4.61771e-12
GeneID:109315100	UBALD2	gene=UBALD2;model_evidence=Supporting evidence includes similarity to: 11 Proteins%2C and 100%25 coverage of the annotated genomic feature by RNAseq alignments%2C including 127 samples with support for all annotated introns;product=UBA like domain containing 2%2C transcript variant X1	0.70759	1.63072e-45	2.28411e-44
GeneID:109321534	LOC109321534	gene=LOC109321534;model_evidence=Supporting evidence includes similarity to: 10 Proteins%2C and 100%25 coverage of the annotated genomic feature by RNAseq alignments%2C including 70 samples with support for all annotated introns;product=cytosolic 5'-nucleotidase 1A-like%2C transcript variant X1	0.707217	1.80024e-39	2.22006e-38
GeneID:109319103	ARID4B	gene=ARID4B;model_evidence=Supporting evidence includes similarity to: 7 Proteins%2C and 99%25 coverage of the annotated genomic feature by RNAseq alignments;product=AT-rich interaction domain 4B	0.707096	2.27662e-51	3.52073e-50
GeneID:109313595	SLC25A43	gene=SLC25A43;model_evidence=Supporting evidence includes similarity to: 3 Proteins%2C and 100%25 coverage of the annotated genomic feature by RNAseq alignments%2C including 40 samples with support for all annotated introns;product=solute carrier family 25 member 43%2C transcript variant X2	0.706556	3.76463e-19	2.36212e-18
GeneID:109309498	ALB	gene=ALB;model_evidence=Supporting evidence includes similarity to: 14 Proteins%2C and 100%25 coverage of the annotated genomic feature by RNAseq alignments%2C including 18 samples with support for all annotated introns;product=albumin%2C transcript variant X1	0.706351	0.0136091	0.0229609
GeneID:109314776	ASXL3	gene=ASXL3;model_evidence=Supporting evidence includes similarity to: 1 Protein%2C and 98%25 coverage of the annotated genomic feature by RNAseq alignments;product=additional sex combs like 3%2C transcriptional regulator	0.705742	5.12344e-20	3.33371e-19
GeneID:109317177	YPEL2	gene=YPEL2;model_evidence=Supporting evidence includes similarity to: 14 Proteins%2C and 100%25 coverage of the annotated genomic feature by RNAseq alignments%2C including 56 samples with support for all annotated introns;product=yippee like 2	0.705426	3.12649e-06	8.35695e-06
GeneID:109323391	ADAMTSL1	gene=ADAMTSL1;model_evidence=Supporting evidence includes similarity to: 3 Proteins%2C and 100%25 coverage of the annotated genomic feature by RNAseq alignments%2C including 8 samples with support for all annotated introns;product=ADAMTS like 1%2C transcript variant X7	0.704981	1.35884e-15	7.05717e-15
GeneID:109314371	UBXN10	gene=UBXN10;model_evidence=Supporting evidence includes similarity to: 3 Proteins%2C and 100%25 coverage of the annotated genomic feature by RNAseq alignments%2C including 41 samples with support for all annotated introns;product=UBX domain protein 10%2C transcript variant X2	0.701277	6.91851e-06	1.78653e-05
GeneID:109306187	MITD1	gene=MITD1;model_evidence=Supporting evidence includes similarity to: 8 Proteins%2C and 100%25 coverage of the annotated genomic feature by RNAseq alignments%2C including 81 samples with support for all annotated introns;product=microtubule interacting and trafficking domain containing 1	0.700943	5.56522e-11	2.18203e-10
GeneID:109315994	TTLL8	gene=TTLL8;model_evidence=Supporting evidence includes similarity to: 3 Proteins%2C and 83%25 coverage of the annotated genomic feature by RNAseq alignments;product=tubulin tyrosine ligase like 8	0.700277	1.07128e-07	3.28007e-07
GeneID:109315361	SNED1	gene=SNED1;model_evidence=Supporting evidence includes similarity to: 1 Protein%2C and 100%25 coverage of the annotated genomic feature by RNAseq alignments%2C including 80 samples with support for all annotated introns;product=sushi%2C nidogen and EGF like domains 1%2C transcript variant X4	0.700069	6.08505e-05	0.000142133
GeneID:109313246	MAP1LC3A	gene=MAP1LC3A;model_evidence=Supporting evidence includes similarity to: 15 Proteins%2C and 100%25 coverage of the annotated genomic feature by RNAseq alignments%2C including 130 samples with support for all annotated introns;product=microtubule associated protein 1 light chain 3 alpha	0.699749	2.27656e-19	1.43928e-18
GeneID:109314377	AGMAT	gene=AGMAT;model_evidence=Supporting evidence includes similarity to: 6 Proteins%2C and 100%25 coverage of the annotated genomic feature by RNAseq alignments%2C including 100 samples with support for all annotated introns;product=agmatinase	0.698828	0.000103691	0.000235971
GeneID:109316574	TXNRD1	gene=TXNRD1;model_evidence=Supporting evidence includes similarity to: 23 Proteins%2C and 100%25 coverage of the annotated genomic feature by RNAseq alignments%2C including 23 samples with support for all annotated introns;product=thioredoxin reductase 1%2C transcript variant X2	0.697612	1.14258e-82	2.87487e-81
GeneID:109321061	PLEKHH1	gene=PLEKHH1;model_evidence=Supporting evidence includes similarity to: 3 Proteins%2C and 100%25 coverage of the annotated genomic feature by RNAseq alignments%2C including 63 samples with support for all annotated introns;product=pleckstrin homology%2C MyTH4 and FERM domain containing H1%2C transcript variant X1	0.697025	5.20757e-09	1.77037e-08
GeneID:109316585	TCP11L2	gene=TCP11L2;model_evidence=Supporting evidence includes similarity to: 8 Proteins%2C and 100%25 coverage of the annotated genomic feature by RNAseq alignments%2C including 81 samples with support for all annotated introns;product=t-complex 11 like 2%2C transcript variant X1	0.696505	3.5381e-18	2.11878e-17
GeneID:109315883	NHLRC1	gene=NHLRC1;model_evidence=Supporting evidence includes similarity to: 10 Proteins%2C and 100%25 coverage of the annotated genomic feature by RNAseq alignments;product=NHL repeat containing E3 ubiquitin protein ligase 1	0.696246	7.13199e-05	0.000165318
GeneID:109313838	MOCOS	gene=MOCOS;model_evidence=Supporting evidence includes similarity to: 2 Proteins%2C and 100%25 coverage of the annotated genomic feature by RNAseq alignments%2C including 27 samples with support for all annotated introns;product=molybdenum cofactor sulfurase%2C transcript variant X2	0.696182	0.000118718	0.000268552
GeneID:109316948	DSEL	gene=DSEL;model_evidence=Supporting evidence includes similarity to: 10 Proteins%2C and 100%25 coverage of the annotated genomic feature by RNAseq alignments%2C including 100 samples with support for all annotated introns;product=dermatan sulfate epimerase-like	0.695343	4.3009e-06	1.13143e-05
GeneID:109322097	TBC1D1	gene=TBC1D1;model_evidence=Supporting evidence includes similarity to: 6 Proteins%2C and 100%25 coverage of the annotated genomic feature by RNAseq alignments%2C including 52 samples with support for all annotated introns;product=TBC1 domain family member 1%2C transcript variant X1	0.694419	3.36009e-59	5.95653e-58
GeneID:109314254	TMEM52	gene=TMEM52;model_evidence=Supporting evidence includes similarity to: 3 Proteins%2C and 100%25 coverage of the annotated genomic feature by RNAseq alignments%2C including 83 samples with support for all annotated introns;product=transmembrane protein 52	0.693542	9.09421e-54	1.47397e-52
GeneID:109318672	SMPDL3B	gene=SMPDL3B;model_evidence=Supporting evidence includes similarity to: 5 Proteins%2C and 100%25 coverage of the annotated genomic feature by RNAseq alignments%2C including 81 samples with support for all annotated introns;product=sphingomyelin phosphodiesterase acid like 3B	0.693444	0.00901015	0.0157048
GeneID:109321462	NCR3LG1	gene=NCR3LG1;model_evidence=Supporting evidence includes similarity to: 2 Proteins%2C and 100%25 coverage of the annotated genomic feature by RNAseq alignments%2C including 4 samples with support for all annotated introns;product=natural killer cell cytotoxicity receptor 3 ligand 1%2C transcript variant X2	0.692675	2.94523e-28	2.59947e-27
GeneID:109310084	FNIP1	gene=FNIP1;model_evidence=Supporting evidence includes similarity to: 8 Proteins%2C and 100%25 coverage of the annotated genomic feature by RNAseq alignments%2C including 24 samples with support for all annotated introns;product=folliculin interacting protein 1%2C transcript variant X1	0.69225	2.15355e-40	2.70931e-39
GeneID:109311642	LPIN1	gene=LPIN1;model_evidence=Supporting evidence includes similarity to: 12 Proteins%2C and 100%25 coverage of the annotated genomic feature by RNAseq alignments%2C including 20 samples with support for all annotated introns;product=lipin 1%2C transcript variant X3	0.692054	1.99652e-26	1.66506e-25
GeneID:109305812	TTC3	gene=TTC3;model_evidence=Supporting evidence includes similarity to: 6 Proteins%2C and 100%25 coverage of the annotated genomic feature by RNAseq alignments%2C including 3 samples with support for all annotated introns;product=tetratricopeptide repeat domain 3%2C transcript variant X1	0.691554	3.93447e-87	1.03591e-85
GeneID:109315552	PPM1H	gene=PPM1H;model_evidence=Supporting evidence includes similarity to: 15 Proteins%2C and 99%25 coverage of the annotated genomic feature by RNAseq alignments%2C including 54 samples with support for all annotated introns;product=protein phosphatase%2C Mg2+/Mn2+ dependent 1H%2C transcript variant X1	0.690555	1.56967e-06	4.31012e-06
GeneID:109313814	IMPA2	gene=IMPA2;model_evidence=Supporting evidence includes similarity to: 13 Proteins%2C and 97%25 coverage of the annotated genomic feature by RNAseq alignments;product=inositol monophosphatase 2	0.6901	6.63554e-14	3.11673e-13
GeneID:109309496	HDAC9	gene=HDAC9;model_evidence=Supporting evidence includes similarity to: 2 Proteins%2C and 100%25 coverage of the annotated genomic feature by RNAseq alignments%2C including 11 samples with support for all annotated introns;product=histone deacetylase 9%2C transcript variant X1	0.689401	6.97339e-14	3.27173e-13
GeneID:109312750	FBRSL1	gene=FBRSL1;model_evidence=Supporting evidence includes similarity to: 2 Proteins%2C and 100%25 coverage of the annotated genomic feature by RNAseq alignments%2C including 30 samples with support for all annotated introns;product=fibrosin like 1%2C transcript variant X10	0.689047	6.98799e-55	1.16125e-53
GeneID:109310531	NKD1	gene=NKD1;model_evidence=Supporting evidence includes similarity to: 5 Proteins%2C and 97%25 coverage of the annotated genomic feature by RNAseq alignments%2C including 21 samples with support for all annotated introns;product=naked cuticle homolog 1	0.688995	8.02994e-25	6.30274e-24
GeneID:109309396	ETNPPL	gene=ETNPPL;model_evidence=Supporting evidence includes similarity to: 16 Proteins%2C and 100%25 coverage of the annotated genomic feature by RNAseq alignments%2C including 72 samples with support for all annotated introns;product=ethanolamine-phosphate phospho-lyase	0.688403	0.0180333	0.0297259
GeneID:109316234	RIMKLB	gene=RIMKLB;model_evidence=Supporting evidence includes similarity to: 7 Proteins%2C and 100%25 coverage of the annotated genomic feature by RNAseq alignments%2C including 109 samples with support for all annotated introns;product=ribosomal modification protein rimK like family member B%2C transcript variant X1	0.688369	1.30336e-32	1.31921e-31
GeneID:109306966	PRG4	gene=PRG4;model_evidence=Supporting evidence includes similarity to: 3 Proteins%2C and 51%25 coverage of the annotated genomic feature by RNAseq alignments%2C including 14 samples with support for all annotated introns;product=proteoglycan 4	0.688209	2.4043e-13	1.0947e-12
GeneID:109312162	LAMA2	gene=LAMA2;model_evidence=Supporting evidence includes similarity to: 2 Proteins%2C and 97%25 coverage of the annotated genomic feature by RNAseq alignments;product=laminin subunit alpha 2	0.686686	0.00776563	0.0136673
GeneID:109305808	MORC3	gene=MORC3;model_evidence=Supporting evidence includes similarity to: 3 Proteins%2C and 100%25 coverage of the annotated genomic feature by RNAseq alignments%2C including 59 samples with support for all annotated introns;product=MORC family CW-type zinc finger 3%2C transcript variant X1	0.685974	1.21256e-26	1.01494e-25
GeneID:109322357	CWH43	gene=CWH43;model_evidence=Supporting evidence includes similarity to: 1 Protein%2C and 100%25 coverage of the annotated genomic feature by RNAseq alignments%2C including 1 sample with support for all annotated introns;product=cell wall biogenesis 43 C-terminal homolog	0.683607	0.0025351	0.0048031
GeneID:109314513	RNF186	gene=RNF186;model_evidence=Supporting evidence includes similarity to: 1 Protein;product=ring finger protein 186	0.683388	0.000240542	0.000523812
GeneID:109309139	CHD2	gene=CHD2;model_evidence=Supporting evidence includes similarity to: 21 Proteins%2C and 100%25 coverage of the annotated genomic feature by RNAseq alignments%2C including 27 samples with support for all annotated introns;product=chromodomain helicase DNA binding protein 2%2C transcript variant X2	0.682951	2.35762e-59	4.19731e-58
GeneID:109311613	TMEM42	gene=TMEM42;model_evidence=Supporting evidence includes similarity to: 2 Proteins%2C and 100%25 coverage of the annotated genomic feature by RNAseq alignments%2C including 41 samples with support for all annotated introns;product=transmembrane protein 42%2C transcript variant X2	0.682624	0.000280971	0.000606768
GeneID:109306011	BEND2	gene=BEND2;model_evidence=Supporting evidence includes similarity to: 100%25 coverage of the annotated genomic feature by RNAseq alignments%2C including 18 samples with support for all annotated introns;product=BEN domain containing 2%2C transcript variant X1	0.681825	6.94474e-09	2.33802e-08
GeneID:109306607	B3GLCT	gene=B3GLCT;model_evidence=Supporting evidence includes similarity to: 5 Proteins%2C and 100%25 coverage of the annotated genomic feature by RNAseq alignments%2C including 67 samples with support for all annotated introns;product=beta 3-glucosyltransferase%2C transcript variant X2	0.681724	1.24955e-27	1.08219e-26
GeneID:109307904	FST	gene=FST;model_evidence=Supporting evidence includes similarity to: 4 Proteins%2C and 100%25 coverage of the annotated genomic feature by RNAseq alignments%2C including 40 samples with support for all annotated introns;product=follistatin%2C transcript variant X2	0.67994	9.99891e-86	2.59972e-84
GeneID:109305891	KDM6A	gene=KDM6A;model_evidence=Supporting evidence includes similarity to: 6 Proteins%2C and 100%25 coverage of the annotated genomic feature by RNAseq alignments%2C including 88 samples with support for all annotated introns;product=lysine demethylase 6A%2C transcript variant X6	0.679415	8.60271e-54	1.39612e-52
GeneID:109317172	VMP1	gene=VMP1;model_evidence=Supporting evidence includes similarity to: 18 Proteins%2C and 100%25 coverage of the annotated genomic feature by RNAseq alignments%2C including 114 samples with support for all annotated introns;product=vacuole membrane protein 1	0.679047	1.16795e-101	3.64399e-100
GeneID:109323448	LOC109323448	gene=LOC109323448;model_evidence=Supporting evidence includes similarity to: 13 Proteins%2C and 100%25 coverage of the annotated genomic feature by RNAseq alignments%2C including 14 samples with support for all annotated introns;product=contactin-associated protein-like 4%2C transcript variant X1	0.678368	3.10033e-17	1.76838e-16
GeneID:109318203	LOC109318203	gene=LOC109318203;model_evidence=Supporting evidence includes similarity to: 100%25 coverage of the annotated genomic feature by RNAseq alignments%2C including 22 samples with support for all annotated introns;product=uncharacterized LOC109318203	0.677783	0.000496725	0.00103751
GeneID:109318054	OSBPL1A	gene=OSBPL1A;model_evidence=Supporting evidence includes similarity to: 12 Proteins%2C and 100%25 coverage of the annotated genomic feature by RNAseq alignments%2C including 59 samples with support for all annotated introns;product=oxysterol binding protein like 1A%2C transcript variant X1	0.676609	3.42589e-18	2.05455e-17
GeneID:109318893	FAM110B	gene=FAM110B;model_evidence=Supporting evidence includes similarity to: 2 Proteins%2C and 100%25 coverage of the annotated genomic feature by RNAseq alignments%2C including 62 samples with support for all annotated introns;product=family with sequence similarity 110 member B%2C transcript variant X1	0.675452	2.81805e-12	1.19746e-11
GeneID:109318985	FAM131B	gene=FAM131B;model_evidence=Supporting evidence includes similarity to: 2 Proteins%2C and 100%25 coverage of the annotated genomic feature by RNAseq alignments%2C including 32 samples with support for all annotated introns;product=family with sequence similarity 131 member B%2C transcript variant X1	0.675049	0.00100476	0.00201436
GeneID:109322502	TOP1MT	gene=TOP1MT;model_evidence=Supporting evidence includes similarity to: 29 Proteins%2C and 100%25 coverage of the annotated genomic feature by RNAseq alignments%2C including 16 samples with support for all annotated introns;product=topoisomerase (DNA) I%2C mitochondrial%2C transcript variant X1	0.675031	1.34088e-13	6.18183e-13
GeneID:109317872	LOC109317872	gene=LOC109317872;model_evidence=Supporting evidence includes similarity to: 7 Proteins%2C and 100%25 coverage of the annotated genomic feature by RNAseq alignments	0.674817	0.00134242	0.00264542
GeneID:109324927	LOC109324927	gene=LOC109324927;model_evidence=Supporting evidence includes similarity to: 100%25 coverage of the annotated genomic feature by RNAseq alignments%2C including 101 samples with support for all annotated introns;product=uncharacterized LOC109324927	0.674746	4.43389e-27	3.7823e-26
GeneID:109306018	CTPS2	gene=CTPS2;model_evidence=Supporting evidence includes similarity to: 3 Proteins%2C and 100%25 coverage of the annotated genomic feature by RNAseq alignments%2C including 10 samples with support for all annotated introns;product=CTP synthase 2%2C transcript variant X1	0.674306	6.09947e-10	2.21605e-09
GeneID:109312752	LOC109312752	gene=LOC109312752;model_evidence=Supporting evidence includes similarity to: 100%25 coverage of the annotated genomic feature by RNAseq alignments%2C including 14 samples with support for all annotated introns;product=uncharacterized LOC109312752%2C transcript variant X2	0.673751	8.35797e-16	4.40302e-15
GeneID:109320359	LOC109320359	gene=LOC109320359;model_evidence=Supporting evidence includes similarity to: 7 Proteins%2C and 100%25 coverage of the annotated genomic feature by RNAseq alignments;product=heat shock protein 30C-like	0.673508	0.0251704	0.0403295
GeneID:109307593	LOC109307593	gene=LOC109307593;model_evidence=Supporting evidence includes similarity to: 14 Proteins%2C and 100%25 coverage of the annotated genomic feature by RNAseq alignments%2C including 97 samples with support for all annotated introns;product=serine/threonine-protein kinase TNNI3K%2C transcript variant X1	0.672698	1.09864e-15	5.75612e-15
GeneID:109310893	RBMS3	gene=RBMS3;model_evidence=Supporting evidence includes similarity to: 3 Proteins%2C and 100%25 coverage of the annotated genomic feature by RNAseq alignments%2C including 58 samples with support for all annotated introns;product=RNA binding motif single stranded interacting protein 3%2C transcript variant X2	0.67258	3.10888e-57	5.33685e-56
GeneID:109321525	INSC	gene=INSC;model_evidence=Supporting evidence includes similarity to: 10 Proteins%2C and 100%25 coverage of the annotated genomic feature by RNAseq alignments%2C including 7 samples with support for all annotated introns;product=inscuteable homolog (Drosophila)%2C transcript variant X1	0.67244	0.011688	0.0199572
GeneID:109323664	GLIS3	gene=GLIS3;model_evidence=Supporting evidence includes similarity to: 6 Proteins%2C and 100%25 coverage of the annotated genomic feature by RNAseq alignments%2C including 16 samples with support for all annotated introns;product=GLIS family zinc finger 3	0.672371	2.48374e-39	3.04789e-38
GeneID:109318554	GJA9	gene=GJA9;model_evidence=Supporting evidence includes similarity to: 17 Proteins%2C and 100%25 coverage of the annotated genomic feature by RNAseq alignments;product=gap junction protein alpha 9	0.672118	0.0132845	0.0224406
GeneID:109313431	CUNH16orf71	gene=CUNH16orf71;model_evidence=Supporting evidence includes similarity to: 100%25 coverage of the annotated genomic feature by RNAseq alignments%2C including 15 samples with support for all annotated introns;product=chromosome unknown C16orf71 homolog%2C transcript variant X3	0.672006	8.97368e-05	0.00020564
GeneID:109322544	RAB3GAP1	gene=RAB3GAP1;model_evidence=Supporting evidence includes similarity to: 1 Protein%2C and 96%25 coverage of the annotated genomic feature by RNAseq alignments;product=RAB3 GTPase activating protein catalytic subunit 1	0.671736	6.67242e-82	1.64569e-80
GeneID:109316938	TBX2	gene=TBX2;model_evidence=Supporting evidence includes similarity to: 9 Proteins%2C and 98%25 coverage of the annotated genomic feature by RNAseq alignments;product=T-box 2	0.670819	2.0365e-34	2.16486e-33
GeneID:109322664	TMEM169	gene=TMEM169;model_evidence=Supporting evidence includes similarity to: 5 Proteins%2C and 100%25 coverage of the annotated genomic feature by RNAseq alignments%2C including 11 samples with support for all annotated introns;product=transmembrane protein 169%2C transcript variant X1	0.669781	0.000906763	0.00182877
GeneID:109307449	NXPH1	gene=NXPH1;model_evidence=Supporting evidence includes similarity to: 11 Proteins%2C and 97%25 coverage of the annotated genomic feature by RNAseq alignments;product=neurexophilin 1	0.669092	2.08672e-08	6.79068e-08
GeneID:109318440	DENND3	gene=DENND3;model_evidence=Supporting evidence includes similarity to: 1 Protein%2C and 99%25 coverage of the annotated genomic feature by RNAseq alignments;product=DENN domain containing 3	0.668523	4.95218e-24	3.7986e-23
GeneID:109321141	CD81	gene=CD81;model_evidence=Supporting evidence includes similarity to: 7 Proteins%2C and 100%25 coverage of the annotated genomic feature by RNAseq alignments%2C including 127 samples with support for all annotated introns;product=CD81 molecule%2C transcript variant X1	0.668506	3.35436e-49	4.95999e-48
GeneID:109314888	BCL2	gene=BCL2;model_evidence=Supporting evidence includes similarity to: 11 Proteins%2C and 100%25 coverage of the annotated genomic feature by RNAseq alignments%2C including 105 samples with support for all annotated introns;product=BCL2%2C apoptosis regulator	0.665432	2.44498e-27	2.10292e-26
GeneID:109319524	PPP3R1	gene=PPP3R1;model_evidence=Supporting evidence includes similarity to: 9 Proteins%2C and 100%25 coverage of the annotated genomic feature by RNAseq alignments%2C including 113 samples with support for all annotated introns;product=protein phosphatase 3 regulatory subunit B%2C alpha	0.664605	1.25707e-80	3.01118e-79
GeneID:109321325	TRHR	gene=TRHR;model_evidence=Supporting evidence includes similarity to: 14 Proteins%2C and 100%25 coverage of the annotated genomic feature by RNAseq alignments%2C including 15 samples with support for all annotated introns;product=thyrotropin releasing hormone receptor%2C transcript variant X1	0.664315	0.00734044	0.0129831
GeneID:109323176	IKZF2	gene=IKZF2;model_evidence=Supporting evidence includes similarity to: 15 Proteins%2C and 100%25 coverage of the annotated genomic feature by RNAseq alignments%2C including 3 samples with support for all annotated introns;product=IKAROS family zinc finger 2%2C transcript variant X6	0.663369	0.00344488	0.00641482
GeneID:109324584	KLHL28	gene=KLHL28;model_evidence=Supporting evidence includes similarity to: 8 Proteins%2C and 100%25 coverage of the annotated genomic feature by RNAseq alignments%2C including 70 samples with support for all annotated introns;product=kelch like family member 28	0.662885	4.27072e-18	2.54773e-17
GeneID:109308158	EFNA5	gene=EFNA5;model_evidence=Supporting evidence includes similarity to: 14 Proteins%2C and 100%25 coverage of the annotated genomic feature by RNAseq alignments%2C including 88 samples with support for all annotated introns;product=ephrin A5%2C transcript variant X1	0.66272	6.32644e-13	2.8109e-12
GeneID:109322496	LY75	gene=LY75;model_evidence=Supporting evidence includes similarity to: 1 Protein%2C and 99%25 coverage of the annotated genomic feature by RNAseq alignments%2C including 3 samples with support for all annotated introns;product=lymphocyte antigen 75	0.660983	6.61437e-44	8.91441e-43
GeneID:109313894	SPTAN1	gene=SPTAN1;model_evidence=Supporting evidence includes similarity to: 12 Proteins%2C and 100%25 coverage of the annotated genomic feature by RNAseq alignments%2C including 104 samples with support for all annotated introns;product=spectrin alpha%2C non-erythrocytic 1%2C transcript variant X4	0.660667	9.65266e-90	2.636e-88
GeneID:109320972	TSPAN18	gene=TSPAN18;model_evidence=Supporting evidence includes similarity to: 5 Proteins%2C and 100%25 coverage of the annotated genomic feature by RNAseq alignments%2C including 34 samples with support for all annotated introns;product=tetraspanin 18%2C transcript variant X4	0.659092	1.15216e-45	1.61562e-44
GeneID:109320869	CUNH14orf132	gene=CUNH14orf132;model_evidence=Supporting evidence includes similarity to: 3 Proteins%2C and 100%25 coverage of the annotated genomic feature by RNAseq alignments;partial=true;product=chromosome unknown C14orf132 homolog;start_range=.,92849387	0.658168	4.51529e-05	0.000106725
GeneID:109319934	SDCCAG8	gene=SDCCAG8;model_evidence=Supporting evidence includes similarity to: 1 Protein%2C and 100%25 coverage of the annotated genomic feature by RNAseq alignments%2C including 1 sample with support for all annotated introns;product=serologically defined colon cancer antigen 8%2C transcript variant X3	0.657754	4.56825e-07	1.32063e-06
GeneID:109309403	SGMS2	gene=SGMS2;model_evidence=Supporting evidence includes similarity to: 18 Proteins%2C and 100%25 coverage of the annotated genomic feature by RNAseq alignments%2C including 26 samples with support for all annotated introns;product=sphingomyelin synthase 2%2C transcript variant X1	0.656855	1.09025e-16	6.04187e-16
GeneID:109306348	LOC109306348	gene=LOC109306348;model_evidence=Supporting evidence includes similarity to: 1 Protein%2C and 100%25 coverage of the annotated genomic feature by RNAseq alignments%2C including 23 samples with support for all annotated introns;product=DNA repair protein complementing XP-G cells-like%2C transcript variant X3	0.656492	4.48341e-21	3.04092e-20
GeneID:109320595	PLEKHF2	gene=PLEKHF2;model_evidence=Supporting evidence includes similarity to: 9 Proteins%2C and 100%25 coverage of the annotated genomic feature by RNAseq alignments;product=pleckstrin homology and FYVE domain containing 2	0.656305	4.73674e-14	2.25027e-13
GeneID:109314637	FAM134B	gene=FAM134B;model_evidence=Supporting evidence includes similarity to: 8 Proteins%2C and 100%25 coverage of the annotated genomic feature by RNAseq alignments%2C including 95 samples with support for all annotated introns;product=family with sequence similarity 134 member B%2C transcript variant X1	0.655975	1.114e-12	4.87645e-12
GeneID:109313498	NUBP1	gene=NUBP1;model_evidence=Supporting evidence includes similarity to: 4 Proteins%2C and 100%25 coverage of the annotated genomic feature by RNAseq alignments%2C including 26 samples with support for all annotated introns;product=nucleotide binding protein 1	0.655842	3.05247e-47	4.3537e-46
GeneID:109324145	PDCD4	gene=PDCD4;model_evidence=Supporting evidence includes similarity to: 15 Proteins%2C and 100%25 coverage of the annotated genomic feature by RNAseq alignments%2C including 121 samples with support for all annotated introns;product=programmed cell death 4%2C transcript variant X2	0.655733	1.71123e-29	1.57727e-28
GeneID:109320423	LOC109320423	gene=LOC109320423;model_evidence=Supporting evidence includes similarity to: 26 Proteins%2C and 100%25 coverage of the annotated genomic feature by RNAseq alignments;product=ADP-ribosylation factor 1-like	0.655654	0.000119706	0.00027069
GeneID:109305983	CNKSR2	gene=CNKSR2;model_evidence=Supporting evidence includes similarity to: 2 Proteins%2C and 100%25 coverage of the annotated genomic feature by RNAseq alignments%2C including 1 sample with support for all annotated introns;product=connector enhancer of kinase suppressor of Ras 2%2C transcript variant X1	0.655317	6.8507e-21	4.61895e-20
GeneID:109312969	XBP1	gene=XBP1;model_evidence=Supporting evidence includes similarity to: 8 Proteins%2C and 97%25 coverage of the annotated genomic feature by RNAseq alignments%2C including 111 samples with support for all annotated introns;partial=true;product=X-box binding protein 1;start_range=.,159128	0.655165	1.0774e-66	2.15134e-65
GeneID:109324358	LOC109324358	gene=LOC109324358;model_evidence=Supporting evidence includes similarity to: 9 Proteins%2C and 100%25 coverage of the annotated genomic feature by RNAseq alignments%2C including 18 samples with support for all annotated introns;product=cytochrome P450 26A1	0.654774	5.02559e-15	2.52493e-14
GeneID:109321245	SOX6	gene=SOX6;model_evidence=Supporting evidence includes similarity to: 4 Proteins%2C and 100%25 coverage of the annotated genomic feature by RNAseq alignments%2C including 2 samples with support for all annotated introns;product=SRY-box 6%2C transcript variant X7	0.653462	1.7824e-06	4.86534e-06
GeneID:109315614	LOC109315614	gene=LOC109315614;model_evidence=Supporting evidence includes similarity to: 100%25 coverage of the annotated genomic feature by RNAseq alignments%2C including 41 samples with support for all annotated introns;product=uncharacterized LOC109315614%2C transcript variant X1	0.651632	2.98716e-12	1.26544e-11
GeneID:109320180	CCDC28A	gene=CCDC28A;model_evidence=Supporting evidence includes similarity to: 5 Proteins%2C and 100%25 coverage of the annotated genomic feature by RNAseq alignments%2C including 119 samples with support for all annotated introns;product=coiled-coil domain containing 28A	0.651624	1.9031e-19	1.20746e-18
GeneID:109311205	LOC109311205	gene=LOC109311205;model_evidence=Supporting evidence includes similarity to: 100%25 coverage of the annotated genomic feature by RNAseq alignments%2C including 1 sample with support for all annotated introns;product=uncharacterized LOC109311205	0.650688	0.000507099	0.00105794
GeneID:109305814	PIGP	gene=PIGP;model_evidence=Supporting evidence includes similarity to: 20 Proteins%2C and 100%25 coverage of the annotated genomic feature by RNAseq alignments%2C including 130 samples with support for all annotated introns;product=phosphatidylinositol glycan anchor biosynthesis class P%2C transcript variant X1	0.650659	4.5567e-10	1.67061e-09
GeneID:109308125	ELL2	gene=ELL2;model_evidence=Supporting evidence includes similarity to: 8 Proteins%2C and 100%25 coverage of the annotated genomic feature by RNAseq alignments%2C including 100 samples with support for all annotated introns;product=elongation factor for RNA polymerase II 2	0.650186	8.86083e-39	1.06947e-37
GeneID:109318790	LOC109318790	gene=LOC109318790;model_evidence=Supporting evidence includes similarity to: 5 Proteins%2C and 100%25 coverage of the annotated genomic feature by RNAseq alignments%2C including 48 samples with support for all annotated introns;product=serine/threonine-protein phosphatase 4 regulatory subunit 1-like%2C transcript variant X2	0.650098	4.95184e-62	9.26521e-61
GeneID:109308917	SH2D7	gene=SH2D7;model_evidence=Supporting evidence includes similarity to: 1 Protein%2C and 100%25 coverage of the annotated genomic feature by RNAseq alignments%2C including 3 samples with support for all annotated introns;product=SH2 domain containing 7	0.64854	1.04943e-05	2.65979e-05
GeneID:109320609	KLC1	gene=KLC1;model_evidence=Supporting evidence includes similarity to: 20 Proteins%2C and 100%25 coverage of the annotated genomic feature by RNAseq alignments%2C including 90 samples with support for all annotated introns;product=kinesin light chain 1%2C transcript variant X1	0.648368	7.65025e-57	1.30431e-55
GeneID:109307946	NDUFAF2	gene=NDUFAF2;model_evidence=Supporting evidence includes similarity to: 1 Protein%2C and 100%25 coverage of the annotated genomic feature by RNAseq alignments%2C including 36 samples with support for all annotated introns;product=NADH:ubiquinone oxidoreductase complex assembly factor 2	0.648352	5.25013e-10	1.91528e-09
GeneID:109320142	LOC109320142	gene=LOC109320142;model_evidence=Supporting evidence includes similarity to: 100%25 coverage of the annotated genomic feature by RNAseq alignments;product=uromodulin-like	0.647192	0.0228414	0.036925
GeneID:109316875	ATP2B1	gene=ATP2B1;model_evidence=Supporting evidence includes similarity to: 10 Proteins%2C and 100%25 coverage of the annotated genomic feature by RNAseq alignments%2C including 26 samples with support for all annotated introns;product=ATPase plasma membrane Ca2+ transporting 1%2C transcript variant X3	0.647169	1.95781e-31	1.92087e-30
GeneID:109324842	RFX5	gene=RFX5;model_evidence=Supporting evidence includes similarity to: 1 Protein%2C and 100%25 coverage of the annotated genomic feature by RNAseq alignments%2C including 109 samples with support for all annotated introns;product=regulatory factor X5%2C transcript variant X1	0.646638	6.5093e-13	2.88891e-12
GeneID:109309053	ATP8B4	gene=ATP8B4;model_evidence=Supporting evidence includes similarity to: 3 Proteins%2C and 100%25 coverage of the annotated genomic feature by RNAseq alignments%2C including 1 sample with support for all annotated introns;product=ATPase phospholipid transporting 8B4 (putative)	0.645926	0.00319748	0.00598269
GeneID:109310095	LOC109310095	gene=LOC109310095;model_evidence=Supporting evidence includes similarity to: 11 Proteins%2C and 100%25 coverage of the annotated genomic feature by RNAseq alignments%2C including 81 samples with support for all annotated introns;product=homeobox protein Hox-A3%2C transcript variant X1	0.64569	5.21648e-14	2.46972e-13
GeneID:109319679	PRPH2	gene=PRPH2;model_evidence=Supporting evidence includes similarity to: 6 Proteins%2C and 100%25 coverage of the annotated genomic feature by RNAseq alignments%2C including 7 samples with support for all annotated introns;product=peripherin 2	0.645463	0.00679042	0.0120564
GeneID:109318011	ZBTB44	gene=ZBTB44;model_evidence=Supporting evidence includes similarity to: 15 Proteins%2C and 100%25 coverage of the annotated genomic feature by RNAseq alignments%2C including 12 samples with support for all annotated introns;product=zinc finger and BTB domain containing 44%2C transcript variant X1	0.645254	2.19631e-54	3.62566e-53
GeneID:109308981	OSBPL10	gene=OSBPL10;model_evidence=Supporting evidence includes similarity to: 1 Protein%2C and 91%25 coverage of the annotated genomic feature by RNAseq alignments;partial=true;product=oxysterol binding protein like 10	0.645175	3.0115e-26	2.4989e-25
GeneID:109320624	SIVA1	gene=SIVA1;model_evidence=Supporting evidence includes similarity to: 2 Proteins%2C and 100%25 coverage of the annotated genomic feature by RNAseq alignments%2C including 98 samples with support for all annotated introns;product=SIVA1 apoptosis inducing factor%2C transcript variant X1	0.645071	1.50847e-13	6.93398e-13
GeneID:109313846	AKNA	gene=AKNA;model_evidence=Supporting evidence includes similarity to: 8 Proteins%2C and 100%25 coverage of the annotated genomic feature by RNAseq alignments%2C including 10 samples with support for all annotated introns;product=AT-hook transcription factor%2C transcript variant X1	0.644905	8.01836e-16	4.22768e-15
GeneID:109305774	IFNAR2	gene=IFNAR2;model_evidence=Supporting evidence includes similarity to: 1 Protein%2C and 100%25 coverage of the annotated genomic feature by RNAseq alignments%2C including 1 sample with support for all annotated introns;product=interferon alpha and beta receptor subunit 2	0.644877	1.2589e-23	9.50455e-23
GeneID:109307217	PLA2G4A	gene=PLA2G4A;model_evidence=Supporting evidence includes similarity to: 4 Proteins%2C and 100%25 coverage of the annotated genomic feature by RNAseq alignments%2C including 56 samples with support for all annotated introns;product=phospholipase A2 group IVA%2C transcript variant X1	0.644821	7.87517e-23	5.77111e-22
GeneID:109320089	LOC109320089	gene=LOC109320089;model_evidence=Supporting evidence includes similarity to: 100%25 coverage of the annotated genomic feature by RNAseq alignments%2C including 96 samples with support for all annotated introns;product=uncharacterized LOC109320089	0.644779	0.0178305	0.0294149
GeneID:109309148	NR2F2	gene=NR2F2;model_evidence=Supporting evidence includes similarity to: 15 Proteins%2C and 100%25 coverage of the annotated genomic feature by RNAseq alignments%2C including 116 samples with support for all annotated introns;product=nuclear receptor subfamily 2 group F member 2%2C transcript variant X3	0.643017	2.26964e-19	1.43636e-18
GeneID:109319861	VEGFA	gene=VEGFA;model_evidence=Supporting evidence includes similarity to: 14 Proteins%2C and 100%25 coverage of the annotated genomic feature by RNAseq alignments%2C including 31 samples with support for all annotated introns;product=vascular endothelial growth factor A%2C transcript variant X1	0.6429	5.81767e-23	4.29358e-22
GeneID:109316851	TCF20	gene=TCF20;model_evidence=Supporting evidence includes similarity to: 11 Proteins%2C and 100%25 coverage of the annotated genomic feature by RNAseq alignments%2C including 1 sample with support for all annotated introns;product=transcription factor 20%2C transcript variant X1	0.64271	3.6345e-60	6.57371e-59
GeneID:109324198	ZNF518A	gene=ZNF518A;model_evidence=Supporting evidence includes similarity to: 5 Proteins%2C and 100%25 coverage of the annotated genomic feature by RNAseq alignments%2C including 68 samples with support for all annotated introns;product=zinc finger protein 518A%2C transcript variant X1	0.642616	1.00881e-44	1.39579e-43
GeneID:109321430	PGF	gene=PGF;model_evidence=Supporting evidence includes similarity to: 6 Proteins%2C and 100%25 coverage of the annotated genomic feature by RNAseq alignments%2C including 113 samples with support for all annotated introns;product=placental growth factor	0.642448	0.0302105	0.0476165
GeneID:109309094	ASNS	gene=ASNS;model_evidence=Supporting evidence includes similarity to: 6 Proteins%2C and 100%25 coverage of the annotated genomic feature by RNAseq alignments%2C including 69 samples with support for all annotated introns;product=asparagine synthetase (glutamine-hydrolyzing)	0.642152	4.36015e-67	8.79073e-66
GeneID:109320866	CHGA	gene=CHGA;model_evidence=Supporting evidence includes similarity to: 3 Proteins%2C and 97%25 coverage of the annotated genomic feature by RNAseq alignments;product=chromogranin A	0.642002	2.28346e-13	1.0412e-12
GeneID:109315192	SLC26A11	gene=SLC26A11;model_evidence=Supporting evidence includes similarity to: 14 Proteins%2C and 100%25 coverage of the annotated genomic feature by RNAseq alignments%2C including 18 samples with support for all annotated introns;partial=true;product=solute carrier family 26 member 11;start_range=.,475255	0.639851	1.10758e-52	1.76986e-51
GeneID:109314496	TNFRSF8	gene=TNFRSF8;model_evidence=Supporting evidence includes similarity to: 1 Protein%2C and 89%25 coverage of the annotated genomic feature by RNAseq alignments;product=TNF receptor superfamily member 8	0.639795	3.63991e-43	4.85322e-42
GeneID:109311153	BHLHE40	gene=BHLHE40;model_evidence=Supporting evidence includes similarity to: 14 Proteins%2C and 100%25 coverage of the annotated genomic feature by RNAseq alignments%2C including 108 samples with support for all annotated introns;product=basic helix-loop-helix family member e40	0.638256	1.77977e-44	2.4516e-43
GeneID:109319545	AFTPH	gene=AFTPH;model_evidence=Supporting evidence includes similarity to: 5 Proteins%2C and 100%25 coverage of the annotated genomic feature by RNAseq alignments%2C including 83 samples with support for all annotated introns;product=aftiphilin%2C transcript variant X2	0.636376	6.49737e-33	6.6574e-32
GeneID:109310947	MTCP1	gene=MTCP1;model_evidence=Supporting evidence includes similarity to: 1 Protein%2C and 100%25 coverage of the annotated genomic feature by RNAseq alignments%2C including 39 samples with support for all annotated introns;product=mature T-cell proliferation 1%2C transcript variant X2	0.636234	0.000599733	0.00123857
GeneID:109307700	RGMB	gene=RGMB;model_evidence=Supporting evidence includes similarity to: 8 Proteins%2C and 96%25 coverage of the annotated genomic feature by RNAseq alignments;product=repulsive guidance molecule family member b	0.636092	1.43085e-08	4.70663e-08
GeneID:109320829	FGF21	gene=FGF21;model_evidence=Supporting evidence includes similarity to: 2 Proteins%2C and 100%25 coverage of the annotated genomic feature by RNAseq alignments%2C including 93 samples with support for all annotated introns;product=fibroblast growth factor 21	0.63591	5.41614e-09	1.83628e-08
GeneID:109319316	VCPIP1	gene=VCPIP1;model_evidence=Supporting evidence includes similarity to: 6 Proteins%2C and 100%25 coverage of the annotated genomic feature by RNAseq alignments%2C including 69 samples with support for all annotated introns;product=valosin containing protein interacting protein 1	0.634831	3.25437e-30	3.06988e-29
GeneID:109322945	LOC109322945	gene=LOC109322945;model_evidence=Supporting evidence includes similarity to: 10 Proteins%2C and 100%25 coverage of the annotated genomic feature by RNAseq alignments%2C including 5 samples with support for all annotated introns;product=coenzyme Q-binding protein COQ10 homolog B%2C mitochondrial-like	0.634442	4.68728e-06	1.22868e-05
GeneID:109314178	PHF13	gene=PHF13;model_evidence=Supporting evidence includes similarity to: 3 Proteins%2C and 98%25 coverage of the annotated genomic feature by RNAseq alignments;product=PHD finger protein 13	0.634082	1.60476e-15	8.29633e-15
GeneID:109307294	KIAA1107	gene=KIAA1107;model_evidence=Supporting evidence includes similarity to: 4 Proteins%2C and 100%25 coverage of the annotated genomic feature by RNAseq alignments;product=KIAA1107 ortholog	0.633521	3.95373e-06	1.04495e-05
GeneID:109323169	LOC109323169	gene=LOC109323169;model_evidence=Supporting evidence includes similarity to: 7 Proteins%2C and 100%25 coverage of the annotated genomic feature by RNAseq alignments%2C including 81 samples with support for all annotated introns;product=zinc finger protein 664-like	0.633367	0.000270495	0.000585159
GeneID:109315178	NDEL1	gene=NDEL1;model_evidence=Supporting evidence includes similarity to: 5 Proteins%2C and 100%25 coverage of the annotated genomic feature by RNAseq alignments%2C including 15 samples with support for all annotated introns;product=nudE neurodevelopment protein 1 like 1%2C transcript variant X1	0.632372	5.04359e-57	8.61067e-56
GeneID:109314580	KIAA0430	gene=KIAA0430;model_evidence=Supporting evidence includes similarity to: 5 Proteins%2C and 100%25 coverage of the annotated genomic feature by RNAseq alignments%2C including 69 samples with support for all annotated introns;product=KIAA0430 ortholog%2C transcript variant X1	0.632242	2.55306e-68	5.22331e-67
GeneID:109318142	YPEL4	gene=YPEL4;model_evidence=Supporting evidence includes similarity to: 10 Proteins%2C and 100%25 coverage of the annotated genomic feature by RNAseq alignments%2C including 48 samples with support for all annotated introns;product=yippee like 4	0.632239	1.03081e-11	4.2041e-11
GeneID:109317991	ETS1	gene=ETS1;model_evidence=Supporting evidence includes similarity to: 27 Proteins%2C and 100%25 coverage of the annotated genomic feature by RNAseq alignments%2C including 86 samples with support for all annotated introns;product=ETS proto-oncogene 1%2C transcription factor%2C transcript variant X3	0.631591	1.83344e-35	2.0231e-34
GeneID:109317946	SIK2	gene=SIK2;model_evidence=Supporting evidence includes similarity to: 10 Proteins%2C and 100%25 coverage of the annotated genomic feature by RNAseq alignments%2C including 73 samples with support for all annotated introns;partial=true;product=salt inducible kinase 2;start_range=.,10715431	0.630817	5.9533e-16	3.16024e-15
GeneID:109315872	IRF5	gene=IRF5;model_evidence=Supporting evidence includes similarity to: 25 Proteins%2C and 100%25 coverage of the annotated genomic feature by RNAseq alignments%2C including 32 samples with support for all annotated introns;product=interferon regulatory factor 5	0.630556	1.48647e-05	3.71024e-05
GeneID:109314306	EIF4G3	gene=EIF4G3;model_evidence=Supporting evidence includes similarity to: 4 Proteins%2C and 100%25 coverage of the annotated genomic feature by RNAseq alignments%2C including 5 samples with support for all annotated introns;product=eukaryotic translation initiation factor 4 gamma 3%2C transcript variant X2	0.630455	5.37046e-69	1.1115e-67
GeneID:109316534	LOC109316534	gene=LOC109316534;model_evidence=Supporting evidence includes similarity to: 100%25 coverage of the annotated genomic feature by RNAseq alignments%2C including 54 samples with support for all annotated introns;product=uncharacterized LOC109316534	0.629891	0.0306167	0.0481959
GeneID:109318900	NFE2L1	gene=NFE2L1;model_evidence=Supporting evidence includes similarity to: 5 Proteins%2C and 100%25 coverage of the annotated genomic feature by RNAseq alignments%2C including 100 samples with support for all annotated introns;product=nuclear factor%2C erythroid 2 like 1	0.62957	2.84781e-63	5.44267e-62
GeneID:109322712	BAZ2B	gene=BAZ2B;model_evidence=Supporting evidence includes similarity to: 2 Proteins%2C and 99%25 coverage of the annotated genomic feature by RNAseq alignments;product=bromodomain adjacent to zinc finger domain 2B	0.629383	6.03135e-21	4.07532e-20
GeneID:109321291	TYRO3	gene=TYRO3;model_evidence=Supporting evidence includes similarity to: 6 Proteins%2C and 100%25 coverage of the annotated genomic feature by RNAseq alignments%2C including 107 samples with support for all annotated introns;product=TYRO3 protein tyrosine kinase%2C transcript variant X1	0.629372	5.96635e-41	7.58249e-40
GeneID:109310511	IRX3	gene=IRX3;model_evidence=Supporting evidence includes similarity to: 15 Proteins%2C and 100%25 coverage of the annotated genomic feature by RNAseq alignments%2C including 43 samples with support for all annotated introns;product=iroquois homeobox 3	0.628018	1.60235e-06	4.39213e-06
GeneID:109308793	TLE3	gene=TLE3;model_evidence=Supporting evidence includes similarity to: 21 Proteins%2C and 98%25 coverage of the annotated genomic feature by RNAseq alignments;product=transducin like enhancer of split 3	0.628001	6.57791e-14	3.09083e-13
GeneID:109305875	PDXK	gene=PDXK;model_evidence=Supporting evidence includes similarity to: 5 Proteins%2C and 100%25 coverage of the annotated genomic feature by RNAseq alignments%2C including 18 samples with support for all annotated introns;partial=true;product=pyridoxal (pyridoxine%2C vitamin B6) kinase;start_range=.,43940833	0.627464	5.14684e-10	1.87924e-09
GeneID:109318212	LOC109318212	gene=LOC109318212;model_evidence=Supporting evidence includes similarity to: 4 Proteins%2C and 100%25 coverage of the annotated genomic feature by RNAseq alignments%2C including 19 samples with support for all annotated introns;product=transmembrane protein 80-like%2C transcript variant X2	0.625854	8.07845e-10	2.91048e-09
GeneID:109321133	KLF10	gene=KLF10;model_evidence=Supporting evidence includes similarity to: 10 Proteins%2C and 100%25 coverage of the annotated genomic feature by RNAseq alignments%2C including 54 samples with support for all annotated introns;product=Kruppel like factor 10%2C transcript variant X3	0.625639	8.81345e-73	1.93648e-71
GeneID:109312739	STX2	gene=STX2;model_evidence=Supporting evidence includes similarity to: 16 Proteins%2C and 100%25 coverage of the annotated genomic feature by RNAseq alignments%2C including 56 samples with support for all annotated introns;product=syntaxin 2%2C transcript variant X1	0.624796	6.7014e-43	8.86887e-42
GeneID:109321652	RAPSN	gene=RAPSN;model_evidence=Supporting evidence includes similarity to: 4 Proteins%2C and 100%25 coverage of the annotated genomic feature by RNAseq alignments;product=receptor associated protein of the synapse	0.624281	0.00155251	0.0030293
GeneID:109318500	LCK	gene=LCK;model_evidence=Supporting evidence includes similarity to: 39 Proteins%2C and 100%25 coverage of the annotated genomic feature by RNAseq alignments%2C including 4 samples with support for all annotated introns;product=LCK proto-oncogene%2C Src family tyrosine kinase	0.624219	0.0245425	0.0394146
GeneID:109320267	STAC2	gene=STAC2;model_evidence=Supporting evidence includes similarity to: 7 Proteins%2C and 100%25 coverage of the annotated genomic feature by RNAseq alignments%2C including 19 samples with support for all annotated introns;product=SH3 and cysteine rich domain 2	0.623098	9.03486e-08	2.78476e-07
GeneID:109323588	MLLT3	gene=MLLT3;model_evidence=Supporting evidence includes similarity to: 7 Proteins%2C and 100%25 coverage of the annotated genomic feature by RNAseq alignments%2C including 44 samples with support for all annotated introns;product=MLLT3%2C super elongation complex subunit%2C transcript variant X3	0.623064	0.0298555	0.0471165
GeneID:109305821	ETS2	gene=ETS2;model_evidence=Supporting evidence includes similarity to: 11 Proteins%2C and 100%25 coverage of the annotated genomic feature by RNAseq alignments%2C including 49 samples with support for all annotated introns;product=ETS proto-oncogene 2%2C transcription factor%2C transcript variant X2	0.622636	5.43711e-39	6.63296e-38
GeneID:109305667	ILDR2	gene=ILDR2;model_evidence=Supporting evidence includes similarity to: 6 Proteins%2C and 100%25 coverage of the annotated genomic feature by RNAseq alignments%2C including 85 samples with support for all annotated introns;product=immunoglobulin like domain containing receptor 2%2C transcript variant X1	0.62239	3.29263e-23	2.45619e-22
GeneID:109310542	CNEP1R1	gene=CNEP1R1;model_evidence=Supporting evidence includes similarity to: 11 Proteins%2C and 100%25 coverage of the annotated genomic feature by RNAseq alignments%2C including 103 samples with support for all annotated introns;product=CTD nuclear envelope phosphatase 1 regulatory subunit 1	0.621934	1.61479e-07	4.86423e-07
GeneID:109307589	CTH	gene=CTH;model_evidence=Supporting evidence includes similarity to: 1 Protein%2C and 100%25 coverage of the annotated genomic feature by RNAseq alignments;product=cystathionine gamma-lyase	0.62172	1.22035e-57	2.10068e-56
GeneID:109310006	SH3PXD2B	gene=SH3PXD2B;model_evidence=Supporting evidence includes similarity to: 6 Proteins%2C and 100%25 coverage of the annotated genomic feature by RNAseq alignments%2C including 76 samples with support for all annotated introns;product=SH3 and PX domains 2B%2C transcript variant X3	0.620881	9.93398e-28	8.63343e-27
GeneID:109321109	SPTY2D1	gene=SPTY2D1;model_evidence=Supporting evidence includes similarity to: 2 Proteins%2C and 100%25 coverage of the annotated genomic feature by RNAseq alignments%2C including 88 samples with support for all annotated introns;product=SPT2 chromatin protein domain containing 1	0.620232	5.93289e-41	7.54765e-40
GeneID:109323231	FOSB	gene=FOSB;model_evidence=Supporting evidence includes similarity to: 11 Proteins%2C and 100%25 coverage of the annotated genomic feature by RNAseq alignments%2C including 18 samples with support for all annotated introns;product=FosB proto-oncogene%2C AP-1 transcription factor subunit%2C transcript variant X1	0.619738	0.000242161	0.000527152
GeneID:109307186	LOC109307186	gene=LOC109307186;model_evidence=Supporting evidence includes similarity to: 100%25 coverage of the annotated genomic feature by RNAseq alignments%2C including 38 samples with support for all annotated introns;product=uncharacterized LOC109307186%2C transcript variant X1	0.619493	1.59955e-10	6.04007e-10
GeneID:109318223	TCIRG1	gene=TCIRG1;model_evidence=Supporting evidence includes similarity to: 14 Proteins%2C and 100%25 coverage of the annotated genomic feature by RNAseq alignments%2C including 38 samples with support for all annotated introns;product=T-cell immune regulator 1%2C ATPase H+ transporting V0 subunit a3%2C transcript variant X2	0.618852	6.00542e-40	7.47235e-39
GeneID:109320087	SYNJ2	gene=SYNJ2;model_evidence=Supporting evidence includes similarity to: 14 Proteins%2C and 100%25 coverage of the annotated genomic feature by RNAseq alignments%2C including 65 samples with support for all annotated introns;product=synaptojanin 2%2C transcript variant X1	0.618695	1.45914e-39	1.80297e-38
GeneID:109318478	CSMD2	gene=CSMD2;model_evidence=Supporting evidence includes similarity to: 3 Proteins%2C and 100%25 coverage of the annotated genomic feature by RNAseq alignments%2C including 4 samples with support for all annotated introns;product=CUB and Sushi multiple domains 2%2C transcript variant X1	0.618496	1.83754e-06	5.01038e-06
GeneID:109307070	DDR2	gene=DDR2;model_evidence=Supporting evidence includes similarity to: 26 Proteins%2C and 100%25 coverage of the annotated genomic feature by RNAseq alignments%2C including 24 samples with support for all annotated introns;product=discoidin domain receptor tyrosine kinase 2	0.618316	2.42594e-58	4.2403e-57
GeneID:109321491	SPTLC2	gene=SPTLC2;model_evidence=Supporting evidence includes similarity to: 8 Proteins%2C and 100%25 coverage of the annotated genomic feature by RNAseq alignments%2C including 17 samples with support for all annotated introns;product=serine palmitoyltransferase long chain base subunit 2%2C transcript variant X1	0.617559	2.6861e-47	3.83554e-46
GeneID:109317223	CIDEA	gene=CIDEA;model_evidence=Supporting evidence includes similarity to: 2 Proteins%2C and 100%25 coverage of the annotated genomic feature by RNAseq alignments%2C including 40 samples with support for all annotated introns;product=cell death-inducing DFFA-like effector a	0.617253	1.96211e-11	7.89143e-11
GeneID:109311724	ICK	gene=ICK;model_evidence=Supporting evidence includes similarity to: 5 Proteins%2C and 100%25 coverage of the annotated genomic feature by RNAseq alignments%2C including 36 samples with support for all annotated introns;product=intestinal cell kinase%2C transcript variant X4	0.617037	4.79535e-41	6.13805e-40
GeneID:109308016	MLLT10	gene=MLLT10;model_evidence=Supporting evidence includes similarity to: 2 Proteins%2C and 100%25 coverage of the annotated genomic feature by RNAseq alignments%2C including 48 samples with support for all annotated introns;product=myeloid/lymphoid or mixed-lineage leukemia%3B translocated to%2C 10%2C transcript variant X2	0.616964	1.30482e-33	1.3525e-32
GeneID:109319590	CCDC88A	gene=CCDC88A;model_evidence=Supporting evidence includes similarity to: 3 Proteins%2C and 100%25 coverage of the annotated genomic feature by RNAseq alignments%2C including 14 samples with support for all annotated introns;product=coiled-coil domain containing 88A%2C transcript variant X5	0.616961	1.36832e-73	3.03314e-72
GeneID:109322382	NIPAL1	gene=NIPAL1;model_evidence=Supporting evidence includes similarity to: 12 Proteins%2C and 100%25 coverage of the annotated genomic feature by RNAseq alignments%2C including 1 sample with support for all annotated introns;product=NIPA like domain containing 1	0.616895	0.000646796	0.00133048
GeneID:109309760	FBXO8	gene=FBXO8;model_evidence=Supporting evidence includes similarity to: 10 Proteins%2C and 100%25 coverage of the annotated genomic feature by RNAseq alignments%2C including 105 samples with support for all annotated introns;product=F-box protein 8%2C transcript variant X2	0.616599	1.6416e-10	6.19509e-10
GeneID:109313200	DHX35	gene=DHX35;model_evidence=Supporting evidence includes similarity to: 4 Proteins%2C and 100%25 coverage of the annotated genomic feature by RNAseq alignments%2C including 52 samples with support for all annotated introns;product=DEAH-box helicase 35%2C transcript variant X2	0.61622	2.29329e-24	1.77876e-23
GeneID:109319338	LOC109319338	gene=LOC109319338;model_evidence=Supporting evidence includes similarity to: 100%25 coverage of the annotated genomic feature by RNAseq alignments%2C including 20 samples with support for all annotated introns;product=uncharacterized LOC109319338	0.615904	9.0838e-07	2.55501e-06
GeneID:109318580	EPHA10	gene=EPHA10;model_evidence=Supporting evidence includes similarity to: 30 Proteins%2C and 100%25 coverage of the annotated genomic feature by RNAseq alignments%2C including 1 sample with support for all annotated introns;product=EPH receptor A10%2C transcript variant X1	0.615878	3.14311e-06	8.39956e-06
GeneID:109323687	SLC27A6	gene=SLC27A6;model_evidence=Supporting evidence includes similarity to: 17 Proteins%2C and 100%25 coverage of the annotated genomic feature by RNAseq alignments%2C including 10 samples with support for all annotated introns;product=solute carrier family 27 member 6%2C transcript variant X1	0.614063	5.19957e-06	1.35811e-05
GeneID:109316860	LOC109316860	gene=LOC109316860;model_evidence=Supporting evidence includes similarity to: 100%25 coverage of the annotated genomic feature by RNAseq alignments%2C including 28 samples with support for all annotated introns;product=uncharacterized LOC109316860	0.613352	1.14952e-12	5.02839e-12
GeneID:109311943	TRAF3IP2	gene=TRAF3IP2;model_evidence=Supporting evidence includes similarity to: 8 Proteins%2C and 100%25 coverage of the annotated genomic feature by RNAseq alignments%2C including 101 samples with support for all annotated introns;product=TRAF3 interacting protein 2%2C transcript variant X2	0.613133	3.15037e-08	1.01071e-07
GeneID:109322019	LOC109322019	gene=LOC109322019;model_evidence=Supporting evidence includes similarity to: 18 Proteins%2C and 100%25 coverage of the annotated genomic feature by RNAseq alignments%2C including 115 samples with support for all annotated introns;product=estradiol 17-beta-dehydrogenase 11-like%2C transcript variant X2	0.612738	0.00158214	0.00308421
GeneID:109308658	PER2	gene=PER2;model_evidence=Supporting evidence includes similarity to: 14 Proteins%2C and 100%25 coverage of the annotated genomic feature by RNAseq alignments%2C including 4 samples with support for all annotated introns;product=period circadian clock 2%2C transcript variant X1	0.612734	1.68715e-12	7.2983e-12
GeneID:109317617	MLXIPL	gene=MLXIPL;model_evidence=Supporting evidence includes similarity to: 7 Proteins%2C and 100%25 coverage of the annotated genomic feature by RNAseq alignments%2C including 21 samples with support for all annotated introns;product=MLX interacting protein like	0.611858	0.0225618	0.0365155
GeneID:109314479	CAMTA1	gene=CAMTA1;model_evidence=Supporting evidence includes similarity to: 5 Proteins%2C and 99%25 coverage of the annotated genomic feature by RNAseq alignments;product=calmodulin binding transcription activator 1	0.611727	9.30262e-14	4.32712e-13
GeneID:109322686	LOC109322686	gene=LOC109322686;model_evidence=Supporting evidence includes similarity to: 100%25 coverage of the annotated genomic feature by RNAseq alignments%2C including 49 samples with support for all annotated introns;product=uncharacterized LOC109322686	0.610812	0.00106681	0.00212817
GeneID:109308971	FAM63B	gene=FAM63B;model_evidence=Supporting evidence includes similarity to: 11 Proteins%2C and 100%25 coverage of the annotated genomic feature by RNAseq alignments%2C including 58 samples with support for all annotated introns;product=family with sequence similarity 63 member B%2C transcript variant X2	0.609841	5.15864e-11	2.02707e-10
GeneID:109319522	FBXO48	gene=FBXO48;model_evidence=Supporting evidence includes similarity to: 4 Proteins%2C and 100%25 coverage of the annotated genomic feature by RNAseq alignments%2C including 67 samples with support for all annotated introns;product=F-box protein 48%2C transcript variant X1	0.60979	7.61239e-06	1.9568e-05
GeneID:109305886	LOC109305886	gene=LOC109305886;model_evidence=Supporting evidence includes similarity to: 100%25 coverage of the annotated genomic feature by RNAseq alignments%2C including 13 samples with support for all annotated introns;product=uncharacterized LOC109305886	0.609577	1.90649e-51	2.96301e-50
GeneID:109313619	MTM1	gene=MTM1;model_evidence=Supporting evidence includes similarity to: 26 Proteins%2C and 100%25 coverage of the annotated genomic feature by RNAseq alignments%2C including 13 samples with support for all annotated introns;product=myotubularin 1%2C transcript variant X1	0.609485	6.30472e-35	6.82419e-34
GeneID:109322666	LOC109322666	gene=LOC109322666;model_evidence=Supporting evidence includes similarity to: 100%25 coverage of the annotated genomic feature by RNAseq alignments%2C including 2 samples with support for all annotated introns;product=uncharacterized LOC109322666	0.608578	0.021512	0.034998
GeneID:109311271	ABTB1	gene=ABTB1;model_evidence=Supporting evidence includes similarity to: 4 Proteins%2C and 100%25 coverage of the annotated genomic feature by RNAseq alignments%2C including 74 samples with support for all annotated introns;product=ankyrin repeat and BTB domain containing 1	0.608357	4.76859e-06	1.24935e-05
GeneID:109309728	MSMO1	gene=MSMO1;model_evidence=Supporting evidence includes similarity to: 5 Proteins%2C and 100%25 coverage of the annotated genomic feature by RNAseq alignments%2C including 110 samples with support for all annotated introns;product=methylsterol monooxygenase 1%2C transcript variant X1	0.607808	1.99431e-19	1.2634e-18
GeneID:109319367	TMEM45A	gene=TMEM45A;model_evidence=Supporting evidence includes similarity to: 6 Proteins%2C and 100%25 coverage of the annotated genomic feature by RNAseq alignments%2C including 40 samples with support for all annotated introns;product=transmembrane protein 45A%2C transcript variant X1	0.607597	3.0578e-10	1.13474e-09
GeneID:109324008	LIPA	gene=LIPA;model_evidence=Supporting evidence includes similarity to: 31 Proteins%2C and 100%25 coverage of the annotated genomic feature by RNAseq alignments%2C including 115 samples with support for all annotated introns;product=lipase A%2C lysosomal acid type	0.60699	7.8311e-40	9.73427e-39
GeneID:109319966	LYST	gene=LYST;model_evidence=Supporting evidence includes similarity to: 1 Protein%2C and 100%25 coverage of the annotated genomic feature by RNAseq alignments;product=lysosomal trafficking regulator	0.606987	3.64418e-12	1.53387e-11
GeneID:109323314	PTAR1	gene=PTAR1;model_evidence=Supporting evidence includes similarity to: 2 Proteins%2C and 98%25 coverage of the annotated genomic feature by RNAseq alignments;product=protein prenyltransferase alpha subunit repeat containing 1	0.606622	5.89607e-08	1.84835e-07
GeneID:109314194	LOC109314194	gene=LOC109314194;model_evidence=Supporting evidence includes similarity to: 34 Proteins%2C and 100%25 coverage of the annotated genomic feature by RNAseq alignments%2C including 47 samples with support for all annotated introns;product=guanylate-binding protein 1-like%2C transcript variant X9	0.60644	1.67133e-39	2.06313e-38
GeneID:109321116	TTBK2	gene=TTBK2;model_evidence=Supporting evidence includes similarity to: 11 Proteins%2C and 100%25 coverage of the annotated genomic feature by RNAseq alignments%2C including 2 samples with support for all annotated introns;product=tau tubulin kinase 2%2C transcript variant X3	0.606421	8.86537e-13	3.90539e-12
GeneID:109319124	NHSL1	gene=NHSL1;model_evidence=Supporting evidence includes similarity to: 8 Proteins%2C and 99%25 coverage of the annotated genomic feature by RNAseq alignments;product=NHS like 1	0.606094	2.46134e-10	9.19412e-10
GeneID:109306945	OLFML2B	gene=OLFML2B;model_evidence=Supporting evidence includes similarity to: 6 Proteins%2C and 98%25 coverage of the annotated genomic feature by RNAseq alignments;product=olfactomedin like 2B	0.605911	8.89008e-19	5.47622e-18
GeneID:109311085	POMGNT2	gene=POMGNT2;model_evidence=Supporting evidence includes similarity to: 4 Proteins%2C and 100%25 coverage of the annotated genomic feature by RNAseq alignments%2C including 43 samples with support for all annotated introns;product=protein O-linked mannose N-acetylglucosaminyltransferase 2 (beta 1%2C4-)	0.605548	1.30054e-05	3.26838e-05
GeneID:109306804	SYTL2	gene=SYTL2;model_evidence=Supporting evidence includes similarity to: 12 Proteins%2C and 100%25 coverage of the annotated genomic feature by RNAseq alignments%2C including 2 samples with support for all annotated introns;product=synaptotagmin like 2%2C transcript variant X2	0.604303	9.05306e-38	1.07194e-36
GeneID:109321636	MTBP	gene=MTBP;model_evidence=Supporting evidence includes similarity to: 2 Proteins%2C and 100%25 coverage of the annotated genomic feature by RNAseq alignments%2C including 55 samples with support for all annotated introns;product=MDM2 binding protein	0.604284	8.07805e-29	7.27899e-28
GeneID:109313126	CD40	gene=CD40;model_evidence=Supporting evidence includes similarity to: 7 Proteins%2C and 100%25 coverage of the annotated genomic feature by RNAseq alignments%2C including 2 samples with support for all annotated introns;product=CD40 molecule%2C transcript variant X1	0.604246	2.07712e-40	2.61579e-39
GeneID:109315056	HN1	gene=HN1;model_evidence=Supporting evidence includes similarity to: 5 Proteins%2C and 100%25 coverage of the annotated genomic feature by RNAseq alignments%2C including 130 samples with support for all annotated introns;product=hematological and neurological expressed 1	0.604198	1.15547e-74	2.60764e-73
GeneID:109306533	CAB39L	gene=CAB39L;model_evidence=Supporting evidence includes similarity to: 12 Proteins%2C and 100%25 coverage of the annotated genomic feature by RNAseq alignments%2C including 58 samples with support for all annotated introns;product=calcium binding protein 39 like%2C transcript variant X1	0.603957	1.00258e-19	6.44292e-19
GeneID:109315705	KIF21A	gene=KIF21A;model_evidence=Supporting evidence includes similarity to: 2 Proteins%2C and 100%25 coverage of the annotated genomic feature by RNAseq alignments%2C including 14 samples with support for all annotated introns;product=kinesin family member 21A%2C transcript variant X4	0.603218	9.3954e-13	4.13014e-12
GeneID:109307370	ST6GALNAC3	gene=ST6GALNAC3;model_evidence=Supporting evidence includes similarity to: 12 Proteins%2C and 100%25 coverage of the annotated genomic feature by RNAseq alignments%2C including 36 samples with support for all annotated introns;product=ST6 N-acetylgalactosaminide alpha-2%2C6-sialyltransferase 3	0.603098	3.14374e-09	1.08711e-08
GeneID:109323049	GALNT5	gene=GALNT5;model_evidence=Supporting evidence includes similarity to: 10 Proteins%2C and 100%25 coverage of the annotated genomic feature by RNAseq alignments%2C including 65 samples with support for all annotated introns;product=polypeptide N-acetylgalactosaminyltransferase 5	0.602508	0.000208143	0.000456605
GeneID:109316557	PMCH	gene=PMCH;model_evidence=Supporting evidence includes similarity to: 11 Proteins%2C and 100%25 coverage of the annotated genomic feature by RNAseq alignments%2C including 13 samples with support for all annotated introns;product=pro-melanin concentrating hormone	0.602482	7.92733e-10	2.85934e-09
GeneID:109305839	RIPK4	gene=RIPK4;model_evidence=Supporting evidence includes similarity to: 13 Proteins%2C and 100%25 coverage of the annotated genomic feature by RNAseq alignments%2C including 63 samples with support for all annotated introns;product=receptor interacting serine/threonine kinase 4%2C transcript variant X1	0.601906	1.65449e-11	6.68653e-11
GeneID:109312122	SNAP91	gene=SNAP91;model_evidence=Supporting evidence includes similarity to: 3 Proteins%2C and 99%25 coverage of the annotated genomic feature by RNAseq alignments;product=synaptosome associated protein 91	0.601867	6.65112e-12	2.74763e-11
GeneID:109321579	LOC109321579	gene=LOC109321579;model_evidence=Supporting evidence includes similarity to: 19 Proteins%2C and 97%25 coverage of the annotated genomic feature by RNAseq alignments;product=cytosolic phospholipase A2 epsilon-like	0.601834	1.57571e-06	4.32385e-06
GeneID:109307842	LOC109307842	gene=LOC109307842;model_evidence=Supporting evidence includes similarity to: 100%25 coverage of the annotated genomic feature by RNAseq alignments%2C including 100 samples with support for all annotated introns;product=uncharacterized LOC109307842	0.601594	1.30974e-20	8.7176e-20
GeneID:109310914	BCORL1	gene=BCORL1;model_evidence=Supporting evidence includes similarity to: 5 Proteins%2C and 100%25 coverage of the annotated genomic feature by RNAseq alignments%2C including 79 samples with support for all annotated introns;product=BCL6 corepressor-like 1	0.600371	1.9639e-12	8.44281e-12
GeneID:109316434	LOC109316434	gene=LOC109316434;model_evidence=Supporting evidence includes similarity to: 14 Proteins%2C and 100%25 coverage of the annotated genomic feature by RNAseq alignments%2C including 123 samples with support for all annotated introns;product=aldose reductase-like	0.599185	1.76517e-05	4.37002e-05
GeneID:109307165	ANGPTL1	gene=ANGPTL1;model_evidence=Supporting evidence includes similarity to: 7 Proteins%2C and 100%25 coverage of the annotated genomic feature by RNAseq alignments%2C including 95 samples with support for all annotated introns;product=angiopoietin like 1	0.598384	1.67474e-06	4.5845e-06
GeneID:109312469	SRGN	gene=SRGN;model_evidence=Supporting evidence includes similarity to: 1 Protein%2C and 100%25 coverage of the annotated genomic feature by RNAseq alignments%2C including 120 samples with support for all annotated introns;product=serglycin	0.598239	0.0227486	0.0367988
GeneID:109319534	MEIS1	gene=MEIS1;model_evidence=Supporting evidence includes similarity to: 10 Proteins%2C and 100%25 coverage of the annotated genomic feature by RNAseq alignments%2C including 89 samples with support for all annotated introns;product=Meis homeobox 1%2C transcript variant X2	0.598061	1.08866e-30	1.0419e-29
GeneID:109322179	MED28	gene=MED28;model_evidence=Supporting evidence includes similarity to: 8 Proteins%2C and 100%25 coverage of the annotated genomic feature by RNAseq alignments%2C including 115 samples with support for all annotated introns;product=mediator complex subunit 28	0.597766	3.52642e-16	1.89126e-15
GeneID:109316856	CEP83	gene=CEP83;model_evidence=Supporting evidence includes similarity to: 2 Proteins%2C and 100%25 coverage of the annotated genomic feature by RNAseq alignments%2C including 5 samples with support for all annotated introns;product=centrosomal protein 83%2C transcript variant X3	0.597638	1.34744e-49	2.01148e-48
GeneID:109313598	LOC109313598	gene=LOC109313598;model_evidence=Supporting evidence includes similarity to: 100%25 coverage of the annotated genomic feature by RNAseq alignments%2C including 20 samples with support for all annotated introns;product=uncharacterized LOC109313598	0.597421	0.00566476	0.0101868
GeneID:109320697	HIF1A	gene=HIF1A;model_evidence=Supporting evidence includes similarity to: 10 Proteins%2C and 100%25 coverage of the annotated genomic feature by RNAseq alignments%2C including 53 samples with support for all annotated introns;product=hypoxia inducible factor 1 alpha subunit%2C transcript variant X1	0.597063	4.22458e-62	7.92823e-61
GeneID:109324682	RNF222	gene=RNF222;model_evidence=Supporting evidence includes similarity to: 2 Proteins%2C and 100%25 coverage of the annotated genomic feature by RNAseq alignments;product=ring finger protein 222	0.596758	0.000176342	0.000389237
GeneID:109319491	PLCB4	gene=PLCB4;model_evidence=Supporting evidence includes similarity to: 2 Proteins%2C and 100%25 coverage of the annotated genomic feature by RNAseq alignments%2C including 22 samples with support for all annotated introns;product=phospholipase C beta 4%2C transcript variant X1	0.595732	9.54744e-05	0.000217988
GeneID:109309305	ARL9	gene=ARL9;model_evidence=Supporting evidence includes similarity to: 9 Proteins%2C and 100%25 coverage of the annotated genomic feature by RNAseq alignments%2C including 103 samples with support for all annotated introns;partial=true;product=ADP ribosylation factor like GTPase 9;start_range=.,31689072	0.595616	3.6808e-42	4.81514e-41
GeneID:109321335	ANGEL1	gene=ANGEL1;model_evidence=Supporting evidence includes similarity to: 8 Proteins%2C and 100%25 coverage of the annotated genomic feature by RNAseq alignments%2C including 107 samples with support for all annotated introns;product=angel homolog 1	0.595124	1.73621e-35	1.91921e-34
GeneID:109309532	PRKG2	gene=PRKG2;model_evidence=Supporting evidence includes similarity to: 8 Proteins%2C and 100%25 coverage of the annotated genomic feature by RNAseq alignments%2C including 3 samples with support for all annotated introns;product=protein kinase%2C cGMP-dependent%2C type II	0.594869	0.0101778	0.0175611
GeneID:109315522	MDM1	gene=MDM1;model_evidence=Supporting evidence includes similarity to: 4 Proteins%2C and 100%25 coverage of the annotated genomic feature by RNAseq alignments%2C including 25 samples with support for all annotated introns;product=Mdm1 nuclear protein%2C transcript variant X1	0.594508	1.46568e-08	4.81868e-08
GeneID:109313663	LOC109313663	gene=LOC109313663;model_evidence=Supporting evidence includes similarity to: 6 Proteins%2C and 100%25 coverage of the annotated genomic feature by RNAseq alignments;product=BTB/POZ domain-containing protein KCTD12-like	0.593993	3.12876e-21	2.14191e-20
GeneID:109307707	CCBE1	gene=CCBE1;model_evidence=Supporting evidence includes similarity to: 6 Proteins%2C and 100%25 coverage of the annotated genomic feature by RNAseq alignments%2C including 61 samples with support for all annotated introns;partial=true;product=collagen and calcium binding EGF domains 1;start_range=.,23528	0.593483	1.33842e-39	1.65873e-38
GeneID:109307861	TTC33	gene=TTC33;model_evidence=Supporting evidence includes similarity to: 7 Proteins%2C and 100%25 coverage of the annotated genomic feature by RNAseq alignments%2C including 99 samples with support for all annotated introns;product=tetratricopeptide repeat domain 33	0.593232	2.38636e-09	8.30269e-09
GeneID:109310069	SHROOM1	gene=SHROOM1;model_evidence=Supporting evidence includes similarity to: 6 Proteins%2C and 100%25 coverage of the annotated genomic feature by RNAseq alignments%2C including 57 samples with support for all annotated introns;product=shroom family member 1%2C transcript variant X1	0.592757	0.0109911	0.0188756
GeneID:109321222	DCSTAMP	gene=DCSTAMP;model_evidence=Supporting evidence includes similarity to: 5 Proteins%2C and 100%25 coverage of the annotated genomic feature by RNAseq alignments%2C including 3 samples with support for all annotated introns;product=dendrocyte expressed seven transmembrane protein	0.592693	2.36663e-24	1.83223e-23
GeneID:109316183	SLC24A3	gene=SLC24A3;model_evidence=Supporting evidence includes similarity to: 11 Proteins%2C and 100%25 coverage of the annotated genomic feature by RNAseq alignments%2C including 10 samples with support for all annotated introns;product=solute carrier family 24 member 3%2C transcript variant X1	0.591223	2.99065e-15	1.51721e-14
GeneID:109309464	DUSP4	gene=DUSP4;model_evidence=Supporting evidence includes similarity to: 15 Proteins%2C and 100%25 coverage of the annotated genomic feature by RNAseq alignments%2C including 65 samples with support for all annotated introns;product=dual specificity phosphatase 4	0.591172	4.45307e-25	3.52459e-24
GeneID:109311375	RYBP	gene=RYBP;model_evidence=Supporting evidence includes similarity to: 6 Proteins%2C and 95%25 coverage of the annotated genomic feature by RNAseq alignments;product=RING1 and YY1 binding protein	0.591043	1.20796e-18	7.40438e-18
GeneID:109311737	LRRC1	gene=LRRC1;model_evidence=Supporting evidence includes similarity to: 8 Proteins%2C and 100%25 coverage of the annotated genomic feature by RNAseq alignments%2C including 109 samples with support for all annotated introns;product=leucine rich repeat containing 1	0.590889	1.65579e-29	1.52842e-28
GeneID:109320905	PHF21A	gene=PHF21A;model_evidence=Supporting evidence includes similarity to: 2 Proteins%2C and 100%25 coverage of the annotated genomic feature by RNAseq alignments%2C including 71 samples with support for all annotated introns;product=PHD finger protein 21A%2C transcript variant X10	0.590665	1.1493e-44	1.58665e-43
GeneID:109322678	FAM83H	gene=FAM83H;model_evidence=Supporting evidence includes similarity to: 5 Proteins%2C and 100%25 coverage of the annotated genomic feature by RNAseq alignments%2C including 89 samples with support for all annotated introns;product=family with sequence similarity 83 member H	0.590337	2.4582e-07	7.28356e-07
GeneID:109316811	LOC109316811	gene=LOC109316811;model_evidence=Supporting evidence includes similarity to: 192 Proteins%2C and 100%25 coverage of the annotated genomic feature by RNAseq alignments;product=histone H4	0.590132	1.16166e-09	4.12916e-09
GeneID:109316208	LOC109316208	gene=LOC109316208;model_evidence=Supporting evidence includes similarity to: 100%25 coverage of the annotated genomic feature by RNAseq alignments%2C including 44 samples with support for all annotated introns;product=uncharacterized LOC109316208%2C transcript variant X1	0.589282	5.81045e-31	5.63e-30
GeneID:109307675	PLCXD3	gene=PLCXD3;model_evidence=Supporting evidence includes similarity to: 5 Proteins%2C and 99%25 coverage of the annotated genomic feature by RNAseq alignments;product=phosphatidylinositol specific phospholipase C X domain containing 3	0.588015	0.0250787	0.0402033
GeneID:109323849	HHEX	gene=HHEX;model_evidence=Supporting evidence includes similarity to: 12 Proteins%2C and 100%25 coverage of the annotated genomic feature by RNAseq alignments%2C including 78 samples with support for all annotated introns;partial=true;product=hematopoietically expressed homeobox;start_range=.,29786574	0.587798	2.52135e-16	1.36692e-15
GeneID:109318868	LIME1	gene=LIME1;model_evidence=Supporting evidence includes similarity to: 100%25 coverage of the annotated genomic feature by RNAseq alignments%2C including 2 samples with support for all annotated introns;product=Lck interacting transmembrane adaptor 1%2C transcript variant X2	0.587307	0.00232649	0.00443276
GeneID:109319622	STON1	gene=STON1;model_evidence=Supporting evidence includes similarity to: 6 Proteins%2C and 100%25 coverage of the annotated genomic feature by RNAseq alignments%2C including 87 samples with support for all annotated introns;product=stonin 1	0.586797	4.77848e-15	2.40465e-14
GeneID:109314207	CUNH1orf174	gene=CUNH1orf174;model_evidence=Supporting evidence includes similarity to: 2 Proteins%2C and 100%25 coverage of the annotated genomic feature by RNAseq alignments%2C including 117 samples with support for all annotated introns;product=chromosome unknown C1orf174 homolog	0.586511	4.2495e-08	1.34672e-07
GeneID:109321772	TECPR2	gene=TECPR2;model_evidence=Supporting evidence includes similarity to: 2 Proteins%2C and 100%25 coverage of the annotated genomic feature by RNAseq alignments%2C including 66 samples with support for all annotated introns;product=tectonin beta-propeller repeat containing 2	0.586309	1.47041e-15	7.62706e-15
GeneID:109315504	FRS2	gene=FRS2;model_evidence=Supporting evidence includes similarity to: 15 Proteins%2C and 100%25 coverage of the annotated genomic feature by RNAseq alignments%2C including 12 samples with support for all annotated introns;product=fibroblast growth factor receptor substrate 2%2C transcript variant X2	0.586181	9.59056e-12	3.92041e-11
GeneID:109323594	ACTL7A	gene=ACTL7A;model_evidence=Supporting evidence includes similarity to: 25 Proteins%2C and 100%25 coverage of the annotated genomic feature by RNAseq alignments;product=actin like 7A	0.586021	0.0117133	0.0199973
GeneID:109307813	MTMR12	gene=MTMR12;model_evidence=Supporting evidence includes similarity to: 1 Protein%2C and 100%25 coverage of the annotated genomic feature by RNAseq alignments%2C including 74 samples with support for all annotated introns;product=myotubularin related protein 12	0.585413	8.61923e-28	7.50649e-27
GeneID:109307939	PDE4D	gene=PDE4D;model_evidence=Supporting evidence includes similarity to: 28 Proteins%2C and 100%25 coverage of the annotated genomic feature by RNAseq alignments%2C including 11 samples with support for all annotated introns;product=phosphodiesterase 4D%2C transcript variant X2	0.585182	2.44085e-49	3.61349e-48
GeneID:109306323	MYO16	gene=MYO16;model_evidence=Supporting evidence includes similarity to: 5 Proteins%2C and 100%25 coverage of the annotated genomic feature by RNAseq alignments;product=myosin XVI	0.585099	5.77301e-05	0.000135046
