# Supplementary material for: Dynamic Changes in Host Gene Expression following In Vitro Viral Mimic Stimulation in Crocodile Cells
Source: Front Immunol. 2017 Nov 22;8:1634. doi: 10.3389/fimmu.2017.01634 (PMC5702629; doi:10.3389/fimmu.2017.01634)
Supplement: Supplementary file 1 [file Data_Sheet_1.zip › Data sheet 1/Table_S12.xlsx]

## Sheet: Table S12
Table S12: Detailed information for uniquely upregulated genes detected in dsRNA stimulated LV-1 cells at 24 hps; using a fold change threshold of >1.5, P-value of ≤ 0.05 and FDR-adjusted P values of ≤ 0.05.
Entrez ID	Gene symbol	Gene	Log2 fold-change at 24 hrs	P-value	FDR-corrected p-value
GeneID:109324743	LOC109324743	gene=LOC109324743;model_evidence=Supporting evidence includes similarity to: 3 Proteins%2C and 99%25 coverage of the annotated genomic feature by RNAseq alignments%2C including 9 samples with support for all annotated introns;product=keratin-associated protein 21-1-like	3.10136	3.17931e-19	6.74793e-18
GeneID:109312722	LOC109312722	gene=LOC109312722;model_evidence=Supporting evidence includes similarity to: 100%25 coverage of the annotated genomic feature by RNAseq alignments%2C including 42 samples with support for all annotated introns;product=uncharacterized LOC109312722	1.73078	4.38285e-08	3.87654e-07
GeneID:109308270	SLITRK3	gene=SLITRK3;model_evidence=Supporting evidence includes similarity to: 11 Proteins%2C and 95%25 coverage of the annotated genomic feature by RNAseq alignments;product=SLIT and NTRK like family member 3	1.62912	0.000246951	0.00114443
GeneID:109319336	TCF24	gene=TCF24;model_evidence=Supporting evidence includes similarity to: 6 Proteins%2C and 100%25 coverage of the annotated genomic feature by RNAseq alignments%2C including 33 samples with support for all annotated introns;product=transcription factor 24	1.586	4.21152e-08	3.74357e-07
GeneID:109316667	SLC16A8	gene=SLC16A8;model_evidence=Supporting evidence includes similarity to: 11 Proteins%2C and 97%25 coverage of the annotated genomic feature by RNAseq alignments;product=solute carrier family 16 member 8	1.25752	0.00194665	0.00724334
GeneID:109313064	TCF15	gene=TCF15;model_evidence=Supporting evidence includes similarity to: 15 Proteins%2C and 100%25 coverage of the annotated genomic feature by RNAseq alignments%2C including 48 samples with support for all annotated introns;product=transcription factor 15 (basic helix-loop-helix)	1.09009	0.000570904	0.00241276
GeneID:109307161	GJD4	gene=GJD4;model_evidence=Supporting evidence includes similarity to: 1 Protein%2C and 99%25 coverage of the annotated genomic feature by RNAseq alignments;product=gap junction protein delta 4	1.01526	0.00834616	0.0251838
GeneID:109321801	EGR4	gene=EGR4;model_evidence=Supporting evidence includes similarity to: 3 Proteins%2C and 98%25 coverage of the annotated genomic feature by RNAseq alignments;partial=true;product=early growth response 4	1.01216	5.81067e-11	7.20917e-10
GeneID:109315219	LOC109315219	gene=LOC109315219;model_evidence=Supporting evidence includes similarity to: 1 Protein%2C and 78%25 coverage of the annotated genomic feature by RNAseq alignments;product=unconventional myosin-XV-like	0.964789	0.00666063	0.0207257
GeneID:109312830	LOC109312830	gene=LOC109312830;model_evidence=Supporting evidence includes similarity to: 6 Proteins%2C and 100%25 coverage of the annotated genomic feature by RNAseq alignments%2C including 103 samples with support for all annotated introns;product=coiled-coil domain-containing protein 74A-like%2C transcript variant X1	0.941359	0.00072048	0.00298228
GeneID:109324131	STK32C	gene=STK32C;model_evidence=Supporting evidence includes similarity to: 14 Proteins%2C and 100%25 coverage of the annotated genomic feature by RNAseq alignments%2C including 61 samples with support for all annotated introns;product=serine/threonine kinase 32C%2C transcript variant X1	0.93795	2.32877e-38	8.64972e-37
GeneID:109312359	PDE4C	gene=PDE4C;model_evidence=Supporting evidence includes similarity to: 40 Proteins%2C and 98%25 coverage of the annotated genomic feature by RNAseq alignments;product=phosphodiesterase 4C	0.934166	0.001534	0.00586351
GeneID:109309682	SFRP2	gene=SFRP2;model_evidence=Supporting evidence includes similarity to: 6 Proteins%2C and 100%25 coverage of the annotated genomic feature by RNAseq alignments%2C including 117 samples with support for all annotated introns;product=secreted frizzled related protein 2	0.912125	1.09238e-131	1.14562e-129
GeneID:109318872	TNFRSF6B	gene=TNFRSF6B;model_evidence=Supporting evidence includes similarity to: 4 Proteins%2C and 100%25 coverage of the annotated genomic feature by RNAseq alignments%2C including 20 samples with support for all annotated introns;product=TNF receptor superfamily member 6b%2C transcript variant X2	0.909274	0.0019852	0.00736703
GeneID:109321582	BDNF	gene=BDNF;model_evidence=Supporting evidence includes similarity to: 65 Proteins%2C and 100%25 coverage of the annotated genomic feature by RNAseq alignments%2C including 41 samples with support for all annotated introns;product=brain derived neurotrophic factor%2C transcript variant X1	0.8708	0.00375148	0.0127571
GeneID:109308093	CACNB2	gene=CACNB2;model_evidence=Supporting evidence includes similarity to: 21 Proteins%2C and 100%25 coverage of the annotated genomic feature by RNAseq alignments%2C including 22 samples with support for all annotated introns;product=calcium voltage-gated channel auxiliary subunit beta 2%2C transcript variant X2	0.866555	3.92662e-06	2.63605e-05
GeneID:109319198	LOC109319198	gene=LOC109319198;model_evidence=Supporting evidence includes similarity to: 100%25 coverage of the annotated genomic feature by RNAseq alignments%2C including 17 samples with support for all annotated introns;product=uncharacterized LOC109319198%2C transcript variant X1	0.856335	0.0185816	0.0497208
GeneID:109319775	EPHX1	gene=EPHX1;model_evidence=Supporting evidence includes similarity to: 7 Proteins%2C and 100%25 coverage of the annotated genomic feature by RNAseq alignments%2C including 108 samples with support for all annotated introns;product=epoxide hydrolase 1	0.829125	1.41967e-11	1.865e-10
GeneID:109323397	LOC109323397	gene=LOC109323397;model_evidence=Supporting evidence includes similarity to: 6 Proteins%2C and 100%25 coverage of the annotated genomic feature by RNAseq alignments%2C including 13 samples with support for all annotated introns;product=A-kinase anchor protein 2-like%2C transcript variant X1	0.82594	1.97504e-63	1.17374e-61
GeneID:109311719	ANGPT2	gene=ANGPT2;model_evidence=Supporting evidence includes similarity to: 10 Proteins%2C and 100%25 coverage of the annotated genomic feature by RNAseq alignments%2C including 72 samples with support for all annotated introns;product=angiopoietin 2%2C transcript variant X1	0.806187	0.00936305	0.0278135
GeneID:109320763	SLC6A5	gene=SLC6A5;model_evidence=Supporting evidence includes similarity to: 29 Proteins%2C and 95%25 coverage of the annotated genomic feature by RNAseq alignments;product=solute carrier family 6 member 5	0.791871	0.0161509	0.0442996
GeneID:109322888	LOC109322888	gene=LOC109322888;model_evidence=Supporting evidence includes similarity to: 100%25 coverage of the annotated genomic feature by RNAseq alignments%2C including 11 samples with support for all annotated introns;product=uncharacterized LOC109322888	0.784384	0.01331	0.0375898
GeneID:109315155	TRIM16	gene=TRIM16;model_evidence=Supporting evidence includes similarity to: 11 Proteins%2C and 100%25 coverage of the annotated genomic feature by RNAseq alignments%2C including 61 samples with support for all annotated introns;product=tripartite motif containing 16%2C transcript variant X1	0.771309	0.0102313	0.0299804
GeneID:109321174	BAALC	gene=BAALC;model_evidence=Supporting evidence includes similarity to: 1 Protein%2C and 100%25 coverage of the annotated genomic feature by RNAseq alignments%2C including 64 samples with support for all annotated introns;product=brain and acute leukemia%2C cytoplasmic	0.768821	1.38951e-08	1.3278e-07
GeneID:109310423	LOC109310423	gene=LOC109310423;model_evidence=Supporting evidence includes similarity to: 100%25 coverage of the annotated genomic feature by RNAseq alignments%2C including 23 samples with support for all annotated introns;product=uncharacterized LOC109310423	0.757831	0.0051681	0.0166661
GeneID:109309391	LRRC72	gene=LRRC72;model_evidence=Supporting evidence includes similarity to: 1 Protein%2C and 100%25 coverage of the annotated genomic feature by RNAseq alignments%2C including 43 samples with support for all annotated introns;product=leucine rich repeat containing 72%2C transcript variant X1	0.743888	0.0111298	0.0321821
GeneID:109322868	MRAS	gene=MRAS;model_evidence=Supporting evidence includes similarity to: 54 Proteins%2C and 100%25 coverage of the annotated genomic feature by RNAseq alignments%2C including 68 samples with support for all annotated introns;product=muscle RAS oncogene homolog	0.740316	1.66263e-10	1.96678e-09
GeneID:109318675	PTAFR	gene=PTAFR;model_evidence=Supporting evidence includes similarity to: 17 Proteins%2C and 100%25 coverage of the annotated genomic feature by RNAseq alignments%2C including 2 samples with support for all annotated introns;product=platelet activating factor receptor	0.733877	7.98813e-22	1.88453e-20
GeneID:109314629	NOXO1	gene=NOXO1;model_evidence=Supporting evidence includes similarity to: 5 Proteins%2C and 100%25 coverage of the annotated genomic feature by RNAseq alignments%2C including 18 samples with support for all annotated introns;product=NADPH oxidase organizer 1%2C transcript variant X1	0.716127	0.000283578	0.00129257
GeneID:109309468	MFHAS1	gene=MFHAS1;model_evidence=Supporting evidence includes similarity to: 4 Proteins%2C and 100%25 coverage of the annotated genomic feature by RNAseq alignments%2C including 93 samples with support for all annotated introns;product=malignant fibrous histiocytoma amplified sequence 1	0.690588	2.30011e-27	6.55373e-26
GeneID:109309164	ALDH1A3	gene=ALDH1A3;model_evidence=Supporting evidence includes similarity to: 23 Proteins%2C and 100%25 coverage of the annotated genomic feature by RNAseq alignments%2C including 95 samples with support for all annotated introns;product=aldehyde dehydrogenase 1 family member A3	0.684805	4.11583e-11	5.17276e-10
GeneID:109312921	LOC109312921	gene=LOC109312921;model_evidence=Supporting evidence includes similarity to: 5 Proteins%2C and 100%25 coverage of the annotated genomic feature by RNAseq alignments%2C including 12 samples with support for all annotated introns;product=leukemia inhibitory factor-like	0.679221	7.28404e-42	2.92515e-40
GeneID:109308553	IL1RAP	gene=IL1RAP;model_evidence=Supporting evidence includes similarity to: 12 Proteins%2C and 100%25 coverage of the annotated genomic feature by RNAseq alignments%2C including 3 samples with support for all annotated introns;product=interleukin 1 receptor accessory protein%2C transcript variant X2	0.669386	1.0839e-39	4.18795e-38
GeneID:109313149	LOC109313149	gene=LOC109313149;model_evidence=Supporting evidence includes similarity to: 13 Proteins%2C and 93%25 coverage of the annotated genomic feature by RNAseq alignments%2C including 114 samples with support for all annotated introns;product=TP53-regulating kinase-like	0.665479	0.000352637	0.00156839
GeneID:109313707	CAPN6	gene=CAPN6;model_evidence=Supporting evidence includes similarity to: 5 Proteins%2C and 100%25 coverage of the annotated genomic feature by RNAseq alignments%2C including 31 samples with support for all annotated introns;product=calpain 6%2C transcript variant X1	0.66477	0.00102729	0.00408691
GeneID:109308019	F2RL2	gene=F2RL2;model_evidence=Supporting evidence includes similarity to: 8 Proteins%2C and 100%25 coverage of the annotated genomic feature by RNAseq alignments%2C including 92 samples with support for all annotated introns;product=coagulation factor II thrombin receptor like 2	0.641637	0.0174029	0.0471534
GeneID:109317369	GGCX	gene=GGCX;model_evidence=Supporting evidence includes similarity to: 19 Proteins%2C and 100%25 coverage of the annotated genomic feature by RNAseq alignments%2C including 107 samples with support for all annotated introns;product=gamma-glutamyl carboxylase	0.641234	1.76434e-26	4.92594e-25
GeneID:109322640	LOC109322640	gene=LOC109322640;model_evidence=Supporting evidence includes similarity to: 4 Proteins%2C and 100%25 coverage of the annotated genomic feature by RNAseq alignments%2C including 30 samples with support for all annotated introns;product=25-hydroxyvitamin D-1 alpha hydroxylase%2C mitochondrial-like	0.640884	0.000591986	0.00249257
GeneID:109322130	SPP1	gene=SPP1;model_evidence=Supporting evidence includes similarity to: 4 Proteins%2C and 100%25 coverage of the annotated genomic feature by RNAseq alignments%2C including 120 samples with support for all annotated introns;product=secreted phosphoprotein 1%2C transcript variant X2	0.636553	1.47899e-92	1.23878e-90
GeneID:109319359	FILIP1L	gene=FILIP1L;model_evidence=Supporting evidence includes similarity to: 8 Proteins%2C and 100%25 coverage of the annotated genomic feature by RNAseq alignments%2C including 1 sample with support for all annotated introns;product=filamin A interacting protein 1 like%2C transcript variant X3	0.632666	1.0016e-42	4.13905e-41
GeneID:109323080	TMEFF2	gene=TMEFF2;model_evidence=Supporting evidence includes similarity to: 13 Proteins%2C and 100%25 coverage of the annotated genomic feature by RNAseq alignments%2C including 87 samples with support for all annotated introns;product=transmembrane protein with EGF like and two follistatin like domains 2	0.628597	9.10084e-10	9.96303e-09
GeneID:109321613	PLA2G4F	gene=PLA2G4F;model_evidence=Supporting evidence includes similarity to: 9 Proteins%2C and 97%25 coverage of the annotated genomic feature by RNAseq alignments;product=phospholipase A2 group IVF	0.617049	0.000938911	0.0037653
GeneID:109313874	PIP5KL1	gene=PIP5KL1;model_evidence=Supporting evidence includes similarity to: 2 Proteins%2C and 100%25 coverage of the annotated genomic feature by RNAseq alignments%2C including 5 samples with support for all annotated introns;product=phosphatidylinositol-4-phosphate 5-kinase like 1%2C transcript variant X2	0.610699	0.00717706	0.0221105
GeneID:109307556	ROR1	gene=ROR1;model_evidence=Supporting evidence includes similarity to: 22 Proteins%2C and 100%25 coverage of the annotated genomic feature by RNAseq alignments%2C including 69 samples with support for all annotated introns;product=receptor tyrosine kinase like orphan receptor 1	0.604272	1.03075e-13	1.62627e-12
GeneID:109317840	MYC	gene=MYC;model_evidence=Supporting evidence includes similarity to: 16 Proteins%2C and 100%25 coverage of the annotated genomic feature by RNAseq alignments%2C including 103 samples with support for all annotated introns;partial=true;product=v-myc avian myelocytomatosis viral oncogene homolog;start_range=.,254878470	0.602541	5.24051e-60	2.94602e-58
GeneID:109307331	CYR61	gene=CYR61;model_evidence=Supporting evidence includes similarity to: 13 Proteins%2C and 100%25 coverage of the annotated genomic feature by RNAseq alignments%2C including 63 samples with support for all annotated introns;product=cysteine rich angiogenic inducer 61	0.595158	1.29125e-83	9.94743e-82
GeneID:109317350	HK2	gene=HK2;model_evidence=Supporting evidence includes similarity to: 33 Proteins%2C and 100%25 coverage of the annotated genomic feature by RNAseq alignments%2C including 58 samples with support for all annotated introns;product=hexokinase 2	0.594144	3.52873e-59	1.95727e-57
GeneID:109311635	FAM49A	gene=FAM49A;model_evidence=Supporting evidence includes similarity to: 11 Proteins%2C and 100%25 coverage of the annotated genomic feature by RNAseq alignments%2C including 73 samples with support for all annotated introns;product=family with sequence similarity 49 member A%2C transcript variant X4	0.59391	1.82127e-22	4.45675e-21
