# Supplementary material for: Dynamic Changes in Host Gene Expression following In Vitro Viral Mimic Stimulation in Crocodile Cells
Source: Front Immunol. 2017 Nov 22;8:1634. doi: 10.3389/fimmu.2017.01634 (PMC5702629; doi:10.3389/fimmu.2017.01634)
Supplement: Supplementary file 1 [file Data_Sheet_1.zip › Data sheet 1/Table_S14.xlsx]

## Sheet: Table S14
Table S14: Detailed information for uniquely upregulated genes detected in dsDNA stimulated LV-1 cells at 48 hps; using a fold change threshold of >1.5, P-value of ≤ 0.05 and FDR-adjusted P values of ≤ 0.05.
Entrez ID	Gene symbol	Gene	Log2 fold-change at 48 hrs	P-value	FDR-corrected p-value
GeneID:109315746	LRRC17	gene=LRRC17;model_evidence=Supporting evidence includes similarity to: 4 Proteins%2C and 100%25 coverage of the annotated genomic feature by RNAseq alignments%2C including 52 samples with support for all annotated introns;product=leucine rich repeat containing 17%2C transcript variant X2	1.52547	4.79e-29	1.18e-27
GeneID:109309950	FAM196B	gene=FAM196B;model_evidence=Supporting evidence includes similarity to: 3 Proteins%2C and 100%25 coverage of the annotated genomic feature by RNAseq alignments%2C including 41 samples with support for all annotated introns;product=family with sequence similarity 196 member B	1.23167	0.000479298	0.00133937
GeneID:109307570	TCTEX1D1	gene=TCTEX1D1;model_evidence=Supporting evidence includes similarity to: 5 Proteins%2C and 100%25 coverage of the annotated genomic feature by RNAseq alignments%2C including 80 samples with support for all annotated introns;product=Tctex1 domain containing 1%2C transcript variant X2	1.22609	6.8e-05	0.000220043
GeneID:109313415	AHRR	gene=AHRR;model_evidence=Supporting evidence includes similarity to: 2 Proteins%2C and 100%25 coverage of the annotated genomic feature by RNAseq alignments%2C including 6 samples with support for all annotated introns;product=aryl-hydrocarbon receptor repressor	1.22168	1.88e-56	1.51e-54
GeneID:109324090	SLC18A2	gene=SLC18A2;model_evidence=Supporting evidence includes similarity to: 19 Proteins%2C and 100%25 coverage of the annotated genomic feature by RNAseq alignments%2C including 57 samples with support for all annotated introns;product=solute carrier family 18 member A2	1.20853	2.34e-16	2.57e-15
GeneID:109323547	MEGF10	gene=MEGF10;model_evidence=Supporting evidence includes similarity to: 15 Proteins%2C and 100%25 coverage of the annotated genomic feature by RNAseq alignments%2C including 54 samples with support for all annotated introns;product=multiple EGF like domains 10%2C transcript variant X1	1.20408	2.78e-08	1.42e-07
GeneID:109321642	LOC109321642	gene=LOC109321642;model_evidence=Supporting evidence includes similarity to: 100%25 coverage of the annotated genomic feature by RNAseq alignments%2C including 2 samples with support for all annotated introns;product=uncharacterized LOC109321642	1.19856	0.00431706	0.00996245
GeneID:109315076	SMIM5	gene=SMIM5;model_evidence=Supporting evidence includes similarity to: 3 Proteins%2C and 100%25 coverage of the annotated genomic feature by RNAseq alignments%2C including 71 samples with support for all annotated introns;product=small integral membrane protein 5	1.19691	2.78e-10	1.79e-09
GeneID:109307932	LOC109307932	gene=LOC109307932;model_evidence=Supporting evidence includes similarity to: 100%25 coverage of the annotated genomic feature by RNAseq alignments%2C including 1 sample with support for all annotated introns;product=uncharacterized LOC109307932	1.19415	0.000193891	0.000578474
GeneID:109317392	PLAT	gene=PLAT;model_evidence=Supporting evidence includes similarity to: 21 Proteins%2C and 100%25 coverage of the annotated genomic feature by RNAseq alignments%2C including 110 samples with support for all annotated introns;product=plasminogen activator%2C tissue type	1.19033	9.11e-48	5.63e-46
GeneID:109306608	LOC109306608	gene=LOC109306608;model_evidence=Supporting evidence includes similarity to: 22 Proteins%2C and 97%25 coverage of the annotated genomic feature by RNAseq alignments;product=macrophage mannose receptor 1-like	1.15074	0.00226	0.00553469
GeneID:109313282	RAD21L1	gene=RAD21L1;model_evidence=Supporting evidence includes similarity to: 7 Proteins%2C and 99%25 coverage of the annotated genomic feature by RNAseq alignments;product=RAD21 cohesin complex component like 1	1.1498	6.97e-13	5.78e-12
GeneID:109320632	AHNAK2	gene=AHNAK2;model_evidence=Supporting evidence includes similarity to: 2 Proteins%2C and 100%25 coverage of the annotated genomic feature by RNAseq alignments%2C including 9 samples with support for all annotated introns;product=AHNAK nucleoprotein 2%2C transcript variant X1	1.14538	3.35e-116	1.02e-113
GeneID:109307821	C1QTNF3	gene=C1QTNF3;model_evidence=Supporting evidence includes similarity to: 5 Proteins%2C and 98%25 coverage of the annotated genomic feature by RNAseq alignments;product=C1q and tumor necrosis factor related protein 3	1.09904	1.09e-12	8.86e-12
GeneID:109320263	PLXDC1	gene=PLXDC1;model_evidence=Supporting evidence includes similarity to: 11 Proteins%2C and 100%25 coverage of the annotated genomic feature by RNAseq alignments%2C including 19 samples with support for all annotated introns;product=plexin domain containing 1	1.05311	0.000641667	0.0017523
GeneID:109324690	LOC109324690	gene=LOC109324690;model_evidence=Supporting evidence includes similarity to: 98%25 coverage of the annotated genomic feature by RNAseq alignments%2C including 2 samples with support for all annotated introns;product=uncharacterized LOC109324690	1.04198	9.34e-05	0.000294431
GeneID:109308964	THSD4	gene=THSD4;model_evidence=Supporting evidence includes similarity to: 3 Proteins%2C and 100%25 coverage of the annotated genomic feature by RNAseq alignments%2C including 24 samples with support for all annotated introns;product=thrombospondin type 1 domain containing 4%2C transcript variant X2	1.03273	1.1e-32	3.36e-31
GeneID:109315777	SEMA3D	gene=SEMA3D;model_evidence=Supporting evidence includes similarity to: 29 Proteins%2C and 100%25 coverage of the annotated genomic feature by RNAseq alignments%2C including 15 samples with support for all annotated introns;product=semaphorin 3D%2C transcript variant X2	1.03127	0.000278394	0.000809873
GeneID:109316462	LOC109316462	gene=LOC109316462;model_evidence=Supporting evidence includes similarity to: 3 Proteins%2C and 100%25 coverage of the annotated genomic feature by RNAseq alignments%2C including 86 samples with support for all annotated introns;product=probable 2-ketogluconate reductase%2C transcript variant X2	1.00747	0.00524416	0.0118736
GeneID:109320184	LOC109320184	gene=LOC109320184;model_evidence=Supporting evidence includes similarity to: 4 Proteins%2C and 100%25 coverage of the annotated genomic feature by RNAseq alignments%2C including 62 samples with support for all annotated introns;product=p53 apoptosis effector related to PMP-22-like	1.00253	0.00859796	0.018558
GeneID:109313250	TP53INP2	gene=TP53INP2;model_evidence=Supporting evidence includes similarity to: 5 Proteins%2C and 99%25 coverage of the annotated genomic feature by RNAseq alignments%2C including 16 samples with support for all annotated introns;product=tumor protein p53 inducible nuclear protein 2	0.988698	2.07e-45	1.12e-43
GeneID:109310165	ARSI	gene=ARSI;model_evidence=Supporting evidence includes similarity to: 9 Proteins%2C and 100%25 coverage of the annotated genomic feature by RNAseq alignments%2C including 81 samples with support for all annotated introns;product=arylsulfatase family member I	0.982453	1.71e-23	3.01e-22
GeneID:109322913	LANCL1	gene=LANCL1;model_evidence=Supporting evidence includes similarity to: 17 Proteins%2C and 100%25 coverage of the annotated genomic feature by RNAseq alignments%2C including 123 samples with support for all annotated introns;product=LanC like 1	0.978622	1.92e-37	7.25e-36
GeneID:109322406	SPON2	gene=SPON2;model_evidence=Supporting evidence includes similarity to: 3 Proteins%2C and 100%25 coverage of the annotated genomic feature by RNAseq alignments%2C including 8 samples with support for all annotated introns;product=spondin 2	0.959414	4.07e-23	7.01e-22
GeneID:109310038	LOC109310038	gene=LOC109310038;model_evidence=Supporting evidence includes similarity to: 100%25 coverage of the annotated genomic feature by RNAseq alignments%2C including 1 sample with support for all annotated introns;product=uncharacterized LOC109310038	0.945813	4.28e-06	1.66e-05
GeneID:109310436	LOC109310436	gene=LOC109310436;model_evidence=Supporting evidence includes similarity to: 4 Proteins%2C and 100%25 coverage of the annotated genomic feature by RNAseq alignments%2C including 66 samples with support for all annotated introns;product=puratrophin-1-like	0.943131	2.31e-18	2.93e-17
GeneID:109307263	LOC109307263	gene=LOC109307263;model_evidence=Supporting evidence includes similarity to: 100%25 coverage of the annotated genomic feature by RNAseq alignments%2C including 18 samples with support for all annotated introns;product=uncharacterized LOC109307263	0.938676	0.0137756	0.0282205
GeneID:109307728	LIPG	gene=LIPG;model_evidence=Supporting evidence includes similarity to: 30 Proteins%2C and 100%25 coverage of the annotated genomic feature by RNAseq alignments%2C including 47 samples with support for all annotated introns;product=lipase G%2C endothelial type	0.936043	1.56e-27	3.61e-26
GeneID:109321865	LOC109321865	gene=LOC109321865;model_evidence=Supporting evidence includes similarity to: 9 Proteins%2C and 98%25 coverage of the annotated genomic feature by RNAseq alignments;product=alcohol dehydrogenase 1-like	0.935663	9.44e-07	4.02e-06
GeneID:109319813	BRE	gene=BRE;model_evidence=Supporting evidence includes similarity to: 18 Proteins%2C and 100%25 coverage of the annotated genomic feature by RNAseq alignments%2C including 103 samples with support for all annotated introns;product=brain and reproductive organ-expressed (TNFRSF1A modulator)	0.934174	1.93e-18	2.46e-17
GeneID:109312079	GDF7	gene=GDF7;model_evidence=Supporting evidence includes similarity to: 4 Proteins%2C and 98%25 coverage of the annotated genomic feature by RNAseq alignments;product=growth differentiation factor 7	0.902577	0.000146077	0.00044573
GeneID:109305807	DOPEY2	gene=DOPEY2;model_evidence=Supporting evidence includes similarity to: 2 Proteins%2C and 100%25 coverage of the annotated genomic feature by RNAseq alignments%2C including 8 samples with support for all annotated introns;product=dopey family member 2%2C transcript variant X1	0.89801	1.65e-44	8.58e-43
GeneID:109317377	SH2D6	gene=SH2D6;model_evidence=Supporting evidence includes similarity to: 100%25 coverage of the annotated genomic feature by RNAseq alignments%2C including 8 samples with support for all annotated introns;product=SH2 domain containing 6	0.897082	0.0111932	0.0235209
GeneID:109305862	LOC109305862	gene=LOC109305862;model_evidence=Supporting evidence includes similarity to: 24 Proteins%2C and 100%25 coverage of the annotated genomic feature by RNAseq alignments%2C including 66 samples with support for all annotated introns;product=cystathionine beta-synthase-like%2C transcript variant X1	0.886773	1.02e-142	5.77e-140
GeneID:109319400	PIANP	gene=PIANP;model_evidence=Supporting evidence includes similarity to: 7 Proteins%2C and 100%25 coverage of the annotated genomic feature by RNAseq alignments%2C including 81 samples with support for all annotated introns;product=PILR alpha associated neural protein	0.878071	2.1e-06	8.54e-06
GeneID:109313708	PAK3	gene=PAK3;model_evidence=Supporting evidence includes similarity to: 19 Proteins%2C and 100%25 coverage of the annotated genomic feature by RNAseq alignments%2C including 12 samples with support for all annotated introns;product=p21 (RAC1) activated kinase 3	0.877247	9.24e-20	1.3e-18
GeneID:109323239	CALCOCO1	gene=CALCOCO1;model_evidence=Supporting evidence includes similarity to: 8 Proteins%2C and 100%25 coverage of the annotated genomic feature by RNAseq alignments%2C including 46 samples with support for all annotated introns;product=calcium binding and coiled-coil domain 1%2C transcript variant X3	0.866571	1.6e-50	1.06e-48
GeneID:109319155	FAM187B	gene=FAM187B;model_evidence=Supporting evidence includes similarity to: 2 Proteins%2C and 97%25 coverage of the annotated genomic feature by RNAseq alignments;product=family with sequence similarity 187 member B	0.86308	0.0148078	0.0301078
GeneID:109320766	CUNH11orf74	gene=CUNH11orf74;model_evidence=Supporting evidence includes similarity to: 2 Proteins%2C and 92%25 coverage of the annotated genomic feature by RNAseq alignments;product=chromosome unknown C11orf74 homolog	0.86296	2.74e-10	1.77e-09
GeneID:109311337	CARD19	gene=CARD19;model_evidence=Supporting evidence includes similarity to: 5 Proteins%2C and 100%25 coverage of the annotated genomic feature by RNAseq alignments%2C including 11 samples with support for all annotated introns;product=caspase recruitment domain family member 19%2C transcript variant X3	0.858636	8.49e-17	9.67e-16
GeneID:109321311	BMF	gene=BMF;model_evidence=Supporting evidence includes similarity to: 2 Proteins%2C and 100%25 coverage of the annotated genomic feature by RNAseq alignments%2C including 3 samples with support for all annotated introns;product=Bcl2 modifying factor%2C transcript variant X5	0.855453	3.76e-12	2.92e-11
GeneID:109312573	KIAA0895	gene=KIAA0895;model_evidence=Supporting evidence includes similarity to: 5 Proteins%2C and 100%25 coverage of the annotated genomic feature by RNAseq alignments%2C including 9 samples with support for all annotated introns;product=KIAA0895 ortholog	0.849781	1.46e-09	8.74e-09
GeneID:109324959	PTGFRN	gene=PTGFRN;model_evidence=Supporting evidence includes similarity to: 6 Proteins%2C and 98%25 coverage of the annotated genomic feature by RNAseq alignments%2C including 95 samples with support for all annotated introns;product=prostaglandin F2 receptor inhibitor	0.849219	1.4e-12	1.13e-11
GeneID:109307132	PBX1	gene=PBX1;model_evidence=Supporting evidence includes similarity to: 16 Proteins%2C and 100%25 coverage of the annotated genomic feature by RNAseq alignments%2C including 62 samples with support for all annotated introns;product=PBX homeobox 1%2C transcript variant X1	0.845781	1.44e-23	2.53e-22
GeneID:109319298	LOC109319298	gene=LOC109319298;model_evidence=Supporting evidence includes similarity to: 100%25 coverage of the annotated genomic feature by RNAseq alignments%2C including 23 samples with support for all annotated introns;product=uncharacterized LOC109319298	0.845142	0.00583972	0.0131267
GeneID:109307724	RAB27B	gene=RAB27B;model_evidence=Supporting evidence includes similarity to: 16 Proteins%2C and 100%25 coverage of the annotated genomic feature by RNAseq alignments%2C including 25 samples with support for all annotated introns;product=RAB27B%2C member RAS oncogene family	0.842389	2.2e-29	5.6e-28
GeneID:109309354	SEC24D	gene=SEC24D;model_evidence=Supporting evidence includes similarity to: 7 Proteins%2C and 100%25 coverage of the annotated genomic feature by RNAseq alignments%2C including 38 samples with support for all annotated introns;product=SEC24 homolog D%2C COPII coat complex component%2C transcript variant X2	0.831651	5.91e-75	8.01e-73
GeneID:109307252	LOC109307252	gene=LOC109307252;model_evidence=Supporting evidence includes similarity to: 1 Protein%2C and 91%25 coverage of the annotated genomic feature by RNAseq alignments;product=putative ferric-chelate reductase 1	0.830993	0.00012213	0.000377273
GeneID:109321974	CCDC149	gene=CCDC149;model_evidence=Supporting evidence includes similarity to: 1 Protein%2C and 100%25 coverage of the annotated genomic feature by RNAseq alignments%2C including 22 samples with support for all annotated introns;product=coiled-coil domain containing 149	0.829553	0.0209095	0.040799
GeneID:109319209	TRIM55	gene=TRIM55;model_evidence=Supporting evidence includes similarity to: 15 Proteins%2C and 100%25 coverage of the annotated genomic feature by RNAseq alignments%2C including 3 samples with support for all annotated introns;product=tripartite motif containing 55%2C transcript variant X3	0.829274	0.00146982	0.00374584
GeneID:109319003	EFCAB3	gene=EFCAB3;model_evidence=Supporting evidence includes similarity to: 1 Protein%2C and 89%25 coverage of the annotated genomic feature by RNAseq alignments;product=EF-hand calcium binding domain 3	0.826643	0.022075	0.0427457
GeneID:109309023	TNFAIP8L3	gene=TNFAIP8L3;model_evidence=Supporting evidence includes similarity to: 15 Proteins%2C and 100%25 coverage of the annotated genomic feature by RNAseq alignments%2C including 32 samples with support for all annotated introns;product=TNF alpha induced protein 8 like 3	0.821086	1.58e-25	3.23e-24
GeneID:109315776	SEMA3A	gene=SEMA3A;model_evidence=Supporting evidence includes similarity to: 40 Proteins%2C and 100%25 coverage of the annotated genomic feature by RNAseq alignments%2C including 39 samples with support for all annotated introns;product=semaphorin 3A	0.81707	5.99e-109	1.53e-106
GeneID:109312510	NUDT13	gene=NUDT13;model_evidence=Supporting evidence includes similarity to: 5 Proteins%2C and 100%25 coverage of the annotated genomic feature by RNAseq alignments%2C including 12 samples with support for all annotated introns;product=nudix hydrolase 13%2C transcript variant X2	0.81105	3.42e-08	1.73e-07
GeneID:109320775	CCDC177	gene=CCDC177;model_evidence=Supporting evidence includes similarity to: 2 Proteins%2C and 98%25 coverage of the annotated genomic feature by RNAseq alignments;partial=true;product=coiled-coil domain containing 177	0.809966	1.6e-06	6.61e-06
GeneID:109317783	LOC109317783	gene=LOC109317783;model_evidence=Supporting evidence includes similarity to: 100%25 coverage of the annotated genomic feature by RNAseq alignments%2C including 90 samples with support for all annotated introns;product=transcription factor EB-like	0.807231	0.0109283	0.0230418
GeneID:109318510	KIAA1522	gene=KIAA1522;model_evidence=Supporting evidence includes similarity to: 2 Proteins%2C and 100%25 coverage of the annotated genomic feature by RNAseq alignments%2C including 46 samples with support for all annotated introns;product=KIAA1522 ortholog%2C transcript variant X1	0.80488	1.02e-27	2.38e-26
GeneID:109307445	LOC109307445	gene=LOC109307445;model_evidence=Supporting evidence includes similarity to: 28 Proteins%2C and 100%25 coverage of the annotated genomic feature by RNAseq alignments%2C including 101 samples with support for all annotated introns;product=cytochrome P450 4B1-like	0.804707	0.0084353	0.0182322
GeneID:109324408	RAPGEF3	gene=RAPGEF3;model_evidence=Supporting evidence includes similarity to: 3 Proteins%2C and 100%25 coverage of the annotated genomic feature by RNAseq alignments%2C including 40 samples with support for all annotated introns;product=Rap guanine nucleotide exchange factor 3	0.795603	5.32e-11	3.68e-10
GeneID:109312493	PALD1	gene=PALD1;model_evidence=Supporting evidence includes similarity to: 1 Protein%2C and 100%25 coverage of the annotated genomic feature by RNAseq alignments%2C including 15 samples with support for all annotated introns;product=phosphatase domain containing%2C paladin 1%2C transcript variant X1	0.795121	4.61e-09	2.6e-08
GeneID:109314493	LOC109314493	gene=LOC109314493;model_evidence=Supporting evidence includes similarity to: 1 Protein%2C and 61%25 coverage of the annotated genomic feature by RNAseq alignments;product=urokinase plasminogen activator surface receptor-like	0.794367	0.0228037	0.0440473
GeneID:109320880	ADSSL1	gene=ADSSL1;model_evidence=Supporting evidence includes similarity to: 14 Proteins%2C and 100%25 coverage of the annotated genomic feature by RNAseq alignments%2C including 26 samples with support for all annotated introns;partial=true;product=adenylosuccinate synthase like 1;start_range=.,102352624	0.789307	8.21e-36	2.84e-34
GeneID:109321684	LOC109321684	gene=LOC109321684;model_evidence=Supporting evidence includes similarity to: 100%25 coverage of the annotated genomic feature by RNAseq alignments%2C including 12 samples with support for all annotated introns;product=uncharacterized LOC109321684	0.787931	1.25e-06	5.25e-06
GeneID:109315296	ARHGEF4	gene=ARHGEF4;model_evidence=Supporting evidence includes similarity to: 10 Proteins%2C and 100%25 coverage of the annotated genomic feature by RNAseq alignments%2C including 4 samples with support for all annotated introns;product=Rho guanine nucleotide exchange factor 4%2C transcript variant X1	0.786882	0.000161458	0.000488839
GeneID:109318812	FAM217B	gene=FAM217B;model_evidence=Supporting evidence includes similarity to: 3 Proteins%2C and 98%25 coverage of the annotated genomic feature by RNAseq alignments;product=family with sequence similarity 217 member B	0.786704	2.77e-07	1.25e-06
GeneID:109320777	SMOC1	gene=SMOC1;model_evidence=Supporting evidence includes similarity to: 8 Proteins%2C and 98%25 coverage of the annotated genomic feature by RNAseq alignments;product=SPARC related modular calcium binding 1	0.786282	0.00234243	0.00571414
GeneID:109318891	SP6	gene=SP6;model_evidence=Supporting evidence includes similarity to: 7 Proteins%2C and 100%25 coverage of the annotated genomic feature by RNAseq alignments%2C including 27 samples with support for all annotated introns;product=Sp6 transcription factor	0.784664	0.013413	0.02755
GeneID:109316470	LOC109316470	gene=LOC109316470;model_evidence=Supporting evidence includes similarity to: 100%25 coverage of the annotated genomic feature by RNAseq alignments%2C including 63 samples with support for all annotated introns;product=coiled-coil domain-containing protein 77-like	0.783464	0.0225328	0.0435848
GeneID:109306284	GAS6	gene=GAS6;model_evidence=Supporting evidence includes similarity to: 9 Proteins%2C and 100%25 coverage of the annotated genomic feature by RNAseq alignments%2C including 57 samples with support for all annotated introns;partial=true;product=growth arrest specific 6;start_range=.,92559657	0.775684	6.75e-40	2.89e-38
GeneID:109322084	PDGFRA	gene=PDGFRA;model_evidence=Supporting evidence includes similarity to: 16 Proteins%2C and 100%25 coverage of the annotated genomic feature by RNAseq alignments%2C including 81 samples with support for all annotated introns;product=platelet derived growth factor receptor alpha	0.775268	7.93e-72	1.02e-69
GeneID:109313459	LOC109313459	gene=LOC109313459;model_evidence=Supporting evidence includes similarity to: 5 Proteins%2C and 100%25 coverage of the annotated genomic feature by RNAseq alignments%2C including 12 samples with support for all annotated introns;product=forkhead box protein J1-B-like%2C transcript variant X5	0.771634	2.76e-06	1.11e-05
GeneID:109316274	CCND2	gene=CCND2;model_evidence=Supporting evidence includes similarity to: 16 Proteins%2C and 100%25 coverage of the annotated genomic feature by RNAseq alignments%2C including 107 samples with support for all annotated introns;product=cyclin D2%2C transcript variant X2	0.76192	8.17e-63	8.03e-61
GeneID:109309969	NFE2L3	gene=NFE2L3;model_evidence=Supporting evidence includes similarity to: 5 Proteins%2C and 100%25 coverage of the annotated genomic feature by RNAseq alignments%2C including 44 samples with support for all annotated introns;product=nuclear factor%2C erythroid 2 like 3	0.757494	1.59e-13	1.4e-12
GeneID:109308437	TNIK	gene=TNIK;model_evidence=Supporting evidence includes similarity to: 8 Proteins%2C and 99%25 coverage of the annotated genomic feature by RNAseq alignments;product=TRAF2 and NCK interacting kinase	0.756622	2.46e-52	1.76e-50
GeneID:109320302	THRA	gene=THRA;model_evidence=Supporting evidence includes similarity to: 53 Proteins%2C and 100%25 coverage of the annotated genomic feature by RNAseq alignments%2C including 45 samples with support for all annotated introns;product=thyroid hormone receptor%2C alpha%2C transcript variant X2	0.751738	5.34e-17	6.21e-16
GeneID:109324404	LOC109324404	gene=LOC109324404;model_evidence=Supporting evidence includes similarity to: 1 Protein%2C and 100%25 coverage of the annotated genomic feature by RNAseq alignments%2C including 108 samples with support for all annotated introns;partial=true;product=glycoprotein-N-acetylgalactosamine 3-beta-galactosyltransferase 1-A-like;start_range=.,985650	0.750819	0.000378013	0.00107856
GeneID:109318268	NT5DC2	gene=NT5DC2;model_evidence=Supporting evidence includes similarity to: 5 Proteins%2C and 100%25 coverage of the annotated genomic feature by RNAseq alignments%2C including 95 samples with support for all annotated introns;product=5'-nucleotidase domain containing 2	0.750276	2.78e-79	4.18e-77
GeneID:109321681	RPS6KA5	gene=RPS6KA5;model_evidence=Supporting evidence includes similarity to: 13 Proteins%2C and 100%25 coverage of the annotated genomic feature by RNAseq alignments%2C including 12 samples with support for all annotated introns;product=ribosomal protein S6 kinase A5%2C transcript variant X2	0.749014	3.15e-18	3.96e-17
GeneID:109309319	ETV1	gene=ETV1;model_evidence=Supporting evidence includes similarity to: 10 Proteins%2C and 100%25 coverage of the annotated genomic feature by RNAseq alignments%2C including 29 samples with support for all annotated introns;product=ETS variant 1%2C transcript variant X3	0.746791	3.24e-46	1.83e-44
GeneID:109315508	LOC109315508	gene=LOC109315508;model_evidence=Supporting evidence includes similarity to: 100%25 coverage of the annotated genomic feature by RNAseq alignments%2C including 1 sample with support for all annotated introns;product=uncharacterized LOC109315508	0.743669	0.0183889	0.0365029
GeneID:109318320	FAM212A	gene=FAM212A;model_evidence=Supporting evidence includes similarity to: 1 Protein%2C and 100%25 coverage of the annotated genomic feature by RNAseq alignments;product=family with sequence similarity 212 member A	0.741871	5.53e-24	1.01e-22
GeneID:109323530	PIP5K1B	gene=PIP5K1B;model_evidence=Supporting evidence includes similarity to: 16 Proteins%2C and 100%25 coverage of the annotated genomic feature by RNAseq alignments%2C including 23 samples with support for all annotated introns;product=phosphatidylinositol-4-phosphate 5-kinase type 1 beta%2C transcript variant X1	0.737064	4.38e-09	2.48e-08
GeneID:109318808	LOC109318808	gene=LOC109318808;model_evidence=Supporting evidence includes similarity to: 100%25 coverage of the annotated genomic feature by RNAseq alignments%2C including 13 samples with support for all annotated introns;product=uncharacterized LOC109318808	0.736314	1.08e-11	7.97e-11
GeneID:109323143	HOXC12	gene=HOXC12;model_evidence=Supporting evidence includes similarity to: 6 Proteins%2C and 77%25 coverage of the annotated genomic feature by RNAseq alignments;product=homeobox C12	0.734917	1.5e-10	9.95e-10
GeneID:109305926	MID1IP1	gene=MID1IP1;model_evidence=Supporting evidence includes similarity to: 10 Proteins%2C and 100%25 coverage of the annotated genomic feature by RNAseq alignments%2C including 54 samples with support for all annotated introns;product=MID1 interacting protein 1	0.732709	2.34e-25	4.73e-24
GeneID:109317920	PIGR	gene=PIGR;model_evidence=Supporting evidence includes similarity to: 13 Proteins%2C and 100%25 coverage of the annotated genomic feature by RNAseq alignments%2C including 1 sample with support for all annotated introns;product=polymeric immunoglobulin receptor	0.731069	0.0208022	0.0406278
GeneID:109318085	IL18	gene=IL18;model_evidence=Supporting evidence includes similarity to: 18 Proteins%2C and 100%25 coverage of the annotated genomic feature by RNAseq alignments%2C including 2 samples with support for all annotated introns;product=interleukin 18%2C transcript variant X2	0.730651	4.8e-76	6.65e-74
GeneID:109324155	GRK5	gene=GRK5;model_evidence=Supporting evidence includes similarity to: 28 Proteins%2C and 100%25 coverage of the annotated genomic feature by RNAseq alignments%2C including 9 samples with support for all annotated introns;product=G protein-coupled receptor kinase 5%2C transcript variant X1	0.730482	2.62e-05	9.05e-05
GeneID:109309141	RGMA	gene=RGMA;model_evidence=Supporting evidence includes similarity to: 14 Proteins%2C and 100%25 coverage of the annotated genomic feature by RNAseq alignments%2C including 27 samples with support for all annotated introns;product=repulsive guidance molecule family member a	0.729435	1.77e-16	1.96e-15
GeneID:109321685	CUNH14orf159	gene=CUNH14orf159;model_evidence=Supporting evidence includes similarity to: 5 Proteins%2C and 100%25 coverage of the annotated genomic feature by RNAseq alignments%2C including 59 samples with support for all annotated introns;product=chromosome unknown C14orf159 homolog%2C transcript variant X1	0.727829	1.29e-10	8.58e-10
GeneID:109313203	LOC109313203	gene=LOC109313203;model_evidence=Supporting evidence includes similarity to: 100%25 coverage of the annotated genomic feature by RNAseq alignments%2C including 28 samples with support for all annotated introns;product=solute carrier family 12 member 7-like	0.726054	5.33e-06	2.05e-05
GeneID:109308331	WWTR1	gene=WWTR1;model_evidence=Supporting evidence includes similarity to: 17 Proteins%2C and 100%25 coverage of the annotated genomic feature by RNAseq alignments%2C including 106 samples with support for all annotated introns;product=WW domain containing transcription regulator 1	0.723419	7.17e-87	1.3e-84
GeneID:109307278	LOC109307278	gene=LOC109307278;model_evidence=Supporting evidence includes similarity to: 100%25 coverage of the annotated genomic feature by RNAseq alignments%2C including 105 samples with support for all annotated introns;product=uncharacterized LOC109307278	0.718825	0.0197247	0.0388149
GeneID:109309747	LOC109309747	gene=LOC109309747;model_evidence=Supporting evidence includes similarity to: 12 Proteins%2C and 100%25 coverage of the annotated genomic feature by RNAseq alignments%2C including 26 samples with support for all annotated introns;product=kynurenine/alpha-aminoadipate aminotransferase%2C mitochondrial-like%2C transcript variant X1	0.717338	6.55e-07	2.84e-06
GeneID:109318544	EXTL1	gene=EXTL1;model_evidence=Supporting evidence includes similarity to: 19 Proteins%2C and 100%25 coverage of the annotated genomic feature by RNAseq alignments%2C including 66 samples with support for all annotated introns;partial=true;product=exostosin like glycosyltransferase 1	0.712602	0.0042312	0.00978602
GeneID:109313011	PIK3IP1	gene=PIK3IP1;model_evidence=Supporting evidence includes similarity to: 7 Proteins%2C and 95%25 coverage of the annotated genomic feature by RNAseq alignments;partial=true;product=phosphoinositide-3-kinase interacting protein 1;start_range=.,18232655	0.71158	1.45e-29	3.77e-28
GeneID:109317567	KDM5B	gene=KDM5B;model_evidence=Supporting evidence includes similarity to: 10 Proteins%2C and 100%25 coverage of the annotated genomic feature by RNAseq alignments%2C including 78 samples with support for all annotated introns;product=lysine demethylase 5B%2C transcript variant X2	0.710019	1.92e-63	1.98e-61
GeneID:109315911	BHLHE41	gene=BHLHE41;model_evidence=Supporting evidence includes similarity to: 2 Proteins%2C and 96%25 coverage of the annotated genomic feature by RNAseq alignments;product=basic helix-loop-helix family member e41	0.708411	0.00107757	0.00280226
GeneID:109306643	WASF3	gene=WASF3;model_evidence=Supporting evidence includes similarity to: 7 Proteins%2C and 100%25 coverage of the annotated genomic feature by RNAseq alignments%2C including 28 samples with support for all annotated introns;product=WAS protein family member 3%2C transcript variant X1	0.707926	3.6e-14	3.35e-13
GeneID:109322170	EIF2AK3	gene=EIF2AK3;model_evidence=Supporting evidence includes similarity to: 10 Proteins%2C and 100%25 coverage of the annotated genomic feature by RNAseq alignments%2C including 93 samples with support for all annotated introns;product=eukaryotic translation initiation factor 2 alpha kinase 3%2C transcript variant X3	0.704913	6.12e-50	4e-48
GeneID:109310255	RGS14	gene=RGS14;product=LOW QUALITY PROTEIN: regulator of G-protein signaling 14	0.700691	1.21e-09	7.28e-09
GeneID:109308080	VCAN	gene=VCAN;model_evidence=Supporting evidence includes similarity to: 29 Proteins%2C and 100%25 coverage of the annotated genomic feature by RNAseq alignments%2C including 48 samples with support for all annotated introns;product=versican%2C transcript variant X1	0.700246	7.52e-94	1.59e-91
GeneID:109319108	RHOU	gene=RHOU;model_evidence=Supporting evidence includes similarity to: 33 Proteins%2C and 97%25 coverage of the annotated genomic feature by RNAseq alignments;product=ras homolog family member U	0.699968	3.06e-41	1.39e-39
GeneID:109306485	LACC1	gene=LACC1;model_evidence=Supporting evidence includes similarity to: 6 Proteins%2C and 100%25 coverage of the annotated genomic feature by RNAseq alignments%2C including 80 samples with support for all annotated introns;product=laccase domain containing 1	0.698659	1.34e-19	1.87e-18
GeneID:109316517	CREB3L2	gene=CREB3L2;model_evidence=Supporting evidence includes similarity to: 1 Protein%2C and 100%25 coverage of the annotated genomic feature by RNAseq alignments%2C including 47 samples with support for all annotated introns;product=cAMP responsive element binding protein 3 like 2	0.698384	4.05e-59	3.56e-57
GeneID:109316209	BCL2L11	gene=BCL2L11;model_evidence=Supporting evidence includes similarity to: 6 Proteins%2C and 100%25 coverage of the annotated genomic feature by RNAseq alignments%2C including 1 sample with support for all annotated introns;product=BCL2 like 11%2C transcript variant X5	0.695496	6.38e-26	1.34e-24
GeneID:109319431	LOC109319431	gene=LOC109319431;model_evidence=Supporting evidence includes similarity to: 3 Proteins%2C and 100%25 coverage of the annotated genomic feature by RNAseq alignments%2C including 15 samples with support for all annotated introns;product=phosphofurin acidic cluster sorting protein 2-like%2C transcript variant X5	0.695165	2.13e-13	1.86e-12
GeneID:109307254	PALMD	gene=PALMD;model_evidence=Supporting evidence includes similarity to: 3 Proteins%2C and 100%25 coverage of the annotated genomic feature by RNAseq alignments%2C including 93 samples with support for all annotated introns;product=palmdelphin	0.693851	0.00195995	0.00486093
GeneID:109311272	MGLL	gene=MGLL;model_evidence=Supporting evidence includes similarity to: 5 Proteins%2C and 100%25 coverage of the annotated genomic feature by RNAseq alignments%2C including 103 samples with support for all annotated introns;product=monoglyceride lipase%2C transcript variant X1	0.69346	3.1e-24	5.76e-23
GeneID:109315125	SLC22A23	gene=SLC22A23;model_evidence=Supporting evidence includes similarity to: 6 Proteins%2C and 100%25 coverage of the annotated genomic feature by RNAseq alignments%2C including 27 samples with support for all annotated introns;product=solute carrier family 22 member 23%2C transcript variant X2	0.693379	0.000676805	0.0018362
GeneID:109319585	EFEMP1	gene=EFEMP1;model_evidence=Supporting evidence includes similarity to: 4 Proteins%2C and 100%25 coverage of the annotated genomic feature by RNAseq alignments%2C including 98 samples with support for all annotated introns;product=EGF containing fibulin like extracellular matrix protein 1%2C transcript variant X1	0.690839	2.58e-92	5.28e-90
GeneID:109307296	TGFBR3	gene=TGFBR3;model_evidence=Supporting evidence includes similarity to: 1 Protein%2C and 100%25 coverage of the annotated genomic feature by RNAseq alignments%2C including 100 samples with support for all annotated introns;product=transforming growth factor beta receptor 3%2C transcript variant X5	0.690504	3.11e-76	4.36e-74
GeneID:109310891	LOC109310891	gene=LOC109310891;model_evidence=Supporting evidence includes similarity to: 17 Proteins%2C and 100%25 coverage of the annotated genomic feature by RNAseq alignments%2C including 2 samples with support for all annotated introns;product=diacylglycerol O-acyltransferase 2-like	0.688299	5.56e-05	0.000182612
GeneID:109310361	GAN	gene=GAN;model_evidence=Supporting evidence includes similarity to: 5 Proteins%2C and 100%25 coverage of the annotated genomic feature by RNAseq alignments%2C including 6 samples with support for all annotated introns;partial=true;product=gigaxonin;start_range=.,33560113	0.687777	7.77e-07	3.34e-06
GeneID:109319410	LSR	gene=LSR;model_evidence=Supporting evidence includes similarity to: 3 Proteins%2C and 100%25 coverage of the annotated genomic feature by RNAseq alignments%2C including 43 samples with support for all annotated introns;partial=true;product=lipolysis stimulated lipoprotein receptor	0.687704	2.61e-06	1.05e-05
GeneID:109317793	LOC109317793	gene=LOC109317793;model_evidence=Supporting evidence includes similarity to: 2 Proteins%2C and 100%25 coverage of the annotated genomic feature by RNAseq alignments%2C including 2 samples with support for all annotated introns;product=CMRF35-like molecule 9%2C transcript variant X3	0.687659	8.63e-14	7.79e-13
GeneID:109312398	APC2	gene=APC2;model_evidence=Supporting evidence includes similarity to: 7 Proteins%2C and 99%25 coverage of the annotated genomic feature by RNAseq alignments;product=APC2%2C WNT signaling pathway regulator	0.687431	7.11e-17	8.15e-16
GeneID:109313367	JMJD8	gene=JMJD8;model_evidence=Supporting evidence includes similarity to: 5 Proteins%2C and 100%25 coverage of the annotated genomic feature by RNAseq alignments%2C including 18 samples with support for all annotated introns;product=jumonji domain containing 8%2C transcript variant X1	0.686976	1.88e-25	3.82e-24
GeneID:109308365	CUNH3orf33	gene=CUNH3orf33;model_evidence=Supporting evidence includes similarity to: 2 Proteins%2C and 100%25 coverage of the annotated genomic feature by RNAseq alignments%2C including 23 samples with support for all annotated introns;product=chromosome unknown C3orf33 homolog%2C transcript variant X3	0.686567	0.00197775	0.00489922
GeneID:109314117	MEGF9	gene=MEGF9;model_evidence=Supporting evidence includes similarity to: 4 Proteins%2C and 100%25 coverage of the annotated genomic feature by RNAseq alignments%2C including 10 samples with support for all annotated introns;partial=true;product=multiple EGF like domains 9	0.686359	1.41e-12	1.13e-11
GeneID:109315517	LOC109315517	gene=LOC109315517;model_evidence=Supporting evidence includes similarity to: 100%25 coverage of the annotated genomic feature by RNAseq alignments%2C including 23 samples with support for all annotated introns;product=uncharacterized LOC109315517	0.6857	0.00185686	0.00462639
GeneID:109305962	LOC109305962	gene=LOC109305962;model_evidence=Supporting evidence includes similarity to: 2 Proteins%2C and 100%25 coverage of the annotated genomic feature by RNAseq alignments%2C including 93 samples with support for all annotated introns;product=organic solute transporter subunit alpha-like	0.685638	0.00246065	0.0059805
GeneID:109305530	PDX1	gene=PDX1;model_evidence=Supporting evidence includes similarity to: 11 Proteins%2C and 64%25 coverage of the annotated genomic feature by RNAseq alignments;partial=true;product=pancreatic and duodenal homeobox 1;start_range=.,165752027	0.684695	0.017114	0.0342225
GeneID:109309154	IGF1R	gene=IGF1R;model_evidence=Supporting evidence includes similarity to: 17 Proteins%2C and 100%25 coverage of the annotated genomic feature by RNAseq alignments%2C including 21 samples with support for all annotated introns;product=insulin like growth factor 1 receptor%2C transcript variant X2	0.684391	2.37e-41	1.09e-39
GeneID:109315360	PASK	gene=PASK;model_evidence=Supporting evidence includes similarity to: 11 Proteins%2C and 100%25 coverage of the annotated genomic feature by RNAseq alignments%2C including 37 samples with support for all annotated introns;product=PAS domain containing serine/threonine kinase%2C transcript variant X1	0.683818	1.37e-46	8.05e-45
GeneID:109321165	LOC109321165	gene=LOC109321165;model_evidence=Supporting evidence includes similarity to: 100%25 coverage of the annotated genomic feature by RNAseq alignments%2C including 27 samples with support for all annotated introns;product=uncharacterized LOC109321165%2C transcript variant X2	0.682262	7.35e-10	4.5e-09
GeneID:109319735	TGFB2	gene=TGFB2;model_evidence=Supporting evidence includes similarity to: 8 Proteins%2C and 100%25 coverage of the annotated genomic feature by RNAseq alignments%2C including 112 samples with support for all annotated introns;product=transforming growth factor beta 2	0.679704	2.8e-27	6.35e-26
GeneID:109321453	PRR5L	gene=PRR5L;model_evidence=Supporting evidence includes similarity to: 7 Proteins%2C and 100%25 coverage of the annotated genomic feature by RNAseq alignments%2C including 71 samples with support for all annotated introns;product=proline rich 5 like	0.679006	3.97e-20	5.65e-19
GeneID:109320719	GNG2	gene=GNG2;model_evidence=Supporting evidence includes similarity to: 27 Proteins%2C and 100%25 coverage of the annotated genomic feature by RNAseq alignments%2C including 50 samples with support for all annotated introns;product=G protein subunit gamma 2%2C transcript variant X2	0.678911	8.06e-19	1.06e-17
GeneID:109323283	IFT74	gene=IFT74;model_evidence=Supporting evidence includes similarity to: 8 Proteins%2C and 98%25 coverage of the annotated genomic feature by RNAseq alignments;product=intraflagellar transport 74	0.67866	0.00178967	0.00447419
GeneID:109324061	MYOF	gene=MYOF;model_evidence=Supporting evidence includes similarity to: 4 Proteins%2C and 100%25 coverage of the annotated genomic feature by RNAseq alignments%2C including 57 samples with support for all annotated introns;product=myoferlin%2C transcript variant X4	0.677603	5.93e-93	1.23e-90
GeneID:109311503	PAQR8	gene=PAQR8;model_evidence=Supporting evidence includes similarity to: 7 Proteins%2C and 100%25 coverage of the annotated genomic feature by RNAseq alignments%2C including 25 samples with support for all annotated introns;product=progestin and adipoQ receptor family member 8	0.674131	0.00055249	0.00152478
GeneID:109311874	MANEA	gene=MANEA;model_evidence=Supporting evidence includes similarity to: 18 Proteins%2C and 100%25 coverage of the annotated genomic feature by RNAseq alignments%2C including 33 samples with support for all annotated introns;product=mannosidase endo-alpha	0.672473	1.78e-17	2.13e-16
GeneID:109315783	TMEM243	gene=TMEM243;model_evidence=Supporting evidence includes similarity to: 2 Proteins%2C and 100%25 coverage of the annotated genomic feature by RNAseq alignments%2C including 24 samples with support for all annotated introns;product=transmembrane protein 243%2C transcript variant X1	0.672171	0.00147066	0.00374722
GeneID:109311165	CHL1	gene=CHL1;model_evidence=Supporting evidence includes similarity to: 22 Proteins%2C and 100%25 coverage of the annotated genomic feature by RNAseq alignments%2C including 13 samples with support for all annotated introns;product=cell adhesion molecule L1 like%2C transcript variant X10	0.671666	1.14e-06	4.82e-06
GeneID:109319546	LGALSL	gene=LGALSL;model_evidence=Supporting evidence includes similarity to: 9 Proteins%2C and 100%25 coverage of the annotated genomic feature by RNAseq alignments%2C including 109 samples with support for all annotated introns;product=galectin like	0.671039	1.3e-07	6.14e-07
GeneID:109314669	SREBF1	gene=SREBF1;model_evidence=Supporting evidence includes similarity to: 7 Proteins%2C and 100%25 coverage of the annotated genomic feature by RNAseq alignments%2C including 11 samples with support for all annotated introns;product=sterol regulatory element binding transcription factor 1%2C transcript variant X3	0.670783	3.35e-79	4.98e-77
GeneID:109321211	ABCD4	gene=ABCD4;model_evidence=Supporting evidence includes similarity to: 1 Protein%2C and 100%25 coverage of the annotated genomic feature by RNAseq alignments%2C including 25 samples with support for all annotated introns;product=ATP binding cassette subfamily D member 4%2C transcript variant X4	0.667743	6.75e-62	6.48e-60
GeneID:109305929	AQP1	gene=AQP1;model_evidence=Supporting evidence includes similarity to: 12 Proteins%2C and 100%25 coverage of the annotated genomic feature by RNAseq alignments%2C including 115 samples with support for all annotated introns;product=aquaporin 1 (Colton blood group)	0.666711	0.00322321	0.00763731
GeneID:109313743	SLC16A2	gene=SLC16A2;model_evidence=Supporting evidence includes similarity to: 13 Proteins%2C and 100%25 coverage of the annotated genomic feature by RNAseq alignments%2C including 101 samples with support for all annotated introns;partial=true;product=solute carrier family 16 member 2;start_range=.,13589744	0.66486	0.000207971	0.00061797
GeneID:109318395	NCMAP	gene=NCMAP;model_evidence=Supporting evidence includes similarity to: 1 Protein%2C and 100%25 coverage of the annotated genomic feature by RNAseq alignments%2C including 18 samples with support for all annotated introns;product=non-compact myelin associated protein	0.663515	4.84e-09	2.71e-08
GeneID:109313706	DCX	gene=DCX;model_evidence=Supporting evidence includes similarity to: 2 Proteins%2C and 100%25 coverage of the annotated genomic feature by RNAseq alignments%2C including 17 samples with support for all annotated introns;product=doublecortin%2C transcript variant X3	0.662552	1.89e-57	1.58e-55
GeneID:109324542	BNIP3L	gene=BNIP3L;model_evidence=Supporting evidence includes similarity to: 10 Proteins%2C and 100%25 coverage of the annotated genomic feature by RNAseq alignments%2C including 77 samples with support for all annotated introns;product=BCL2 interacting protein 3 like	0.660268	1.11e-61	1.05e-59
GeneID:109319854	LOC109319854	gene=LOC109319854;model_evidence=Supporting evidence includes similarity to: 100%25 coverage of the annotated genomic feature by RNAseq alignments%2C including 16 samples with support for all annotated introns;product=uncharacterized LOC109319854%2C transcript variant X5	0.660133	2.83e-61	2.62e-59
GeneID:109311722	MYRIP	gene=MYRIP;model_evidence=Supporting evidence includes similarity to: 11 Proteins%2C and 100%25 coverage of the annotated genomic feature by RNAseq alignments%2C including 6 samples with support for all annotated introns;product=myosin VIIA and Rab interacting protein%2C transcript variant X2	0.659558	2.41e-16	2.64e-15
GeneID:109312997	ULK1	gene=ULK1;model_evidence=Supporting evidence includes similarity to: 4 Proteins%2C and 97%25 coverage of the annotated genomic feature by RNAseq alignments;product=unc-51 like autophagy activating kinase 1	0.658982	3.38e-11	2.39e-10
GeneID:109314667	TOM1L2	gene=TOM1L2;model_evidence=Supporting evidence includes similarity to: 10 Proteins%2C and 100%25 coverage of the annotated genomic feature by RNAseq alignments%2C including 80 samples with support for all annotated introns;product=target of myb1 like 2 membrane trafficking protein%2C transcript variant X2	0.658281	1.38e-46	8.05e-45
GeneID:109306555	NEK5	gene=NEK5;model_evidence=Supporting evidence includes similarity to: 2 Proteins%2C and 100%25 coverage of the annotated genomic feature by RNAseq alignments%2C including 11 samples with support for all annotated introns;product=NIMA related kinase 5%2C transcript variant X3	0.657591	0.00253737	0.00615479
GeneID:109324716	LOC109324716	gene=LOC109324716;model_evidence=Supporting evidence includes similarity to: 3 Proteins%2C and 100%25 coverage of the annotated genomic feature by RNAseq alignments%2C including 2 samples with support for all annotated introns;product=cornifin alpha-like%2C transcript variant X3	0.656977	4.37e-07	1.94e-06
GeneID:109315500	RAB3IP	gene=RAB3IP;model_evidence=Supporting evidence includes similarity to: 12 Proteins%2C and 100%25 coverage of the annotated genomic feature by RNAseq alignments%2C including 85 samples with support for all annotated introns;product=RAB3A interacting protein%2C transcript variant X2	0.656686	1.24e-13	1.1e-12
GeneID:109306176	INPP4A	gene=INPP4A;model_evidence=Supporting evidence includes similarity to: 3 Proteins%2C and 100%25 coverage of the annotated genomic feature by RNAseq alignments%2C including 30 samples with support for all annotated introns;product=inositol polyphosphate-4-phosphatase type I A%2C transcript variant X8	0.654332	5.79e-47	3.42e-45
GeneID:109309677	LOC109309677	gene=LOC109309677;model_evidence=Supporting evidence includes similarity to: 100%25 coverage of the annotated genomic feature by RNAseq alignments%2C including 2 samples with support for all annotated introns;product=uncharacterized LOC109309677%2C transcript variant X3	0.653716	2.46e-06	9.97e-06
GeneID:109313055	SNPH	gene=SNPH;model_evidence=Supporting evidence includes similarity to: 9 Proteins%2C and 100%25 coverage of the annotated genomic feature by RNAseq alignments%2C including 8 samples with support for all annotated introns;product=syntaphilin%2C transcript variant X2	0.653558	2.95e-10	1.9e-09
GeneID:109313430	SBK1	gene=SBK1;model_evidence=Supporting evidence includes similarity to: 7 Proteins%2C and 100%25 coverage of the annotated genomic feature by RNAseq alignments%2C including 17 samples with support for all annotated introns;product=SH3 domain binding kinase 1%2C transcript variant X2	0.647202	2.6e-07	1.18e-06
GeneID:109310819	APLN	gene=APLN;model_evidence=Supporting evidence includes similarity to: 2 Proteins%2C and 97%25 coverage of the annotated genomic feature by RNAseq alignments;product=apelin	0.646565	1.28e-51	8.78e-50
GeneID:109316684	TSHZ1	gene=TSHZ1;model_evidence=Supporting evidence includes similarity to: 8 Proteins%2C and 100%25 coverage of the annotated genomic feature by RNAseq alignments%2C including 97 samples with support for all annotated introns;product=teashirt zinc finger homeobox 1	0.645449	1.77e-27	4.07e-26
GeneID:109316728	TEF	gene=TEF;model_evidence=Supporting evidence includes similarity to: 6 Proteins%2C and 100%25 coverage of the annotated genomic feature by RNAseq alignments%2C including 27 samples with support for all annotated introns;product=TEF%2C PAR bZIP transcription factor%2C transcript variant X3	0.644039	2.02e-47	1.22e-45
GeneID:109307342	SVIL	gene=SVIL;model_evidence=Supporting evidence includes similarity to: 3 Proteins%2C and 100%25 coverage of the annotated genomic feature by RNAseq alignments%2C including 3 samples with support for all annotated introns;product=supervillin%2C transcript variant X10	0.643829	1.54e-27	3.57e-26
GeneID:109313202	PPP1R16B	gene=PPP1R16B;model_evidence=Supporting evidence includes similarity to: 5 Proteins%2C and 100%25 coverage of the annotated genomic feature by RNAseq alignments%2C including 22 samples with support for all annotated introns;product=protein phosphatase 1 regulatory subunit 16B	0.642924	2.78e-05	9.55e-05
GeneID:109313801	PNPLA7	gene=PNPLA7;model_evidence=Supporting evidence includes similarity to: 2 Proteins%2C and 100%25 coverage of the annotated genomic feature by RNAseq alignments%2C including 40 samples with support for all annotated introns;product=patatin like phospholipase domain containing 7%2C transcript variant X3	0.641909	3.83e-33	1.19e-31
GeneID:109319370	CLSTN3	gene=CLSTN3;model_evidence=Supporting evidence includes similarity to: 14 Proteins%2C and 100%25 coverage of the annotated genomic feature by RNAseq alignments%2C including 105 samples with support for all annotated introns;product=calsyntenin 3	0.641168	2.74e-09	1.59e-08
GeneID:109314261	MMP23B	gene=MMP23B;model_evidence=Supporting evidence includes similarity to: 6 Proteins%2C and 100%25 coverage of the annotated genomic feature by RNAseq alignments%2C including 82 samples with support for all annotated introns;product=matrix metallopeptidase 23B%2C transcript variant X1	0.640947	0.0210377	0.0410171
GeneID:109323524	PRUNE2	gene=PRUNE2;model_evidence=Supporting evidence includes similarity to: 8 Proteins%2C and 100%25 coverage of the annotated genomic feature by RNAseq alignments%2C including 13 samples with support for all annotated introns;product=prune homolog 2%2C transcript variant X4	0.640743	7.99e-30	2.12e-28
GeneID:109305713	CREM	gene=CREM;model_evidence=Supporting evidence includes similarity to: 12 Proteins%2C and 76%25 coverage of the annotated genomic feature by RNAseq alignments;product=cAMP responsive element modulator	0.638339	1.84e-07	8.52e-07
GeneID:109309263	LOC109309263	gene=LOC109309263;model_evidence=Supporting evidence includes similarity to: 100%25 coverage of the annotated genomic feature by RNAseq alignments%2C including 78 samples with support for all annotated introns;product=uncharacterized LOC109309263	0.637449	0.0109873	0.0231506
GeneID:109317849	COLEC12	gene=COLEC12;model_evidence=Supporting evidence includes similarity to: 6 Proteins%2C and 100%25 coverage of the annotated genomic feature by RNAseq alignments%2C including 73 samples with support for all annotated introns;product=collectin subfamily member 12	0.635507	2.88e-23	5.01e-22
GeneID:109317813	LOC109317813	gene=LOC109317813;model_evidence=Supporting evidence includes similarity to: 2 Proteins%2C and 100%25 coverage of the annotated genomic feature by RNAseq alignments%2C including 38 samples with support for all annotated introns;product=uncharacterized protein C3orf18 homolog%2C transcript variant X3	0.634022	1.01e-14	9.76e-14
GeneID:109324128	BNIP3	gene=BNIP3;model_evidence=Supporting evidence includes similarity to: 7 Proteins%2C and 100%25 coverage of the annotated genomic feature by RNAseq alignments%2C including 122 samples with support for all annotated introns;product=BCL2 interacting protein 3	0.633423	4.73e-19	6.34e-18
GeneID:109309349	PDE5A	gene=PDE5A;model_evidence=Supporting evidence includes similarity to: 16 Proteins%2C and 100%25 coverage of the annotated genomic feature by RNAseq alignments%2C including 28 samples with support for all annotated introns;product=phosphodiesterase 5A%2C transcript variant X1	0.632705	7.41e-05	0.000238292
GeneID:109309507	MTHFD2L	gene=MTHFD2L;model_evidence=Supporting evidence includes similarity to: 13 Proteins%2C and 100%25 coverage of the annotated genomic feature by RNAseq alignments%2C including 4 samples with support for all annotated introns;product=methylenetetrahydrofolate dehydrogenase (NADP+ dependent) 2-like	0.631486	4.96e-17	5.77e-16
GeneID:109305684	POU1F1	gene=POU1F1;model_evidence=Supporting evidence includes similarity to: 2 Proteins%2C and 96%25 coverage of the annotated genomic feature by RNAseq alignments;product=POU class 1 homeobox 1%2C transcript variant X1	0.631147	1.14e-08	6.11e-08
GeneID:109316588	TMEM263	gene=TMEM263;model_evidence=Supporting evidence includes similarity to: 4 Proteins%2C and 100%25 coverage of the annotated genomic feature by RNAseq alignments%2C including 50 samples with support for all annotated introns;product=transmembrane protein 263%2C transcript variant X1	0.630422	1.34e-48	8.54e-47
GeneID:109320116	PLEKHG1	gene=PLEKHG1;model_evidence=Supporting evidence includes similarity to: 4 Proteins%2C and 100%25 coverage of the annotated genomic feature by RNAseq alignments%2C including 15 samples with support for all annotated introns;product=pleckstrin homology and RhoGEF domain containing G1	0.629441	3.07e-18	3.87e-17
GeneID:109316004	MBOAT1	gene=MBOAT1;model_evidence=Supporting evidence includes similarity to: 2 Proteins%2C and 100%25 coverage of the annotated genomic feature by RNAseq alignments%2C including 45 samples with support for all annotated introns;product=membrane bound O-acyltransferase domain containing 1%2C transcript variant X3	0.628324	7.69e-24	1.4e-22
GeneID:109317041	GATSL2	gene=GATSL2;model_evidence=Supporting evidence includes similarity to: 13 Proteins%2C and 100%25 coverage of the annotated genomic feature by RNAseq alignments%2C including 119 samples with support for all annotated introns;product=GATS protein like 2%2C transcript variant X1	0.628176	0.00031518	0.00091031
GeneID:109305942	ADCYAP1R1	gene=ADCYAP1R1;model_evidence=Supporting evidence includes similarity to: 17 Proteins%2C and 100%25 coverage of the annotated genomic feature by RNAseq alignments%2C including 9 samples with support for all annotated introns;product=ADCYAP receptor type I%2C transcript variant X4	0.627443	1.75e-16	1.94e-15
GeneID:109315726	ATXN1	gene=ATXN1;model_evidence=Supporting evidence includes similarity to: 10 Proteins%2C and 100%25 coverage of the annotated genomic feature by RNAseq alignments%2C including 16 samples with support for all annotated introns;product=ataxin 1%2C transcript variant X1	0.627166	1.48e-19	2.05e-18
GeneID:109317586	LOC109317586	gene=LOC109317586;model_evidence=Supporting evidence includes similarity to: 6 Proteins%2C and 100%25 coverage of the annotated genomic feature by RNAseq alignments%2C including 45 samples with support for all annotated introns;product=alpha-1%2C3-mannosyl-glycoprotein 4-beta-N-acetylglucosaminyltransferase C-like	0.62606	1.5e-28	3.62e-27
GeneID:109320781	MAP3K9	gene=MAP3K9;model_evidence=Supporting evidence includes similarity to: 15 Proteins%2C and 100%25 coverage of the annotated genomic feature by RNAseq alignments%2C including 2 samples with support for all annotated introns;partial=true;product=mitogen-activated protein kinase kinase kinase 9	0.62087	0.00416766	0.00966054
GeneID:109314556	GPRC5B	gene=GPRC5B;model_evidence=Supporting evidence includes similarity to: 8 Proteins%2C and 100%25 coverage of the annotated genomic feature by RNAseq alignments%2C including 107 samples with support for all annotated introns;product=G protein-coupled receptor class C group 5 member B	0.620115	0.001372	0.00350944
GeneID:109315779	KIAA1324L	gene=KIAA1324L;model_evidence=Supporting evidence includes similarity to: 8 Proteins%2C and 100%25 coverage of the annotated genomic feature by RNAseq alignments%2C including 7 samples with support for all annotated introns;product=KIAA1324 like	0.619666	2.61e-25	5.22e-24
GeneID:109307297	LOC109307297	gene=LOC109307297;model_evidence=Supporting evidence includes similarity to: 100%25 coverage of the annotated genomic feature by RNAseq alignments%2C including 28 samples with support for all annotated introns;product=uncharacterized LOC109307297	0.618118	0.000104684	0.000326694
GeneID:109320029	AFDN	gene=AFDN;model_evidence=Supporting evidence includes similarity to: 2 Proteins%2C and 100%25 coverage of the annotated genomic feature by RNAseq alignments%2C including 27 samples with support for all annotated introns;product=afadin%2C adherens junction formation factor%2C transcript variant X13	0.617614	1.28e-66	1.49e-64
GeneID:109318950	MAPT	gene=MAPT;model_evidence=Supporting evidence includes similarity to: 1 Protein%2C and 100%25 coverage of the annotated genomic feature by RNAseq alignments%2C including 9 samples with support for all annotated introns;product=microtubule associated protein tau%2C transcript variant X2	0.615878	4.11e-06	1.6e-05
GeneID:109310053	FGF1	gene=FGF1;model_evidence=Supporting evidence includes similarity to: 27 Proteins%2C and 100%25 coverage of the annotated genomic feature by RNAseq alignments%2C including 2 samples with support for all annotated introns;product=fibroblast growth factor 1%2C transcript variant X2	0.614471	0.0057273	0.0128833
GeneID:109318228	LOC109318228	gene=LOC109318228;model_evidence=Supporting evidence includes similarity to: 22 Proteins%2C and 100%25 coverage of the annotated genomic feature by RNAseq alignments%2C including 70 samples with support for all annotated introns;product=aldehyde dehydrogenase family 3 member B1-like%2C transcript variant X1	0.612808	0.023236	0.0447509
GeneID:109305776	IFNAR1	gene=IFNAR1;model_evidence=Supporting evidence includes similarity to: 6 Proteins%2C and 100%25 coverage of the annotated genomic feature by RNAseq alignments%2C including 77 samples with support for all annotated introns;product=interferon alpha and beta receptor subunit 1%2C transcript variant X2	0.612301	3.11e-42	1.46e-40
GeneID:109319736	LOC109319736	gene=LOC109319736;model_evidence=Supporting evidence includes similarity to: 100%25 coverage of the annotated genomic feature by RNAseq alignments%2C including 109 samples with support for all annotated introns;product=uncharacterized LOC109319736	0.61197	8.8e-19	1.15e-17
GeneID:109316711	SGSM3	gene=SGSM3;model_evidence=Supporting evidence includes similarity to: 2 Proteins%2C and 100%25 coverage of the annotated genomic feature by RNAseq alignments%2C including 63 samples with support for all annotated introns;product=small G protein signaling modulator 3%2C transcript variant X1	0.611748	1.18e-15	1.23e-14
GeneID:109324521	ZBTB16	gene=ZBTB16;model_evidence=Supporting evidence includes similarity to: 14 Proteins%2C and 100%25 coverage of the annotated genomic feature by RNAseq alignments%2C including 20 samples with support for all annotated introns;product=zinc finger and BTB domain containing 16	0.608682	5.13e-11	3.56e-10
GeneID:109313005	MMP11	gene=MMP11;model_evidence=Supporting evidence includes similarity to: 11 Proteins%2C and 98%25 coverage of the annotated genomic feature by RNAseq alignments;product=matrix metallopeptidase 11	0.607978	1.26e-19	1.75e-18
GeneID:109310928	GLA	gene=GLA;model_evidence=Supporting evidence includes similarity to: 12 Proteins%2C and 100%25 coverage of the annotated genomic feature by RNAseq alignments%2C including 84 samples with support for all annotated introns;product=galactosidase alpha%2C transcript variant X2	0.60793	1.89e-15	1.94e-14
GeneID:109319576	LOC109319576	gene=LOC109319576;model_evidence=Supporting evidence includes similarity to: 100%25 coverage of the annotated genomic feature by RNAseq alignments%2C including 5 samples with support for all annotated introns;product=uncharacterized LOC109319576	0.60704	0.000401486	0.00114011
GeneID:109321466	EGLN3	gene=EGLN3;model_evidence=Supporting evidence includes similarity to: 9 Proteins%2C and 100%25 coverage of the annotated genomic feature by RNAseq alignments%2C including 121 samples with support for all annotated introns;product=egl-9 family hypoxia inducible factor 3	0.606769	2.77e-37	1.03e-35
GeneID:109323228	LOC109323228	gene=LOC109323228;model_evidence=Supporting evidence includes similarity to: 100%25 coverage of the annotated genomic feature by RNAseq alignments%2C including 8 samples with support for all annotated introns;product=uncharacterized LOC109323228	0.604243	5.09e-09	2.84e-08
GeneID:109309092	CFAP161	gene=CFAP161;model_evidence=Supporting evidence includes similarity to: 3 Proteins%2C and 100%25 coverage of the annotated genomic feature by RNAseq alignments%2C including 88 samples with support for all annotated introns;product=cilia and flagella associated protein 161%2C transcript variant X1	0.604185	1.09e-10	7.33e-10
GeneID:109313082	XKR7	gene=XKR7;model_evidence=Supporting evidence includes similarity to: 14 Proteins%2C and 100%25 coverage of the annotated genomic feature by RNAseq alignments%2C including 24 samples with support for all annotated introns;product=XK related 7	0.603245	2.2e-05	7.72e-05
GeneID:109306582	SMAD9	gene=SMAD9;model_evidence=Supporting evidence includes similarity to: 28 Proteins%2C and 100%25 coverage of the annotated genomic feature by RNAseq alignments%2C including 23 samples with support for all annotated introns;product=SMAD family member 9%2C transcript variant X1	0.60128	4.08e-09	2.31e-08
GeneID:109318711	LAMA5	gene=LAMA5;model_evidence=Supporting evidence includes similarity to: 4 Proteins%2C and 100%25 coverage of the annotated genomic feature by RNAseq alignments%2C including 19 samples with support for all annotated introns;partial=true;product=laminin subunit alpha 5	0.600792	1.28e-47	7.86e-46
GeneID:109308992	PRTG	gene=PRTG;model_evidence=Supporting evidence includes similarity to: 2 Proteins%2C and 99%25 coverage of the annotated genomic feature by RNAseq alignments;product=protogenin	0.599844	0.00493688	0.0112452
GeneID:109314391	LOC109314391	gene=LOC109314391;model_evidence=Supporting evidence includes similarity to: 5 Proteins%2C and 100%25 coverage of the annotated genomic feature by RNAseq alignments%2C including 113 samples with support for all annotated introns;product=arylacetamide deacetylase-like 4	0.599486	0.000189996	0.000568211
GeneID:109320181	ARFGEF3	gene=ARFGEF3;model_evidence=Supporting evidence includes similarity to: 1 Protein%2C and 100%25 coverage of the annotated genomic feature by RNAseq alignments%2C including 5 samples with support for all annotated introns;product=ARFGEF family member 3%2C transcript variant X4	0.599116	8.26e-17	9.42e-16
GeneID:109321187	GCHFR	gene=GCHFR;model_evidence=Supporting evidence includes similarity to: 3 Proteins%2C and 100%25 coverage of the annotated genomic feature by RNAseq alignments%2C including 107 samples with support for all annotated introns;product=GTP cyclohydrolase I feedback regulator%2C transcript variant X2	0.598637	8.44e-43	4.13e-41
GeneID:109319855	LOC109319855	gene=LOC109319855;model_evidence=Supporting evidence includes similarity to: 1 Protein%2C and 100%25 coverage of the annotated genomic feature by RNAseq alignments;product=uncharacterized LOC109319855	0.598594	0.00100636	0.00263354
GeneID:109306076	ARHGAP6	gene=ARHGAP6;model_evidence=Supporting evidence includes similarity to: 15 Proteins%2C and 100%25 coverage of the annotated genomic feature by RNAseq alignments%2C including 34 samples with support for all annotated introns;product=Rho GTPase activating protein 6%2C transcript variant X1	0.597327	7.66e-06	2.88e-05
GeneID:109318238	LOC109318238	gene=LOC109318238;model_evidence=Supporting evidence includes similarity to: 30 Proteins%2C and 100%25 coverage of the annotated genomic feature by RNAseq alignments%2C including 22 samples with support for all annotated introns;product=zinc finger protein 771-like	0.595485	3.17e-13	2.71e-12
GeneID:109316291	FAR2	gene=FAR2;model_evidence=Supporting evidence includes similarity to: 9 Proteins%2C and 100%25 coverage of the annotated genomic feature by RNAseq alignments%2C including 67 samples with support for all annotated introns;product=fatty acyl-CoA reductase 2%2C transcript variant X1	0.595064	8.02e-45	4.22e-43
GeneID:109320814	TEAD2	gene=TEAD2;model_evidence=Supporting evidence includes similarity to: 100%25 coverage of the annotated genomic feature by RNAseq alignments%2C including 2 samples with support for all annotated introns;product=TEA domain transcription factor 2%2C transcript variant X2	0.595006	4.83e-19	6.46e-18
GeneID:109319881	LOC109319881	gene=LOC109319881;model_evidence=Supporting evidence includes similarity to: 100%25 coverage of the annotated genomic feature by RNAseq alignments%2C including 10 samples with support for all annotated introns;product=uncharacterized LOC109319881	0.593677	0.00327868	0.00775989
GeneID:109314083	PBX3	gene=PBX3;model_evidence=Supporting evidence includes similarity to: 13 Proteins%2C and 100%25 coverage of the annotated genomic feature by RNAseq alignments%2C including 88 samples with support for all annotated introns;product=PBX homeobox 3%2C transcript variant X1	0.592929	6.04e-07	2.63e-06
GeneID:109308896	TMEM266	gene=TMEM266;model_evidence=Supporting evidence includes similarity to: 2 Proteins%2C and 100%25 coverage of the annotated genomic feature by RNAseq alignments%2C including 6 samples with support for all annotated introns;product=transmembrane protein 266%2C transcript variant X1	0.592548	0.00535044	0.0120988
GeneID:109323085	RBM45	gene=RBM45;model_evidence=Supporting evidence includes similarity to: 1 Protein%2C and 100%25 coverage of the annotated genomic feature by RNAseq alignments%2C including 49 samples with support for all annotated introns;product=RNA binding motif protein 45%2C transcript variant X2	0.591668	0.0027692	0.00665248
GeneID:109322524	TMEM37	gene=TMEM37;model_evidence=Supporting evidence includes similarity to: 2 Proteins%2C and 94%25 coverage of the annotated genomic feature by RNAseq alignments;product=transmembrane protein 37	0.588585	3.87e-06	1.52e-05
GeneID:109310615	EFHB	gene=EFHB;model_evidence=Supporting evidence includes similarity to: 5 Proteins%2C and 100%25 coverage of the annotated genomic feature by RNAseq alignments%2C including 62 samples with support for all annotated introns;product=EF-hand domain family member B	0.588349	0.00640929	0.0142479
GeneID:109316674	DDX17	gene=DDX17;model_evidence=Supporting evidence includes similarity to: 11 Proteins%2C and 100%25 coverage of the annotated genomic feature by RNAseq alignments%2C including 116 samples with support for all annotated introns;product=DEAD-box helicase 17	0.588332	6.09e-26	1.29e-24
GeneID:109310207	HIBADH	gene=HIBADH;model_evidence=Supporting evidence includes similarity to: 3 Proteins%2C and 100%25 coverage of the annotated genomic feature by RNAseq alignments%2C including 113 samples with support for all annotated introns;product=3-hydroxyisobutyrate dehydrogenase%2C transcript variant X1	0.586966	1.66e-24	3.14e-23
GeneID:109305657	MPZL1	gene=MPZL1;model_evidence=Supporting evidence includes similarity to: 2 Proteins%2C and 100%25 coverage of the annotated genomic feature by RNAseq alignments%2C including 3 samples with support for all annotated introns;product=myelin protein zero like 1%2C transcript variant X1	0.586641	1.98e-64	2.13e-62
GeneID:109313196	LOC109313196	gene=LOC109313196;model_evidence=Supporting evidence includes similarity to: 100%25 coverage of the annotated genomic feature by RNAseq alignments%2C including 111 samples with support for all annotated introns;product=uncharacterized LOC109313196	0.58622	0.000311	0.000898862
