# Supplementary material for: Dynamic Changes in Host Gene Expression following In Vitro Viral Mimic Stimulation in Crocodile Cells
Source: Front Immunol. 2017 Nov 22;8:1634. doi: 10.3389/fimmu.2017.01634 (PMC5702629; doi:10.3389/fimmu.2017.01634)
Supplement: Supplementary file 1 [file Data_Sheet_1.zip › Data sheet 1/Table_S15.xlsx]

## Sheet: Table S15
Table S15: Detailed information for uniquely downregulated genes detected in dsRNA stimulated LV-1 cells at 24 hps; using a fold change threshold of >1.5, P-value of ≤ 0.05 and FDR-adjusted P values of ≤ 0.05.
Entrez ID	Gene symbol	Gene	Log2 fold-change at 24 hrs	P-value	FDR-corrected p-value
genes	SYMBOL	ANNOTATION	R24vsC24.logFC	R24vsC24.PValue	R24vsC24.FDR
GeneID:109318069	POU2AF1	gene=POU2AF1;model_evidence=Supporting evidence includes similarity to: 3 Proteins%2C and 100%25 coverage of the annotated genomic feature by RNAseq alignments%2C including 14 samples with support for all annotated introns;product=POU class 2 associating factor 1	-1.71958	0.000282189	0.00128814
GeneID:109324336	LOC109324336	gene=LOC109324336;model_evidence=Supporting evidence includes similarity to: 30 Proteins%2C and 100%25 coverage of the annotated genomic feature by RNAseq alignments%2C including 97 samples with support for all annotated introns;product=retinol dehydrogenase 16-like	-1.16263	0.0107145	0.0311694
GeneID:109324602	LOC109324602	gene=LOC109324602;model_evidence=Supporting evidence includes similarity to: 9 Proteins%2C and 100%25 coverage of the annotated genomic feature by RNAseq alignments%2C including 23 samples with support for all annotated introns;product=mas-related G-protein coupled receptor member H-like	-1.06365	0.0130329	0.0368989
GeneID:109319877	RASGRP3	gene=RASGRP3;model_evidence=Supporting evidence includes similarity to: 11 Proteins%2C and 100%25 coverage of the annotated genomic feature by RNAseq alignments%2C including 69 samples with support for all annotated introns;product=RAS guanyl releasing protein 3%2C transcript variant X2	-1.00297	0.00503186	0.0163195
GeneID:109320730	LOC109320730	gene=LOC109320730;model_evidence=Supporting evidence includes similarity to: 100%25 coverage of the annotated genomic feature by RNAseq alignments%2C including 51 samples with support for all annotated introns;product=uncharacterized LOC109320730%2C transcript variant X1	-0.908271	0.0053542	0.0171952
GeneID:109314622	LOC109314622	gene=LOC109314622;model_evidence=Supporting evidence includes similarity to: 100%25 coverage of the annotated genomic feature by RNAseq alignments%2C including 5 samples with support for all annotated introns;product=uncharacterized LOC109314622	-0.883481	0.000251951	0.00116414
GeneID:109323896	VAX1	gene=VAX1;model_evidence=Supporting evidence includes similarity to: 8 Proteins%2C and 89%25 coverage of the annotated genomic feature by RNAseq alignments;product=ventral anterior homeobox 1	-0.847692	0.0115069	0.0331316
GeneID:109309071	DLX5	gene=DLX5;model_evidence=Supporting evidence includes similarity to: 13 Proteins%2C and 100%25 coverage of the annotated genomic feature by RNAseq alignments%2C including 60 samples with support for all annotated introns;product=distal-less homeobox 5	-0.785697	0.0023756	0.00860096
GeneID:109318531	MANEAL	gene=MANEAL;model_evidence=Supporting evidence includes similarity to: 5 Proteins%2C and 71%25 coverage of the annotated genomic feature by RNAseq alignments;product=mannosidase endo-alpha like	-0.774373	0.00508467	0.0164652
GeneID:109306476	RGCC	gene=RGCC;model_evidence=Supporting evidence includes similarity to: 5 Proteins%2C and 100%25 coverage of the annotated genomic feature by RNAseq alignments%2C including 89 samples with support for all annotated introns;product=regulator of cell cycle%2C transcript variant X1	-0.760421	2.97372e-06	2.03131e-05
GeneID:109315479	LOC109315479	gene=LOC109315479;model_evidence=Supporting evidence includes similarity to: 28 Proteins%2C and 100%25 coverage of the annotated genomic feature by RNAseq alignments%2C including 13 samples with support for all annotated introns;product=glioma pathogenesis-related protein 1-like	-0.759281	0.0110205	0.0319257
GeneID:109322015	DLC1	gene=DLC1;model_evidence=Supporting evidence includes similarity to: 25 Proteins%2C and 100%25 coverage of the annotated genomic feature by RNAseq alignments%2C including 34 samples with support for all annotated introns;product=DLC1 Rho GTPase activating protein%2C transcript variant X3	-0.745185	7.10406e-91	5.71992e-89
GeneID:109324090	SLC18A2	gene=SLC18A2;model_evidence=Supporting evidence includes similarity to: 19 Proteins%2C and 100%25 coverage of the annotated genomic feature by RNAseq alignments%2C including 57 samples with support for all annotated introns;product=solute carrier family 18 member A2	-0.697999	0.000406928	0.00178379
GeneID:109307617	METTL11B	gene=METTL11B;model_evidence=Supporting evidence includes similarity to: 6 Proteins%2C and 98%25 coverage of the annotated genomic feature by RNAseq alignments;product=methyltransferase like 11B	-0.673344	0.000131741	0.00065774
GeneID:109324716	LOC109324716	gene=LOC109324716;model_evidence=Supporting evidence includes similarity to: 3 Proteins%2C and 100%25 coverage of the annotated genomic feature by RNAseq alignments%2C including 2 samples with support for all annotated introns;product=cornifin alpha-like%2C transcript variant X3	-0.666756	3.99337e-05	0.00022219
GeneID:109314141	OLFML2A	gene=OLFML2A;model_evidence=Supporting evidence includes similarity to: 7 Proteins%2C and 84%25 coverage of the annotated genomic feature by RNAseq alignments;product=olfactomedin like 2A	-0.662421	0.00568904	0.0180844
GeneID:109309344	NDNF	gene=NDNF;model_evidence=Supporting evidence includes similarity to: 6 Proteins%2C and 100%25 coverage of the annotated genomic feature by RNAseq alignments%2C including 88 samples with support for all annotated introns;product=neuron derived neurotrophic factor	-0.652593	0.00981134	0.0289333
GeneID:109316353	SCUBE1	gene=SCUBE1;model_evidence=Supporting evidence includes similarity to: 4 Proteins%2C and 100%25 coverage of the annotated genomic feature by RNAseq alignments%2C including 24 samples with support for all annotated introns;product=signal peptide%2C CUB domain and EGF like domain containing 1%2C transcript variant X1	-0.645394	9.83298e-06	6.18526e-05
GeneID:109307903	LOC109307903	gene=LOC109307903;model_evidence=Supporting evidence includes similarity to: 2 Proteins%2C and 100%25 coverage of the annotated genomic feature by RNAseq alignments%2C including 68 samples with support for all annotated introns;product=molybdopterin synthase sulfur carrier subunit-like%2C transcript variant X2	-0.641699	0.00371082	0.0126498
GeneID:109320024	THBS2	gene=THBS2;model_evidence=Supporting evidence includes similarity to: 18 Proteins%2C and 100%25 coverage of the annotated genomic feature by RNAseq alignments%2C including 75 samples with support for all annotated introns;product=thrombospondin 2%2C transcript variant X1	-0.606631	6.75916e-74	4.53518e-72
GeneID:109309870	NIPAL4	gene=NIPAL4;model_evidence=Supporting evidence includes similarity to: 8 Proteins%2C and 94%25 coverage of the annotated genomic feature by RNAseq alignments;product=NIPA like domain containing 4	-0.601679	6.28929e-05	0.000336003
GeneID:109308772	LOC109308772	gene=LOC109308772;model_evidence=Supporting evidence includes similarity to: 11 Proteins%2C and 91%25 coverage of the annotated genomic feature by RNAseq alignments;product=transmembrane protein 2-like	-0.592467	2.11803e-57	1.13446e-55
GeneID:109317658	LOC109317658	gene=LOC109317658;model_evidence=Supporting evidence includes similarity to: 100%25 coverage of the annotated genomic feature by RNAseq alignments%2C including 38 samples with support for all annotated introns;product=uncharacterized LOC109317658	-0.591353	0.0102194	0.0299743
