# Supplementary material for: Dynamic Changes in Host Gene Expression following In Vitro Viral Mimic Stimulation in Crocodile Cells
Source: Front Immunol. 2017 Nov 22;8:1634. doi: 10.3389/fimmu.2017.01634 (PMC5702629; doi:10.3389/fimmu.2017.01634)
Supplement: Supplementary file 1 [file Data_Sheet_1.zip › Data sheet 1/Table_S16.xlsx]

## Sheet: Table S16
Table S16: Detailed information for uniquely downregulated genes detected in dsRNA stimulated LV-1 cells at 48 hps; using a fold change threshold of >1.5, P-value of ≤ 0.05 and FDR-adjusted P values of ≤ 0.05.
Entrez ID	Gene symbol	Gene	Log2 fold-change at 48 hrs	P-value	FDR-corrected p-value
GeneID:109318282	MUSTN1	gene=MUSTN1;model_evidence=Supporting evidence includes similarity to: 4 Proteins%2C and 100%25 coverage of the annotated genomic feature by RNAseq alignments%2C including 15 samples with support for all annotated introns;product=musculoskeletal%2C embryonic nuclear protein 1%2C transcript variant X1	-1.93368	2.32408e-05	5.67603e-05
GeneID:109310616	LOC109310616	gene=LOC109310616;model_evidence=Supporting evidence includes similarity to: 100%25 coverage of the annotated genomic feature by RNAseq alignments%2C including 78 samples with support for all annotated introns;product=uncharacterized LOC109310616	-1.86258	0.000131889	0.000296085
GeneID:109324483	PDE1B	gene=PDE1B;model_evidence=Supporting evidence includes similarity to: 5 Proteins%2C and 100%25 coverage of the annotated genomic feature by RNAseq alignments%2C including 53 samples with support for all annotated introns;product=phosphodiesterase 1B	-1.78536	3.65077e-07	1.06577e-06
GeneID:109320562	GIPC3	gene=GIPC3;model_evidence=Supporting evidence includes similarity to: 1 Protein%2C and 87%25 coverage of the annotated genomic feature by RNAseq alignments;product=GIPC PDZ domain containing family member 3	-1.77755	0.000164478	0.000364663
GeneID:109314709	LOC109314709	gene=LOC109314709;model_evidence=Supporting evidence includes similarity to: 11 Proteins%2C and 100%25 coverage of the annotated genomic feature by RNAseq alignments%2C including 85 samples with support for all annotated introns;product=cytochrome P450 3A21-like	-1.7623	1.72398e-06	4.7131e-06
GeneID:109316751	FAM69C	gene=FAM69C;model_evidence=Supporting evidence includes similarity to: 4 Proteins%2C and 100%25 coverage of the annotated genomic feature by RNAseq alignments%2C including 78 samples with support for all annotated introns;product=family with sequence similarity 69 member C	-1.74859	1.21015e-05	3.05042e-05
GeneID:109323322	MYL5	gene=MYL5;model_evidence=Supporting evidence includes similarity to: 18 Proteins%2C and 100%25 coverage of the annotated genomic feature by RNAseq alignments%2C including 1 sample with support for all annotated introns;product=myosin light chain 5	-1.66334	3.95011e-40	4.93962e-39
GeneID:109306613	ALOX5AP	gene=ALOX5AP;model_evidence=Supporting evidence includes similarity to: 10 Proteins%2C and 100%25 coverage of the annotated genomic feature by RNAseq alignments%2C including 106 samples with support for all annotated introns;product=arachidonate 5-lipoxygenase activating protein	-1.59263	0.000261687	0.000567185
GeneID:109324055	LOC109324055	gene=LOC109324055;model_evidence=Supporting evidence includes similarity to: 100%25 coverage of the annotated genomic feature by RNAseq alignments%2C including 100 samples with support for all annotated introns;product=uncharacterized LOC109324055	-1.53875	4.4742e-17	2.52775e-16
GeneID:109318143	SERPING1	gene=SERPING1;model_evidence=Supporting evidence includes similarity to: 10 Proteins%2C and 100%25 coverage of the annotated genomic feature by RNAseq alignments%2C including 118 samples with support for all annotated introns;product=serpin family G member 1%2C transcript variant X1	-1.47271	2.65491e-36	3.03696e-35
GeneID:109322680	FN1	gene=FN1;model_evidence=Supporting evidence includes similarity to: 7 Proteins%2C and 100%25 coverage of the annotated genomic feature by RNAseq alignments%2C including 101 samples with support for all annotated introns;product=fibronectin 1%2C transcript variant X6	-1.47179	1.59756e-242	1.19387e-240
GeneID:109321008	LOC109321008	gene=LOC109321008;model_evidence=Supporting evidence includes similarity to: 14 Proteins%2C and 94%25 coverage of the annotated genomic feature by RNAseq alignments;product=carbonic anhydrase 3-like	-1.44941	1.0356e-05	2.62581e-05
GeneID:109319897	VIT	gene=VIT;model_evidence=Supporting evidence includes similarity to: 4 Proteins%2C and 100%25 coverage of the annotated genomic feature by RNAseq alignments%2C including 9 samples with support for all annotated introns;product=vitrin%2C transcript variant X2	-1.36461	1.94707e-08	6.34536e-08
GeneID:109318476	LOC109318476	gene=LOC109318476;model_evidence=Supporting evidence includes similarity to: 100%25 coverage of the annotated genomic feature by RNAseq alignments%2C including 23 samples with support for all annotated introns;product=uncharacterized LOC109318476	-1.34391	0.000258797	0.000561409
GeneID:109311801	COL12A1	gene=COL12A1;model_evidence=Supporting evidence includes similarity to: 16 Proteins%2C and 100%25 coverage of the annotated genomic feature by RNAseq alignments%2C including 18 samples with support for all annotated introns;product=collagen type XII alpha 1 chain%2C transcript variant X1	-1.2917	6.6608e-238	4.94802e-236
GeneID:109321249	LSP1	gene=LSP1;model_evidence=Supporting evidence includes similarity to: 4 Proteins%2C and 100%25 coverage of the annotated genomic feature by RNAseq alignments%2C including 114 samples with support for all annotated introns;product=lymphocyte-specific protein 1%2C transcript variant X1	-1.29005	3.22971e-100	9.95229e-99
GeneID:109307383	LOC109307383	gene=LOC109307383;model_evidence=Supporting evidence includes similarity to: 100%25 coverage of the annotated genomic feature by RNAseq alignments%2C including 27 samples with support for all annotated introns;product=uncharacterized LOC109307383	-1.25636	0.00021288	0.000466667
GeneID:109317000	HSPB1	gene=HSPB1;model_evidence=Supporting evidence includes similarity to: 4 Proteins%2C and 100%25 coverage of the annotated genomic feature by RNAseq alignments%2C including 117 samples with support for all annotated introns;product=heat shock protein family B (small) member 1	-1.23989	2.29716e-63	4.40377e-62
GeneID:109319127	TMEM52B	gene=TMEM52B;model_evidence=Supporting evidence includes similarity to: 3 Proteins%2C and 100%25 coverage of the annotated genomic feature by RNAseq alignments%2C including 91 samples with support for all annotated introns;product=transmembrane protein 52B	-1.23148	4.56081e-10	1.67163e-09
GeneID:109311513	GATA4	gene=GATA4;model_evidence=Supporting evidence includes similarity to: 11 Proteins%2C and 100%25 coverage of the annotated genomic feature by RNAseq alignments%2C including 49 samples with support for all annotated introns;product=GATA binding protein 4%2C transcript variant X2	-1.22842	0.0120785	0.02059
GeneID:109322599	GCG	gene=GCG;model_evidence=Supporting evidence includes similarity to: 3 Proteins%2C and 95%25 coverage of the annotated genomic feature by RNAseq alignments;product=glucagon	-1.22084	0.00460275	0.00840538
GeneID:109309407	DKK2	gene=DKK2;model_evidence=Supporting evidence includes similarity to: 2 Proteins%2C and 100%25 coverage of the annotated genomic feature by RNAseq alignments%2C including 60 samples with support for all annotated introns;product=dickkopf WNT signaling pathway inhibitor 2	-1.19607	6.8049e-05	0.000158265
GeneID:109315107	CYGB	gene=CYGB;model_evidence=Supporting evidence includes similarity to: 7 Proteins%2C and 100%25 coverage of the annotated genomic feature by RNAseq alignments%2C including 47 samples with support for all annotated introns;product=cytoglobin%2C transcript variant X2	-1.18215	8.95651e-05	0.000205284
GeneID:109317584	KIF21B	gene=KIF21B;model_evidence=Supporting evidence includes similarity to: 2 Proteins%2C and 100%25 coverage of the annotated genomic feature by RNAseq alignments%2C including 6 samples with support for all annotated introns;product=kinesin family member 21B%2C transcript variant X3	-1.17019	1.24734e-19	7.99115e-19
GeneID:109316328	FBLN1	gene=FBLN1;model_evidence=Supporting evidence includes similarity to: 3 Proteins%2C and 100%25 coverage of the annotated genomic feature by RNAseq alignments%2C including 93 samples with support for all annotated introns;product=fibulin 1%2C transcript variant X1	-1.16314	1.14843e-230	8.18997e-229
GeneID:109312155	CCDC185	gene=CCDC185;model_evidence=Supporting evidence includes similarity to: 1 Protein%2C and 98%25 coverage of the annotated genomic feature by RNAseq alignments;product=coiled-coil domain containing 185	-1.13923	0.0157372	0.0262146
GeneID:109318146	SLC43A1	gene=SLC43A1;model_evidence=Supporting evidence includes similarity to: 1 Protein%2C and 100%25 coverage of the annotated genomic feature by RNAseq alignments%2C including 39 samples with support for all annotated introns;product=solute carrier family 43 member 1	-1.13362	0.000504867	0.00105364
GeneID:109320246	SRCIN1	gene=SRCIN1;model_evidence=Supporting evidence includes similarity to: 4 Proteins%2C and 100%25 coverage of the annotated genomic feature by RNAseq alignments;product=SRC kinase signaling inhibitor 1	-1.12928	0.000136994	0.000306891
GeneID:109309859	TGFBI	gene=TGFBI;model_evidence=Supporting evidence includes similarity to: 13 Proteins%2C and 97%25 coverage of the annotated genomic feature by RNAseq alignments;product=transforming growth factor beta induced	-1.12554	1.83915936664404e-319	1.7388418075842e-317
GeneID:109315965	OTOGL	gene=OTOGL;model_evidence=Supporting evidence includes similarity to: 4 Proteins%2C and 98%25 coverage of the annotated genomic feature by RNAseq alignments;product=otogelin like	-1.12384	2.14721e-13	9.79787e-13
GeneID:109318649	SDC3	gene=SDC3;model_evidence=Supporting evidence includes similarity to: 5 Proteins%2C and 100%25 coverage of the annotated genomic feature by RNAseq alignments%2C including 119 samples with support for all annotated introns;product=syndecan 3	-1.11999	1.45183e-205	9.3396e-204
GeneID:109322701	COL5A2	gene=COL5A2;model_evidence=Supporting evidence includes similarity to: 13 Proteins%2C and 100%25 coverage of the annotated genomic feature by RNAseq alignments%2C including 41 samples with support for all annotated introns;product=collagen type V alpha 2 chain%2C transcript variant X3	-1.1133	9.2828e-166	4.90887e-164
GeneID:109322222	GFRA4	gene=GFRA4;model_evidence=Supporting evidence includes similarity to: 11 Proteins%2C and 100%25 coverage of the annotated genomic feature by RNAseq alignments;product=GDNF family receptor alpha 4	-1.11208	0.000661764	0.00135925
GeneID:109307581	RPE65	gene=RPE65;model_evidence=Supporting evidence includes similarity to: 21 Proteins%2C and 100%25 coverage of the annotated genomic feature by RNAseq alignments%2C including 1 sample with support for all annotated introns;product=RPE65%2C retinoid isomerohydrolase	-1.09764	0.00570531	0.0102538
GeneID:109312770	LOC109312770	gene=LOC109312770;model_evidence=Supporting evidence includes similarity to: 100%25 coverage of the annotated genomic feature by RNAseq alignments%2C including 12 samples with support for all annotated introns;product=uncharacterized LOC109312770	-1.07992	0.0110734	0.018996
GeneID:109318098	HRH4	gene=HRH4;model_evidence=Supporting evidence includes similarity to: 25 Proteins%2C and 99%25 coverage of the annotated genomic feature by RNAseq alignments;product=histamine receptor H4	-1.07815	0.000674222	0.00138325
GeneID:109308290	LOC109308290	gene=LOC109308290;model_evidence=Supporting evidence includes similarity to: 6 Proteins%2C and 91%25 coverage of the annotated genomic feature by RNAseq alignments;product=transferrin receptor protein 1-like	-1.07462	1.66333e-125	6.56912e-124
GeneID:109315110	ST6GALNAC2	gene=ST6GALNAC2;model_evidence=Supporting evidence includes similarity to: 3 Proteins%2C and 100%25 coverage of the annotated genomic feature by RNAseq alignments%2C including 71 samples with support for all annotated introns;product=ST6 N-acetylgalactosaminide alpha-2%2C6-sialyltransferase 2%2C transcript variant X2	-1.06839	0.000105022	0.000238825
GeneID:109309637	FREM3	gene=FREM3;model_evidence=Supporting evidence includes similarity to: 4 Proteins%2C and 100%25 coverage of the annotated genomic feature by RNAseq alignments%2C including 19 samples with support for all annotated introns;product=FRAS1 related extracellular matrix 3%2C transcript variant X1	-1.06203	1.1651e-06	3.24563e-06
GeneID:109306695	EXPH5	gene=EXPH5;model_evidence=Supporting evidence includes similarity to: 5 Proteins%2C and 100%25 coverage of the annotated genomic feature by RNAseq alignments%2C including 7 samples with support for all annotated introns;product=exophilin 5	-1.05863	5.00533e-05	0.000117861
GeneID:109319573	LOC109319573	gene=LOC109319573;model_evidence=Supporting evidence includes similarity to: 100%25 coverage of the annotated genomic feature by RNAseq alignments%2C including 13 samples with support for all annotated introns;product=uncharacterized LOC109319573	-1.05398	0.0112979	0.0193466
GeneID:109315163	CDRT4	gene=CDRT4;model_evidence=Supporting evidence includes similarity to: 1 Protein%2C and 95%25 coverage of the annotated genomic feature by RNAseq alignments%2C including 19 samples with support for all annotated introns;product=CMT1A duplicated region transcript 4	-1.04587	0.00405023	0.0074652
GeneID:109318325	MST1	gene=MST1;model_evidence=Supporting evidence includes similarity to: 11 Proteins%2C and 100%25 coverage of the annotated genomic feature by RNAseq alignments%2C including 90 samples with support for all annotated introns;product=macrophage stimulating 1	-1.03437	1.04443e-16	5.7957e-16
GeneID:109314484	GRIK5	gene=GRIK5;model_evidence=Supporting evidence includes similarity to: 84 Proteins%2C and 95%25 coverage of the annotated genomic feature by RNAseq alignments;product=glutamate ionotropic receptor kainate type subunit 5	-1.03161	4.56489e-11	1.79942e-10
GeneID:109315108	LOC109315108	gene=LOC109315108;model_evidence=Supporting evidence includes similarity to: 100%25 coverage of the annotated genomic feature by RNAseq alignments%2C including 71 samples with support for all annotated introns;product=uncharacterized LOC109315108	-1.029	2.37592e-08	7.69568e-08
GeneID:109310657	CDH13	gene=CDH13;model_evidence=Supporting evidence includes similarity to: 9 Proteins%2C and 100%25 coverage of the annotated genomic feature by RNAseq alignments%2C including 22 samples with support for all annotated introns;product=cadherin 13	-1.02518	3.30303e-11	1.31405e-10
GeneID:109323114	TMEM98	gene=TMEM98;model_evidence=Supporting evidence includes similarity to: 9 Proteins%2C and 100%25 coverage of the annotated genomic feature by RNAseq alignments%2C including 110 samples with support for all annotated introns;product=transmembrane protein 98%2C transcript variant X1	-1.01727	2.22572e-15	1.14027e-14
GeneID:109316236	MFAP5	gene=MFAP5;model_evidence=Supporting evidence includes similarity to: 4 Proteins%2C and 100%25 coverage of the annotated genomic feature by RNAseq alignments%2C including 40 samples with support for all annotated introns;product=microfibrillar associated protein 5%2C transcript variant X2	-1.01487	0.00526354	0.00951739
GeneID:109307077	CRIP1	gene=CRIP1;model_evidence=Supporting evidence includes similarity to: 3 Proteins%2C and 100%25 coverage of the annotated genomic feature by RNAseq alignments%2C including 133 samples with support for all annotated introns;product=cysteine rich protein 1	-1.01402	1.60122e-19	1.01903e-18
GeneID:109305581	P4HA3	gene=P4HA3;model_evidence=Supporting evidence includes similarity to: 4 Proteins%2C and 94%25 coverage of the annotated genomic feature by RNAseq alignments;product=prolyl 4-hydroxylase subunit alpha 3	-1.00994	4.61242e-05	0.000108918
GeneID:109313295	SPATA25	gene=SPATA25;product=LOW QUALITY PROTEIN: spermatogenesis-associated protein 25	-1.00881	0.00214847	0.00410862
GeneID:109309733	GPNMB	gene=GPNMB;model_evidence=Supporting evidence includes similarity to: 8 Proteins%2C and 100%25 coverage of the annotated genomic feature by RNAseq alignments%2C including 27 samples with support for all annotated introns;product=glycoprotein nmb	-1.00626	3.68101e-38	4.40028e-37
GeneID:109315026	EPN3	gene=EPN3;model_evidence=Supporting evidence includes similarity to: 3 Proteins%2C and 100%25 coverage of the annotated genomic feature by RNAseq alignments%2C including 28 samples with support for all annotated introns;product=epsin 3%2C transcript variant X3	-1.00624	0.000539464	0.00112059
GeneID:109312404	CARTPT	gene=CARTPT;model_evidence=Supporting evidence includes similarity to: 5 Proteins%2C and 91%25 coverage of the annotated genomic feature by RNAseq alignments;product=CART prepropeptide	-1.00014	0.00014567	0.000325333
GeneID:109311548	STMN4	gene=STMN4;model_evidence=Supporting evidence includes similarity to: 14 Proteins%2C and 100%25 coverage of the annotated genomic feature by RNAseq alignments%2C including 84 samples with support for all annotated introns;product=stathmin 4%2C transcript variant X4	-0.998022	1.30243e-08	4.3035e-08
GeneID:109324054	LDB3	gene=LDB3;model_evidence=Supporting evidence includes similarity to: 8 Proteins%2C and 100%25 coverage of the annotated genomic feature by RNAseq alignments%2C including 2 samples with support for all annotated introns;product=LIM domain binding 3%2C transcript variant X12	-0.997431	6.96469e-05	0.00016168
GeneID:109313780	LOC109313780	gene=LOC109313780;model_evidence=Supporting evidence includes similarity to: 2 Proteins%2C and 100%25 coverage of the annotated genomic feature by RNAseq alignments%2C including 114 samples with support for all annotated introns;product=lipocalin-like	-0.99721	6.75185e-50	1.01278e-48
GeneID:109306081	CLCN4	gene=CLCN4;model_evidence=Supporting evidence includes similarity to: 20 Proteins%2C and 100%25 coverage of the annotated genomic feature by RNAseq alignments%2C including 6 samples with support for all annotated introns;product=chloride voltage-gated channel 4	-0.992129	0.000930329	0.00187296
GeneID:109313947	FIBCD1	gene=FIBCD1;model_evidence=Supporting evidence includes similarity to: 17 Proteins%2C and 100%25 coverage of the annotated genomic feature by RNAseq alignments%2C including 6 samples with support for all annotated introns;product=fibrinogen C domain containing 1	-0.98763	4.13129e-05	9.80199e-05
GeneID:109318822	LOC109318822	gene=LOC109318822;model_evidence=Supporting evidence includes similarity to: 100%25 coverage of the annotated genomic feature by RNAseq alignments%2C including 8 samples with support for all annotated introns;product=uncharacterized LOC109318822	-0.987223	0.00172629	0.00334484
GeneID:109314132	LOC109314132	gene=LOC109314132;model_evidence=Supporting evidence includes similarity to: 9 Proteins%2C and 99%25 coverage of the annotated genomic feature by RNAseq alignments;product=collagen alpha-1(V) chain	-0.98228	1.22484e-129	5.0784e-128
GeneID:109319011	IGLL5	gene=IGLL5;model_evidence=Supporting evidence includes similarity to: 20 Proteins%2C and 96%25 coverage of the annotated genomic feature by RNAseq alignments;product=immunoglobulin lambda like polypeptide 5	-0.981161	0.0128688	0.0218032
GeneID:109317582	CSRP1	gene=CSRP1;model_evidence=Supporting evidence includes similarity to: 18 Proteins%2C and 100%25 coverage of the annotated genomic feature by RNAseq alignments%2C including 85 samples with support for all annotated introns;product=cysteine and glycine rich protein 1%2C transcript variant X1	-0.973686	3.18785e-214	2.11619e-212
GeneID:109322051	ARHGAP24	gene=ARHGAP24;model_evidence=Supporting evidence includes similarity to: 13 Proteins%2C and 100%25 coverage of the annotated genomic feature by RNAseq alignments%2C including 10 samples with support for all annotated introns;product=Rho GTPase activating protein 24%2C transcript variant X2	-0.962777	0.00441609	0.0080941
GeneID:109309903	LOC109309903	gene=LOC109309903;model_evidence=Supporting evidence includes similarity to: 100%25 coverage of the annotated genomic feature by RNAseq alignments%2C including 95 samples with support for all annotated introns;product=uncharacterized LOC109309903	-0.951109	0.0125965	0.0213709
GeneID:109308433	ACBD7	gene=ACBD7;model_evidence=Supporting evidence includes similarity to: 16 Proteins%2C and 100%25 coverage of the annotated genomic feature by RNAseq alignments%2C including 114 samples with support for all annotated introns;product=acyl-CoA binding domain containing 7%2C transcript variant X2	-0.947517	0.0171102	0.0283053
GeneID:109308352	ITGA8	gene=ITGA8;model_evidence=Supporting evidence includes similarity to: 4 Proteins%2C and 100%25 coverage of the annotated genomic feature by RNAseq alignments%2C including 44 samples with support for all annotated introns;product=integrin subunit alpha 8	-0.944817	1.25959e-09	4.47092e-09
GeneID:109316822	MGP	gene=MGP;model_evidence=Supporting evidence includes similarity to: 4 Proteins%2C and 100%25 coverage of the annotated genomic feature by RNAseq alignments%2C including 127 samples with support for all annotated introns;product=matrix Gla protein	-0.937835	0.00102943	0.00205853
GeneID:109318583	SNTG1	gene=SNTG1;model_evidence=Supporting evidence includes similarity to: 8 Proteins%2C and 100%25 coverage of the annotated genomic feature by RNAseq alignments%2C including 1 sample with support for all annotated introns;product=syntrophin gamma 1%2C transcript variant X1	-0.936358	0.00402675	0.0074263
GeneID:109322310	KIAA1456	gene=KIAA1456;model_evidence=Supporting evidence includes similarity to: 3 Proteins%2C and 100%25 coverage of the annotated genomic feature by RNAseq alignments%2C including 56 samples with support for all annotated introns;product=KIAA1456 ortholog	-0.933455	0.0076242	0.013445
GeneID:109318876	FNDC11	gene=FNDC11;model_evidence=Supporting evidence includes similarity to: 2 Proteins%2C and 100%25 coverage of the annotated genomic feature by RNAseq alignments;product=fibronectin type III domain containing 11	-0.932329	1.49071e-15	7.72916e-15
GeneID:109318710	HRH3	gene=HRH3;model_evidence=Supporting evidence includes similarity to: 18 Proteins%2C and 99%25 coverage of the annotated genomic feature by RNAseq alignments%2C including 23 samples with support for all annotated introns;product=histamine receptor H3	-0.928812	0.0228154	0.0368925
GeneID:109308215	HTR1A	gene=HTR1A;model_evidence=Supporting evidence includes similarity to: 15 Proteins%2C and 100%25 coverage of the annotated genomic feature by RNAseq alignments;product=5-hydroxytryptamine receptor 1A	-0.92489	2.98013e-06	7.97941e-06
GeneID:109317269	SERPINF1	gene=SERPINF1;model_evidence=Supporting evidence includes similarity to: 4 Proteins%2C and 100%25 coverage of the annotated genomic feature by RNAseq alignments%2C including 106 samples with support for all annotated introns;product=serpin family F member 1%2C transcript variant X2	-0.924712	1.83325e-88	4.89915e-87
GeneID:109311606	APOB	gene=APOB;model_evidence=Supporting evidence includes similarity to: 5 Proteins%2C and 100%25 coverage of the annotated genomic feature by RNAseq alignments%2C including 30 samples with support for all annotated introns;product=apolipoprotein B	-0.920652	4.17185e-13	1.87418e-12
GeneID:109311419	OGN	gene=OGN;model_evidence=Supporting evidence includes similarity to: 7 Proteins%2C and 100%25 coverage of the annotated genomic feature by RNAseq alignments%2C including 78 samples with support for all annotated introns;product=osteoglycin%2C transcript variant X2	-0.917498	0.000131975	0.000296178
GeneID:109306721	GRIA4	gene=GRIA4;model_evidence=Supporting evidence includes similarity to: 38 Proteins%2C and 100%25 coverage of the annotated genomic feature by RNAseq alignments%2C including 5 samples with support for all annotated introns;product=glutamate ionotropic receptor AMPA type subunit 4%2C transcript variant X1	-0.913094	6.92382e-15	3.4481e-14
GeneID:109314804	CACNA1H	gene=CACNA1H;model_evidence=Supporting evidence includes similarity to: 35 Proteins%2C and 99%25 coverage of the annotated genomic feature by RNAseq alignments;product=calcium voltage-gated channel subunit alpha1 H	-0.912132	9.26886e-14	4.31303e-13
GeneID:109313774	ENTPD2	gene=ENTPD2;model_evidence=Supporting evidence includes similarity to: 20 Proteins%2C and 100%25 coverage of the annotated genomic feature by RNAseq alignments%2C including 77 samples with support for all annotated introns;product=ectonucleoside triphosphate diphosphohydrolase 2	-0.910792	0.00576443	0.0103511
GeneID:109308264	LEKR1	gene=LEKR1;model_evidence=Supporting evidence includes similarity to: 4 Proteins%2C and 99%25 coverage of the annotated genomic feature by RNAseq alignments;product=leucine%2C glutamate and lysine rich 1	-0.910243	0.000441434	0.000928864
GeneID:109308931	TPM1	gene=TPM1;model_evidence=Supporting evidence includes similarity to: 8 Proteins%2C and 100%25 coverage of the annotated genomic feature by RNAseq alignments%2C including 127 samples with support for all annotated introns;product=tropomyosin 1 (alpha)%2C transcript variant X1	-0.908683	2.90474e-165	1.52958e-163
GeneID:109311977	GJA1	gene=GJA1;model_evidence=Supporting evidence includes similarity to: 52 Proteins%2C and 100%25 coverage of the annotated genomic feature by RNAseq alignments%2C including 117 samples with support for all annotated introns;product=gap junction protein alpha 1%2C transcript variant X1	-0.901221	6.56138e-178	3.75624e-176
GeneID:109323279	CUNH9orf84	gene=CUNH9orf84;model_evidence=Supporting evidence includes similarity to: 2 Proteins%2C and 87%25 coverage of the annotated genomic feature by RNAseq alignments;product=chromosome unknown C9orf84 homolog	-0.900134	0.00672539	0.0119562
GeneID:109322751	COL6A1	gene=COL6A1;model_evidence=Supporting evidence includes similarity to: 3 Proteins%2C and 100%25 coverage of the annotated genomic feature by RNAseq alignments%2C including 120 samples with support for all annotated introns;product=collagen type VI alpha 1 chain	-0.894749	1.36041e-119	4.99351e-118
GeneID:109318961	KCNH6	gene=KCNH6;model_evidence=Supporting evidence includes similarity to: 12 Proteins%2C and 100%25 coverage of the annotated genomic feature by RNAseq alignments%2C including 2 samples with support for all annotated introns;product=potassium voltage-gated channel subfamily H member 6%2C transcript variant X2	-0.892821	0.0303084	0.0477587
GeneID:109323023	TFPI	gene=TFPI;model_evidence=Supporting evidence includes similarity to: 8 Proteins%2C and 100%25 coverage of the annotated genomic feature by RNAseq alignments%2C including 111 samples with support for all annotated introns;product=tissue factor pathway inhibitor	-0.891515	1.65167e-123	6.4015e-122
GeneID:109318923	ABI3	gene=ABI3;model_evidence=Supporting evidence includes similarity to: 8 Proteins%2C and 100%25 coverage of the annotated genomic feature by RNAseq alignments%2C including 32 samples with support for all annotated introns;product=ABI family member 3	-0.891213	0.00040691	0.000860135
GeneID:109321407	BBOX1	gene=BBOX1;model_evidence=Supporting evidence includes similarity to: 8 Proteins%2C and 100%25 coverage of the annotated genomic feature by RNAseq alignments%2C including 63 samples with support for all annotated introns;product=gamma-butyrobetaine hydroxylase 1	-0.890072	1.57145e-27	1.35721e-26
GeneID:109318053	THY1	gene=THY1;model_evidence=Supporting evidence includes similarity to: 8 Proteins%2C and 100%25 coverage of the annotated genomic feature by RNAseq alignments%2C including 81 samples with support for all annotated introns;product=Thy-1 cell surface antigen%2C transcript variant X2	-0.88593	0.00495485	0.00900619
GeneID:109323861	TLL2	gene=TLL2;model_evidence=Supporting evidence includes similarity to: 18 Proteins%2C and 98%25 coverage of the annotated genomic feature by RNAseq alignments;product=tolloid like 2	-0.885711	0.00741188	0.0130965
GeneID:109310613	LOC109310613	gene=LOC109310613;model_evidence=Supporting evidence includes similarity to: 22 Proteins%2C and 100%25 coverage of the annotated genomic feature by RNAseq alignments%2C including 9 samples with support for all annotated introns;product=fatty acyl-CoA hydrolase precursor%2C medium chain-like	-0.866251	1.54056e-06	4.23297e-06
GeneID:109310110	LOC109310110	gene=LOC109310110;model_evidence=Supporting evidence includes similarity to: 3 Proteins%2C and 100%25 coverage of the annotated genomic feature by RNAseq alignments%2C including 2 samples with support for all annotated introns;product=myeloid protein 1-like	-0.861882	0.00275564	0.00519492
GeneID:109309095	CEMIP	gene=CEMIP;model_evidence=Supporting evidence includes similarity to: 8 Proteins%2C and 100%25 coverage of the annotated genomic feature by RNAseq alignments;product=cell migration inducing hyaluronan binding protein	-0.85857	3.61309e-76	8.25849e-75
GeneID:109324339	SLC18A3	gene=SLC18A3;model_evidence=Supporting evidence includes similarity to: 5 Proteins%2C and 100%25 coverage of the annotated genomic feature by RNAseq alignments;product=solute carrier family 18 member A3	-0.858148	1.46927e-87	3.87664e-86
GeneID:109315797	UCMA	gene=UCMA;model_evidence=Supporting evidence includes similarity to: 4 Proteins%2C and 100%25 coverage of the annotated genomic feature by RNAseq alignments%2C including 29 samples with support for all annotated introns;product=upper zone of growth plate and cartilage matrix associated	-0.853603	2.00783e-06	5.458e-06
GeneID:109321838	FGL1	gene=FGL1;model_evidence=Supporting evidence includes similarity to: 6 Proteins%2C and 100%25 coverage of the annotated genomic feature by RNAseq alignments%2C including 63 samples with support for all annotated introns;product=fibrinogen like 1%2C transcript variant X2	-0.853307	1.05161e-07	3.22144e-07
GeneID:109320079	RSPH3	gene=RSPH3;model_evidence=Supporting evidence includes similarity to: 4 Proteins%2C and 100%25 coverage of the annotated genomic feature by RNAseq alignments%2C including 25 samples with support for all annotated introns;product=radial spoke 3 homolog	-0.852785	0.0269439	0.0428738
GeneID:109318622	KDF1	gene=KDF1;model_evidence=Supporting evidence includes similarity to: 4 Proteins%2C and 100%25 coverage of the annotated genomic feature by RNAseq alignments%2C including 10 samples with support for all annotated introns;product=keratinocyte differentiation factor 1%2C transcript variant X2	-0.850043	0.0113947	0.0194937
GeneID:109306577	POSTN	gene=POSTN;model_evidence=Supporting evidence includes similarity to: 5 Proteins%2C and 100%25 coverage of the annotated genomic feature by RNAseq alignments%2C including 102 samples with support for all annotated introns;product=periostin%2C transcript variant X14	-0.848624	2.42711e-161	1.23131e-159
GeneID:109305978	PHEX	gene=PHEX;model_evidence=Supporting evidence includes similarity to: 11 Proteins%2C and 100%25 coverage of the annotated genomic feature by RNAseq alignments%2C including 67 samples with support for all annotated introns;product=phosphate regulating endopeptidase homolog%2C X-linked%2C transcript variant X1	-0.846879	3.15281e-05	7.58279e-05
GeneID:109318057	RNF26	gene=RNF26;model_evidence=Supporting evidence includes similarity to: 7 Proteins%2C and 100%25 coverage of the annotated genomic feature by RNAseq alignments%2C including 45 samples with support for all annotated introns;product=ring finger protein 26	-0.846648	4.30869e-69	8.97704e-68
GeneID:109312209	LOC109312209	gene=LOC109312209;model_evidence=Supporting evidence includes similarity to: 100%25 coverage of the annotated genomic feature by RNAseq alignments%2C including 33 samples with support for all annotated introns;product=uncharacterized LOC109312209	-0.84509	0.0233567	0.0376652
GeneID:109324565	LOXL2	gene=LOXL2;model_evidence=Supporting evidence includes similarity to: 13 Proteins%2C and 100%25 coverage of the annotated genomic feature by RNAseq alignments%2C including 77 samples with support for all annotated introns;product=lysyl oxidase like 2	-0.842797	2.02246e-120	7.46753e-119
GeneID:109308750	DAPK2	gene=DAPK2;model_evidence=Supporting evidence includes similarity to: 3 Proteins%2C and 98%25 coverage of the annotated genomic feature by RNAseq alignments%2C including 11 samples with support for all annotated introns;product=death associated protein kinase 2	-0.841172	1.05041e-07	3.21854e-07
GeneID:109320311	TOP2A	gene=TOP2A;model_evidence=Supporting evidence includes similarity to: 10 Proteins%2C and 100%25 coverage of the annotated genomic feature by RNAseq alignments;product=topoisomerase (DNA) II alpha	-0.837842	4.34036e-160	2.17541e-158
GeneID:109306558	NEK3	gene=NEK3;model_evidence=Supporting evidence includes similarity to: 5 Proteins%2C and 100%25 coverage of the annotated genomic feature by RNAseq alignments%2C including 31 samples with support for all annotated introns;product=NIMA related kinase 3%2C transcript variant X2	-0.835045	0.0155754	0.025959
GeneID:109307492	LOC109307492	gene=LOC109307492;model_evidence=Supporting evidence includes similarity to: 100%25 coverage of the annotated genomic feature by RNAseq alignments%2C including 49 samples with support for all annotated introns;product=uncharacterized LOC109307492	-0.827159	0.0206042	0.0336439
GeneID:109305925	LOC109305925	gene=LOC109305925;model_evidence=Supporting evidence includes similarity to: 100%25 coverage of the annotated genomic feature by RNAseq alignments%2C including 45 samples with support for all annotated introns;product=uncharacterized LOC109305925	-0.825993	0.00563383	0.010137
GeneID:109319341	LOC109319341	gene=LOC109319341;model_evidence=Supporting evidence includes similarity to: 5 Proteins%2C and 100%25 coverage of the annotated genomic feature by RNAseq alignments%2C including 113 samples with support for all annotated introns;product=tissue factor pathway inhibitor-like%2C transcript variant X1	-0.822757	2.17316e-26	1.80928e-25
GeneID:109307373	LOC109307373	gene=LOC109307373;model_evidence=Supporting evidence includes similarity to: 100%25 coverage of the annotated genomic feature by RNAseq alignments%2C including 63 samples with support for all annotated introns;product=uncharacterized LOC109307373	-0.821068	2.50996e-06	6.76113e-06
GeneID:109324573	NID2	gene=NID2;model_evidence=Supporting evidence includes similarity to: 7 Proteins%2C and 100%25 coverage of the annotated genomic feature by RNAseq alignments%2C including 48 samples with support for all annotated introns;partial=true;product=nidogen 2	-0.820956	3.72155e-37	4.31644e-36
GeneID:109309763	GPM6A	gene=GPM6A;model_evidence=Supporting evidence includes similarity to: 14 Proteins%2C and 100%25 coverage of the annotated genomic feature by RNAseq alignments%2C including 79 samples with support for all annotated introns;product=glycoprotein M6A%2C transcript variant X5	-0.819987	0.00544869	0.00981944
GeneID:109313000	LOC109313000	gene=LOC109313000;model_evidence=Supporting evidence includes similarity to: 17 Proteins%2C and 77%25 coverage of the annotated genomic feature by RNAseq alignments;product=peripheral-type benzodiazepine receptor-associated protein 1-like	-0.813091	4.35108e-06	1.14415e-05
GeneID:109322444	ALS2CR11	gene=ALS2CR11;model_evidence=Supporting evidence includes similarity to: 1 Protein%2C and 99%25 coverage of the annotated genomic feature by RNAseq alignments;product=amyotrophic lateral sclerosis 2 chromosome region candidate 11	-0.810441	0.00182975	0.00353433
GeneID:109311198	ADAMTS9	gene=ADAMTS9;model_evidence=Supporting evidence includes similarity to: 4 Proteins%2C and 100%25 coverage of the annotated genomic feature by RNAseq alignments%2C including 51 samples with support for all annotated introns;product=ADAM metallopeptidase with thrombospondin type 1 motif 9%2C transcript variant X3	-0.80904	8.51757e-06	2.18005e-05
GeneID:109315616	TES	gene=TES;model_evidence=Supporting evidence includes similarity to: 9 Proteins%2C and 100%25 coverage of the annotated genomic feature by RNAseq alignments%2C including 118 samples with support for all annotated introns;product=testin LIM domain protein	-0.803188	4.10432e-126	1.63127e-124
GeneID:109311389	TADA3	gene=TADA3;model_evidence=Supporting evidence includes similarity to: 4 Proteins%2C and 97%25 coverage of the annotated genomic feature by RNAseq alignments;product=transcriptional adaptor 3	-0.800904	3.07362e-48	4.45515e-47
GeneID:109312524	PRKG1	gene=PRKG1;model_evidence=Supporting evidence includes similarity to: 10 Proteins%2C and 100%25 coverage of the annotated genomic feature by RNAseq alignments%2C including 14 samples with support for all annotated introns;product=protein kinase%2C cGMP-dependent%2C type I%2C transcript variant X1	-0.792424	2.82965e-32	2.83875e-31
GeneID:109318058	C1QTNF5	gene=C1QTNF5;model_evidence=Supporting evidence includes similarity to: 19 Proteins%2C and 100%25 coverage of the annotated genomic feature by RNAseq alignments%2C including 53 samples with support for all annotated introns;product=C1q and tumor necrosis factor related protein 5	-0.79218	5.68882e-40	7.08548e-39
GeneID:109317294	SFRP1	gene=SFRP1;model_evidence=Supporting evidence includes similarity to: 8 Proteins%2C and 100%25 coverage of the annotated genomic feature by RNAseq alignments%2C including 124 samples with support for all annotated introns;partial=true;product=secreted frizzled related protein 1;start_range=.,4402431	-0.791581	0.000994327	0.00199441
GeneID:109320912	RGS22	gene=RGS22;model_evidence=Supporting evidence includes similarity to: 3 Proteins%2C and 100%25 coverage of the annotated genomic feature by RNAseq alignments%2C including 3 samples with support for all annotated introns;product=regulator of G-protein signaling 22%2C transcript variant X3	-0.784708	0.0150637	0.02516
GeneID:109311228	P4HTM	gene=P4HTM;model_evidence=Supporting evidence includes similarity to: 7 Proteins%2C and 97%25 coverage of the annotated genomic feature by RNAseq alignments;product=prolyl 4-hydroxylase%2C transmembrane	-0.780141	4.00545e-09	1.37066e-08
GeneID:109318232	RAB15	gene=RAB15;model_evidence=Supporting evidence includes similarity to: 10 Proteins%2C and 100%25 coverage of the annotated genomic feature by RNAseq alignments%2C including 90 samples with support for all annotated introns;product=RAB15%2C member RAS oncogene family%2C transcript variant X1	-0.776557	2.05833e-06	5.58677e-06
GeneID:109318052	TRIM29	gene=TRIM29;model_evidence=Supporting evidence includes similarity to: 1 Protein%2C and 100%25 coverage of the annotated genomic feature by RNAseq alignments%2C including 4 samples with support for all annotated introns;product=tripartite motif containing 29%2C transcript variant X2	-0.772708	0.0201015	0.032879
GeneID:109310734	LOC109310734	gene=LOC109310734;model_evidence=Supporting evidence includes similarity to: 2 Proteins%2C and 100%25 coverage of the annotated genomic feature by RNAseq alignments%2C including 42 samples with support for all annotated introns;product=hyaluronan synthase 3	-0.771441	0.0242693	0.039021
GeneID:109311421	ASPN	gene=ASPN;model_evidence=Supporting evidence includes similarity to: 19 Proteins%2C and 100%25 coverage of the annotated genomic feature by RNAseq alignments%2C including 20 samples with support for all annotated introns;product=asporin%2C transcript variant X1	-0.768855	3.61352e-31	3.52594e-30
GeneID:109312295	LOC109312295	gene=LOC109312295;model_evidence=Supporting evidence includes similarity to: 100%25 coverage of the annotated genomic feature by RNAseq alignments%2C including 34 samples with support for all annotated introns;product=MAP7 domain-containing protein 1-like	-0.767786	0.0064391	0.0114751
GeneID:109321358	TSPAN4	gene=TSPAN4;model_evidence=Supporting evidence includes similarity to: 17 Proteins%2C and 100%25 coverage of the annotated genomic feature by RNAseq alignments%2C including 28 samples with support for all annotated introns;product=tetraspanin 4	-0.766846	0.0181433	0.0298837
GeneID:109307285	LOC109307285	gene=LOC109307285;model_evidence=Supporting evidence includes similarity to: 100%25 coverage of the annotated genomic feature by RNAseq alignments%2C including 22 samples with support for all annotated introns;product=uncharacterized LOC109307285	-0.763451	0.0202364	0.033091
GeneID:109308747	ISL2	gene=ISL2;model_evidence=Supporting evidence includes similarity to: 11 Proteins%2C and 93%25 coverage of the annotated genomic feature by RNAseq alignments;product=ISL LIM homeobox 2	-0.762791	5.06015e-05	0.000119107
GeneID:109320838	LOC109320838	gene=LOC109320838;model_evidence=Supporting evidence includes similarity to: 1 Protein%2C and 100%25 coverage of the annotated genomic feature by RNAseq alignments%2C including 5 samples with support for all annotated introns;product=galanin peptides-like%2C transcript variant X1	-0.762012	0.0178945	0.0295167
GeneID:109319033	PYGB	gene=PYGB;model_evidence=Supporting evidence includes similarity to: 23 Proteins%2C and 100%25 coverage of the annotated genomic feature by RNAseq alignments%2C including 106 samples with support for all annotated introns;partial=true;product=glycogen phosphorylase B;start_range=.,24270799	-0.760061	5.48135e-99	1.67255e-97
GeneID:109321808	POLR1A	gene=POLR1A;model_evidence=Supporting evidence includes similarity to: 2 Proteins%2C and 98%25 coverage of the annotated genomic feature by RNAseq alignments;product=RNA polymerase I subunit A	-0.754646	1.49777e-72	3.27359e-71
GeneID:109312619	ELMO1	gene=ELMO1;model_evidence=Supporting evidence includes similarity to: 20 Proteins%2C and 100%25 coverage of the annotated genomic feature by RNAseq alignments%2C including 76 samples with support for all annotated introns;product=engulfment and cell motility 1%2C transcript variant X1	-0.753819	4.29923e-70	9.06324e-69
GeneID:109322702	FTSJ3	gene=FTSJ3;model_evidence=Supporting evidence includes similarity to: 2 Proteins%2C and 100%25 coverage of the annotated genomic feature by RNAseq alignments%2C including 68 samples with support for all annotated introns;product=FtsJ homolog 3	-0.75191	1.20253e-103	3.82845e-102
GeneID:109323816	SORCS3	gene=SORCS3;model_evidence=Supporting evidence includes similarity to: 13 Proteins%2C and 98%25 coverage of the annotated genomic feature by RNAseq alignments;product=sortilin related VPS10 domain containing receptor 3	-0.749599	1.08935e-07	3.33295e-07
GeneID:109307013	PCSK9	gene=PCSK9;model_evidence=Supporting evidence includes similarity to: 3 Proteins%2C and 98%25 coverage of the annotated genomic feature by RNAseq alignments;product=proprotein convertase subtilisin/kexin type 9	-0.749379	8.1098e-15	4.0131e-14
GeneID:109324699	THBS3	gene=THBS3;model_evidence=Supporting evidence includes similarity to: 26 Proteins%2C and 97%25 coverage of the annotated genomic feature by RNAseq alignments;product=thrombospondin 3	-0.747167	2.95996e-75	6.70422e-74
GeneID:109310118	LOC109310118	gene=LOC109310118;model_evidence=Supporting evidence includes similarity to: 100%25 coverage of the annotated genomic feature by RNAseq alignments%2C including 9 samples with support for all annotated introns;product=uncharacterized LOC109310118	-0.744986	0.0263052	0.041929
GeneID:109311523	MSRA	gene=MSRA;model_evidence=Supporting evidence includes similarity to: 18 Proteins%2C and 100%25 coverage of the annotated genomic feature by RNAseq alignments%2C including 103 samples with support for all annotated introns;product=methionine sulfoxide reductase A	-0.743985	1.26481e-13	5.84405e-13
GeneID:109323696	MUSK	gene=MUSK;model_evidence=Supporting evidence includes similarity to: 10 Proteins%2C and 100%25 coverage of the annotated genomic feature by RNAseq alignments;product=muscle associated receptor tyrosine kinase	-0.742668	0.00499368	0.0090715
GeneID:109307584	LRRC7	gene=LRRC7;model_evidence=Supporting evidence includes similarity to: 6 Proteins%2C and 100%25 coverage of the annotated genomic feature by RNAseq alignments%2C including 1 sample with support for all annotated introns;product=leucine rich repeat containing 7%2C transcript variant X2	-0.742055	0.00121137	0.00239814
GeneID:109317226	LOC109317226	gene=LOC109317226;model_evidence=Supporting evidence includes similarity to: 100%25 coverage of the annotated genomic feature by RNAseq alignments%2C including 36 samples with support for all annotated introns;product=uncharacterized LOC109317226	-0.741	3.07142e-08	9.86905e-08
GeneID:109323237	DFNB59	gene=DFNB59;model_evidence=Supporting evidence includes similarity to: 4 Proteins%2C and 100%25 coverage of the annotated genomic feature by RNAseq alignments;product=deafness%2C autosomal recessive 59	-0.740073	3.42108e-12	1.44289e-11
GeneID:109314405	LOC109314405	gene=LOC109314405;model_evidence=Supporting evidence includes similarity to: 15 Proteins%2C and 100%25 coverage of the annotated genomic feature by RNAseq alignments%2C including 76 samples with support for all annotated introns;product=ATPase family AAA domain-containing protein 3-like	-0.738453	6.77264e-86	1.76456e-84
GeneID:109314696	ACTB	gene=ACTB;model_evidence=Supporting evidence includes similarity to: 586 Proteins%2C and 100%25 coverage of the annotated genomic feature by RNAseq alignments%2C including 132 samples with support for all annotated introns;product=actin beta	-0.738259	1.31694e-126	5.2847e-125
GeneID:109311096	LOC109311096	gene=LOC109311096;model_evidence=Supporting evidence includes similarity to: 100%25 coverage of the annotated genomic feature by RNAseq alignments%2C including 44 samples with support for all annotated introns;product=uncharacterized LOC109311096	-0.735382	0.000513714	0.00106977
GeneID:109324291	MYO1A	gene=MYO1A;model_evidence=Supporting evidence includes similarity to: 6 Proteins%2C and 99%25 coverage of the annotated genomic feature by RNAseq alignments;product=myosin IA	-0.73534	0.000262697	0.000569178
GeneID:109316870	DCN	gene=DCN;model_evidence=Supporting evidence includes similarity to: 15 Proteins%2C and 100%25 coverage of the annotated genomic feature by RNAseq alignments%2C including 128 samples with support for all annotated introns;product=decorin	-0.733876	1.19718e-104	3.85072e-103
GeneID:109318132	RAB3IL1	gene=RAB3IL1;model_evidence=Supporting evidence includes similarity to: 8 Proteins%2C and 100%25 coverage of the annotated genomic feature by RNAseq alignments%2C including 59 samples with support for all annotated introns;product=RAB3A interacting protein like 1%2C transcript variant X3	-0.732577	2.52614e-90	6.95943e-89
GeneID:109313876	ST6GALNAC6	gene=ST6GALNAC6;model_evidence=Supporting evidence includes similarity to: 16 Proteins%2C and 100%25 coverage of the annotated genomic feature by RNAseq alignments%2C including 110 samples with support for all annotated introns;product=ST6 N-acetylgalactosaminide alpha-2%2C6-sialyltransferase 6	-0.732095	9.63713e-08	2.96162e-07
GeneID:109324872	DAPK3	gene=DAPK3;model_evidence=Supporting evidence includes similarity to: 8 Proteins%2C and 100%25 coverage of the annotated genomic feature by RNAseq alignments%2C including 90 samples with support for all annotated introns;product=death associated protein kinase 3	-0.731389	2.90583e-107	9.5183e-106
GeneID:109323522	LOC109323522	gene=LOC109323522;model_evidence=Supporting evidence includes similarity to: 8 Proteins%2C and 73%25 coverage of the annotated genomic feature by RNAseq alignments;product=cyclin-dependent kinase 4 inhibitor B-like	-0.730837	4.12769e-08	1.30878e-07
GeneID:109309220	KIF23	gene=KIF23;model_evidence=Supporting evidence includes similarity to: 2 Proteins%2C and 100%25 coverage of the annotated genomic feature by RNAseq alignments%2C including 27 samples with support for all annotated introns;product=kinesin family member 23%2C transcript variant X4	-0.727482	7.92664e-105	2.56281e-103
GeneID:109313204	FAM83D	gene=FAM83D;model_evidence=Supporting evidence includes similarity to: 12 Proteins%2C and 100%25 coverage of the annotated genomic feature by RNAseq alignments%2C including 41 samples with support for all annotated introns;product=family with sequence similarity 83 member D	-0.726963	6.48572e-62	1.2117e-60
GeneID:109318449	LOC109318449	gene=LOC109318449;model_evidence=Supporting evidence includes similarity to: 15 Proteins%2C and 100%25 coverage of the annotated genomic feature by RNAseq alignments%2C including 63 samples with support for all annotated introns;product=angiopoietin-2-like	-0.726542	9.72821e-21	6.5168e-20
GeneID:109308411	LOC109308411	gene=LOC109308411;model_evidence=Supporting evidence includes similarity to: 3 Proteins%2C and 100%25 coverage of the annotated genomic feature by RNAseq alignments%2C including 24 samples with support for all annotated introns;product=multiple epidermal growth factor-like domains protein 6%2C transcript variant X1	-0.725048	9.33844e-07	2.62427e-06
GeneID:109324561	NKX2-6	gene=NKX2-6;model_evidence=Supporting evidence includes similarity to: 11 Proteins%2C and 93%25 coverage of the annotated genomic feature by RNAseq alignments%2C including 23 samples with support for all annotated introns;product=NK2 homeobox 6	-0.72331	1.25142e-05	3.15128e-05
GeneID:109306605	LOC109306605	gene=LOC109306605;model_evidence=Supporting evidence includes similarity to: 6 Proteins%2C and 100%25 coverage of the annotated genomic feature by RNAseq alignments%2C including 73 samples with support for all annotated introns;product=solute carrier family 22 member 13-like%2C transcript variant X1	-0.723154	0.000263176	0.000570115
GeneID:109312350	FKBP8	gene=FKBP8;model_evidence=Supporting evidence includes similarity to: 3 Proteins%2C and 100%25 coverage of the annotated genomic feature by RNAseq alignments%2C including 48 samples with support for all annotated introns;product=FK506 binding protein 8	-0.722954	7.25404e-96	2.13013e-94
GeneID:109324182	LOC109324182	gene=LOC109324182;model_evidence=Supporting evidence includes similarity to: 100%25 coverage of the annotated genomic feature by RNAseq alignments%2C including 57 samples with support for all annotated introns;product=uncharacterized LOC109324182	-0.721824	3.22032e-21	2.20217e-20
GeneID:109316965	LOC109316965	gene=LOC109316965;model_evidence=Supporting evidence includes similarity to: 2 Proteins%2C and 84%25 coverage of the annotated genomic feature by RNAseq alignments;product=sperm-associated antigen 5	-0.72155	4.3765e-64	8.48118e-63
GeneID:109317605	SYT2	gene=SYT2;model_evidence=Supporting evidence includes similarity to: 12 Proteins%2C and 100%25 coverage of the annotated genomic feature by RNAseq alignments%2C including 12 samples with support for all annotated introns;product=synaptotagmin 2%2C transcript variant X1	-0.721274	1.94096e-22	1.39776e-21
GeneID:109309919	ARAP3	gene=ARAP3;model_evidence=Supporting evidence includes similarity to: 3 Proteins%2C and 100%25 coverage of the annotated genomic feature by RNAseq alignments%2C including 89 samples with support for all annotated introns;product=ArfGAP with RhoGAP domain%2C ankyrin repeat and PH domain 3%2C transcript variant X1	-0.721128	8.21888e-69	1.6954e-67
GeneID:109312324	DIRAS1	gene=DIRAS1;model_evidence=Supporting evidence includes similarity to: 21 Proteins%2C and 100%25 coverage of the annotated genomic feature by RNAseq alignments;product=DIRAS family GTPase 1	-0.719563	9.11468e-05	0.000208756
GeneID:109311628	GEN1	gene=GEN1;model_evidence=Supporting evidence includes similarity to: 3 Proteins%2C and 100%25 coverage of the annotated genomic feature by RNAseq alignments%2C including 2 samples with support for all annotated introns;product=GEN1%2C Holliday junction 5' flap endonuclease	-0.719539	7.26504e-33	7.43788e-32
GeneID:109321190	CTSD	gene=CTSD;model_evidence=Supporting evidence includes similarity to: 9 Proteins%2C and 100%25 coverage of the annotated genomic feature by RNAseq alignments%2C including 128 samples with support for all annotated introns;product=cathepsin D	-0.715456	5.2491e-76	1.19542e-74
GeneID:109321250	LOC109321250	gene=LOC109321250;model_evidence=Supporting evidence includes similarity to: 100%25 coverage of the annotated genomic feature by RNAseq alignments%2C including 1 sample with support for all annotated introns;product=uncharacterized LOC109321250	-0.715402	0.000420368	0.000887982
GeneID:109312342	DDX49	gene=DDX49;model_evidence=Supporting evidence includes similarity to: 10 Proteins%2C and 100%25 coverage of the annotated genomic feature by RNAseq alignments%2C including 51 samples with support for all annotated introns;product=DEAD-box helicase 49	-0.711561	2.94659e-63	5.62285e-62
GeneID:109310394	MMP15	gene=MMP15;model_evidence=Supporting evidence includes similarity to: 9 Proteins%2C and 100%25 coverage of the annotated genomic feature by RNAseq alignments%2C including 80 samples with support for all annotated introns;product=matrix metallopeptidase 15	-0.710601	1.47551e-08	4.84842e-08
GeneID:109310951	LOC109310951	gene=LOC109310951;model_evidence=Supporting evidence includes similarity to: 100%25 coverage of the annotated genomic feature by RNAseq alignments%2C including 15 samples with support for all annotated introns;product=uncharacterized LOC109310951	-0.710421	1.75766e-05	4.35229e-05
GeneID:109324156	SCD	gene=SCD;model_evidence=Supporting evidence includes similarity to: 9 Proteins%2C and 100%25 coverage of the annotated genomic feature by RNAseq alignments%2C including 89 samples with support for all annotated introns;product=stearoyl-CoA desaturase	-0.709359	2.57604e-84	6.57443e-83
GeneID:109310766	LOC109310766	gene=LOC109310766;model_evidence=Supporting evidence includes similarity to: 5 Proteins%2C and 100%25 coverage of the annotated genomic feature by RNAseq alignments%2C including 24 samples with support for all annotated introns;product=carbohydrate sulfotransferase 6-like%2C transcript variant X2	-0.708384	2.60428e-17	1.49638e-16
GeneID:109307158	BRINP2	gene=BRINP2;model_evidence=Supporting evidence includes similarity to: 14 Proteins%2C and 100%25 coverage of the annotated genomic feature by RNAseq alignments%2C including 53 samples with support for all annotated introns;product=BMP/retinoic acid inducible neural specific 2%2C transcript variant X1	-0.708112	0.000674213	0.00138325
GeneID:109319465	MORN2	gene=MORN2;model_evidence=Supporting evidence includes similarity to: 4 Proteins%2C and 100%25 coverage of the annotated genomic feature by RNAseq alignments%2C including 65 samples with support for all annotated introns;product=MORN repeat containing 2%2C transcript variant X1	-0.708073	0.00459255	0.00838996
GeneID:109312810	LOC109312810	gene=LOC109312810;model_evidence=Supporting evidence includes similarity to: 16 Proteins%2C and 100%25 coverage of the annotated genomic feature by RNAseq alignments%2C including 23 samples with support for all annotated introns;product=solute carrier family 2%2C facilitated glucose transporter member 11-like%2C transcript variant X2	-0.707675	0.0111175	0.0190612
GeneID:109318991	KEL	gene=KEL;model_evidence=Supporting evidence includes similarity to: 100%25 coverage of the annotated genomic feature by RNAseq alignments%2C including 3 samples with support for all annotated introns;product=Kell blood group%2C metallo-endopeptidase	-0.706542	4.07574e-07	1.18346e-06
GeneID:109308955	FAM189A1	gene=FAM189A1;model_evidence=Supporting evidence includes similarity to: 3 Proteins%2C and 100%25 coverage of the annotated genomic feature by RNAseq alignments%2C including 34 samples with support for all annotated introns;product=family with sequence similarity 189 member A1%2C transcript variant X1	-0.706111	0.0112182	0.0192154
GeneID:109309210	ITGA11	gene=ITGA11;model_evidence=Supporting evidence includes similarity to: 11 Proteins%2C and 100%25 coverage of the annotated genomic feature by RNAseq alignments%2C including 39 samples with support for all annotated introns;product=integrin subunit alpha 11%2C transcript variant X1	-0.705781	1.50893e-14	7.34167e-14
GeneID:109308897	COL1A2	gene=COL1A2;model_evidence=Supporting evidence includes similarity to: 11 Proteins%2C and 100%25 coverage of the annotated genomic feature by RNAseq alignments%2C including 119 samples with support for all annotated introns;product=collagen type I alpha 2 chain%2C transcript variant X1	-0.705375	1.38751e-74	3.12002e-73
GeneID:109317604	NAV1	gene=NAV1;model_evidence=Supporting evidence includes similarity to: 2 Proteins%2C and 100%25 coverage of the annotated genomic feature by RNAseq alignments%2C including 3 samples with support for all annotated introns;product=neuron navigator 1%2C transcript variant X2	-0.703494	6.31155e-41	8.01304e-40
GeneID:109317078	LOC109317078	gene=LOC109317078;model_evidence=Supporting evidence includes similarity to: 100%25 coverage of the annotated genomic feature by RNAseq alignments%2C including 113 samples with support for all annotated introns;product=probable molybdopterin-synthase adenylyltransferase	-0.700843	2.40745e-05	5.8693e-05
GeneID:109309300	SCIN	gene=SCIN;model_evidence=Supporting evidence includes similarity to: 30 Proteins%2C and 100%25 coverage of the annotated genomic feature by RNAseq alignments%2C including 108 samples with support for all annotated introns;product=scinderin	-0.699587	5.76857e-37	6.6659e-36
GeneID:109324101	SHTN1	gene=SHTN1;model_evidence=Supporting evidence includes similarity to: 8 Proteins%2C and 100%25 coverage of the annotated genomic feature by RNAseq alignments%2C including 50 samples with support for all annotated introns;product=shootin 1%2C transcript variant X3	-0.697783	0.000334181	0.000714751
GeneID:109316872	LOC109316872	gene=LOC109316872;model_evidence=Supporting evidence includes similarity to: 100%25 coverage of the annotated genomic feature by RNAseq alignments%2C including 113 samples with support for all annotated introns;product=uncharacterized LOC109316872	-0.69588	1.86045e-21	1.28705e-20
GeneID:109319373	RBP5	gene=RBP5;model_evidence=Supporting evidence includes similarity to: 11 Proteins%2C and 100%25 coverage of the annotated genomic feature by RNAseq alignments%2C including 123 samples with support for all annotated introns;product=retinol binding protein 5	-0.695316	3.18259e-06	8.50143e-06
GeneID:109308258	LOC109308258	gene=LOC109308258;model_evidence=Supporting evidence includes similarity to: 2 Proteins%2C and 94%25 coverage of the annotated genomic feature by RNAseq alignments;product=disks large homolog 1-like	-0.694876	1.13076e-78	2.6576e-77
GeneID:109310763	PMFBP1	gene=PMFBP1;model_evidence=Supporting evidence includes similarity to: 100%25 coverage of the annotated genomic feature by RNAseq alignments;product=polyamine modulated factor 1 binding protein 1	-0.694678	0.000704328	0.00144146
GeneID:109309732	SPOCK3	gene=SPOCK3;model_evidence=Supporting evidence includes similarity to: 2 Proteins%2C and 100%25 coverage of the annotated genomic feature by RNAseq alignments%2C including 82 samples with support for all annotated introns;product=SPARC/osteonectin%2C cwcv and kazal like domains proteoglycan 3%2C transcript variant X1	-0.69425	0.000601215	0.00124043
GeneID:109320529	FBN3	gene=FBN3;model_evidence=Supporting evidence includes similarity to: 15 Proteins%2C and 100%25 coverage of the annotated genomic feature by RNAseq alignments%2C including 89 samples with support for all annotated introns;product=fibrillin 3	-0.693689	1.83818e-68	3.77311e-67
GeneID:109308564	LOC109308564	gene=LOC109308564;model_evidence=Supporting evidence includes similarity to: 100%25 coverage of the annotated genomic feature by RNAseq alignments%2C including 17 samples with support for all annotated introns;product=uncharacterized LOC109308564	-0.689547	0.000153983	0.000342307
GeneID:109312320	REEP6	gene=REEP6;model_evidence=Supporting evidence includes similarity to: 10 Proteins%2C and 100%25 coverage of the annotated genomic feature by RNAseq alignments%2C including 95 samples with support for all annotated introns;product=receptor accessory protein 6	-0.6866	0.0316107	0.0496541
GeneID:109312080	SDC1	gene=SDC1;model_evidence=Supporting evidence includes similarity to: 1 Protein%2C and 95%25 coverage of the annotated genomic feature by RNAseq alignments;product=syndecan 1	-0.686005	2.9768e-70	6.29668e-69
GeneID:109313578	LOC109313578	gene=LOC109313578;model_evidence=Supporting evidence includes similarity to: 100%25 coverage of the annotated genomic feature by RNAseq alignments%2C including 23 samples with support for all annotated introns;product=uncharacterized LOC109313578	-0.685672	0.00105911	0.00211551
GeneID:109318482	SMAP2	gene=SMAP2;model_evidence=Supporting evidence includes similarity to: 7 Proteins%2C and 100%25 coverage of the annotated genomic feature by RNAseq alignments%2C including 100 samples with support for all annotated introns;product=small ArfGAP2	-0.68505	1.73024e-89	4.69422e-88
GeneID:109309245	MAP1A	gene=MAP1A;model_evidence=Supporting evidence includes similarity to: 8 Proteins%2C and 100%25 coverage of the annotated genomic feature by RNAseq alignments%2C including 18 samples with support for all annotated introns;product=microtubule associated protein 1A%2C transcript variant X1	-0.684675	1.118e-10	4.2852e-10
GeneID:109322115	PRADC1	gene=PRADC1;model_evidence=Supporting evidence includes similarity to: 6 Proteins%2C and 100%25 coverage of the annotated genomic feature by RNAseq alignments%2C including 5 samples with support for all annotated introns;product=protease associated domain containing 1%2C transcript variant X2	-0.684289	1.83983e-35	2.02836e-34
GeneID:109311301	FLNB	gene=FLNB;model_evidence=Supporting evidence includes similarity to: 6 Proteins%2C and 100%25 coverage of the annotated genomic feature by RNAseq alignments%2C including 32 samples with support for all annotated introns;product=filamin B%2C transcript variant X1	-0.683372	1.87696e-70	3.99054e-69
GeneID:109308908	LOC109308908	gene=LOC109308908;model_evidence=Supporting evidence includes similarity to: 100%25 coverage of the annotated genomic feature by RNAseq alignments%2C including 14 samples with support for all annotated introns;product=uncharacterized LOC109308908%2C transcript variant X2	-0.681589	1.06338e-05	2.69407e-05
GeneID:109323095	UMPS	gene=UMPS;model_evidence=Supporting evidence includes similarity to: 3 Proteins%2C and 100%25 coverage of the annotated genomic feature by RNAseq alignments%2C including 107 samples with support for all annotated introns;product=uridine monophosphate synthetase%2C transcript variant X1	-0.681312	9.38193e-67	1.8794e-65
GeneID:109316617	TXN2	gene=TXN2;model_evidence=Supporting evidence includes similarity to: 11 Proteins%2C and 100%25 coverage of the annotated genomic feature by RNAseq alignments%2C including 117 samples with support for all annotated introns;product=thioredoxin 2%2C transcript variant X3	-0.681306	3.68386e-52	5.80487e-51
GeneID:109309736	LOC109309736	gene=LOC109309736;model_evidence=Supporting evidence includes similarity to: 100%25 coverage of the annotated genomic feature by RNAseq alignments%2C including 7 samples with support for all annotated introns;product=uncharacterized LOC109309736	-0.680233	0.017743	0.0292901
GeneID:109307896	ITGA1	gene=ITGA1;model_evidence=Supporting evidence includes similarity to: 3 Proteins%2C and 100%25 coverage of the annotated genomic feature by RNAseq alignments%2C including 26 samples with support for all annotated introns;product=integrin subunit alpha 1	-0.679635	0.00108139	0.00215519
GeneID:109315983	NELL2	gene=NELL2;model_evidence=Supporting evidence includes similarity to: 16 Proteins%2C and 100%25 coverage of the annotated genomic feature by RNAseq alignments%2C including 101 samples with support for all annotated introns;partial=true;product=neural EGFL like 2;start_range=.,89396924	-0.679552	2.21716e-49	3.28625e-48
GeneID:109316967	SLC46A1	gene=SLC46A1;model_evidence=Supporting evidence includes similarity to: 1 Protein%2C and 100%25 coverage of the annotated genomic feature by RNAseq alignments%2C including 112 samples with support for all annotated introns;partial=true;product=solute carrier family 46 member 1;start_range=.,17379206	-0.679242	2.45111e-25	1.9634e-24
GeneID:109316722	LOC109316722	gene=LOC109316722;model_evidence=Supporting evidence includes similarity to: 1 Protein%2C and 100%25 coverage of the annotated genomic feature by RNAseq alignments%2C including 84 samples with support for all annotated introns;product=chondroadherin-like%2C transcript variant X2	-0.678569	0.0222306	0.0360262
GeneID:109316616	MYH9	gene=MYH9;model_evidence=Supporting evidence includes similarity to: 26 Proteins%2C and 100%25 coverage of the annotated genomic feature by RNAseq alignments%2C including 109 samples with support for all annotated introns;product=myosin heavy chain 9	-0.676533	1.6251e-56	2.76312e-55
GeneID:109313360	MSS51	gene=MSS51;model_evidence=Supporting evidence includes similarity to: 2 Proteins%2C and 100%25 coverage of the annotated genomic feature by RNAseq alignments%2C including 4 samples with support for all annotated introns;product=MSS51 mitochondrial translational activator%2C transcript variant X2	-0.67569	0.0244398	0.0392698
GeneID:109322938	LOC109322938	gene=LOC109322938;model_evidence=Supporting evidence includes similarity to: 1 Protein%2C and 98%25 coverage of the annotated genomic feature by RNAseq alignments;product=lens fiber major intrinsic protein-like	-0.675052	0.000236794	0.00051628
GeneID:109308303	ATP13A5	gene=ATP13A5;model_evidence=Supporting evidence includes similarity to: 7 Proteins%2C and 98%25 coverage of the annotated genomic feature by RNAseq alignments;product=ATPase 13A5	-0.674373	2.18444e-22	1.56768e-21
GeneID:109312869	LOC109312869	gene=LOC109312869;model_evidence=Supporting evidence includes similarity to: 100%25 coverage of the annotated genomic feature by RNAseq alignments%2C including 46 samples with support for all annotated introns;product=uncharacterized LOC109312869	-0.673101	4.66366e-05	0.000110065
GeneID:109311723	LOC109311723	gene=LOC109311723;model_evidence=Supporting evidence includes similarity to: 35 Proteins%2C and 100%25 coverage of the annotated genomic feature by RNAseq alignments%2C including 110 samples with support for all annotated introns;product=glutathione S-transferase-like%2C transcript variant X2	-0.672861	5.93096e-14	2.79737e-13
GeneID:109315435	CADM1	gene=CADM1;model_evidence=Supporting evidence includes similarity to: 5 Proteins%2C and 97%25 coverage of the annotated genomic feature by RNAseq alignments;product=cell adhesion molecule 1	-0.67105	2.17431e-52	3.45234e-51
GeneID:109312890	CIT	gene=CIT;model_evidence=Supporting evidence includes similarity to: 2 Proteins%2C and 100%25 coverage of the annotated genomic feature by RNAseq alignments%2C including 11 samples with support for all annotated introns;product=citron rho-interacting serine/threonine kinase%2C transcript variant X2	-0.670731	4.69265e-63	8.9139e-62
GeneID:109323435	TLE1	gene=TLE1;model_evidence=Supporting evidence includes similarity to: 15 Proteins%2C and 100%25 coverage of the annotated genomic feature by RNAseq alignments%2C including 107 samples with support for all annotated introns;product=transducin like enhancer of split 1%2C transcript variant X2	-0.66996	2.49568e-24	1.93094e-23
GeneID:109313376	IGFALS	gene=IGFALS;model_evidence=Supporting evidence includes similarity to: 20 Proteins%2C and 100%25 coverage of the annotated genomic feature by RNAseq alignments%2C including 31 samples with support for all annotated introns;product=insulin like growth factor binding protein acid labile subunit	-0.669464	0.0105177	0.0181175
GeneID:109317553	PSRC1	gene=PSRC1;model_evidence=Supporting evidence includes similarity to: 2 Proteins%2C and 100%25 coverage of the annotated genomic feature by RNAseq alignments%2C including 10 samples with support for all annotated introns;product=proline and serine rich coiled-coil 1%2C transcript variant X1	-0.668959	4.52865e-15	2.28262e-14
GeneID:109319518	OTOR	gene=OTOR;model_evidence=Supporting evidence includes similarity to: 5 Proteins%2C and 100%25 coverage of the annotated genomic feature by RNAseq alignments%2C including 92 samples with support for all annotated introns;product=otoraplin%2C transcript variant X1	-0.668771	9.38389e-05	0.000214528
GeneID:109314790	PLK1	gene=PLK1;model_evidence=Supporting evidence includes similarity to: 11 Proteins%2C and 100%25 coverage of the annotated genomic feature by RNAseq alignments%2C including 106 samples with support for all annotated introns;partial=true;product=polo like kinase 1	-0.667153	7.40876e-82	1.81653e-80
GeneID:109324196	PDLIM1	gene=PDLIM1;model_evidence=Supporting evidence includes similarity to: 10 Proteins%2C and 100%25 coverage of the annotated genomic feature by RNAseq alignments%2C including 127 samples with support for all annotated introns;product=PDZ and LIM domain 1	-0.664932	1.50472e-67	3.05348e-66
GeneID:109316021	STRIP2	gene=STRIP2;model_evidence=Supporting evidence includes similarity to: 8 Proteins%2C and 100%25 coverage of the annotated genomic feature by RNAseq alignments%2C including 61 samples with support for all annotated introns;partial=true;product=striatin interacting protein 2	-0.661746	9.0388e-33	9.20851e-32
GeneID:109323907	VCL	gene=VCL;model_evidence=Supporting evidence includes similarity to: 9 Proteins%2C and 100%25 coverage of the annotated genomic feature by RNAseq alignments%2C including 100 samples with support for all annotated introns;product=vinculin%2C transcript variant X1	-0.660213	1.2261e-89	3.34099e-88
GeneID:109315739	RELN	gene=RELN;model_evidence=Supporting evidence includes similarity to: 2 Proteins%2C and 100%25 coverage of the annotated genomic feature by RNAseq alignments%2C including 3 samples with support for all annotated introns;product=reelin	-0.659483	0.0258035	0.0412012
GeneID:109313969	SPACA9	gene=SPACA9;model_evidence=Supporting evidence includes similarity to: 6 Proteins%2C and 100%25 coverage of the annotated genomic feature by RNAseq alignments%2C including 30 samples with support for all annotated introns;product=sperm acrosome associated 9%2C transcript variant X1	-0.659074	4.69402e-06	1.23018e-05
GeneID:109316002	SLC26A4	gene=SLC26A4;model_evidence=Supporting evidence includes similarity to: 11 Proteins%2C and 97%25 coverage of the annotated genomic feature by RNAseq alignments;product=solute carrier family 26 member 4	-0.658049	7.53797e-11	2.92843e-10
GeneID:109322552	GALNT13	gene=GALNT13;model_evidence=Supporting evidence includes similarity to: 14 Proteins%2C and 89%25 coverage of the annotated genomic feature by RNAseq alignments;product=polypeptide N-acetylgalactosaminyltransferase 13	-0.656542	0.000980004	0.00196694
GeneID:109306988	DPH2	gene=DPH2;model_evidence=Supporting evidence includes similarity to: 10 Proteins%2C and 100%25 coverage of the annotated genomic feature by RNAseq alignments%2C including 23 samples with support for all annotated introns;partial=true;product=DPH2 homolog	-0.656382	2.1448e-51	3.3251e-50
GeneID:109312438	LOC109312438	gene=LOC109312438;model_evidence=Supporting evidence includes similarity to: 1 Protein%2C and 100%25 coverage of the annotated genomic feature by RNAseq alignments%2C including 56 samples with support for all annotated introns;product=solute carrier family 22 member 15-like%2C transcript variant X3	-0.656185	0.000463198	0.000971547
GeneID:109315571	TMEM117	gene=TMEM117;model_evidence=Supporting evidence includes similarity to: 5 Proteins%2C and 100%25 coverage of the annotated genomic feature by RNAseq alignments%2C including 22 samples with support for all annotated introns;product=transmembrane protein 117%2C transcript variant X1	-0.655539	0.000152565	0.000339638
GeneID:109313383	NME3	gene=NME3;model_evidence=Supporting evidence includes similarity to: 32 Proteins%2C and 100%25 coverage of the annotated genomic feature by RNAseq alignments%2C including 46 samples with support for all annotated introns;product=NME/NM23 nucleoside diphosphate kinase 3	-0.655492	0.000168306	0.00037229
GeneID:109306565	LOC109306565	gene=LOC109306565;model_evidence=Supporting evidence includes similarity to: 100%25 coverage of the annotated genomic feature by RNAseq alignments%2C including 76 samples with support for all annotated introns;product=uncharacterized LOC109306565	-0.654633	0.0251875	0.0403501
GeneID:109323675	TMEM79	gene=TMEM79;model_evidence=Supporting evidence includes similarity to: 6 Proteins%2C and 100%25 coverage of the annotated genomic feature by RNAseq alignments%2C including 11 samples with support for all annotated introns;product=transmembrane protein 79	-0.65371	1.36029e-05	3.40756e-05
GeneID:109316210	BUB1	gene=BUB1;model_evidence=Supporting evidence includes similarity to: 4 Proteins%2C and 100%25 coverage of the annotated genomic feature by RNAseq alignments%2C including 76 samples with support for all annotated introns;product=BUB1 mitotic checkpoint serine/threonine kinase	-0.65314	4.17236e-66	8.26526e-65
GeneID:109312297	CNN2	gene=CNN2;model_evidence=Supporting evidence includes similarity to: 12 Proteins%2C and 100%25 coverage of the annotated genomic feature by RNAseq alignments%2C including 125 samples with support for all annotated introns;product=calponin 2	-0.652666	5.09753e-92	1.4296e-90
GeneID:109310761	LOC109310761	gene=LOC109310761;model_evidence=Supporting evidence includes similarity to: 10 Proteins%2C and 100%25 coverage of the annotated genomic feature by RNAseq alignments%2C including 1 sample with support for all annotated introns;product=haptoglobin-like%2C transcript variant X1	-0.652517	4.44465e-05	0.000105135
GeneID:109323585	STARD10	gene=STARD10;model_evidence=Supporting evidence includes similarity to: 11 Proteins%2C and 91%25 coverage of the annotated genomic feature by RNAseq alignments;product=StAR related lipid transfer domain containing 10	-0.652467	1.29822e-07	3.94588e-07
GeneID:109318879	LOC109318879	gene=LOC109318879;model_evidence=Supporting evidence includes similarity to: 100%25 coverage of the annotated genomic feature by RNAseq alignments%2C including 82 samples with support for all annotated introns;product=uncharacterized LOC109318879	-0.65049	0.00233667	0.00445037
GeneID:109314435	AGRN	gene=AGRN;model_evidence=Supporting evidence includes similarity to: 3 Proteins%2C and 100%25 coverage of the annotated genomic feature by RNAseq alignments%2C including 18 samples with support for all annotated introns;product=agrin%2C transcript variant X3	-0.649145	1.92835e-43	2.5794e-42
GeneID:109319701	NEK2	gene=NEK2;model_evidence=Supporting evidence includes similarity to: 2 Proteins%2C and 100%25 coverage of the annotated genomic feature by RNAseq alignments%2C including 49 samples with support for all annotated introns;product=NIMA related kinase 2%2C transcript variant X1	-0.64903	3.21061e-17	1.82794e-16
GeneID:109319094	LOC109319094	gene=LOC109319094;model_evidence=Supporting evidence includes similarity to: 1 Protein%2C and 94%25 coverage of the annotated genomic feature by RNAseq alignments;product=kinesin-like protein KIF28P	-0.646358	0.000214504	0.000469899
GeneID:109319997	ABCB10	gene=ABCB10;model_evidence=Supporting evidence includes similarity to: 12 Proteins%2C and 100%25 coverage of the annotated genomic feature by RNAseq alignments%2C including 20 samples with support for all annotated introns;product=ATP binding cassette subfamily B member 10	-0.646352	2.11907e-37	2.47854e-36
GeneID:109324307	LRP1	gene=LRP1;model_evidence=Supporting evidence includes similarity to: 11 Proteins%2C and 100%25 coverage of the annotated genomic feature by RNAseq alignments%2C including 35 samples with support for all annotated introns;partial=true;product=LDL receptor related protein 1	-0.646195	2.66451e-51	4.10531e-50
GeneID:109307740	KATNAL2	gene=KATNAL2;model_evidence=Supporting evidence includes similarity to: 5 Proteins%2C and 100%25 coverage of the annotated genomic feature by RNAseq alignments%2C including 46 samples with support for all annotated introns;product=katanin catalytic subunit A1 like 2%2C transcript variant X3	-0.645298	0.00089693	0.00180923
GeneID:109306033	PIR	gene=PIR;model_evidence=Supporting evidence includes similarity to: 9 Proteins%2C and 100%25 coverage of the annotated genomic feature by RNAseq alignments%2C including 36 samples with support for all annotated introns;product=pirin%2C transcript variant X1	-0.645186	2.80178e-10	1.04221e-09
GeneID:109320200	LOC109320200	gene=LOC109320200;model_evidence=Supporting evidence includes similarity to: 16 Proteins%2C and 100%25 coverage of the annotated genomic feature by RNAseq alignments%2C including 1 sample with support for all annotated introns;product=armadillo repeat-containing protein 1-like	-0.644492	1.44985e-16	7.95694e-16
GeneID:109307338	LPAR3	gene=LPAR3;model_evidence=Supporting evidence includes similarity to: 16 Proteins%2C and 100%25 coverage of the annotated genomic feature by RNAseq alignments%2C including 48 samples with support for all annotated introns;product=lysophosphatidic acid receptor 3	-0.644156	5.46369e-05	0.000128163
GeneID:109323859	NOLC1	gene=NOLC1;model_evidence=Supporting evidence includes similarity to: 98%25 coverage of the annotated genomic feature by RNAseq alignments;product=nucleolar and coiled-body phosphoprotein 1	-0.643444	1.43767e-80	3.43061e-79
GeneID:109314695	FSCN1	gene=FSCN1;model_evidence=Supporting evidence includes similarity to: 12 Proteins%2C and 100%25 coverage of the annotated genomic feature by RNAseq alignments%2C including 121 samples with support for all annotated introns;product=fascin actin-bundling protein 1	-0.642566	2.96028e-90	8.11964e-89
GeneID:109315022	CACNA1G	gene=CACNA1G;model_evidence=Supporting evidence includes similarity to: 27 Proteins%2C and 100%25 coverage of the annotated genomic feature by RNAseq alignments;product=calcium voltage-gated channel subunit alpha1 G	-0.642195	1.79765e-59	3.21875e-58
GeneID:109319896	GPATCH11	gene=GPATCH11;model_evidence=Supporting evidence includes similarity to: 4 Proteins%2C and 100%25 coverage of the annotated genomic feature by RNAseq alignments%2C including 119 samples with support for all annotated introns;product=G-patch domain containing 11	-0.640901	4.27553e-31	4.14919e-30
GeneID:109307942	DEPDC1B	gene=DEPDC1B;model_evidence=Supporting evidence includes similarity to: 11 Proteins%2C and 100%25 coverage of the annotated genomic feature by RNAseq alignments%2C including 22 samples with support for all annotated introns;product=DEP domain containing 1B%2C transcript variant X1	-0.640268	2.99963e-34	3.16445e-33
GeneID:109321572	TNNI2	gene=TNNI2;model_evidence=Supporting evidence includes similarity to: 9 Proteins%2C and 100%25 coverage of the annotated genomic feature by RNAseq alignments%2C including 66 samples with support for all annotated introns;product=troponin I2%2C fast skeletal type%2C transcript variant X1	-0.640257	0.00524173	0.00948207
GeneID:109317778	LOC109317778	gene=LOC109317778;model_evidence=Supporting evidence includes similarity to: 100%25 coverage of the annotated genomic feature by RNAseq alignments%2C including 20 samples with support for all annotated introns;product=uncharacterized LOC109317778%2C transcript variant X6	-0.639918	2.74312e-11	1.09619e-10
GeneID:109312708	KMT5A	gene=KMT5A;model_evidence=Supporting evidence includes similarity to: 13 Proteins%2C and 100%25 coverage of the annotated genomic feature by RNAseq alignments%2C including 91 samples with support for all annotated introns;product=lysine methyltransferase 5A	-0.639602	1.69981e-37	2.00128e-36
GeneID:109310945	F8	gene=F8;model_evidence=Supporting evidence includes similarity to: 10 Proteins%2C and 100%25 coverage of the annotated genomic feature by RNAseq alignments%2C including 5 samples with support for all annotated introns;product=coagulation factor VIII%2C transcript variant X1	-0.639211	4.56968e-16	2.43612e-15
GeneID:109314287	P3H1	gene=P3H1;model_evidence=Supporting evidence includes similarity to: 2 Proteins%2C and 100%25 coverage of the annotated genomic feature by RNAseq alignments%2C including 115 samples with support for all annotated introns;product=prolyl 3-hydroxylase 1	-0.638996	7.4811e-62	1.39558e-60
GeneID:109312673	WSCD2	gene=WSCD2;model_evidence=Supporting evidence includes similarity to: 7 Proteins%2C and 98%25 coverage of the annotated genomic feature by RNAseq alignments;product=WSC domain containing 2	-0.63825	6.57357e-05	0.000153142
GeneID:109324782	CKS1B	gene=CKS1B;model_evidence=Supporting evidence includes similarity to: 10 Proteins%2C and 100%25 coverage of the annotated genomic feature by RNAseq alignments%2C including 123 samples with support for all annotated introns;product=CDC28 protein kinase regulatory subunit 1B	-0.637885	3.22148e-67	6.51606e-66
GeneID:109309600	CPE	gene=CPE;model_evidence=Supporting evidence includes similarity to: 14 Proteins%2C and 98%25 coverage of the annotated genomic feature by RNAseq alignments%2C including 105 samples with support for all annotated introns;partial=true;product=carboxypeptidase E;start_range=.,20283273	-0.637139	1.25458e-96	3.72791e-95
GeneID:109316435	CALD1	gene=CALD1;model_evidence=Supporting evidence includes similarity to: 7 Proteins%2C and 100%25 coverage of the annotated genomic feature by RNAseq alignments%2C including 26 samples with support for all annotated introns;product=caldesmon 1%2C transcript variant X1	-0.636693	4.34055e-85	1.11691e-83
GeneID:109316809	LOC109316809	gene=LOC109316809;model_evidence=Supporting evidence includes similarity to: 23 Proteins%2C and 99%25 coverage of the annotated genomic feature by RNAseq alignments;product=olfactory receptor 13H1-like	-0.635958	1.67546e-05	4.15865e-05
GeneID:109305506	KCTD12	gene=KCTD12;model_evidence=Supporting evidence includes similarity to: 13 Proteins%2C and 100%25 coverage of the annotated genomic feature by RNAseq alignments;partial=true;product=potassium channel tetramerization domain containing 12;start_range=.,126769865	-0.63561	0.00343366	0.00639584
GeneID:109307764	SLC4A2	gene=SLC4A2;model_evidence=Supporting evidence includes similarity to: 24 Proteins%2C and 95%25 coverage of the annotated genomic feature by RNAseq alignments;partial=true;product=solute carrier family 4 member 2	-0.635335	1.84739e-58	3.23813e-57
GeneID:109313941	NCS1	gene=NCS1;model_evidence=Supporting evidence includes similarity to: 21 Proteins%2C and 100%25 coverage of the annotated genomic feature by RNAseq alignments%2C including 107 samples with support for all annotated introns;product=neuronal calcium sensor 1	-0.63481	7.76717e-24	5.9287e-23
GeneID:109316635	C1QTNF6	gene=C1QTNF6;model_evidence=Supporting evidence includes similarity to: 11 Proteins%2C and 100%25 coverage of the annotated genomic feature by RNAseq alignments%2C including 96 samples with support for all annotated introns;product=C1q and tumor necrosis factor related protein 6%2C transcript variant X4	-0.633096	0.0134707	0.0227428
GeneID:109309433	LOC109309433	gene=LOC109309433;model_evidence=Supporting evidence includes similarity to: 27 Proteins%2C and 100%25 coverage of the annotated genomic feature by RNAseq alignments%2C including 36 samples with support for all annotated introns;product=sulfotransferase family cytosolic 1B member 1-like%2C transcript variant X4	-0.631094	0.0204166	0.0333633
GeneID:109323091	LOC109323091	gene=LOC109323091;model_evidence=Supporting evidence includes similarity to: 5 Proteins%2C and 100%25 coverage of the annotated genomic feature by RNAseq alignments%2C including 49 samples with support for all annotated introns;product=prolyl endopeptidase FAP-like	-0.630533	3.60684e-85	9.30029e-84
GeneID:109316593	PWP1	gene=PWP1;model_evidence=Supporting evidence includes similarity to: 4 Proteins%2C and 100%25 coverage of the annotated genomic feature by RNAseq alignments%2C including 16 samples with support for all annotated introns;product=PWP1 homolog%2C endonuclein%2C transcript variant X2	-0.629029	3.95709e-68	8.08256e-67
GeneID:109309472	SHROOM3	gene=SHROOM3;model_evidence=Supporting evidence includes similarity to: 12 Proteins%2C and 100%25 coverage of the annotated genomic feature by RNAseq alignments%2C including 26 samples with support for all annotated introns;product=shroom family member 3%2C transcript variant X1	-0.62892	8.36465e-24	6.36918e-23
GeneID:109320259	LASP1	gene=LASP1;model_evidence=Supporting evidence includes similarity to: 15 Proteins%2C and 100%25 coverage of the annotated genomic feature by RNAseq alignments%2C including 116 samples with support for all annotated introns;product=LIM and SH3 protein 1	-0.628164	1.7582e-62	3.31957e-61
GeneID:109307220	LRRC24	gene=LRRC24;model_evidence=Supporting evidence includes similarity to: 2 Proteins%2C and 100%25 coverage of the annotated genomic feature by RNAseq alignments%2C including 16 samples with support for all annotated introns;product=leucine rich repeat containing 24	-0.626612	1.34073e-06	3.71168e-06
GeneID:109314736	LOC109314736	gene=LOC109314736;model_evidence=Supporting evidence includes similarity to: 1 Protein%2C and 100%25 coverage of the annotated genomic feature by RNAseq alignments%2C including 20 samples with support for all annotated introns;product=homeobox expressed in ES cells 1-like	-0.626331	0.00661698	0.0117786
GeneID:109317532	SLC16A4	gene=SLC16A4;model_evidence=Supporting evidence includes similarity to: 10 Proteins%2C and 100%25 coverage of the annotated genomic feature by RNAseq alignments%2C including 83 samples with support for all annotated introns;product=solute carrier family 16 member 4%2C transcript variant X1	-0.626259	8.24238e-33	8.41775e-32
GeneID:109312064	EFR3B	gene=EFR3B;model_evidence=Supporting evidence includes similarity to: 3 Proteins%2C and 99%25 coverage of the annotated genomic feature by RNAseq alignments;product=EFR3 homolog B	-0.625211	1.29593e-36	1.48925e-35
GeneID:109309328	CCNA2	gene=CCNA2;model_evidence=Supporting evidence includes similarity to: 10 Proteins%2C and 100%25 coverage of the annotated genomic feature by RNAseq alignments%2C including 78 samples with support for all annotated introns;product=cyclin A2	-0.625166	3.4076e-45	4.73573e-44
GeneID:109316602	TIMP3	gene=TIMP3;model_evidence=Supporting evidence includes similarity to: 6 Proteins%2C and 100%25 coverage of the annotated genomic feature by RNAseq alignments%2C including 125 samples with support for all annotated introns;product=TIMP metallopeptidase inhibitor 3	-0.624366	1.40626e-82	3.53122e-81
GeneID:109310919	XPNPEP2	gene=XPNPEP2;model_evidence=Supporting evidence includes similarity to: 1 Protein%2C and 100%25 coverage of the annotated genomic feature by RNAseq alignments%2C including 98 samples with support for all annotated introns;product=X-prolyl aminopeptidase 2	-0.624061	4.76982e-06	1.24935e-05
GeneID:109312326	LOC109312326	gene=LOC109312326;model_evidence=Supporting evidence includes similarity to: 100%25 coverage of the annotated genomic feature by RNAseq alignments%2C including 1 sample with support for all annotated introns;product=survival motor neuron protein 1-like%2C transcript variant X1	-0.623952	7.05997e-58	1.22203e-56
GeneID:109318016	NTM	gene=NTM;model_evidence=Supporting evidence includes similarity to: 4 Proteins%2C and 100%25 coverage of the annotated genomic feature by RNAseq alignments%2C including 28 samples with support for all annotated introns;product=neurotrimin%2C transcript variant X1	-0.622376	0.0141888	0.0238391
GeneID:109313883	FPGS	gene=FPGS;model_evidence=Supporting evidence includes similarity to: 2 Proteins%2C and 100%25 coverage of the annotated genomic feature by RNAseq alignments%2C including 64 samples with support for all annotated introns;product=folylpolyglutamate synthase%2C transcript variant X1	-0.621957	1.05553e-50	1.61039e-49
GeneID:109307007	LRP8	gene=LRP8;model_evidence=Supporting evidence includes similarity to: 4 Proteins%2C and 100%25 coverage of the annotated genomic feature by RNAseq alignments%2C including 11 samples with support for all annotated introns;partial=true;product=LDL receptor related protein 8	-0.621908	8.65774e-33	8.83472e-32
GeneID:109323837	MARVELD1	gene=MARVELD1;model_evidence=Supporting evidence includes similarity to: 4 Proteins%2C and 89%25 coverage of the annotated genomic feature by RNAseq alignments;product=MARVEL domain containing 1	-0.620269	3.60467e-05	8.60982e-05
GeneID:109316926	MYBBP1A	gene=MYBBP1A;model_evidence=Supporting evidence includes similarity to: 5 Proteins%2C and 96%25 coverage of the annotated genomic feature by RNAseq alignments;product=MYB binding protein 1a	-0.618157	3.54638e-74	7.93168e-73
GeneID:109312321	THOP1	gene=THOP1;model_evidence=Supporting evidence includes similarity to: 13 Proteins%2C and 100%25 coverage of the annotated genomic feature by RNAseq alignments%2C including 43 samples with support for all annotated introns;product=thimet oligopeptidase 1	-0.618074	1.56285e-73	3.45823e-72
GeneID:109310189	NMUR2	gene=NMUR2;model_evidence=Supporting evidence includes similarity to: 8 Proteins%2C and 100%25 coverage of the annotated genomic feature by RNAseq alignments%2C including 20 samples with support for all annotated introns;product=neuromedin U receptor 2%2C transcript variant X1	-0.617789	0.0296157	0.0467972
GeneID:109307209	ARPC5	gene=ARPC5;model_evidence=Supporting evidence includes similarity to: 9 Proteins%2C and 100%25 coverage of the annotated genomic feature by RNAseq alignments%2C including 129 samples with support for all annotated introns;product=actin related protein 2/3 complex subunit 5	-0.616837	1.73287e-92	4.88178e-91
GeneID:109323292	LURAP1L	gene=LURAP1L;model_evidence=Supporting evidence includes similarity to: 2 Proteins%2C and 100%25 coverage of the annotated genomic feature by RNAseq alignments%2C including 112 samples with support for all annotated introns;partial=true;product=leucine rich adaptor protein 1 like	-0.614206	1.732e-09	6.08029e-09
GeneID:109316859	DOK6	gene=DOK6;model_evidence=Supporting evidence includes similarity to: 9 Proteins%2C and 100%25 coverage of the annotated genomic feature by RNAseq alignments%2C including 13 samples with support for all annotated introns;product=docking protein 6	-0.612967	1.58403e-06	4.34478e-06
GeneID:109324931	LINGO3	gene=LINGO3;model_evidence=Supporting evidence includes similarity to: 21 Proteins%2C and 100%25 coverage of the annotated genomic feature by RNAseq alignments%2C including 5 samples with support for all annotated introns;product=leucine rich repeat and Ig domain containing 3%2C transcript variant X2	-0.612947	4.59612e-28	4.02806e-27
GeneID:109306998	TMEM69	gene=TMEM69;model_evidence=Supporting evidence includes similarity to: 1 Protein%2C and 97%25 coverage of the annotated genomic feature by RNAseq alignments;partial=true;product=transmembrane protein 69;start_range=.,46970231	-0.612748	1.93858e-19	1.22934e-18
GeneID:109312953	LOC109312953	gene=LOC109312953;model_evidence=Supporting evidence includes similarity to: 100%25 coverage of the annotated genomic feature by RNAseq alignments%2C including 91 samples with support for all annotated introns;product=uncharacterized LOC109312953	-0.611566	2.11942e-14	1.02402e-13
GeneID:109306026	AP1S2	gene=AP1S2;model_evidence=Supporting evidence includes similarity to: 21 Proteins%2C and 100%25 coverage of the annotated genomic feature by RNAseq alignments%2C including 21 samples with support for all annotated introns;product=adaptor related protein complex 1 sigma 2 subunit%2C transcript variant X2	-0.611209	1.04986e-69	2.19837e-68
GeneID:109316257	NRIP2	gene=NRIP2;model_evidence=Supporting evidence includes similarity to: 2 Proteins%2C and 100%25 coverage of the annotated genomic feature by RNAseq alignments%2C including 17 samples with support for all annotated introns;product=nuclear receptor interacting protein 2%2C transcript variant X2	-0.611171	0.0282892	0.0448374
GeneID:109318299	TG	gene=TG;model_evidence=Supporting evidence includes similarity to: 2 Proteins%2C and 97%25 coverage of the annotated genomic feature by RNAseq alignments;product=thyroglobulin	-0.611104	9.31566e-76	2.11766e-74
GeneID:109317199	NLE1	gene=NLE1;model_evidence=Supporting evidence includes similarity to: 6 Proteins%2C and 100%25 coverage of the annotated genomic feature by RNAseq alignments%2C including 61 samples with support for all annotated introns;product=notchless homolog 1	-0.61061	5.02793e-60	9.04159e-59
GeneID:109312075	LOC109312075	gene=LOC109312075;model_evidence=Supporting evidence includes similarity to: 2 Proteins%2C and 98%25 coverage of the annotated genomic feature by RNAseq alignments%2C including 13 samples with support for all annotated introns;partial=true;product=low density lipoprotein receptor adapter protein 1-like;start_range=.,11593010	-0.610147	2.82464e-09	9.78665e-09
GeneID:109317678	BYSL	gene=BYSL;model_evidence=Supporting evidence includes similarity to: 11 Proteins%2C and 100%25 coverage of the annotated genomic feature by RNAseq alignments%2C including 119 samples with support for all annotated introns;partial=true;product=bystin like	-0.609002	1.68996e-67	3.42381e-66
GeneID:109318845	CHRNA4	gene=CHRNA4;model_evidence=Supporting evidence includes similarity to: 47 Proteins%2C and 100%25 coverage of the annotated genomic feature by RNAseq alignments%2C including 32 samples with support for all annotated introns;product=cholinergic receptor nicotinic alpha 4 subunit	-0.608511	4.27263e-55	7.11915e-54
GeneID:109323768	GPATCH4	gene=GPATCH4;model_evidence=Supporting evidence includes similarity to: 4 Proteins%2C and 100%25 coverage of the annotated genomic feature by RNAseq alignments%2C including 1 sample with support for all annotated introns;product=G-patch domain containing 4	-0.607087	2.59831e-83	6.57747e-82
GeneID:109306031	BMX	gene=BMX;model_evidence=Supporting evidence includes similarity to: 21 Proteins%2C and 96%25 coverage of the annotated genomic feature by RNAseq alignments;product=BMX non-receptor tyrosine kinase	-0.607081	0.00952602	0.0165278
GeneID:109313882	AK1	gene=AK1;model_evidence=Supporting evidence includes similarity to: 21 Proteins%2C and 100%25 coverage of the annotated genomic feature by RNAseq alignments%2C including 108 samples with support for all annotated introns;product=adenylate kinase 1%2C transcript variant X6	-0.604582	0.00122914	0.00243254
GeneID:109312632	WDR66	gene=WDR66;model_evidence=Supporting evidence includes similarity to: 6 Proteins%2C and 100%25 coverage of the annotated genomic feature by RNAseq alignments%2C including 43 samples with support for all annotated introns;product=WD repeat domain 66%2C transcript variant X3	-0.603932	0.0298026	0.0470448
GeneID:109321447	LOC109321447	gene=LOC109321447;model_evidence=Supporting evidence includes similarity to: 100%25 coverage of the annotated genomic feature by RNAseq alignments%2C including 14 samples with support for all annotated introns;product=uncharacterized LOC109321447	-0.601995	0.0190434	0.0312385
GeneID:109307432	LOC109307432	gene=LOC109307432;model_evidence=Supporting evidence includes similarity to: 18 Proteins%2C and 100%25 coverage of the annotated genomic feature by RNAseq alignments%2C including 75 samples with support for all annotated introns;product=vitamin D3 hydroxylase-associated protein-like	-0.601404	0.000425653	0.000898232
GeneID:109316961	TLCD1	gene=TLCD1;model_evidence=Supporting evidence includes similarity to: 9 Proteins%2C and 100%25 coverage of the annotated genomic feature by RNAseq alignments%2C including 59 samples with support for all annotated introns;partial=true;product=TLC domain containing 1;start_range=.,17191811	-0.600956	1.57231e-28	1.40562e-27
GeneID:109316871	LUM	gene=LUM;model_evidence=Supporting evidence includes similarity to: 10 Proteins%2C and 100%25 coverage of the annotated genomic feature by RNAseq alignments%2C including 115 samples with support for all annotated introns;product=lumican	-0.600679	3.04865e-82	7.54904e-81
GeneID:109307397	KIF2C	gene=KIF2C;model_evidence=Supporting evidence includes similarity to: 19 Proteins%2C and 100%25 coverage of the annotated genomic feature by RNAseq alignments%2C including 38 samples with support for all annotated introns;product=kinesin family member 2C%2C transcript variant X2	-0.600605	1.20814e-44	1.66604e-43
GeneID:109307330	ZNHIT6	gene=ZNHIT6;model_evidence=Supporting evidence includes similarity to: 100%25 coverage of the annotated genomic feature by RNAseq alignments%2C including 63 samples with support for all annotated introns;product=zinc finger HIT-type containing 6%2C transcript variant X1	-0.59957	1.86097e-44	2.56063e-43
GeneID:109316972	HIC1	gene=HIC1;model_evidence=Supporting evidence includes similarity to: 8 Proteins%2C and 95%25 coverage of the annotated genomic feature by RNAseq alignments;product=HIC ZBTB transcriptional repressor 1	-0.59919	4.44671e-25	3.52349e-24
GeneID:109308302	HRASLS	gene=HRASLS;model_evidence=Supporting evidence includes similarity to: 10 Proteins%2C and 91%25 coverage of the annotated genomic feature by RNAseq alignments;product=HRAS like suppressor	-0.597051	1.57925e-25	1.27566e-24
GeneID:109318526	FNDC5	gene=FNDC5;model_evidence=Supporting evidence includes similarity to: 9 Proteins%2C and 100%25 coverage of the annotated genomic feature by RNAseq alignments%2C including 3 samples with support for all annotated introns;product=fibronectin type III domain containing 5	-0.596378	2.28197e-06	6.16829e-06
GeneID:109323868	KCNMA1	gene=KCNMA1;model_evidence=Supporting evidence includes similarity to: 9 Proteins%2C and 99%25 coverage of the annotated genomic feature by RNAseq alignments;product=potassium calcium-activated channel subfamily M alpha 1	-0.596243	1.62574e-16	8.8988e-16
GeneID:109320381	LOC109320381	gene=LOC109320381;model_evidence=Supporting evidence includes similarity to: 100%25 coverage of the annotated genomic feature by RNAseq alignments%2C including 34 samples with support for all annotated introns;product=uncharacterized LOC109320381	-0.595954	0.000250451	0.000543965
GeneID:109310186	SPARC	gene=SPARC;model_evidence=Supporting evidence includes similarity to: 6 Proteins%2C and 100%25 coverage of the annotated genomic feature by RNAseq alignments%2C including 130 samples with support for all annotated introns;product=secreted protein acidic and cysteine rich	-0.595399	2.78114e-82	6.91408e-81
GeneID:109316971	TSR1	gene=TSR1;model_evidence=Supporting evidence includes similarity to: 1 Protein%2C and 97%25 coverage of the annotated genomic feature by RNAseq alignments;partial=true;product=TSR1%2C ribosome maturation factor;start_range=.,17422560	-0.594892	2.63476e-45	3.67395e-44
GeneID:109316734	CNDP2	gene=CNDP2;model_evidence=Supporting evidence includes similarity to: 25 Proteins%2C and 100%25 coverage of the annotated genomic feature by RNAseq alignments%2C including 123 samples with support for all annotated introns;product=CNDP dipeptidase 2 (metallopeptidase M20 family)%2C transcript variant X1	-0.594192	2.80192e-34	2.95837e-33
GeneID:109322194	WDR1	gene=WDR1;model_evidence=Supporting evidence includes similarity to: 1 Protein%2C and 99%25 coverage of the annotated genomic feature by RNAseq alignments;product=WD repeat domain 1	-0.591318	3.89411e-76	8.88456e-75
GeneID:109307749	ATP5A1	gene=ATP5A1;model_evidence=Supporting evidence includes similarity to: 38 Proteins%2C and 100%25 coverage of the annotated genomic feature by RNAseq alignments%2C including 129 samples with support for all annotated introns;product=ATP synthase%2C H+ transporting%2C mitochondrial F1 complex%2C alpha subunit 1%2C cardiac muscle	-0.589616	2.26382e-60	4.10647e-59
GeneID:109324822	CTSK	gene=CTSK;model_evidence=Supporting evidence includes similarity to: 24 Proteins%2C and 100%25 coverage of the annotated genomic feature by RNAseq alignments%2C including 110 samples with support for all annotated introns;product=cathepsin K%2C transcript variant X2	-0.589385	3.21683e-66	6.39268e-65
GeneID:109312422	CPAMD8	gene=CPAMD8;model_evidence=Supporting evidence includes similarity to: 4 Proteins%2C and 100%25 coverage of the annotated genomic feature by RNAseq alignments%2C including 39 samples with support for all annotated introns;partial=true;product=C3 and PZP like%2C alpha-2-macroglobulin domain containing 8;start_range=.,2641644	-0.58933	8.78528e-14	4.09411e-13
GeneID:109313056	SDCBP2	gene=SDCBP2;model_evidence=Supporting evidence includes similarity to: 12 Proteins%2C and 100%25 coverage of the annotated genomic feature by RNAseq alignments%2C including 9 samples with support for all annotated introns;product=syndecan binding protein 2	-0.587452	0.00307361	0.00576103
GeneID:109316984	RILP	gene=RILP;model_evidence=Supporting evidence includes similarity to: 100%25 coverage of the annotated genomic feature by RNAseq alignments%2C including 16 samples with support for all annotated introns;product=Rab interacting lysosomal protein	-0.587445	3.14388e-12	1.32912e-11
GeneID:109313536	LOC109313536	gene=LOC109313536;model_evidence=Supporting evidence includes similarity to: 2 Proteins%2C and 100%25 coverage of the annotated genomic feature by RNAseq alignments%2C including 103 samples with support for all annotated introns;partial=true;product=T-box transcription factor TBX1-like	-0.586898	0.0147368	0.0246867
GeneID:109317979	LOC109317979	gene=LOC109317979;model_evidence=Supporting evidence includes similarity to: 100%25 coverage of the annotated genomic feature by RNAseq alignments%2C including 1 sample with support for all annotated introns;product=uncharacterized LOC109317979	-0.586524	3.72858e-09	1.27872e-08
GeneID:109305561	DCHS1	gene=DCHS1;model_evidence=Supporting evidence includes similarity to: 51 Proteins%2C and 98%25 coverage of the annotated genomic feature by RNAseq alignments;partial=true;product=dachsous cadherin-related 1;start_range=.,199763418	-0.586215	1.27248e-56	2.16652e-55
GeneID:109317907	CD34	gene=CD34;model_evidence=Supporting evidence includes similarity to: 1 Protein%2C and 100%25 coverage of the annotated genomic feature by RNAseq alignments%2C including 1 sample with support for all annotated introns;product=CD34 molecule	-0.586053	0.0094157	0.0163478
GeneID:109306899	LOC109306899	gene=LOC109306899;model_evidence=Supporting evidence includes similarity to: 1 mRNA%2C 53 Proteins%2C and 100%25 coverage of the annotated genomic feature by RNAseq alignments%2C including 69 samples with support for all annotated introns;product=mitochondrial uncoupling protein 2-like%2C transcript variant X2	-0.585626	2.62647e-15	1.33734e-14
GeneID:109319106	TARBP1	gene=TARBP1;model_evidence=Supporting evidence includes similarity to: 1 Protein%2C and 93%25 coverage of the annotated genomic feature by RNAseq alignments;product=TAR (HIV-1) RNA binding protein 1	-0.585524	3.01214e-22	2.14808e-21
GeneID:109320859	CEP128	gene=CEP128;model_evidence=Supporting evidence includes similarity to: 1 Protein%2C and 84%25 coverage of the annotated genomic feature by RNAseq alignments;product=centrosomal protein 128	-0.585474	0.0204941	0.0334729
