# Supplementary material for: Dynamic Changes in Host Gene Expression following In Vitro Viral Mimic Stimulation in Crocodile Cells
Source: Front Immunol. 2017 Nov 22;8:1634. doi: 10.3389/fimmu.2017.01634 (PMC5702629; doi:10.3389/fimmu.2017.01634)
Supplement: Supplementary file 1 [file Data_Sheet_1.zip › Data sheet 1/Table_S17.xlsx]

## Sheet: Table S17
Table S17: Detailed information for uniquely downregulated genes detected in dsDNA stimulated LV-1 cells at 48 hps; using a fold change threshold of >1.5, P-value of ≤0.05 and FDR-adjusted P values of ≤ 0.05.
Entrez ID	Gene symbol	Gene	Log2 fold-change at 48 hrs	P-value	FDR-corrected p-value
GeneID:109321560	ACTC1	gene=ACTC1;model_evidence=Supporting evidence includes similarity to: 212 Proteins%2C and 100%25 coverage of the annotated genomic feature by RNAseq alignments%2C including 67 samples with support for all annotated introns;product=actin%2C alpha%2C cardiac muscle 1	-2.12055	0.000943857	0.00248247
GeneID:109317333	BMP10	gene=BMP10;model_evidence=Supporting evidence includes similarity to: 8 Proteins%2C and 98%25 coverage of the annotated genomic feature by RNAseq alignments;product=bone morphogenetic protein 10	-1.99525	0.000782659	0.0020929
GeneID:109324953	MORC1	gene=MORC1;model_evidence=Supporting evidence includes similarity to: 1 Protein%2C and 97%25 coverage of the annotated genomic feature by RNAseq alignments;product=MORC family CW-type zinc finger 1	-1.73573	1.48319e-10	9.83015e-10
GeneID:109309704	FAM198B	gene=FAM198B;model_evidence=Supporting evidence includes similarity to: 5 Proteins%2C and 100%25 coverage of the annotated genomic feature by RNAseq alignments%2C including 94 samples with support for all annotated introns;product=family with sequence similarity 198 member B	-1.68394	7.05368e-35	2.32883e-33
GeneID:109323573	LOC109323573	gene=LOC109323573;model_evidence=Supporting evidence includes similarity to: 100%25 coverage of the annotated genomic feature by RNAseq alignments%2C including 4 samples with support for all annotated introns;product=centrosome-associated protein CEP250-like	-1.57571	0.00692819	0.0152574
GeneID:109318872	TNFRSF6B	gene=TNFRSF6B;model_evidence=Supporting evidence includes similarity to: 4 Proteins%2C and 100%25 coverage of the annotated genomic feature by RNAseq alignments%2C including 20 samples with support for all annotated introns;product=TNF receptor superfamily member 6b%2C transcript variant X2	-1.48922	0.000846753	0.00224936
GeneID:109324587	PTGDR	gene=PTGDR;model_evidence=Supporting evidence includes similarity to: 100%25 coverage of the annotated genomic feature by RNAseq alignments%2C including 37 samples with support for all annotated introns;product=prostaglandin D2 receptor	-1.4777	6.57383e-07	2.85262e-06
GeneID:109310460	MLKL	gene=MLKL;model_evidence=Supporting evidence includes similarity to: 3 Proteins%2C and 100%25 coverage of the annotated genomic feature by RNAseq alignments%2C including 72 samples with support for all annotated introns;product=mixed lineage kinase domain like pseudokinase%2C transcript variant X1	-1.47068	0.00180498	0.00450628
GeneID:109312921	LOC109312921	gene=LOC109312921;model_evidence=Supporting evidence includes similarity to: 5 Proteins%2C and 100%25 coverage of the annotated genomic feature by RNAseq alignments%2C including 12 samples with support for all annotated introns;product=leukemia inhibitory factor-like	-1.46151	2.06711e-129	8.32178e-127
GeneID:109314868	LOC109314868	gene=LOC109314868;model_evidence=Supporting evidence includes similarity to: 2 Proteins%2C and 100%25 coverage of the annotated genomic feature by RNAseq alignments%2C including 81 samples with support for all annotated introns;product=MARVEL domain-containing protein 3-like%2C transcript variant X1	-1.42801	0.000707275	0.00191015
GeneID:109321273	ANO3	gene=ANO3;model_evidence=Supporting evidence includes similarity to: 12 Proteins%2C and 100%25 coverage of the annotated genomic feature by RNAseq alignments%2C including 2 samples with support for all annotated introns;product=anoctamin 3%2C transcript variant X1	-1.39837	2.89129e-22	4.73535e-21
GeneID:109323080	TMEFF2	gene=TMEFF2;model_evidence=Supporting evidence includes similarity to: 13 Proteins%2C and 100%25 coverage of the annotated genomic feature by RNAseq alignments%2C including 87 samples with support for all annotated introns;product=transmembrane protein with EGF like and two follistatin like domains 2	-1.39484	8.45019e-26	1.76352e-24
GeneID:109320701	LOC109320701	gene=LOC109320701;model_evidence=Supporting evidence includes similarity to: 100%25 coverage of the annotated genomic feature by RNAseq alignments%2C including 7 samples with support for all annotated introns;product=uncharacterized LOC109320701	-1.35754	6.20195e-10	3.8317e-09
GeneID:109309777	FAM221A	gene=FAM221A;model_evidence=Supporting evidence includes similarity to: 3 Proteins%2C and 100%25 coverage of the annotated genomic feature by RNAseq alignments%2C including 40 samples with support for all annotated introns;product=family with sequence similarity 221 member A	-1.33746	5.54573e-10	3.43648e-09
GeneID:109315510	LOC109315510	gene=LOC109315510;model_evidence=Supporting evidence includes similarity to: 13 Proteins%2C and 100%25 coverage of the annotated genomic feature by RNAseq alignments%2C including 3 samples with support for all annotated introns;product=lysozyme C-like	-1.33731	0.00855525	0.0184754
GeneID:109322335	MTMR7	gene=MTMR7;model_evidence=Supporting evidence includes similarity to: 2 Proteins%2C and 100%25 coverage of the annotated genomic feature by RNAseq alignments%2C including 15 samples with support for all annotated introns;product=myotubularin related protein 7	-1.31049	3.75315e-06	1.47758e-05
GeneID:109313071	LOC109313071	gene=LOC109313071;model_evidence=Supporting evidence includes similarity to: 100%25 coverage of the annotated genomic feature by RNAseq alignments%2C including 22 samples with support for all annotated introns;product=uncharacterized LOC109313071	-1.29595	0.00759392	0.0165801
GeneID:109307824	TTC23L	gene=TTC23L;model_evidence=Supporting evidence includes similarity to: 3 Proteins%2C and 100%25 coverage of the annotated genomic feature by RNAseq alignments%2C including 3 samples with support for all annotated introns;product=tetratricopeptide repeat domain 23 like%2C transcript variant X2	-1.28904	0.000951777	0.00250067
GeneID:109321661	HAS2	gene=HAS2;model_evidence=Supporting evidence includes similarity to: 22 Proteins%2C and 100%25 coverage of the annotated genomic feature by RNAseq alignments%2C including 65 samples with support for all annotated introns;product=hyaluronan synthase 2	-1.26556	2.83305e-66	3.24371e-64
GeneID:109305458	RS1	gene=RS1;model_evidence=Supporting evidence includes similarity to: 9 Proteins%2C and 96%25 coverage of the annotated genomic feature by RNAseq alignments;partial=true;product=retinoschisin 1;start_range=.,62726856	-1.24036	0.0219172	0.0424797
GeneID:109322130	SPP1	gene=SPP1;model_evidence=Supporting evidence includes similarity to: 4 Proteins%2C and 100%25 coverage of the annotated genomic feature by RNAseq alignments%2C including 120 samples with support for all annotated introns;product=secreted phosphoprotein 1%2C transcript variant X2	-1.23353	3.83027e-299	6.82882e-296
GeneID:109315774	SEMA3E	gene=SEMA3E;model_evidence=Supporting evidence includes similarity to: 26 Proteins%2C and 100%25 coverage of the annotated genomic feature by RNAseq alignments%2C including 33 samples with support for all annotated introns;product=semaphorin 3E	-1.22646	0.000314966	0.000909901
GeneID:109307876	CCL28	gene=CCL28;model_evidence=Supporting evidence includes similarity to: 1 Protein%2C and 100%25 coverage of the annotated genomic feature by RNAseq alignments%2C including 37 samples with support for all annotated introns;product=C-C motif chemokine ligand 28	-1.22015	0.000293294	0.000851234
GeneID:109323216	LOC109323216	gene=LOC109323216;model_evidence=Supporting evidence includes similarity to: 1 Protein%2C and 100%25 coverage of the annotated genomic feature by RNAseq alignments%2C including 11 samples with support for all annotated introns;product=alpha-1-inhibitor 3-like	-1.21824	0.00494598	0.0112638
GeneID:109312920	LOC109312920	gene=LOC109312920;model_evidence=Supporting evidence includes similarity to: 1 Protein%2C and 100%25 coverage of the annotated genomic feature by RNAseq alignments%2C including 24 samples with support for all annotated introns;product=leukemia inhibitory factor-like%2C transcript variant X2	-1.19554	6.21719e-05	0.000202269
GeneID:109310441	LOC109310441	gene=LOC109310441;model_evidence=Supporting evidence includes similarity to: 4 Proteins%2C and 100%25 coverage of the annotated genomic feature by RNAseq alignments%2C including 4 samples with support for all annotated introns;product=lysosomal protective protein-like	-1.19539	0.00328287	0.00776833
GeneID:109319797	LOC109319797	gene=LOC109319797;model_evidence=Supporting evidence includes similarity to: 100%25 coverage of the annotated genomic feature by RNAseq alignments%2C including 51 samples with support for all annotated introns;product=uncharacterized LOC109319797	-1.17297	0.00782375	0.0170076
GeneID:109319951	CHRM3	gene=CHRM3;model_evidence=Supporting evidence includes similarity to: 18 Proteins%2C and 100%25 coverage of the annotated genomic feature by RNAseq alignments;product=cholinergic receptor muscarinic 3	-1.16072	0.00105837	0.00275751
GeneID:109311113	LOC109311113	gene=LOC109311113;model_evidence=Supporting evidence includes similarity to: 100%25 coverage of the annotated genomic feature by RNAseq alignments%2C including 2 samples with support for all annotated introns;product=uncharacterized LOC109311113	-1.14373	0.00302363	0.00721094
GeneID:109318340	TFAP2E	gene=TFAP2E;model_evidence=Supporting evidence includes similarity to: 9 Proteins%2C and 98%25 coverage of the annotated genomic feature by RNAseq alignments;product=transcription factor AP-2 epsilon	-1.1332	5.16585e-06	1.98797e-05
GeneID:109318422	DTNA	gene=DTNA;model_evidence=Supporting evidence includes similarity to: 5 Proteins%2C and 100%25 coverage of the annotated genomic feature by RNAseq alignments%2C including 13 samples with support for all annotated introns;product=dystrobrevin alpha%2C transcript variant X7	-1.13092	1.02203e-07	4.89632e-07
GeneID:109318210	DRD4	gene=DRD4;model_evidence=Supporting evidence includes similarity to: 13 Proteins%2C and 100%25 coverage of the annotated genomic feature by RNAseq alignments%2C including 19 samples with support for all annotated introns;product=dopamine receptor D4	-1.11436	0.00917368	0.0197053
GeneID:109318625	NR0B2	gene=NR0B2;model_evidence=Supporting evidence includes similarity to: 9 Proteins%2C and 100%25 coverage of the annotated genomic feature by RNAseq alignments%2C including 97 samples with support for all annotated introns;product=nuclear receptor subfamily 0 group B member 2	-1.11133	0.000254424	0.00074448
GeneID:109323109	CPS1	gene=CPS1;model_evidence=Supporting evidence includes similarity to: 17 Proteins%2C and 100%25 coverage of the annotated genomic feature by RNAseq alignments%2C including 14 samples with support for all annotated introns;product=carbamoyl-phosphate synthase 1	-1.11053	1.55526e-07	7.27499e-07
GeneID:109306576	TRPC4	gene=TRPC4;model_evidence=Supporting evidence includes similarity to: 29 Proteins%2C and 100%25 coverage of the annotated genomic feature by RNAseq alignments%2C including 17 samples with support for all annotated introns;product=transient receptor potential cation channel subfamily C member 4	-1.10702	5.78994e-05	0.000189705
GeneID:109310171	MYOZ3	gene=MYOZ3;model_evidence=Supporting evidence includes similarity to: 7 Proteins%2C and 98%25 coverage of the annotated genomic feature by RNAseq alignments;product=myozenin 3	-1.09368	0.00209658	0.00516896
GeneID:109306003	PPEF1	gene=PPEF1;model_evidence=Supporting evidence includes similarity to: 8 Proteins%2C and 100%25 coverage of the annotated genomic feature by RNAseq alignments%2C including 16 samples with support for all annotated introns;product=protein phosphatase with EF-hand domain 1%2C transcript variant X1	-1.09127	1.25173e-05	4.57307e-05
GeneID:109307502	LOC109307502	gene=LOC109307502;model_evidence=Supporting evidence includes similarity to: 100%25 coverage of the annotated genomic feature by RNAseq alignments%2C including 4 samples with support for all annotated introns;product=tctex1 domain-containing protein 1-like	-1.08611	0.00261663	0.00632491
GeneID:109322116	SLC4A11	gene=SLC4A11;model_evidence=Supporting evidence includes similarity to: 1 Protein%2C and 100%25 coverage of the annotated genomic feature by RNAseq alignments%2C including 2 samples with support for all annotated introns;product=solute carrier family 4 member 11%2C transcript variant X2	-1.08314	0.0189046	0.0373957
GeneID:109324903	LOC109324903	gene=LOC109324903;model_evidence=Supporting evidence includes similarity to: 100%25 coverage of the annotated genomic feature by RNAseq alignments%2C including 1 sample with support for all annotated introns;product=uncharacterized LOC109324903	-1.08074	3.23766e-17	3.81548e-16
GeneID:109312057	STAC	gene=STAC;model_evidence=Supporting evidence includes similarity to: 3 Proteins%2C and 100%25 coverage of the annotated genomic feature by RNAseq alignments%2C including 33 samples with support for all annotated introns;product=SH3 and cysteine rich domain%2C transcript variant X2	-1.07428	7.24914e-05	0.000233409
GeneID:109323102	KIAA2012	gene=KIAA2012;model_evidence=Supporting evidence includes similarity to: 1 Protein%2C and 100%25 coverage of the annotated genomic feature by RNAseq alignments%2C including 11 samples with support for all annotated introns;product=KIAA2012 ortholog%2C transcript variant X2	-1.06864	0.000943441	0.0024819
GeneID:109313178	MATN4	gene=MATN4;model_evidence=Supporting evidence includes similarity to: 12 Proteins%2C and 100%25 coverage of the annotated genomic feature by RNAseq alignments%2C including 48 samples with support for all annotated introns;product=matrilin 4	-1.06079	0.00587606	0.0131942
GeneID:109315332	SLCO2A1	gene=SLCO2A1;model_evidence=Supporting evidence includes similarity to: 7 Proteins%2C and 100%25 coverage of the annotated genomic feature by RNAseq alignments%2C including 52 samples with support for all annotated introns;product=solute carrier organic anion transporter family member 2A1%2C transcript variant X1	-1.05878	0.00594677	0.013329
GeneID:109311816	LOC109311816	gene=LOC109311816;model_evidence=Supporting evidence includes similarity to: 2 Proteins%2C and 100%25 coverage of the annotated genomic feature by RNAseq alignments%2C including 31 samples with support for all annotated introns;product=nuclear receptor subfamily 0 group B member 2-like	-1.05839	0.0172316	0.0344245
GeneID:109319174	PROKR1	gene=PROKR1;model_evidence=Supporting evidence includes similarity to: 4 Proteins%2C and 100%25 coverage of the annotated genomic feature by RNAseq alignments%2C including 6 samples with support for all annotated introns;product=prokineticin receptor 1	-1.05139	0.00782142	0.0170076
GeneID:109307886	LOC109307886	gene=LOC109307886;model_evidence=Supporting evidence includes similarity to: 100%25 coverage of the annotated genomic feature by RNAseq alignments%2C including 14 samples with support for all annotated introns;product=uncharacterized LOC109307886	-1.0432	0.0248063	0.0474383
GeneID:109318213	EPS8L2	gene=EPS8L2;model_evidence=Supporting evidence includes similarity to: 3 Proteins%2C and 100%25 coverage of the annotated genomic feature by RNAseq alignments%2C including 94 samples with support for all annotated introns;product=EPS8 like 2	-1.02878	0.00518894	0.0117635
GeneID:109318428	RAB42	gene=RAB42;model_evidence=Supporting evidence includes similarity to: 10 Proteins%2C and 100%25 coverage of the annotated genomic feature by RNAseq alignments%2C including 25 samples with support for all annotated introns;product=RAB42%2C member RAS oncogene family	-1.00615	0.0244166	0.0467361
GeneID:109309705	TMEM144	gene=TMEM144;model_evidence=Supporting evidence includes similarity to: 2 Proteins%2C and 100%25 coverage of the annotated genomic feature by RNAseq alignments%2C including 71 samples with support for all annotated introns;product=transmembrane protein 144	-1.00109	0.0218405	0.0423376
GeneID:109319796	CAPN14	gene=CAPN14;model_evidence=Supporting evidence includes similarity to: 1 Protein%2C and 97%25 coverage of the annotated genomic feature by RNAseq alignments;product=calpain 14	-0.99809	7.48546e-20	1.05558e-18
GeneID:109315561	AMIGO2	gene=AMIGO2;model_evidence=Supporting evidence includes similarity to: 3 Proteins%2C and 100%25 coverage of the annotated genomic feature by RNAseq alignments%2C including 77 samples with support for all annotated introns;product=adhesion molecule with Ig like domain 2	-0.984242	0.000721006	0.00194471
GeneID:109305750	N6AMT1	gene=N6AMT1;model_evidence=Supporting evidence includes similarity to: 3 Proteins%2C and 100%25 coverage of the annotated genomic feature by RNAseq alignments%2C including 70 samples with support for all annotated introns;product=N-6 adenine-specific DNA methyltransferase 1 (putative)	-0.983141	2.69763e-05	9.2924e-05
GeneID:109316798	NETO1	gene=NETO1;model_evidence=Supporting evidence includes similarity to: 13 Proteins%2C and 100%25 coverage of the annotated genomic feature by RNAseq alignments%2C including 20 samples with support for all annotated introns;product=neuropilin and tolloid like 1%2C transcript variant X6	-0.982835	0.0201215	0.0394961
GeneID:109324944	RFX2	gene=RFX2;model_evidence=Supporting evidence includes similarity to: 7 Proteins%2C and 100%25 coverage of the annotated genomic feature by RNAseq alignments%2C including 10 samples with support for all annotated introns;product=regulatory factor X2%2C transcript variant X1	-0.979153	4.89965e-27	1.0978e-25
GeneID:109310990	FRMD7	gene=FRMD7;model_evidence=Supporting evidence includes similarity to: 3 Proteins%2C and 92%25 coverage of the annotated genomic feature by RNAseq alignments;product=FERM domain containing 7	-0.977658	0.00155256	0.00393741
GeneID:109307199	LAMC2	gene=LAMC2;model_evidence=Supporting evidence includes similarity to: 5 Proteins%2C and 99%25 coverage of the annotated genomic feature by RNAseq alignments;product=laminin subunit gamma 2	-0.969489	0.000193346	0.000576988
GeneID:109315408	DSCAML1	gene=DSCAML1;model_evidence=Supporting evidence includes similarity to: 1 Protein%2C and 100%25 coverage of the annotated genomic feature by RNAseq alignments%2C including 3 samples with support for all annotated introns;product=DS cell adhesion molecule like 1%2C transcript variant X2	-0.967879	0.0122809	0.0254891
GeneID:109309682	SFRP2	gene=SFRP2;model_evidence=Supporting evidence includes similarity to: 6 Proteins%2C and 100%25 coverage of the annotated genomic feature by RNAseq alignments%2C including 117 samples with support for all annotated introns;product=secreted frizzled related protein 2	-0.965372	8.81268e-128	3.33279e-125
GeneID:109306065	LOC109306065	gene=LOC109306065;model_evidence=Supporting evidence includes similarity to: 26 Proteins%2C and 100%25 coverage of the annotated genomic feature by RNAseq alignments;product=toll-like receptor 8	-0.957235	0.0226622	0.043808
GeneID:109319204	LOC109319204	gene=LOC109319204;model_evidence=Supporting evidence includes similarity to: 100%25 coverage of the annotated genomic feature by RNAseq alignments%2C including 7 samples with support for all annotated introns;product=uncharacterized LOC109319204	-0.953859	0.00926725	0.0198686
GeneID:109316577	CHST11	gene=CHST11;model_evidence=Supporting evidence includes similarity to: 10 Proteins%2C and 100%25 coverage of the annotated genomic feature by RNAseq alignments%2C including 90 samples with support for all annotated introns;product=carbohydrate sulfotransferase 11%2C transcript variant X1	-0.952344	6.6303e-23	1.11668e-21
GeneID:109319892	LOC109319892	gene=LOC109319892;model_evidence=Supporting evidence includes similarity to: 2 Proteins%2C and 100%25 coverage of the annotated genomic feature by RNAseq alignments%2C including 8 samples with support for all annotated introns;product=sulfotransferase 6B1-like%2C transcript variant X1	-0.945928	4.9903e-13	4.20236e-12
GeneID:109315948	MEI1	gene=MEI1;model_evidence=Supporting evidence includes similarity to: 2 Proteins%2C and 99%25 coverage of the annotated genomic feature by RNAseq alignments;product=meiotic double-stranded break formation protein 1	-0.945105	0.0186709	0.0369803
GeneID:109306288	ADPRHL1	gene=ADPRHL1;model_evidence=Supporting evidence includes similarity to: 9 Proteins%2C and 100%25 coverage of the annotated genomic feature by RNAseq alignments%2C including 6 samples with support for all annotated introns;product=ADP-ribosylhydrolase like 1	-0.935536	0.0163327	0.0328443
GeneID:109315826	TRPA1	gene=TRPA1;model_evidence=Supporting evidence includes similarity to: 17 Proteins%2C and 95%25 coverage of the annotated genomic feature by RNAseq alignments;product=transient receptor potential cation channel subfamily A member 1	-0.931708	0.0101214	0.0215004
GeneID:109317200	LOC109317200	gene=LOC109317200;model_evidence=Supporting evidence includes similarity to: 2 Proteins%2C and 100%25 coverage of the annotated genomic feature by RNAseq alignments%2C including 82 samples with support for all annotated introns;product=transmembrane protein 211-like	-0.909634	0.000129668	0.000399078
GeneID:109320586	SLA2	gene=SLA2;model_evidence=Supporting evidence includes similarity to: 11 Proteins%2C and 100%25 coverage of the annotated genomic feature by RNAseq alignments%2C including 3 samples with support for all annotated introns;product=Src like adaptor 2	-0.903608	0.013074	0.0269247
GeneID:109309703	GRIA2	gene=GRIA2;model_evidence=Supporting evidence includes similarity to: 34 Proteins%2C and 100%25 coverage of the annotated genomic feature by RNAseq alignments%2C including 33 samples with support for all annotated introns;product=glutamate ionotropic receptor AMPA type subunit 2%2C transcript variant X5	-0.887059	0.000131169	0.000403199
GeneID:109321801	EGR4	gene=EGR4;model_evidence=Supporting evidence includes similarity to: 3 Proteins%2C and 98%25 coverage of the annotated genomic feature by RNAseq alignments;partial=true;product=early growth response 4	-0.881054	2.49794e-05	8.66193e-05
GeneID:109307390	SLC6A9	gene=SLC6A9;model_evidence=Supporting evidence includes similarity to: 47 Proteins%2C and 100%25 coverage of the annotated genomic feature by RNAseq alignments%2C including 44 samples with support for all annotated introns;product=solute carrier family 6 member 9	-0.873192	6.69898e-68	8.11682e-66
GeneID:109324441	LOC109324441	gene=LOC109324441;model_evidence=Supporting evidence includes similarity to: 106 Proteins%2C and 54%25 coverage of the annotated genomic feature by RNAseq alignments;product=keratin%2C type II cytoskeletal cochleal-like	-0.871514	1.16142e-05	4.26186e-05
GeneID:109306798	PRSS23	gene=PRSS23;model_evidence=Supporting evidence includes similarity to: 11 Proteins%2C and 100%25 coverage of the annotated genomic feature by RNAseq alignments%2C including 48 samples with support for all annotated introns;product=protease%2C serine 23	-0.859587	1.13327e-31	3.28149e-30
GeneID:109309665	MAB21L2	gene=MAB21L2;model_evidence=Supporting evidence includes similarity to: 12 Proteins%2C and 100%25 coverage of the annotated genomic feature by RNAseq alignments;product=mab-21 like 2	-0.852271	2.88232e-06	1.15626e-05
GeneID:109313165	KCNK15	gene=KCNK15;model_evidence=Supporting evidence includes similarity to: 9 Proteins%2C and 100%25 coverage of the annotated genomic feature by RNAseq alignments%2C including 1 sample with support for all annotated introns;product=potassium two pore domain channel subfamily K member 15%2C transcript variant X2	-0.847428	5.16463e-84	8.71008e-82
GeneID:109306880	MAP6	gene=MAP6;model_evidence=Supporting evidence includes similarity to: 100%25 coverage of the annotated genomic feature by RNAseq alignments%2C including 6 samples with support for all annotated introns;product=microtubule associated protein 6	-0.84687	0.0120548	0.0250969
GeneID:109319880	LOC109319880	gene=LOC109319880;model_evidence=Supporting evidence includes similarity to: 100%25 coverage of the annotated genomic feature by RNAseq alignments%2C including 37 samples with support for all annotated introns;product=uncharacterized LOC109319880	-0.842879	0.000733363	0.00197377
GeneID:109313856	ASTN2	gene=ASTN2;model_evidence=Supporting evidence includes similarity to: 9 Proteins%2C and 100%25 coverage of the annotated genomic feature by RNAseq alignments%2C including 29 samples with support for all annotated introns;product=astrotactin 2%2C transcript variant X5	-0.842673	0.000233202	0.000686729
GeneID:109324200	ANKRD2	gene=ANKRD2;model_evidence=Supporting evidence includes similarity to: 5 Proteins%2C and 100%25 coverage of the annotated genomic feature by RNAseq alignments%2C including 1 sample with support for all annotated introns;product=ankyrin repeat domain 2	-0.841214	1.60312e-06	6.62922e-06
GeneID:109320356	LOC109320356	gene=LOC109320356;product=LOW QUALITY PROTEIN: heat shock protein 30-like	-0.834317	0.0182896	0.0363405
GeneID:109320036	LOC109320036	gene=LOC109320036;model_evidence=Supporting evidence includes similarity to: 100%25 coverage of the annotated genomic feature by RNAseq alignments%2C including 70 samples with support for all annotated introns;product=uncharacterized LOC109320036	-0.833642	0.0007434	0.00199734
GeneID:109312367	F2RL3	gene=F2RL3;model_evidence=Supporting evidence includes similarity to: 15 Proteins%2C and 100%25 coverage of the annotated genomic feature by RNAseq alignments%2C including 60 samples with support for all annotated introns;product=F2R like thrombin/trypsin receptor 3	-0.827488	9.44529e-16	9.95585e-15
GeneID:109313539	SRL	gene=SRL;model_evidence=Supporting evidence includes similarity to: 91%25 coverage of the annotated genomic feature by RNAseq alignments;product=sarcalumenin	-0.822914	0.00541425	0.0122254
GeneID:109314403	TMEM240	gene=TMEM240;model_evidence=Supporting evidence includes similarity to: 4 Proteins%2C and 100%25 coverage of the annotated genomic feature by RNAseq alignments%2C including 62 samples with support for all annotated introns;product=transmembrane protein 240	-0.821952	0.0174542	0.034808
GeneID:109315991	PTPRZ1	gene=PTPRZ1;model_evidence=Supporting evidence includes similarity to: 1 Protein%2C and 96%25 coverage of the annotated genomic feature by RNAseq alignments;product=protein tyrosine phosphatase%2C receptor type Z1	-0.820236	0.0144017	0.0293922
GeneID:109310822	SLC25A53	gene=SLC25A53;model_evidence=Supporting evidence includes similarity to: 4 Proteins%2C and 94%25 coverage of the annotated genomic feature by RNAseq alignments;product=solute carrier family 25 member 53	-0.816837	1.0371e-15	1.08856e-14
GeneID:109318478	CSMD2	gene=CSMD2;model_evidence=Supporting evidence includes similarity to: 3 Proteins%2C and 100%25 coverage of the annotated genomic feature by RNAseq alignments%2C including 4 samples with support for all annotated introns;product=CUB and Sushi multiple domains 2%2C transcript variant X1	-0.813436	3.80941e-07	1.70216e-06
GeneID:109319212	LOC109319212	gene=LOC109319212;model_evidence=Supporting evidence includes similarity to: 100%25 coverage of the annotated genomic feature by RNAseq alignments%2C including 2 samples with support for all annotated introns;product=uncharacterized LOC109319212	-0.81274	0.00663402	0.0146978
GeneID:109320142	LOC109320142	gene=LOC109320142;model_evidence=Supporting evidence includes similarity to: 100%25 coverage of the annotated genomic feature by RNAseq alignments;product=uromodulin-like	-0.808008	0.0251601	0.0480413
GeneID:109321049	LOC109321049	gene=LOC109321049;model_evidence=Supporting evidence includes similarity to: 100%25 coverage of the annotated genomic feature by RNAseq alignments%2C including 10 samples with support for all annotated introns;product=uncharacterized LOC109321049	-0.806716	0.00177052	0.00442985
GeneID:109321862	SLC39A8	gene=SLC39A8;model_evidence=Supporting evidence includes similarity to: 15 Proteins%2C and 84%25 coverage of the annotated genomic feature by RNAseq alignments;product=solute carrier family 39 member 8	-0.803537	3.01553e-07	1.36305e-06
GeneID:109314430	CTNND2	gene=CTNND2;model_evidence=Supporting evidence includes similarity to: 29 Proteins%2C and 100%25 coverage of the annotated genomic feature by RNAseq alignments%2C including 44 samples with support for all annotated introns;product=catenin delta 2%2C transcript variant X4	-0.791831	1.97029e-06	8.06817e-06
GeneID:109314701	LOC109314701	gene=LOC109314701;model_evidence=Supporting evidence includes similarity to: 100%25 coverage of the annotated genomic feature by RNAseq alignments%2C including 36 samples with support for all annotated introns;product=uncharacterized LOC109314701%2C transcript variant X3	-0.791588	0.00323288	0.00765875
GeneID:109307484	PODN	gene=PODN;model_evidence=Supporting evidence includes similarity to: 9 Proteins%2C and 100%25 coverage of the annotated genomic feature by RNAseq alignments%2C including 107 samples with support for all annotated introns;product=podocan	-0.791366	0.0212507	0.0413804
GeneID:109312370	LOC109312370	gene=LOC109312370;model_evidence=Supporting evidence includes similarity to: 1 Protein%2C and 95%25 coverage of the annotated genomic feature by RNAseq alignments;product=tetraspanin-33-like	-0.790728	0.0013342	0.00341945
GeneID:109318515	LOC109318515	gene=LOC109318515;model_evidence=Supporting evidence includes similarity to: 1 Protein%2C and 95%25 coverage of the annotated genomic feature by RNAseq alignments;product=serine/threonine-protein phosphatase 6 regulatory ankyrin repeat subunit A-like	-0.787955	0.0063669	0.0141587
GeneID:109307145	SERPINC1	gene=SERPINC1;model_evidence=Supporting evidence includes similarity to: 9 Proteins%2C and 100%25 coverage of the annotated genomic feature by RNAseq alignments%2C including 34 samples with support for all annotated introns;product=serpin family C member 1	-0.787611	9.61649e-05	0.00030253
GeneID:109311946	LAMA4	gene=LAMA4;model_evidence=Supporting evidence includes similarity to: 5 Proteins%2C and 100%25 coverage of the annotated genomic feature by RNAseq alignments%2C including 92 samples with support for all annotated introns;product=laminin subunit alpha 4	-0.786299	0.000651461	0.00177555
GeneID:109312878	LOC109312878	gene=LOC109312878;model_evidence=Supporting evidence includes similarity to: 100%25 coverage of the annotated genomic feature by RNAseq alignments%2C including 102 samples with support for all annotated introns;product=uncharacterized LOC109312878	-0.784586	0.0140905	0.0288231
GeneID:109315677	PIM3	gene=PIM3;model_evidence=Supporting evidence includes similarity to: 8 Proteins%2C and 100%25 coverage of the annotated genomic feature by RNAseq alignments%2C including 70 samples with support for all annotated introns;product=Pim-3 proto-oncogene%2C serine/threonine kinase	-0.777454	3.39122e-35	1.14077e-33
GeneID:109318604	LOC109318604	gene=LOC109318604;model_evidence=Supporting evidence includes similarity to: 100%25 coverage of the annotated genomic feature by RNAseq alignments%2C including 28 samples with support for all annotated introns;product=uncharacterized LOC109318604	-0.777132	3.06268e-72	3.98148e-70
GeneID:109316457	CACNA1C	gene=CACNA1C;model_evidence=Supporting evidence includes similarity to: 4 Proteins%2C and 100%25 coverage of the annotated genomic feature by RNAseq alignments%2C including 1 sample with support for all annotated introns;product=calcium voltage-gated channel subunit alpha1 C%2C transcript variant X3	-0.772964	2.83664e-52	2.01143e-50
GeneID:109314312	KIF17	gene=KIF17;model_evidence=Supporting evidence includes similarity to: 2 Proteins%2C and 100%25 coverage of the annotated genomic feature by RNAseq alignments%2C including 29 samples with support for all annotated introns;product=kinesin family member 17%2C transcript variant X2	-0.769641	2.8456e-37	1.05694e-35
GeneID:109313682	LOC109313682	gene=LOC109313682;model_evidence=Supporting evidence includes similarity to: 8 Proteins%2C and 100%25 coverage of the annotated genomic feature by RNAseq alignments%2C including 55 samples with support for all annotated introns;product=ligand of Numb protein X 2-like%2C transcript variant X2	-0.758001	0.00162963	0.0041078
GeneID:109312364	LOC109312364	gene=LOC109312364;model_evidence=Supporting evidence includes similarity to: 100%25 coverage of the annotated genomic feature by RNAseq alignments%2C including 36 samples with support for all annotated introns;product=uncharacterized LOC109312364	-0.756875	0.000696969	0.00188435
GeneID:109324709	LOC109324709	gene=LOC109324709;model_evidence=Supporting evidence includes similarity to: 1 Protein%2C and 93%25 coverage of the annotated genomic feature by RNAseq alignments;product=mothers against decapentaplegic homolog 4-like	-0.751812	3.03814e-24	5.6591e-23
GeneID:109307163	LOC109307163	gene=LOC109307163;model_evidence=Supporting evidence includes similarity to: 100%25 coverage of the annotated genomic feature by RNAseq alignments%2C including 44 samples with support for all annotated introns;product=uncharacterized LOC109307163	-0.744185	5.14205e-36	1.79756e-34
GeneID:109318796	LOC109318796	gene=LOC109318796;model_evidence=Supporting evidence includes similarity to: 5 Proteins%2C and 100%25 coverage of the annotated genomic feature by RNAseq alignments%2C including 7 samples with support for all annotated introns;product=kinesin-like protein KIF20A%2C transcript variant X1	-0.743981	1.55549e-09	9.27939e-09
GeneID:109309387	LRIT3	gene=LRIT3;model_evidence=Supporting evidence includes similarity to: 3 Proteins%2C and 98%25 coverage of the annotated genomic feature by RNAseq alignments;product=leucine rich repeat%2C Ig-like and transmembrane domains 3	-0.730159	0.0172523	0.0344604
GeneID:109320104	FBXO5	gene=FBXO5;model_evidence=Supporting evidence includes similarity to: 5 Proteins%2C and 100%25 coverage of the annotated genomic feature by RNAseq alignments%2C including 94 samples with support for all annotated introns;product=F-box protein 5	-0.729076	3.17216e-22	5.16822e-21
GeneID:109321571	SLC1A2	gene=SLC1A2;model_evidence=Supporting evidence includes similarity to: 36 Proteins%2C and 100%25 coverage of the annotated genomic feature by RNAseq alignments%2C including 7 samples with support for all annotated introns;product=solute carrier family 1 member 2	-0.719402	0.000436995	0.00123192
GeneID:109314377	AGMAT	gene=AGMAT;model_evidence=Supporting evidence includes similarity to: 6 Proteins%2C and 100%25 coverage of the annotated genomic feature by RNAseq alignments%2C including 100 samples with support for all annotated introns;product=agmatinase	-0.712475	0.00157232	0.003977
GeneID:109308390	SMC4	gene=SMC4;model_evidence=Supporting evidence includes similarity to: 14 Proteins%2C and 100%25 coverage of the annotated genomic feature by RNAseq alignments%2C including 17 samples with support for all annotated introns;product=structural maintenance of chromosomes 4%2C transcript variant X1	-0.710601	2.54926e-109	6.91625e-107
GeneID:109310166	CD74	gene=CD74;model_evidence=Supporting evidence includes similarity to: 12 Proteins%2C and 100%25 coverage of the annotated genomic feature by RNAseq alignments%2C including 126 samples with support for all annotated introns;product=CD74 molecule	-0.707878	0.0155473	0.0314219
GeneID:109310932	LOC109310932	gene=LOC109310932;model_evidence=Supporting evidence includes similarity to: 8 Proteins%2C and 100%25 coverage of the annotated genomic feature by RNAseq alignments;product=trichohyalin-like	-0.705629	0.00358228	0.00840986
GeneID:109314653	GRAP	gene=GRAP;model_evidence=Supporting evidence includes similarity to: 7 Proteins%2C and 100%25 coverage of the annotated genomic feature by RNAseq alignments%2C including 23 samples with support for all annotated introns;product=GRB2-related adaptor protein%2C transcript variant X1	-0.698577	3.17482e-63	3.1953e-61
GeneID:109315039	SLC9A3R1	gene=SLC9A3R1;model_evidence=Supporting evidence includes similarity to: 11 Proteins%2C and 100%25 coverage of the annotated genomic feature by RNAseq alignments%2C including 123 samples with support for all annotated introns;product=SLC9A3 regulator 1	-0.698455	2.86485e-11	2.03995e-10
GeneID:109324556	ADAM28	gene=ADAM28;model_evidence=Supporting evidence includes similarity to: 341 Proteins%2C and 100%25 coverage of the annotated genomic feature by RNAseq alignments%2C including 35 samples with support for all annotated introns;product=ADAM metallopeptidase domain 28%2C transcript variant X2	-0.695263	4.41093e-29	1.09877e-27
GeneID:109322134	LOC109322134	gene=LOC109322134;model_evidence=Supporting evidence includes similarity to: 100%25 coverage of the annotated genomic feature by RNAseq alignments%2C including 3 samples with support for all annotated introns;product=uncharacterized LOC109322134	-0.69009	0.00146309	0.00372944
GeneID:109314062	CRB2	gene=CRB2;model_evidence=Supporting evidence includes similarity to: 8 Proteins%2C and 100%25 coverage of the annotated genomic feature by RNAseq alignments%2C including 12 samples with support for all annotated introns;product=crumbs 2%2C cell polarity complex component%2C transcript variant X2	-0.686216	0.00486007	0.0110823
GeneID:109320315	LRRC69	gene=LRRC69;model_evidence=Supporting evidence includes similarity to: 5 Proteins%2C and 100%25 coverage of the annotated genomic feature by RNAseq alignments%2C including 16 samples with support for all annotated introns;product=leucine rich repeat containing 69%2C transcript variant X2	-0.686078	0.0166248	0.0333512
GeneID:109317057	LDLRAD4	gene=LDLRAD4;model_evidence=Supporting evidence includes similarity to: 11 Proteins%2C and 100%25 coverage of the annotated genomic feature by RNAseq alignments%2C including 18 samples with support for all annotated introns;product=low density lipoprotein receptor class A domain containing 4%2C transcript variant X2	-0.684015	1.11948e-13	1.00223e-12
GeneID:109324282	PLAU	gene=PLAU;model_evidence=Supporting evidence includes similarity to: 6 Proteins%2C and 100%25 coverage of the annotated genomic feature by RNAseq alignments%2C including 70 samples with support for all annotated introns;product=plasminogen activator%2C urokinase	-0.682081	1.1286e-17	1.36086e-16
GeneID:109321295	CUNH11orf94	gene=CUNH11orf94;model_evidence=Supporting evidence includes similarity to: 100%25 coverage of the annotated genomic feature by RNAseq alignments%2C including 42 samples with support for all annotated introns;product=chromosome unknown C11orf94 homolog%2C transcript variant X2	-0.681441	3.25759e-06	1.29721e-05
GeneID:109313839	CACNA1B	gene=CACNA1B;model_evidence=Supporting evidence includes similarity to: 8 Proteins%2C and 100%25 coverage of the annotated genomic feature by RNAseq alignments%2C including 3 samples with support for all annotated introns;product=calcium voltage-gated channel subunit alpha1 B%2C transcript variant X2	-0.679879	8.53772e-21	1.27301e-19
GeneID:109318165	LOC109318165	gene=LOC109318165;model_evidence=Supporting evidence includes similarity to: 100%25 coverage of the annotated genomic feature by RNAseq alignments%2C including 2 samples with support for all annotated introns;product=uncharacterized LOC109318165	-0.679695	0.00133838	0.00342766
GeneID:109314541	ANKH	gene=ANKH;model_evidence=Supporting evidence includes similarity to: 11 Proteins%2C and 100%25 coverage of the annotated genomic feature by RNAseq alignments%2C including 101 samples with support for all annotated introns;product=ANKH inorganic pyrophosphate transport regulator%2C transcript variant X1	-0.677951	0.00983885	0.0209716
GeneID:109309357	LOC109309357	gene=LOC109309357;model_evidence=Supporting evidence includes similarity to: 100%25 coverage of the annotated genomic feature by RNAseq alignments%2C including 125 samples with support for all annotated introns;product=uncharacterized LOC109309357	-0.677381	2.27122e-41	1.04594e-39
GeneID:109317154	LOC109317154	gene=LOC109317154;model_evidence=Supporting evidence includes similarity to: 100%25 coverage of the annotated genomic feature by RNAseq alignments%2C including 1 sample with support for all annotated introns;product=uncharacterized LOC109317154	-0.677118	0.00316723	0.00751464
GeneID:109323168	LOC109323168	gene=LOC109323168;model_evidence=Supporting evidence includes similarity to: 1 Protein%2C and 100%25 coverage of the annotated genomic feature by RNAseq alignments%2C including 5 samples with support for all annotated introns;product=rho guanine nucleotide exchange factor 26-like%2C transcript variant X1	-0.676833	2.09064e-05	7.35583e-05
GeneID:109321987	LOC109321987	gene=LOC109321987;model_evidence=Supporting evidence includes similarity to: 100%25 coverage of the annotated genomic feature by RNAseq alignments%2C including 9 samples with support for all annotated introns;product=uncharacterized LOC109321987	-0.676383	0.000219291	0.000649135
GeneID:109318429	LOC109318429	gene=LOC109318429;model_evidence=Supporting evidence includes similarity to: 100%25 coverage of the annotated genomic feature by RNAseq alignments%2C including 125 samples with support for all annotated introns;product=uncharacterized LOC109318429	-0.676212	4.09586e-29	1.02438e-27
GeneID:109310256	LOC109310256	gene=LOC109310256;model_evidence=Supporting evidence includes similarity to: 100%25 coverage of the annotated genomic feature by RNAseq alignments%2C including 38 samples with support for all annotated introns;product=uncharacterized LOC109310256	-0.675617	0.0102367	0.0217157
GeneID:109308036	ARHGEF28	gene=ARHGEF28;model_evidence=Supporting evidence includes similarity to: 13 Proteins%2C and 100%25 coverage of the annotated genomic feature by RNAseq alignments%2C including 13 samples with support for all annotated introns;product=Rho guanine nucleotide exchange factor 28%2C transcript variant X3	-0.67553	5.9998e-12	4.56849e-11
GeneID:109311023	XKRX	gene=XKRX;model_evidence=Supporting evidence includes similarity to: 8 Proteins%2C and 100%25 coverage of the annotated genomic feature by RNAseq alignments%2C including 111 samples with support for all annotated introns;product=XK related%2C X-linked	-0.673822	0.00238991	0.00582085
GeneID:109311179	LOC109311179	gene=LOC109311179;model_evidence=Supporting evidence includes similarity to: 100%25 coverage of the annotated genomic feature by RNAseq alignments%2C including 67 samples with support for all annotated introns;product=uncharacterized LOC109311179	-0.671234	0.00133573	0.00342227
GeneID:109318318	AMT	gene=AMT;model_evidence=Supporting evidence includes similarity to: 13 Proteins%2C and 100%25 coverage of the annotated genomic feature by RNAseq alignments%2C including 107 samples with support for all annotated introns;product=aminomethyltransferase%2C transcript variant X1	-0.66926	0.0150581	0.0305619
GeneID:109306251	LOC109306251	gene=LOC109306251;model_evidence=Supporting evidence includes similarity to: 100%25 coverage of the annotated genomic feature by RNAseq alignments%2C including 15 samples with support for all annotated introns;product=uncharacterized LOC109306251	-0.664624	0.0220686	0.04274
GeneID:109323538	WNT1	gene=WNT1;model_evidence=Supporting evidence includes similarity to: 15 Proteins%2C and 98%25 coverage of the annotated genomic feature by RNAseq alignments;partial=true;product=Wnt family member 1;start_range=.,394	-0.661488	0.0112186	0.0235557
GeneID:109315168	ARHGAP44	gene=ARHGAP44;model_evidence=Supporting evidence includes similarity to: 2 Proteins%2C and 100%25 coverage of the annotated genomic feature by RNAseq alignments%2C including 19 samples with support for all annotated introns;product=Rho GTPase activating protein 44%2C transcript variant X11	-0.661091	4.78834e-09	2.68457e-08
GeneID:109312838	ADORA2A	gene=ADORA2A;model_evidence=Supporting evidence includes similarity to: 23 Proteins%2C and 100%25 coverage of the annotated genomic feature by RNAseq alignments%2C including 71 samples with support for all annotated introns;product=adenosine A2a receptor	-0.65806	0.00250869	0.00608876
GeneID:109309143	MCTP2	gene=MCTP2;model_evidence=Supporting evidence includes similarity to: 4 Proteins%2C and 100%25 coverage of the annotated genomic feature by RNAseq alignments%2C including 6 samples with support for all annotated introns;product=multiple C2 and transmembrane domain containing 2%2C transcript variant X1	-0.657233	3.33355e-15	3.34965e-14
GeneID:109312602	LOC109312602	gene=LOC109312602;model_evidence=Supporting evidence includes similarity to: 100%25 coverage of the annotated genomic feature by RNAseq alignments%2C including 39 samples with support for all annotated introns;product=uncharacterized LOC109312602	-0.655208	3.04962e-08	1.55534e-07
GeneID:109314576	MYH11	gene=MYH11;model_evidence=Supporting evidence includes similarity to: 20 Proteins%2C and 100%25 coverage of the annotated genomic feature by RNAseq alignments%2C including 43 samples with support for all annotated introns;product=myosin heavy chain 11%2C transcript variant X1	-0.654479	0.0151664	0.0307554
GeneID:109324108	PSD	gene=PSD;model_evidence=Supporting evidence includes similarity to: 7 Proteins%2C and 100%25 coverage of the annotated genomic feature by RNAseq alignments%2C including 6 samples with support for all annotated introns;product=pleckstrin and Sec7 domain containing%2C transcript variant X2	-0.65418	1.1169e-11	8.26745e-11
GeneID:109313840	LOC109313840	gene=LOC109313840;model_evidence=Supporting evidence includes similarity to: 100%25 coverage of the annotated genomic feature by RNAseq alignments%2C including 17 samples with support for all annotated introns;product=uncharacterized LOC109313840	-0.650008	0.0115203	0.0240908
GeneID:109323312	DMRT2	gene=DMRT2;model_evidence=Supporting evidence includes similarity to: 3 Proteins%2C and 88%25 coverage of the annotated genomic feature by RNAseq alignments;product=doublesex and mab-3 related transcription factor 2	-0.649027	4.65529e-25	9.1782e-24
GeneID:109318852	LOC109318852	gene=LOC109318852;model_evidence=Supporting evidence includes similarity to: 100%25 coverage of the annotated genomic feature by RNAseq alignments%2C including 4 samples with support for all annotated introns;product=uncharacterized LOC109318852	-0.648625	9.72734e-13	7.9657e-12
GeneID:109307732	SMAD7	gene=SMAD7;model_evidence=Supporting evidence includes similarity to: 16 Proteins%2C and 100%25 coverage of the annotated genomic feature by RNAseq alignments%2C including 111 samples with support for all annotated introns;product=SMAD family member 7%2C transcript variant X1	-0.646047	1.98003e-16	2.1868e-15
GeneID:109324293	ALOX5	gene=ALOX5;model_evidence=Supporting evidence includes similarity to: 18 Proteins%2C and 100%25 coverage of the annotated genomic feature by RNAseq alignments%2C including 48 samples with support for all annotated introns;product=arachidonate 5-lipoxygenase	-0.644847	0.0127739	0.0263894
GeneID:109324682	RNF222	gene=RNF222;model_evidence=Supporting evidence includes similarity to: 2 Proteins%2C and 100%25 coverage of the annotated genomic feature by RNAseq alignments;product=ring finger protein 222	-0.643722	0.000848263	0.00225241
GeneID:109313819	RGS3	gene=RGS3;model_evidence=Supporting evidence includes similarity to: 31 Proteins%2C and 100%25 coverage of the annotated genomic feature by RNAseq alignments%2C including 34 samples with support for all annotated introns;product=regulator of G-protein signaling 3%2C transcript variant X4	-0.642533	3.81132e-34	1.22908e-32
GeneID:109320635	LOC109320635	gene=LOC109320635;model_evidence=Supporting evidence includes similarity to: 100%25 coverage of the annotated genomic feature by RNAseq alignments%2C including 21 samples with support for all annotated introns;product=uncharacterized LOC109320635	-0.639977	0.0176766	0.0352008
GeneID:109318599	E2F2	gene=E2F2;model_evidence=Supporting evidence includes similarity to: 15 Proteins%2C and 100%25 coverage of the annotated genomic feature by RNAseq alignments%2C including 2 samples with support for all annotated introns;product=E2F transcription factor 2	-0.639864	7.47865e-20	1.05558e-18
GeneID:109324943	ACSBG2	gene=ACSBG2;model_evidence=Supporting evidence includes similarity to: 13 Proteins%2C and 100%25 coverage of the annotated genomic feature by RNAseq alignments%2C including 10 samples with support for all annotated introns;product=acyl-CoA synthetase bubblegum family member 2%2C transcript variant X2	-0.638778	5.48282e-35	1.81983e-33
GeneID:109309137	LOC109309137	gene=LOC109309137;model_evidence=Supporting evidence includes similarity to: 100%25 coverage of the annotated genomic feature by RNAseq alignments%2C including 94 samples with support for all annotated introns;product=uncharacterized LOC109309137	-0.634614	8.39569e-21	1.25333e-19
GeneID:109322501	VIL1	gene=VIL1;model_evidence=Supporting evidence includes similarity to: 9 Proteins%2C and 96%25 coverage of the annotated genomic feature by RNAseq alignments;partial=true;product=villin 1	-0.632271	1.72533e-07	8.01644e-07
GeneID:109324624	ACY3	gene=ACY3;model_evidence=Supporting evidence includes similarity to: 4 Proteins%2C and 100%25 coverage of the annotated genomic feature by RNAseq alignments%2C including 89 samples with support for all annotated introns;product=aminoacylase 3%2C transcript variant X1	-0.631952	0.000475522	0.00133001
GeneID:109311815	ELOVL4	gene=ELOVL4;model_evidence=Supporting evidence includes similarity to: 5 Proteins%2C and 100%25 coverage of the annotated genomic feature by RNAseq alignments%2C including 74 samples with support for all annotated introns;product=ELOVL fatty acid elongase 4	-0.630979	0.014431	0.0294328
GeneID:109310765	ADAT1	gene=ADAT1;model_evidence=Supporting evidence includes similarity to: 3 Proteins%2C and 100%25 coverage of the annotated genomic feature by RNAseq alignments%2C including 92 samples with support for all annotated introns;product=adenosine deaminase%2C tRNA specific 1%2C transcript variant X1	-0.630897	1.28707e-26	2.818e-25
GeneID:109309164	ALDH1A3	gene=ALDH1A3;model_evidence=Supporting evidence includes similarity to: 23 Proteins%2C and 100%25 coverage of the annotated genomic feature by RNAseq alignments%2C including 95 samples with support for all annotated introns;product=aldehyde dehydrogenase 1 family member A3	-0.629689	4.9726e-07	2.18591e-06
GeneID:109318700	SNAI1	gene=SNAI1;model_evidence=Supporting evidence includes similarity to: 12 Proteins%2C and 100%25 coverage of the annotated genomic feature by RNAseq alignments%2C including 122 samples with support for all annotated introns;partial=true;product=snail family transcriptional repressor 1;start_range=.,292087	-0.627769	4.85126e-36	1.70067e-34
GeneID:109312691	MYO1H	gene=MYO1H;model_evidence=Supporting evidence includes similarity to: 8 Proteins%2C and 100%25 coverage of the annotated genomic feature by RNAseq alignments%2C including 23 samples with support for all annotated introns;product=myosin IH%2C transcript variant X3	-0.626806	4.75757e-12	3.67189e-11
GeneID:109323121	NABP1	gene=NABP1;model_evidence=Supporting evidence includes similarity to: 8 Proteins%2C and 100%25 coverage of the annotated genomic feature by RNAseq alignments%2C including 53 samples with support for all annotated introns;product=nucleic acid binding protein 1%2C transcript variant X1	-0.62623	6.10311e-13	5.11187e-12
GeneID:109310737	UTP4	gene=UTP4;model_evidence=Supporting evidence includes similarity to: 10 Proteins%2C and 100%25 coverage of the annotated genomic feature by RNAseq alignments%2C including 34 samples with support for all annotated introns;product=UTP4%2C small subunit processome component	-0.618668	5.0198e-54	3.72899e-52
GeneID:109306356	METTL21C	gene=METTL21C;model_evidence=Supporting evidence includes similarity to: 6 Proteins%2C and 100%25 coverage of the annotated genomic feature by RNAseq alignments%2C including 7 samples with support for all annotated introns;product=methyltransferase like 21C	-0.615799	0.00401323	0.0093303
GeneID:109317508	FGD2	gene=FGD2;model_evidence=Supporting evidence includes similarity to: 14 Proteins%2C and 100%25 coverage of the annotated genomic feature by RNAseq alignments%2C including 15 samples with support for all annotated introns;product=FYVE%2C RhoGEF and PH domain containing 2	-0.611459	3.35806e-05	0.000113895
GeneID:109317689	SYT6	gene=SYT6;model_evidence=Supporting evidence includes similarity to: 20 Proteins%2C and 84%25 coverage of the annotated genomic feature by RNAseq alignments;product=synaptotagmin 6	-0.609172	1.63839e-21	2.54951e-20
GeneID:109306042	FANCB	gene=FANCB;model_evidence=Supporting evidence includes similarity to: 2 Proteins%2C and 100%25 coverage of the annotated genomic feature by RNAseq alignments%2C including 51 samples with support for all annotated introns;product=Fanconi anemia complementation group B	-0.608892	7.05942e-12	5.33303e-11
GeneID:109309702	GLRB	gene=GLRB;model_evidence=Supporting evidence includes similarity to: 22 Proteins%2C and 100%25 coverage of the annotated genomic feature by RNAseq alignments%2C including 8 samples with support for all annotated introns;product=glycine receptor beta%2C transcript variant X1	-0.607978	0.00198489	0.00491398
GeneID:109312390	FGF22	gene=FGF22;model_evidence=Supporting evidence includes similarity to: 14 Proteins%2C and 94%25 coverage of the annotated genomic feature by RNAseq alignments%2C including 9 samples with support for all annotated introns;product=fibroblast growth factor 22	-0.607465	5.43199e-06	2.08332e-05
GeneID:109311297	ABHD6	gene=ABHD6;model_evidence=Supporting evidence includes similarity to: 8 Proteins%2C and 100%25 coverage of the annotated genomic feature by RNAseq alignments%2C including 20 samples with support for all annotated introns;product=abhydrolase domain containing 6%2C transcript variant X2	-0.606514	1.82165e-18	2.3365e-17
GeneID:109315182	DNAH17	gene=DNAH17;model_evidence=Supporting evidence includes similarity to: 8 Proteins%2C and 89%25 coverage of the annotated genomic feature by RNAseq alignments;product=dynein axonemal heavy chain 17	-0.606291	4.39673e-14	4.05252e-13
GeneID:109310400	KIFC3	gene=KIFC3;model_evidence=Supporting evidence includes similarity to: 11 Proteins%2C and 100%25 coverage of the annotated genomic feature by RNAseq alignments%2C including 36 samples with support for all annotated introns;product=kinesin family member C3%2C transcript variant X4	-0.605394	5.77924e-29	1.42539e-27
GeneID:109312889	LOC109312889	gene=LOC109312889;model_evidence=Supporting evidence includes similarity to: 100%25 coverage of the annotated genomic feature by RNAseq alignments%2C including 55 samples with support for all annotated introns;product=uncharacterized LOC109312889	-0.603945	4.50383e-06	1.74775e-05
GeneID:109323134	NUP35	gene=NUP35;model_evidence=Supporting evidence includes similarity to: 14 Proteins%2C and 100%25 coverage of the annotated genomic feature by RNAseq alignments%2C including 71 samples with support for all annotated introns;product=nucleoporin 35	-0.602721	2.5393e-25	5.10313e-24
GeneID:109311610	RHOB	gene=RHOB;model_evidence=Supporting evidence includes similarity to: 58 Proteins%2C and 100%25 coverage of the annotated genomic feature by RNAseq alignments;product=ras homolog family member B	-0.602175	5.0415e-31	1.38892e-29
GeneID:109313679	LOC109313679	gene=LOC109313679;model_evidence=Supporting evidence includes similarity to: 15 Proteins%2C and 100%25 coverage of the annotated genomic feature by RNAseq alignments%2C including 1 sample with support for all annotated introns;product=vascular endothelial growth factor receptor kdr-like%2C transcript variant X1	-0.601834	3.2283e-13	2.75764e-12
GeneID:109324654	HMCN1	gene=HMCN1;model_evidence=Supporting evidence includes similarity to: 9 Proteins%2C and 100%25 coverage of the annotated genomic feature by RNAseq alignments%2C including 16 samples with support for all annotated introns;product=hemicentin 1%2C transcript variant X1	-0.601519	2.96572e-22	4.85087e-21
GeneID:109310821	ERCC6L	gene=ERCC6L;model_evidence=Supporting evidence includes similarity to: 7 Proteins%2C and 99%25 coverage of the annotated genomic feature by RNAseq alignments;partial=true;product=ERCC excision repair 6 like%2C spindle assembly checkpoint helicase;start_range=.,4907824	-0.601396	1.19021e-46	7.00652e-45
GeneID:109306694	LOC109306694	gene=LOC109306694;model_evidence=Supporting evidence includes similarity to: 100%25 coverage of the annotated genomic feature by RNAseq alignments%2C including 17 samples with support for all annotated introns;product=probable ATP-dependent RNA helicase DDX10%2C transcript variant X2	-0.600748	5.05432e-18	6.24534e-17
GeneID:109311599	KLHL29	gene=KLHL29;model_evidence=Supporting evidence includes similarity to: 5 Proteins%2C and 100%25 coverage of the annotated genomic feature by RNAseq alignments%2C including 25 samples with support for all annotated introns;product=kelch like family member 29%2C transcript variant X1	-0.598293	4.48037e-15	4.45183e-14
GeneID:109319346	ATP1B1	gene=ATP1B1;model_evidence=Supporting evidence includes similarity to: 6 Proteins%2C and 100%25 coverage of the annotated genomic feature by RNAseq alignments%2C including 130 samples with support for all annotated introns;product=ATPase Na+/K+ transporting subunit beta 1	-0.598125	1.37253e-14	1.31864e-13
GeneID:109309382	SOSTDC1	gene=SOSTDC1;model_evidence=Supporting evidence includes similarity to: 5 Proteins%2C and 100%25 coverage of the annotated genomic feature by RNAseq alignments;product=sclerostin domain containing 1	-0.596915	0.0193266	0.0381037
GeneID:109317465	CELSR2	gene=CELSR2;model_evidence=Supporting evidence includes similarity to: 20 Proteins%2C and 99%25 coverage of the annotated genomic feature by RNAseq alignments%2C including 5 samples with support for all annotated introns;partial=true;product=cadherin EGF LAG seven-pass G-type receptor 2	-0.593827	2.48318e-05	8.61792e-05
GeneID:109317556	KIAA1324	gene=KIAA1324;model_evidence=Supporting evidence includes similarity to: 3 Proteins%2C and 100%25 coverage of the annotated genomic feature by RNAseq alignments%2C including 30 samples with support for all annotated introns;product=KIAA1324 ortholog%2C transcript variant X4	-0.593312	7.43691e-05	0.000238961
GeneID:109317871	ST7L	gene=ST7L;model_evidence=Supporting evidence includes similarity to: 35 Proteins%2C and 100%25 coverage of the annotated genomic feature by RNAseq alignments%2C including 2 samples with support for all annotated introns;product=suppression of tumorigenicity 7 like%2C transcript variant X1	-0.593189	0.0151151	0.0306627
GeneID:109313932	LOC109313932	gene=LOC109313932;model_evidence=Supporting evidence includes similarity to: 100%25 coverage of the annotated genomic feature by RNAseq alignments%2C including 103 samples with support for all annotated introns;product=uncharacterized LOC109313932	-0.591651	3.2864e-56	2.59584e-54
GeneID:109321813	OTOP1	gene=OTOP1;model_evidence=Supporting evidence includes similarity to: 8 Proteins%2C and 100%25 coverage of the annotated genomic feature by RNAseq alignments%2C including 5 samples with support for all annotated introns;partial=true;product=otopetrin 1;start_range=.,23965486	-0.590116	0.000669075	0.00181879
GeneID:109309486	UTP3	gene=UTP3;model_evidence=Supporting evidence includes similarity to: 7 Proteins%2C and 100%25 coverage of the annotated genomic feature by RNAseq alignments;product=UTP3%2C small subunit processome component homolog (S. cerevisiae)	-0.587159	4.13094e-51	2.78671e-49
GeneID:109315028	MYCBPAP	gene=MYCBPAP;model_evidence=Supporting evidence includes similarity to: 8 Proteins%2C and 100%25 coverage of the annotated genomic feature by RNAseq alignments%2C including 22 samples with support for all annotated introns;product=MYCBP associated protein	-0.587103	3.34776e-06	1.33142e-05
GeneID:109311690	TMEM18	gene=TMEM18;model_evidence=Supporting evidence includes similarity to: 5 Proteins%2C and 100%25 coverage of the annotated genomic feature by RNAseq alignments%2C including 21 samples with support for all annotated introns;product=transmembrane protein 18	-0.586146	1.42569e-25	2.91682e-24
