# Supplementary material for: Dynamic Changes in Host Gene Expression following In Vitro Viral Mimic Stimulation in Crocodile Cells
Source: Front Immunol. 2017 Nov 22;8:1634. doi: 10.3389/fimmu.2017.01634 (PMC5702629; doi:10.3389/fimmu.2017.01634)
Supplement: Supplementary file 1 [file Data_Sheet_1.zip › Data sheet 1/Table_S18.xlsx]

## Sheet: Table S18
Table S18: Gene transcripts significantly upregulated post dsRNA stimulation between 24 and 48 hours
Entrez ID	Gene symbol	Gene	Log2 fold-change at 24vs48 hrs	P-value	FDR-corrected p-value
GeneID:109322262	GPR20	gene=GPR20;model_evidence=Supporting evidence includes similarity to: 8 Proteins%2C and 100%25 coverage of the annotated genomic feature by RNAseq alignments%2C including 12 samples with support for all annotated introns;product=G protein-coupled receptor 20%2C transcript variant X2	2.29245	2.19686e-05	8.32577e-05
GeneID:109324743	LOC109324743	gene=LOC109324743;model_evidence=Supporting evidence includes similarity to: 3 Proteins%2C and 99%25 coverage of the annotated genomic feature by RNAseq alignments%2C including 9 samples with support for all annotated introns;product=keratin-associated protein 21-1-like	2.19649	1.15165e-11	9.46815e-11
GeneID:109321961	PDLIM3	gene=PDLIM3;model_evidence=Supporting evidence includes similarity to: 9 Proteins%2C and 100%25 coverage of the annotated genomic feature by RNAseq alignments%2C including 1 sample with support for all annotated introns;product=PDZ and LIM domain 3%2C transcript variant X2	2.08827	1.54583e-12	1.34909e-11
GeneID:109320408	LOC109320408	gene=LOC109320408;partial=true;product=LOW QUALITY PROTEIN: heat shock protein 30D-like	2.00736	1.55842e-93	1.56847e-91
GeneID:109317615	LMOD1	gene=LMOD1;model_evidence=Supporting evidence includes similarity to: 7 Proteins%2C and 98%25 coverage of the annotated genomic feature by RNAseq alignments%2C including 15 samples with support for all annotated introns;product=leiomodin 1	1.89725	1.49871e-235	1.169e-232
GeneID:109320566	LOC109320566	gene=LOC109320566;model_evidence=Supporting evidence includes similarity to: 6 Proteins%2C and 98%25 coverage of the annotated genomic feature by RNAseq alignments;product=potassium voltage-gated channel subfamily V member 2-like	1.77554	1.4187e-08	8.38323e-08
GeneID:109317334	ARHGAP25	gene=ARHGAP25;model_evidence=Supporting evidence includes similarity to: 2 Proteins%2C and 100%25 coverage of the annotated genomic feature by RNAseq alignments%2C including 12 samples with support for all annotated introns;product=Rho GTPase activating protein 25%2C transcript variant X3	1.7626	5.20485e-109	7.38142e-107
GeneID:109306319	COL4A1	gene=COL4A1;model_evidence=Supporting evidence includes similarity to: 8 Proteins%2C and 100%25 coverage of the annotated genomic feature by RNAseq alignments;product=collagen type IV alpha 1 chain	1.75709	4.08809e-11	3.20071e-10
GeneID:109314709	LOC109314709	gene=LOC109314709;model_evidence=Supporting evidence includes similarity to: 11 Proteins%2C and 100%25 coverage of the annotated genomic feature by RNAseq alignments%2C including 85 samples with support for all annotated introns;product=cytochrome P450 3A21-like	1.73967	4.98488e-06	2.08483e-05
GeneID:109321560	ACTC1	gene=ACTC1;model_evidence=Supporting evidence includes similarity to: 212 Proteins%2C and 100%25 coverage of the annotated genomic feature by RNAseq alignments%2C including 67 samples with support for all annotated introns;product=actin%2C alpha%2C cardiac muscle 1	1.73399	0.000392322	0.00120774
GeneID:109315201	FAM20A	gene=FAM20A;model_evidence=Supporting evidence includes similarity to: 6 Proteins%2C and 87%25 coverage of the annotated genomic feature by RNAseq alignments;product=FAM20A%2C golgi associated secretory pathway pseudokinase	1.71822	2.46168e-25	4.74101e-24
GeneID:109321048	LOC109321048	gene=LOC109321048;model_evidence=Supporting evidence includes similarity to: 589 Proteins%2C and 100%25 coverage of the annotated genomic feature by RNAseq alignments%2C including 1 sample with support for all annotated introns;product=actin%2C aortic smooth muscle-like%2C transcript variant X1	1.63042	6.03619e-12	5.06602e-11
GeneID:109307580	DIRAS3	gene=DIRAS3;model_evidence=Supporting evidence includes similarity to: 18 Proteins%2C and 100%25 coverage of the annotated genomic feature by RNAseq alignments%2C including 26 samples with support for all annotated introns;product=DIRAS family GTPase 3%2C transcript variant X3	1.62954	1.19661e-10	8.95472e-10
GeneID:109321499	STK33	gene=STK33;model_evidence=Supporting evidence includes similarity to: 10 Proteins%2C and 100%25 coverage of the annotated genomic feature by RNAseq alignments%2C including 30 samples with support for all annotated introns;product=serine/threonine kinase 33%2C transcript variant X7	1.62294	0.000399033	0.00122568
GeneID:109307055	LOC109307055	gene=LOC109307055;model_evidence=Supporting evidence includes similarity to: 18 Proteins%2C and 100%25 coverage of the annotated genomic feature by RNAseq alignments%2C including 3 samples with support for all annotated introns;product=coagulation factor XIII B chain-like%2C transcript variant X1	1.56829	7.91827e-05	0.00027446
GeneID:109318282	MUSTN1	gene=MUSTN1;model_evidence=Supporting evidence includes similarity to: 4 Proteins%2C and 100%25 coverage of the annotated genomic feature by RNAseq alignments%2C including 15 samples with support for all annotated introns;product=musculoskeletal%2C embryonic nuclear protein 1%2C transcript variant X1	1.54359	0.00230393	0.00606475
GeneID:109319919	CHMP4C	gene=CHMP4C;model_evidence=Supporting evidence includes similarity to: 8 Proteins%2C and 100%25 coverage of the annotated genomic feature by RNAseq alignments%2C including 99 samples with support for all annotated introns;product=charged multivesicular body protein 4C	1.49508	1.283e-06	5.94134e-06
GeneID:109324788	LOC109324788	gene=LOC109324788;model_evidence=Supporting evidence includes similarity to: 100%25 coverage of the annotated genomic feature by RNAseq alignments%2C including 13 samples with support for all annotated introns;product=uncharacterized LOC109324788	1.46316	1.5818e-06	7.19156e-06
GeneID:109313853	TNC	gene=TNC;model_evidence=Supporting evidence includes similarity to: 13 Proteins%2C and 100%25 coverage of the annotated genomic feature by RNAseq alignments%2C including 38 samples with support for all annotated introns;product=tenascin C%2C transcript variant X1	1.44936	1.35644961504973e-311	2.82142e-308
GeneID:109312674	CMKLR1	gene=CMKLR1;model_evidence=Supporting evidence includes similarity to: 14 Proteins%2C and 100%25 coverage of the annotated genomic feature by RNAseq alignments%2C including 10 samples with support for all annotated introns;product=chemerin chemokine-like receptor 1%2C transcript variant X3	1.44712	4.67978e-18	6.14775e-17
GeneID:109311513	GATA4	gene=GATA4;model_evidence=Supporting evidence includes similarity to: 11 Proteins%2C and 100%25 coverage of the annotated genomic feature by RNAseq alignments%2C including 49 samples with support for all annotated introns;product=GATA binding protein 4%2C transcript variant X2	1.44703	0.00329202	0.00837261
GeneID:109324281	LRRC27	gene=LRRC27;model_evidence=Supporting evidence includes similarity to: 3 Proteins%2C and 100%25 coverage of the annotated genomic feature by RNAseq alignments%2C including 42 samples with support for all annotated introns;product=leucine rich repeat containing 27%2C transcript variant X3	1.43062	3.78491e-24	6.75761e-23
GeneID:109314668	CDH12	gene=CDH12;model_evidence=Supporting evidence includes similarity to: 13 Proteins%2C and 98%25 coverage of the annotated genomic feature by RNAseq alignments;product=cadherin 12	1.42661	1.01461e-08	6.14377e-08
GeneID:109315030	LOC109315030	gene=LOC109315030;model_evidence=Supporting evidence includes similarity to: 100%25 coverage of the annotated genomic feature by RNAseq alignments%2C including 2 samples with support for all annotated introns;product=uncharacterized LOC109315030	1.39471	2.56018e-66	1.68163e-64
GeneID:109309945	KCNMB1	gene=KCNMB1;model_evidence=Supporting evidence includes similarity to: 4 Proteins%2C and 100%25 coverage of the annotated genomic feature by RNAseq alignments%2C including 88 samples with support for all annotated introns;product=potassium calcium-activated channel subfamily M regulatory beta subunit 1	1.39223	6.56265e-13	5.90923e-12
GeneID:109322110	WISP1	gene=WISP1;model_evidence=Supporting evidence includes similarity to: 7 Proteins%2C and 100%25 coverage of the annotated genomic feature by RNAseq alignments%2C including 47 samples with support for all annotated introns;product=WNT1 inducible signaling pathway protein 1%2C transcript variant X1	1.36834	1.2006e-34	3.5008e-33
GeneID:109306258	FHL2	gene=FHL2;model_evidence=Supporting evidence includes similarity to: 35 Proteins%2C and 100%25 coverage of the annotated genomic feature by RNAseq alignments%2C including 103 samples with support for all annotated introns;product=four and a half LIM domains 2%2C transcript variant X1	1.36473	3.94667e-112	6.08079e-110
GeneID:109310616	LOC109310616	gene=LOC109310616;model_evidence=Supporting evidence includes similarity to: 100%25 coverage of the annotated genomic feature by RNAseq alignments%2C including 78 samples with support for all annotated introns;product=uncharacterized LOC109310616	1.36384	0.0131687	0.0286815
GeneID:109306613	ALOX5AP	gene=ALOX5AP;model_evidence=Supporting evidence includes similarity to: 10 Proteins%2C and 100%25 coverage of the annotated genomic feature by RNAseq alignments%2C including 106 samples with support for all annotated introns;product=arachidonate 5-lipoxygenase activating protein	1.36203	0.00393384	0.00981422
GeneID:109314833	LOC109314833	gene=LOC109314833;model_evidence=Supporting evidence includes similarity to: 8 Proteins%2C and 100%25 coverage of the annotated genomic feature by RNAseq alignments%2C including 16 samples with support for all annotated introns;product=urotensin-2 receptor-like	1.35874	5.3363e-06	2.21916e-05
GeneID:109315921	WNT5B	gene=WNT5B;model_evidence=Supporting evidence includes similarity to: 46 Proteins%2C and 95%25 coverage of the annotated genomic feature by RNAseq alignments;product=Wnt family member 5B	1.35615	8.26049e-91	7.93007e-89
GeneID:109314912	FSCN2	gene=FSCN2;model_evidence=Supporting evidence includes similarity to: 2 Proteins%2C and 100%25 coverage of the annotated genomic feature by RNAseq alignments%2C including 45 samples with support for all annotated introns;product=fascin actin-bundling protein 2%2C retinal%2C transcript variant X1	1.35477	1.23248e-242	1.18318e-239
GeneID:109307374	LOC109307374	gene=LOC109307374;model_evidence=Supporting evidence includes similarity to: 100%25 coverage of the annotated genomic feature by RNAseq alignments%2C including 19 samples with support for all annotated introns;product=uncharacterized LOC109307374	1.35294	5.70384e-07	2.77196e-06
GeneID:109315108	LOC109315108	gene=LOC109315108;model_evidence=Supporting evidence includes similarity to: 100%25 coverage of the annotated genomic feature by RNAseq alignments%2C including 71 samples with support for all annotated introns;product=uncharacterized LOC109315108	1.33975	2.2794e-13	2.13566e-12
GeneID:109313806	LOC109313806	gene=LOC109313806;model_evidence=Supporting evidence includes similarity to: 1 Protein%2C and 100%25 coverage of the annotated genomic feature by RNAseq alignments;product=E3 ubiquitin-protein ligase TRIM23-like	1.3321	0.00360786	0.00908516
GeneID:109315107	CYGB	gene=CYGB;model_evidence=Supporting evidence includes similarity to: 7 Proteins%2C and 100%25 coverage of the annotated genomic feature by RNAseq alignments%2C including 47 samples with support for all annotated introns;product=cytoglobin%2C transcript variant X2	1.31334	1.97781e-05	7.54833e-05
GeneID:109310979	IL13RA2	gene=IL13RA2;model_evidence=Supporting evidence includes similarity to: 2 Proteins%2C and 100%25 coverage of the annotated genomic feature by RNAseq alignments%2C including 2 samples with support for all annotated introns;product=interleukin 13 receptor subunit alpha 2%2C transcript variant X2	1.31074	1.23309e-07	6.56244e-07
GeneID:109313257	LOC109313257	gene=LOC109313257;model_evidence=Supporting evidence includes similarity to: 68 Proteins%2C and 100%25 coverage of the annotated genomic feature by RNAseq alignments%2C including 102 samples with support for all annotated introns;product=myosin regulatory light polypeptide 9	1.30814	0	0
GeneID:109322442	LOC109322442	gene=LOC109322442;model_evidence=Supporting evidence includes similarity to: 100%25 coverage of the annotated genomic feature by RNAseq alignments%2C including 5 samples with support for all annotated introns;product=uncharacterized LOC109322442	1.30679	3.20825e-151	9.53309e-149
GeneID:109319049	LOC109319049	gene=LOC109319049;model_evidence=Supporting evidence includes similarity to: 2 Proteins%2C and 97%25 coverage of the annotated genomic feature by RNAseq alignments;product=golgin subfamily A member 6-like protein 6	1.30616	3.73856e-06	1.60169e-05
GeneID:109318645	FAM110D	gene=FAM110D;model_evidence=Supporting evidence includes similarity to: 9 Proteins%2C and 100%25 coverage of the annotated genomic feature by RNAseq alignments;product=family with sequence similarity 110 member D	1.3025	0.000173068	0.000567497
GeneID:109309389	RRH	gene=RRH;model_evidence=Supporting evidence includes similarity to: 4 Proteins%2C and 97%25 coverage of the annotated genomic feature by RNAseq alignments;product=retinal pigment epithelium-derived rhodopsin homolog	1.29842	8.59187e-05	0.000295634
GeneID:109322430	ARC	gene=ARC;model_evidence=Supporting evidence includes similarity to: 7 Proteins%2C and 100%25 coverage of the annotated genomic feature by RNAseq alignments;product=activity regulated cytoskeleton associated protein	1.29682	2.21194e-119	3.68068e-117
GeneID:109313754	LOC109313754	gene=LOC109313754;model_evidence=Supporting evidence includes similarity to: 11 Proteins%2C and 97%25 coverage of the annotated genomic feature by RNAseq alignments;product=brain-specific homeobox/POU domain protein 3	1.28129	0.00139739	0.00384807
GeneID:109324169	ACTA2	gene=ACTA2;model_evidence=Supporting evidence includes similarity to: 583 Proteins%2C and 100%25 coverage of the annotated genomic feature by RNAseq alignments%2C including 120 samples with support for all annotated introns;product=actin%2C alpha 2%2C smooth muscle%2C aorta%2C transcript variant X1	1.27575	1.47575e-251	2.04638e-248
GeneID:109309856	FSTL4	gene=FSTL4;model_evidence=Supporting evidence includes similarity to: 98%25 coverage of the annotated genomic feature by RNAseq alignments;product=follistatin like 4	1.26363	0.00238984	0.00627634
GeneID:109314947	LOC109314947	gene=LOC109314947;model_evidence=Supporting evidence includes similarity to: 2 Proteins%2C and 100%25 coverage of the annotated genomic feature by RNAseq alignments%2C including 59 samples with support for all annotated introns;product=WD repeat-containing protein on Y chromosome-like%2C transcript variant X1	1.26287	0.00467423	0.0114606
GeneID:109315026	EPN3	gene=EPN3;model_evidence=Supporting evidence includes similarity to: 3 Proteins%2C and 100%25 coverage of the annotated genomic feature by RNAseq alignments%2C including 28 samples with support for all annotated introns;product=epsin 3%2C transcript variant X3	1.25462	1.66327e-05	6.42054e-05
GeneID:109321161	IGF2	gene=IGF2;model_evidence=Supporting evidence includes similarity to: 9 Proteins%2C and 100%25 coverage of the annotated genomic feature by RNAseq alignments%2C including 115 samples with support for all annotated introns;product=insulin like growth factor 2%2C transcript variant X1	1.24977	2.01392e-28	4.51234e-27
GeneID:109318975	ITGB3	gene=ITGB3;model_evidence=Supporting evidence includes similarity to: 32 Proteins%2C and 100%25 coverage of the annotated genomic feature by RNAseq alignments%2C including 24 samples with support for all annotated introns;product=integrin subunit beta 3	1.24447	2.22004e-173	8.14886e-171
GeneID:109311816	LOC109311816	gene=LOC109311816;model_evidence=Supporting evidence includes similarity to: 2 Proteins%2C and 100%25 coverage of the annotated genomic feature by RNAseq alignments%2C including 31 samples with support for all annotated introns;product=nuclear receptor subfamily 0 group B member 2-like	1.24305	0.00394502	0.00983496
GeneID:109318548	FOXO6	gene=FOXO6;model_evidence=Supporting evidence includes similarity to: 10 Proteins%2C and 97%25 coverage of the annotated genomic feature by RNAseq alignments;product=forkhead box O6	1.23856	1.03322e-22	1.71699e-21
GeneID:109306732	LOC109306732	gene=LOC109306732;model_evidence=Supporting evidence includes similarity to: 38 Proteins%2C and 100%25 coverage of the annotated genomic feature by RNAseq alignments%2C including 37 samples with support for all annotated introns;product=neutrophil collagenase-like	1.23339	9.07237e-24	1.58576e-22
GeneID:109316236	MFAP5	gene=MFAP5;model_evidence=Supporting evidence includes similarity to: 4 Proteins%2C and 100%25 coverage of the annotated genomic feature by RNAseq alignments%2C including 40 samples with support for all annotated introns;product=microfibrillar associated protein 5%2C transcript variant X2	1.2209	0.000881121	0.00252558
GeneID:109321857	MTNR1A	gene=MTNR1A;model_evidence=Supporting evidence includes similarity to: 32 Proteins%2C and 99%25 coverage of the annotated genomic feature by RNAseq alignments;product=melatonin receptor 1A	1.21177	9.06974e-05	0.000311048
GeneID:109306228	LOC109306228	gene=LOC109306228;model_evidence=Supporting evidence includes similarity to: 3 Proteins%2C and 100%25 coverage of the annotated genomic feature by RNAseq alignments%2C including 26 samples with support for all annotated introns;product=interleukin-1 receptor type 2-like%2C transcript variant X2	1.20997	9.0008e-123	1.62797e-120
GeneID:109309434	LOC109309434	gene=LOC109309434;model_evidence=Supporting evidence includes similarity to: 23 Proteins%2C and 100%25 coverage of the annotated genomic feature by RNAseq alignments%2C including 12 samples with support for all annotated introns;product=UDP-glucuronosyltransferase 2A1-like%2C transcript variant X2	1.19756	1.83747e-21	2.87004e-20
GeneID:109305670	LOC109305670	gene=LOC109305670;model_evidence=Supporting evidence includes similarity to: 100%25 coverage of the annotated genomic feature by RNAseq alignments%2C including 2 samples with support for all annotated introns;product=uncharacterized LOC109305670	1.19289	3.64316e-05	0.000133647
GeneID:109324565	LOXL2	gene=LOXL2;model_evidence=Supporting evidence includes similarity to: 13 Proteins%2C and 100%25 coverage of the annotated genomic feature by RNAseq alignments%2C including 77 samples with support for all annotated introns;product=lysyl oxidase like 2	1.1909	1.18044e-238	9.82125e-236
GeneID:109324055	LOC109324055	gene=LOC109324055;model_evidence=Supporting evidence includes similarity to: 100%25 coverage of the annotated genomic feature by RNAseq alignments%2C including 100 samples with support for all annotated introns;product=uncharacterized LOC109324055	1.18515	3.5159e-09	2.25712e-08
GeneID:109306509	LCP1	gene=LCP1;model_evidence=Supporting evidence includes similarity to: 22 Proteins%2C and 100%25 coverage of the annotated genomic feature by RNAseq alignments%2C including 87 samples with support for all annotated introns;product=lymphocyte cytosolic protein 1	1.17663	6.49571e-37	2.03684e-35
GeneID:109311123	ENTPD3	gene=ENTPD3;model_evidence=Supporting evidence includes similarity to: 12 Proteins%2C and 100%25 coverage of the annotated genomic feature by RNAseq alignments%2C including 8 samples with support for all annotated introns;product=ectonucleoside triphosphate diphosphohydrolase 3	1.17424	0.00957391	0.0217044
GeneID:109306560	THSD1	gene=THSD1;model_evidence=Supporting evidence includes similarity to: 3 Proteins%2C and 100%25 coverage of the annotated genomic feature by RNAseq alignments%2C including 21 samples with support for all annotated introns;product=thrombospondin type 1 domain containing 1%2C transcript variant X1	1.17411	0.00952171	0.0216056
GeneID:109308882	CSPG4	gene=CSPG4;model_evidence=Supporting evidence includes similarity to: 7 Proteins%2C and 100%25 coverage of the annotated genomic feature by RNAseq alignments%2C including 29 samples with support for all annotated introns;product=chondroitin sulfate proteoglycan 4	1.16777	5.96376e-52	2.81923e-50
GeneID:109322400	LOC109322400	gene=LOC109322400;model_evidence=Supporting evidence includes similarity to: 15 Proteins%2C and 99%25 coverage of the annotated genomic feature by RNAseq alignments;product=melanopsin-like	1.16603	2.80621e-11	2.22925e-10
GeneID:109321383	GALNT16	gene=GALNT16;model_evidence=Supporting evidence includes similarity to: 12 Proteins%2C and 100%25 coverage of the annotated genomic feature by RNAseq alignments%2C including 23 samples with support for all annotated introns;product=polypeptide N-acetylgalactosaminyltransferase 16%2C transcript variant X1	1.16169	6.04288e-88	5.46486e-86
GeneID:109311270	PODXL2	gene=PODXL2;model_evidence=Supporting evidence includes similarity to: 2 Proteins%2C and 100%25 coverage of the annotated genomic feature by RNAseq alignments%2C including 48 samples with support for all annotated introns;product=podocalyxin like 2%2C transcript variant X1	1.16016	2.90931e-09	1.8832e-08
GeneID:109322812	ITGAV	gene=ITGAV;model_evidence=Supporting evidence includes similarity to: 7 Proteins%2C and 100%25 coverage of the annotated genomic feature by RNAseq alignments%2C including 55 samples with support for all annotated introns;product=integrin subunit alpha V	1.16011	2.31838e-111	3.40393e-109
GeneID:109324483	PDE1B	gene=PDE1B;model_evidence=Supporting evidence includes similarity to: 5 Proteins%2C and 100%25 coverage of the annotated genomic feature by RNAseq alignments%2C including 53 samples with support for all annotated introns;product=phosphodiesterase 1B	1.15921	0.00398394	0.00992604
GeneID:109311801	COL12A1	gene=COL12A1;model_evidence=Supporting evidence includes similarity to: 16 Proteins%2C and 100%25 coverage of the annotated genomic feature by RNAseq alignments%2C including 18 samples with support for all annotated introns;product=collagen type XII alpha 1 chain%2C transcript variant X1	1.14753	5.58267e-187	2.40247e-184
GeneID:109316667	SLC16A8	gene=SLC16A8;model_evidence=Supporting evidence includes similarity to: 11 Proteins%2C and 97%25 coverage of the annotated genomic feature by RNAseq alignments;product=solute carrier family 16 member 8	1.14684	0.00725469	0.0169358
GeneID:109319327	CFAP44	gene=CFAP44;model_evidence=Supporting evidence includes similarity to: 2 Proteins%2C and 100%25 coverage of the annotated genomic feature by RNAseq alignments%2C including 13 samples with support for all annotated introns;product=cilia and flagella associated protein 44%2C transcript variant X2	1.14677	1.64755e-07	8.60388e-07
GeneID:109319284	LSAMP	gene=LSAMP;model_evidence=Supporting evidence includes similarity to: 12 Proteins%2C and 100%25 coverage of the annotated genomic feature by RNAseq alignments%2C including 74 samples with support for all annotated introns;product=limbic system-associated membrane protein%2C transcript variant X1	1.14285	0.0164878	0.0348996
GeneID:109317772	CCND3	gene=CCND3;model_evidence=Supporting evidence includes similarity to: 16 Proteins%2C and 100%25 coverage of the annotated genomic feature by RNAseq alignments%2C including 109 samples with support for all annotated introns;product=cyclin D3%2C transcript variant X1	1.13054	1.0566e-209	5.99382e-207
GeneID:109308610	LOC109308610	gene=LOC109308610;model_evidence=Supporting evidence includes similarity to: 5 Proteins%2C and 100%25 coverage of the annotated genomic feature by RNAseq alignments%2C including 9 samples with support for all annotated introns;product=C-C motif chemokine 20-like	1.12952	3.7098e-05	0.000135971
GeneID:109309730	TLL1	gene=TLL1;model_evidence=Supporting evidence includes similarity to: 22 Proteins%2C and 100%25 coverage of the annotated genomic feature by RNAseq alignments%2C including 38 samples with support for all annotated introns;product=tolloid like 1%2C transcript variant X2	1.12237	0.00230549	0.00606759
GeneID:109323103	THSD7B	gene=THSD7B;model_evidence=Supporting evidence includes similarity to: 2 Proteins%2C and 100%25 coverage of the annotated genomic feature by RNAseq alignments%2C including 3 samples with support for all annotated introns;product=thrombospondin type 1 domain containing 7B	1.1195	0.000408387	0.00125256
GeneID:109322710	COL3A1	gene=COL3A1;model_evidence=Supporting evidence includes similarity to: 15 Proteins%2C and 100%25 coverage of the annotated genomic feature by RNAseq alignments%2C including 84 samples with support for all annotated introns;product=collagen type III alpha 1 chain%2C transcript variant X6	1.11665	9.9516e-173	3.54846e-170
GeneID:109318098	HRH4	gene=HRH4;model_evidence=Supporting evidence includes similarity to: 25 Proteins%2C and 99%25 coverage of the annotated genomic feature by RNAseq alignments;product=histamine receptor H4	1.11328	0.000715743	0.00209044
GeneID:109309119	HAPLN3	gene=HAPLN3;model_evidence=Supporting evidence includes similarity to: 7 Proteins%2C and 100%25 coverage of the annotated genomic feature by RNAseq alignments%2C including 75 samples with support for all annotated introns;product=hyaluronan and proteoglycan link protein 3	1.11246	3.39215e-34	9.55621e-33
GeneID:109318822	LOC109318822	gene=LOC109318822;model_evidence=Supporting evidence includes similarity to: 100%25 coverage of the annotated genomic feature by RNAseq alignments%2C including 8 samples with support for all annotated introns;product=uncharacterized LOC109318822	1.10768	0.000592835	0.00175905
GeneID:109315946	LOC109315946	gene=LOC109315946;model_evidence=Supporting evidence includes similarity to: 1 Protein%2C and 98%25 coverage of the annotated genomic feature by RNAseq alignments;product=voltage-dependent T-type calcium channel subunit alpha-1I-like	1.10613	0.00375984	0.00941845
GeneID:109323322	MYL5	gene=MYL5;model_evidence=Supporting evidence includes similarity to: 18 Proteins%2C and 100%25 coverage of the annotated genomic feature by RNAseq alignments%2C including 1 sample with support for all annotated introns;product=myosin light chain 5	1.10084	6.50605e-15	6.91026e-14
GeneID:109316465	LOC109316465	gene=LOC109316465;model_evidence=Supporting evidence includes similarity to: 100%25 coverage of the annotated genomic feature by RNAseq alignments%2C including 7 samples with support for all annotated introns;product=uncharacterized LOC109316465	1.10067	0.00170503	0.00461157
GeneID:109307581	RPE65	gene=RPE65;model_evidence=Supporting evidence includes similarity to: 21 Proteins%2C and 100%25 coverage of the annotated genomic feature by RNAseq alignments%2C including 1 sample with support for all annotated introns;product=RPE65%2C retinoid isomerohydrolase	1.09563	0.00824794	0.0189951
GeneID:109324798	MUC1	gene=MUC1;model_evidence=Supporting evidence includes similarity to: 6 Proteins%2C and 100%25 coverage of the annotated genomic feature by RNAseq alignments%2C including 6 samples with support for all annotated introns;product=mucin 1%2C cell surface associated%2C transcript variant X2	1.08536	8.48856e-09	5.1981e-08
GeneID:109317720	FAM72A	gene=FAM72A;model_evidence=Supporting evidence includes similarity to: 10 Proteins%2C and 100%25 coverage of the annotated genomic feature by RNAseq alignments%2C including 85 samples with support for all annotated introns;product=family with sequence similarity 72 member A	1.07997	9.74184e-90	9.21047e-88
GeneID:109324705	LOC109324705	gene=LOC109324705;model_evidence=Supporting evidence includes similarity to: 71%25 coverage of the annotated genomic feature by RNAseq alignments;product=uncharacterized LOC109324705	1.07916	0.00599025	0.0142641
GeneID:109322723	COL6A2	gene=COL6A2;model_evidence=Supporting evidence includes similarity to: 5 Proteins%2C and 100%25 coverage of the annotated genomic feature by RNAseq alignments%2C including 119 samples with support for all annotated introns;product=collagen type VI alpha 2 chain%2C transcript variant X1	1.077	7.06862e-176	2.75676e-173
GeneID:109311005	FHL1	gene=FHL1;model_evidence=Supporting evidence includes similarity to: 26 Proteins%2C and 100%25 coverage of the annotated genomic feature by RNAseq alignments%2C including 31 samples with support for all annotated introns;product=four and a half LIM domains 1%2C transcript variant X4	1.07534	4.14022e-208	2.15292e-205
GeneID:109317200	LOC109317200	gene=LOC109317200;model_evidence=Supporting evidence includes similarity to: 2 Proteins%2C and 100%25 coverage of the annotated genomic feature by RNAseq alignments%2C including 82 samples with support for all annotated introns;product=transmembrane protein 211-like	1.07217	1.11732e-06	5.22643e-06
GeneID:109324557	STC1	gene=STC1;model_evidence=Supporting evidence includes similarity to: 12 Proteins%2C and 100%25 coverage of the annotated genomic feature by RNAseq alignments%2C including 96 samples with support for all annotated introns;product=stanniocalcin 1	1.05236	2.65658e-13	2.46866e-12
GeneID:109317000	HSPB1	gene=HSPB1;model_evidence=Supporting evidence includes similarity to: 4 Proteins%2C and 100%25 coverage of the annotated genomic feature by RNAseq alignments%2C including 117 samples with support for all annotated introns;product=heat shock protein family B (small) member 1	1.04319	4.61694e-41	1.5917e-39
GeneID:109313295	SPATA25	gene=SPATA25;product=LOW QUALITY PROTEIN: spermatogenesis-associated protein 25	1.04173	0.00226083	0.00596618
GeneID:109315915	PDE3A	gene=PDE3A;model_evidence=Supporting evidence includes similarity to: 3 Proteins%2C and 100%25 coverage of the annotated genomic feature by RNAseq alignments%2C including 28 samples with support for all annotated introns;partial=true;product=phosphodiesterase 3A	1.0347	2.77187e-09	1.79704e-08
GeneID:109319897	VIT	gene=VIT;model_evidence=Supporting evidence includes similarity to: 4 Proteins%2C and 100%25 coverage of the annotated genomic feature by RNAseq alignments%2C including 9 samples with support for all annotated introns;product=vitrin%2C transcript variant X2	1.03378	9.82828e-05	0.000334945
GeneID:109314968	LOC109314968	gene=LOC109314968;model_evidence=Supporting evidence includes similarity to: 100%25 coverage of the annotated genomic feature by RNAseq alignments%2C including 66 samples with support for all annotated introns;product=uncharacterized LOC109314968	1.03178	8.83205e-10	6.08972e-09
GeneID:109324227	MFSD13A	gene=MFSD13A;model_evidence=Supporting evidence includes similarity to: 4 Proteins%2C and 100%25 coverage of the annotated genomic feature by RNAseq alignments%2C including 20 samples with support for all annotated introns;product=major facilitator superfamily domain containing 13A%2C transcript variant X1	1.03168	7.22798e-106	9.5963e-104
GeneID:109315414	TAGLN	gene=TAGLN;model_evidence=Supporting evidence includes similarity to: 21 Proteins%2C and 100%25 coverage of the annotated genomic feature by RNAseq alignments%2C including 124 samples with support for all annotated introns;product=transgelin	1.02366	1.94165e-213	1.1539e-210
GeneID:109322116	SLC4A11	gene=SLC4A11;model_evidence=Supporting evidence includes similarity to: 1 Protein%2C and 100%25 coverage of the annotated genomic feature by RNAseq alignments%2C including 2 samples with support for all annotated introns;product=solute carrier family 4 member 11%2C transcript variant X2	1.02295	0.0227718	0.046165
GeneID:109323207	LCT	gene=LCT;model_evidence=Supporting evidence includes similarity to: 10 Proteins%2C and 98%25 coverage of the annotated genomic feature by RNAseq alignments;product=lactase	1.02065	1.35804e-10	1.00943e-09
GeneID:109318154	LOC109318154	gene=LOC109318154;model_evidence=Supporting evidence includes similarity to: 9 Proteins%2C and 100%25 coverage of the annotated genomic feature by RNAseq alignments%2C including 6 samples with support for all annotated introns;product=bestrophin-1-like%2C transcript variant X1	1.01943	2.82928e-10	2.05168e-09
GeneID:109309637	FREM3	gene=FREM3;model_evidence=Supporting evidence includes similarity to: 4 Proteins%2C and 100%25 coverage of the annotated genomic feature by RNAseq alignments%2C including 19 samples with support for all annotated introns;product=FRAS1 related extracellular matrix 3%2C transcript variant X1	1.01059	1.04808e-05	4.18027e-05
GeneID:109319011	IGLL5	gene=IGLL5;model_evidence=Supporting evidence includes similarity to: 20 Proteins%2C and 96%25 coverage of the annotated genomic feature by RNAseq alignments;product=immunoglobulin lambda like polypeptide 5	1.00962	0.0137866	0.0298148
GeneID:109322092	UNC5C	gene=UNC5C;model_evidence=Supporting evidence includes similarity to: 8 Proteins%2C and 100%25 coverage of the annotated genomic feature by RNAseq alignments%2C including 22 samples with support for all annotated introns;product=unc-5 netrin receptor C	1.00817	2.16462e-27	4.60998e-26
GeneID:109308499	VWA5B2	gene=VWA5B2;model_evidence=Supporting evidence includes similarity to: 8 Proteins%2C and 100%25 coverage of the annotated genomic feature by RNAseq alignments%2C including 1 sample with support for all annotated introns;product=von Willebrand factor A domain containing 5B2%2C transcript variant X2	1.00586	0.00166509	0.00451995
GeneID:109323407	ESPL1	gene=ESPL1;model_evidence=Supporting evidence includes similarity to: 8 Proteins%2C and 100%25 coverage of the annotated genomic feature by RNAseq alignments%2C including 2 samples with support for all annotated introns;product=extra spindle pole bodies like 1%2C separase%2C transcript variant X2	1.00286	5.33409e-133	1.12829e-130
GeneID:109323044	GPR39	gene=GPR39;model_evidence=Supporting evidence includes similarity to: 6 Proteins%2C and 100%25 coverage of the annotated genomic feature by RNAseq alignments%2C including 89 samples with support for all annotated introns;product=G protein-coupled receptor 39	1.00074	1.59743e-25	3.11013e-24
GeneID:109309511	EPGN	gene=EPGN;model_evidence=Supporting evidence includes similarity to: 4 Proteins%2C and 100%25 coverage of the annotated genomic feature by RNAseq alignments%2C including 8 samples with support for all annotated introns;product=epithelial mitogen	0.996928	0.007288	0.0170103
GeneID:109320358	LOC109320358	gene=LOC109320358;model_evidence=Supporting evidence includes similarity to: 100%25 coverage of the annotated genomic feature by RNAseq alignments;product=heat shock protein 30D-like	0.995692	1.27325e-30	3.12183e-29
GeneID:109318146	SLC43A1	gene=SLC43A1;model_evidence=Supporting evidence includes similarity to: 1 Protein%2C and 100%25 coverage of the annotated genomic feature by RNAseq alignments%2C including 39 samples with support for all annotated introns;product=solute carrier family 43 member 1	0.990467	0.00444359	0.0109532
GeneID:109306976	DDAH1	gene=DDAH1;model_evidence=Supporting evidence includes similarity to: 5 Proteins%2C and 100%25 coverage of the annotated genomic feature by RNAseq alignments%2C including 58 samples with support for all annotated introns;partial=true;product=dimethylarginine dimethylaminohydrolase 1;start_range=.,37909247	0.985635	2.57779e-25	4.94936e-24
GeneID:109317271	SCARF1	gene=SCARF1;model_evidence=Supporting evidence includes similarity to: 8 Proteins%2C and 100%25 coverage of the annotated genomic feature by RNAseq alignments%2C including 24 samples with support for all annotated introns;product=scavenger receptor class F member 1%2C transcript variant X1	0.982743	1.24518e-26	2.54334e-25
GeneID:109318143	SERPING1	gene=SERPING1;model_evidence=Supporting evidence includes similarity to: 10 Proteins%2C and 100%25 coverage of the annotated genomic feature by RNAseq alignments%2C including 118 samples with support for all annotated introns;product=serpin family G member 1%2C transcript variant X1	0.974158	8.42821e-14	8.23037e-13
GeneID:109323698	RASEF	gene=RASEF;model_evidence=Supporting evidence includes similarity to: 4 Proteins%2C and 99%25 coverage of the annotated genomic feature by RNAseq alignments;product=RAS and EF-hand domain containing	0.973616	0.000653209	0.00192265
GeneID:109321174	BAALC	gene=BAALC;model_evidence=Supporting evidence includes similarity to: 1 Protein%2C and 100%25 coverage of the annotated genomic feature by RNAseq alignments%2C including 64 samples with support for all annotated introns;product=brain and acute leukemia%2C cytoplasmic	0.968234	6.50963e-11	4.99939e-10
GeneID:109321008	LOC109321008	gene=LOC109321008;model_evidence=Supporting evidence includes similarity to: 14 Proteins%2C and 94%25 coverage of the annotated genomic feature by RNAseq alignments;product=carbonic anhydrase 3-like	0.964117	0.00900266	0.0205512
GeneID:109318806	ZNF831	gene=ZNF831;model_evidence=Supporting evidence includes similarity to: 3 Proteins%2C and 100%25 coverage of the annotated genomic feature by RNAseq alignments%2C including 2 samples with support for all annotated introns;product=zinc finger protein 831	0.963375	0.0104521	0.0234146
GeneID:109315985	ADAMTS20	gene=ADAMTS20;model_evidence=Supporting evidence includes similarity to: 15 Proteins%2C and 96%25 coverage of the annotated genomic feature by RNAseq alignments;product=ADAM metallopeptidase with thrombospondin type 1 motif 20	0.962323	0.00667445	0.0157194
GeneID:109317955	LOC109317955	gene=LOC109317955;model_evidence=Supporting evidence includes similarity to: 8 Proteins%2C and 100%25 coverage of the annotated genomic feature by RNAseq alignments%2C including 6 samples with support for all annotated introns;product=transmembrane protein 45B-like	0.961919	8.70723e-33	2.30714e-31
GeneID:109307361	NEXN	gene=NEXN;model_evidence=Supporting evidence includes similarity to: 1 Protein%2C and 100%25 coverage of the annotated genomic feature by RNAseq alignments%2C including 3 samples with support for all annotated introns;product=nexilin F-actin binding protein%2C transcript variant X2	0.960923	1.08607e-24	2.00209e-23
GeneID:109318622	KDF1	gene=KDF1;model_evidence=Supporting evidence includes similarity to: 4 Proteins%2C and 100%25 coverage of the annotated genomic feature by RNAseq alignments%2C including 10 samples with support for all annotated introns;product=keratinocyte differentiation factor 1%2C transcript variant X2	0.960445	0.00533178	0.0128805
GeneID:109314798	HS3ST6	gene=HS3ST6;model_evidence=Supporting evidence includes similarity to: 14 Proteins%2C and 97%25 coverage of the annotated genomic feature by RNAseq alignments;product=heparan sulfate-glucosamine 3-sulfotransferase 6	0.959108	0.00363348	0.009146
GeneID:109307816	NPR3	gene=NPR3;model_evidence=Supporting evidence includes similarity to: 11 Proteins%2C and 100%25 coverage of the annotated genomic feature by RNAseq alignments%2C including 85 samples with support for all annotated introns;product=natriuretic peptide receptor 3%2C transcript variant X1	0.954137	1.45225e-10	1.07498e-09
GeneID:109318515	LOC109318515	gene=LOC109318515;model_evidence=Supporting evidence includes similarity to: 1 Protein%2C and 95%25 coverage of the annotated genomic feature by RNAseq alignments;product=serine/threonine-protein phosphatase 6 regulatory ankyrin repeat subunit A-like	0.953125	0.000431202	0.00131671
GeneID:109309164	ALDH1A3	gene=ALDH1A3;model_evidence=Supporting evidence includes similarity to: 23 Proteins%2C and 100%25 coverage of the annotated genomic feature by RNAseq alignments%2C including 95 samples with support for all annotated introns;product=aldehyde dehydrogenase 1 family member A3	0.953042	5.44286e-17	6.64647e-16
GeneID:109314193	AJAP1	gene=AJAP1;model_evidence=Supporting evidence includes similarity to: 100%25 coverage of the annotated genomic feature by RNAseq alignments%2C including 17 samples with support for all annotated introns;product=adherens junctions associated protein 1	0.951071	8.71783e-10	6.01429e-09
GeneID:109318290	HYAL1	gene=HYAL1;model_evidence=Supporting evidence includes similarity to: 24 Proteins%2C and 100%25 coverage of the annotated genomic feature by RNAseq alignments%2C including 18 samples with support for all annotated introns;product=hyaluronoglucosaminidase 1%2C transcript variant X1	0.936441	5.33152e-05	0.000190542
GeneID:109315110	ST6GALNAC2	gene=ST6GALNAC2;model_evidence=Supporting evidence includes similarity to: 3 Proteins%2C and 100%25 coverage of the annotated genomic feature by RNAseq alignments%2C including 71 samples with support for all annotated introns;product=ST6 N-acetylgalactosaminide alpha-2%2C6-sialyltransferase 2%2C transcript variant X2	0.936032	0.00135346	0.0037378
GeneID:109319336	TCF24	gene=TCF24;model_evidence=Supporting evidence includes similarity to: 6 Proteins%2C and 100%25 coverage of the annotated genomic feature by RNAseq alignments%2C including 33 samples with support for all annotated introns;product=transcription factor 24	0.935646	0.000796134	0.00230635
GeneID:109312722	LOC109312722	gene=LOC109312722;model_evidence=Supporting evidence includes similarity to: 100%25 coverage of the annotated genomic feature by RNAseq alignments%2C including 42 samples with support for all annotated introns;product=uncharacterized LOC109312722	0.934552	0.00169957	0.00460088
GeneID:109307383	LOC109307383	gene=LOC109307383;model_evidence=Supporting evidence includes similarity to: 100%25 coverage of the annotated genomic feature by RNAseq alignments%2C including 27 samples with support for all annotated introns;product=uncharacterized LOC109307383	0.931207	0.0122371	0.0269393
GeneID:109315163	CDRT4	gene=CDRT4;model_evidence=Supporting evidence includes similarity to: 1 Protein%2C and 95%25 coverage of the annotated genomic feature by RNAseq alignments%2C including 19 samples with support for all annotated introns;product=CMT1A duplicated region transcript 4	0.929595	0.0161714	0.0343322
GeneID:109321577	KIF18A	gene=KIF18A;model_evidence=Supporting evidence includes similarity to: 7 Proteins%2C and 100%25 coverage of the annotated genomic feature by RNAseq alignments%2C including 17 samples with support for all annotated introns;product=kinesin family member 18A	0.923033	1.3702e-46	5.53401e-45
GeneID:109311291	COL7A1	gene=COL7A1;model_evidence=Supporting evidence includes similarity to: 6 Proteins%2C and 100%25 coverage of the annotated genomic feature by RNAseq alignments;product=collagen type VII alpha 1 chain	0.920036	1.82228e-07	9.47584e-07
GeneID:109321619	LOC109321619	gene=LOC109321619;model_evidence=Supporting evidence includes similarity to: 22 Proteins%2C and 98%25 coverage of the annotated genomic feature by RNAseq alignments;product=cytosolic phospholipase A2 epsilon-like	0.915726	4.22882e-20	6.13671e-19
GeneID:109312295	LOC109312295	gene=LOC109312295;model_evidence=Supporting evidence includes similarity to: 100%25 coverage of the annotated genomic feature by RNAseq alignments%2C including 34 samples with support for all annotated introns;product=MAP7 domain-containing protein 1-like	0.914968	0.0014714	0.00403318
GeneID:109312868	LOC109312868	gene=LOC109312868;model_evidence=Supporting evidence includes similarity to: 100%25 coverage of the annotated genomic feature by RNAseq alignments%2C including 2 samples with support for all annotated introns;product=uncharacterized LOC109312868	0.914139	5.62383e-05	0.000200187
GeneID:109309682	SFRP2	gene=SFRP2;model_evidence=Supporting evidence includes similarity to: 6 Proteins%2C and 100%25 coverage of the annotated genomic feature by RNAseq alignments%2C including 117 samples with support for all annotated introns;product=secreted frizzled related protein 2	0.912405	9.46905e-129	1.87577e-126
GeneID:109309407	DKK2	gene=DKK2;model_evidence=Supporting evidence includes similarity to: 2 Proteins%2C and 100%25 coverage of the annotated genomic feature by RNAseq alignments%2C including 60 samples with support for all annotated introns;product=dickkopf WNT signaling pathway inhibitor 2	0.907214	0.00570922	0.0136667
GeneID:109323279	CUNH9orf84	gene=CUNH9orf84;model_evidence=Supporting evidence includes similarity to: 2 Proteins%2C and 87%25 coverage of the annotated genomic feature by RNAseq alignments;product=chromosome unknown C9orf84 homolog	0.903868	0.00914212	0.0208251
GeneID:109324942	ACER1	gene=ACER1;model_evidence=Supporting evidence includes similarity to: 4 Proteins%2C and 100%25 coverage of the annotated genomic feature by RNAseq alignments%2C including 6 samples with support for all annotated introns;product=alkaline ceramidase 1%2C transcript variant X1	0.898891	1.45772e-05	5.67272e-05
GeneID:109313405	CCNF	gene=CCNF;model_evidence=Supporting evidence includes similarity to: 12 Proteins%2C and 100%25 coverage of the annotated genomic feature by RNAseq alignments%2C including 71 samples with support for all annotated introns;product=cyclin F%2C transcript variant X1	0.896656	3.09057e-134	6.88756e-132
GeneID:109315219	LOC109315219	gene=LOC109315219;model_evidence=Supporting evidence includes similarity to: 1 Protein%2C and 78%25 coverage of the annotated genomic feature by RNAseq alignments;product=unconventional myosin-XV-like	0.895658	0.0173216	0.0364359
GeneID:109312895	HSPB8	gene=HSPB8;model_evidence=Supporting evidence includes similarity to: 11 Proteins%2C and 100%25 coverage of the annotated genomic feature by RNAseq alignments%2C including 125 samples with support for all annotated introns;product=heat shock protein family B (small) member 8	0.893476	2.83557e-28	6.28559e-27
GeneID:109322680	FN1	gene=FN1;model_evidence=Supporting evidence includes similarity to: 7 Proteins%2C and 100%25 coverage of the annotated genomic feature by RNAseq alignments%2C including 101 samples with support for all annotated introns;product=fibronectin 1%2C transcript variant X6	0.892853	6.91764e-92	6.7447e-90
GeneID:109314132	LOC109314132	gene=LOC109314132;model_evidence=Supporting evidence includes similarity to: 9 Proteins%2C and 99%25 coverage of the annotated genomic feature by RNAseq alignments;product=collagen alpha-1(V) chain	0.891917	2.91525e-106	3.91208e-104
GeneID:109317188	LOC109317188	gene=LOC109317188;model_evidence=Supporting evidence includes similarity to: 100%25 coverage of the annotated genomic feature by RNAseq alignments%2C including 10 samples with support for all annotated introns;product=uncharacterized LOC109317188%2C transcript variant X2	0.889375	3.06683e-11	2.42548e-10
GeneID:109305581	P4HA3	gene=P4HA3;model_evidence=Supporting evidence includes similarity to: 4 Proteins%2C and 94%25 coverage of the annotated genomic feature by RNAseq alignments;product=prolyl 4-hydroxylase subunit alpha 3	0.88827	0.000744728	0.0021685
GeneID:109312689	ACACB	gene=ACACB;model_evidence=Supporting evidence includes similarity to: 13 Proteins%2C and 100%25 coverage of the annotated genomic feature by RNAseq alignments%2C including 12 samples with support for all annotated introns;product=acetyl-CoA carboxylase beta%2C transcript variant X1	0.884978	0.00593634	0.014152
GeneID:109322701	COL5A2	gene=COL5A2;model_evidence=Supporting evidence includes similarity to: 13 Proteins%2C and 100%25 coverage of the annotated genomic feature by RNAseq alignments%2C including 41 samples with support for all annotated introns;product=collagen type V alpha 2 chain%2C transcript variant X3	0.884376	1.73919e-103	2.14902e-101
GeneID:109323158	STAT4	gene=STAT4;model_evidence=Supporting evidence includes similarity to: 12 Proteins%2C and 100%25 coverage of the annotated genomic feature by RNAseq alignments%2C including 7 samples with support for all annotated introns;product=signal transducer and activator of transcription 4%2C transcript variant X1	0.881648	2.96811e-08	1.68756e-07
GeneID:109310630	CDH5	gene=CDH5;model_evidence=Supporting evidence includes similarity to: 4 Proteins%2C and 100%25 coverage of the annotated genomic feature by RNAseq alignments%2C including 78 samples with support for all annotated introns;product=cadherin 5	0.880604	7.10361e-05	0.000248746
GeneID:109315965	OTOGL	gene=OTOGL;model_evidence=Supporting evidence includes similarity to: 4 Proteins%2C and 98%25 coverage of the annotated genomic feature by RNAseq alignments;product=otogelin like	0.877279	1.15149e-07	6.15177e-07
GeneID:109322540	LYPD1	gene=LYPD1;model_evidence=Supporting evidence includes similarity to: 5 Proteins%2C and 100%25 coverage of the annotated genomic feature by RNAseq alignments%2C including 64 samples with support for all annotated introns;partial=true;product=LY6/PLAUR domain containing 1	0.876394	1.7273e-25	3.35775e-24
GeneID:109306985	PIF1	gene=PIF1;model_evidence=Supporting evidence includes similarity to: 7 Proteins%2C and 84%25 coverage of the annotated genomic feature by RNAseq alignments;product=PIF1 5'-to-3' DNA helicase	0.871559	1.71298e-29	3.99588e-28
GeneID:109306558	NEK3	gene=NEK3;model_evidence=Supporting evidence includes similarity to: 5 Proteins%2C and 100%25 coverage of the annotated genomic feature by RNAseq alignments%2C including 31 samples with support for all annotated introns;product=NIMA related kinase 3%2C transcript variant X2	0.870554	0.0151339	0.0324019
GeneID:109319127	TMEM52B	gene=TMEM52B;model_evidence=Supporting evidence includes similarity to: 3 Proteins%2C and 100%25 coverage of the annotated genomic feature by RNAseq alignments%2C including 91 samples with support for all annotated introns;product=transmembrane protein 52B	0.868804	7.2051e-05	0.000251805
GeneID:109314967	KPNA2	gene=KPNA2;model_evidence=Supporting evidence includes similarity to: 14 Proteins%2C and 100%25 coverage of the annotated genomic feature by RNAseq alignments%2C including 111 samples with support for all annotated introns;product=karyopherin subunit alpha 2%2C transcript variant X2	0.8673	4.52735e-159	1.37808e-156
GeneID:109315118	MGAT5B	gene=MGAT5B;model_evidence=Supporting evidence includes similarity to: 3 Proteins%2C and 100%25 coverage of the annotated genomic feature by RNAseq alignments%2C including 26 samples with support for all annotated introns;product=mannosyl (alpha-1%2C6-)-glycoprotein beta-1%2C6-N-acetyl-glucosaminyltransferase%2C isozyme B%2C transcript variant X2	0.858809	4.15201e-05	0.000150935
GeneID:109318325	MST1	gene=MST1;model_evidence=Supporting evidence includes similarity to: 11 Proteins%2C and 100%25 coverage of the annotated genomic feature by RNAseq alignments%2C including 90 samples with support for all annotated introns;product=macrophage stimulating 1	0.855284	9.54087e-11	7.22074e-10
GeneID:109321106	ACTN1	gene=ACTN1;model_evidence=Supporting evidence includes similarity to: 11 Proteins%2C and 100%25 coverage of the annotated genomic feature by RNAseq alignments%2C including 39 samples with support for all annotated introns;product=actinin alpha 1%2C transcript variant X6	0.851632	2.5358e-133	5.55207e-131
GeneID:109324561	NKX2-6	gene=NKX2-6;model_evidence=Supporting evidence includes similarity to: 11 Proteins%2C and 93%25 coverage of the annotated genomic feature by RNAseq alignments%2C including 23 samples with support for all annotated introns;product=NK2 homeobox 6	0.849177	5.17457e-07	2.52952e-06
GeneID:109312404	CARTPT	gene=CARTPT;model_evidence=Supporting evidence includes similarity to: 5 Proteins%2C and 91%25 coverage of the annotated genomic feature by RNAseq alignments;product=CART prepropeptide	0.848145	0.00244399	0.00640776
GeneID:109318610	LOC109318610	gene=LOC109318610;model_evidence=Supporting evidence includes similarity to: 3 Proteins%2C and 100%25 coverage of the annotated genomic feature by RNAseq alignments%2C including 11 samples with support for all annotated introns;product=digestive cysteine proteinase 1-like%2C transcript variant X1	0.847699	0.0150105	0.0321709
GeneID:109306942	ASPM	gene=ASPM;model_evidence=Supporting evidence includes similarity to: 2 Proteins%2C and 96%25 coverage of the annotated genomic feature by RNAseq alignments;product=abnormal spindle microtubule assembly	0.846776	7.81677e-112	1.17534e-109
GeneID:109309387	LRIT3	gene=LRIT3;model_evidence=Supporting evidence includes similarity to: 3 Proteins%2C and 98%25 coverage of the annotated genomic feature by RNAseq alignments;product=leucine rich repeat%2C Ig-like and transmembrane domains 3	0.844702	0.00597896	0.01424
GeneID:109317307	GKN1	gene=GKN1;model_evidence=Supporting evidence includes similarity to: 1 Protein%2C and 85%25 coverage of the annotated genomic feature by RNAseq alignments;product=gastrokine 1	0.839795	1.32649e-06	6.12453e-06
GeneID:109310763	PMFBP1	gene=PMFBP1;model_evidence=Supporting evidence includes similarity to: 100%25 coverage of the annotated genomic feature by RNAseq alignments;product=polyamine modulated factor 1 binding protein 1	0.836304	6.49227e-05	0.00022888
GeneID:109312396	ABCA7	gene=ABCA7;model_evidence=Supporting evidence includes similarity to: 4 Proteins%2C and 99%25 coverage of the annotated genomic feature by RNAseq alignments;product=ATP binding cassette subfamily A member 7	0.834826	6.66904e-05	0.000234569
GeneID:109324465	LOXL3	gene=LOXL3;model_evidence=Supporting evidence includes similarity to: 5 Proteins%2C and 100%25 coverage of the annotated genomic feature by RNAseq alignments%2C including 41 samples with support for all annotated introns;product=lysyl oxidase like 3%2C transcript variant X2	0.834344	0.000110685	0.000374246
GeneID:109311827	PRSS35	gene=PRSS35;model_evidence=Supporting evidence includes similarity to: 9 Proteins%2C and 100%25 coverage of the annotated genomic feature by RNAseq alignments%2C including 17 samples with support for all annotated introns;product=protease%2C serine 35	0.829583	1.36102e-17	1.73498e-16
GeneID:109316513	PTN	gene=PTN;model_evidence=Supporting evidence includes similarity to: 4 Proteins%2C and 87%25 coverage of the annotated genomic feature by RNAseq alignments%2C including 113 samples with support for all annotated introns;product=pleiotrophin	0.824972	5.00596e-06	2.09084e-05
GeneID:109308931	TPM1	gene=TPM1;model_evidence=Supporting evidence includes similarity to: 8 Proteins%2C and 100%25 coverage of the annotated genomic feature by RNAseq alignments%2C including 127 samples with support for all annotated introns;product=tropomyosin 1 (alpha)%2C transcript variant X1	0.824473	2.41766e-135	5.58747e-133
GeneID:109323696	MUSK	gene=MUSK;model_evidence=Supporting evidence includes similarity to: 10 Proteins%2C and 100%25 coverage of the annotated genomic feature by RNAseq alignments;product=muscle associated receptor tyrosine kinase	0.822636	0.00247352	0.00647568
GeneID:109318482	SMAP2	gene=SMAP2;model_evidence=Supporting evidence includes similarity to: 7 Proteins%2C and 100%25 coverage of the annotated genomic feature by RNAseq alignments%2C including 100 samples with support for all annotated introns;product=small ArfGAP2	0.822565	5.38632e-127	1.03417e-124
GeneID:109319081	MDGA1	gene=MDGA1;model_evidence=Supporting evidence includes similarity to: 97%25 coverage of the annotated genomic feature by RNAseq alignments;product=MAM domain containing glycosylphosphatidylinositol anchor 1	0.821333	2.72851e-16	3.16467e-15
GeneID:109316925	LOC109316925	gene=LOC109316925;model_evidence=Supporting evidence includes similarity to: 13 Proteins%2C and 100%25 coverage of the annotated genomic feature by RNAseq alignments%2C including 6 samples with support for all annotated introns;partial=true;product=protein spinster homolog 2;start_range=.,4200140	0.819469	1.43299e-12	1.25236e-11
GeneID:109314020	CARD9	gene=CARD9;model_evidence=Supporting evidence includes similarity to: 8 Proteins%2C and 100%25 coverage of the annotated genomic feature by RNAseq alignments;product=caspase recruitment domain family member 9	0.818378	0.000362184	0.00112355
GeneID:109318016	NTM	gene=NTM;model_evidence=Supporting evidence includes similarity to: 4 Proteins%2C and 100%25 coverage of the annotated genomic feature by RNAseq alignments%2C including 28 samples with support for all annotated introns;product=neurotrimin%2C transcript variant X1	0.817048	0.0014606	0.00400445
GeneID:109320763	SLC6A5	gene=SLC6A5;model_evidence=Supporting evidence includes similarity to: 29 Proteins%2C and 95%25 coverage of the annotated genomic feature by RNAseq alignments;product=solute carrier family 6 member 5	0.813509	0.0212003	0.0433666
GeneID:109305500	SLITRK5	gene=SLITRK5;model_evidence=Supporting evidence includes similarity to: 18 Proteins%2C and 97%25 coverage of the annotated genomic feature by RNAseq alignments;product=SLIT and NTRK like family member 5	0.812714	0.0207488	0.0425617
GeneID:109322855	TFCP2L1	gene=TFCP2L1;model_evidence=Supporting evidence includes similarity to: 13 Proteins%2C and 100%25 coverage of the annotated genomic feature by RNAseq alignments%2C including 66 samples with support for all annotated introns;product=transcription factor CP2 like 1	0.809322	3.85329e-26	7.6697e-25
GeneID:109309996	LOC109309996	gene=LOC109309996;model_evidence=Supporting evidence includes similarity to: 100%25 coverage of the annotated genomic feature by RNAseq alignments%2C including 28 samples with support for all annotated introns;product=uncharacterized LOC109309996	0.809097	0.0125794	0.0275602
GeneID:109318644	LOC109318644	gene=LOC109318644;model_evidence=Supporting evidence includes similarity to: 1 Protein%2C and 100%25 coverage of the annotated genomic feature by RNAseq alignments%2C including 3 samples with support for all annotated introns;product=testis development-related protein-like	0.808724	4.19358e-09	2.66611e-08
GeneID:109311798	LOC109311798	gene=LOC109311798;model_evidence=Supporting evidence includes similarity to: 100%25 coverage of the annotated genomic feature by RNAseq alignments%2C including 65 samples with support for all annotated introns;product=uncharacterized LOC109311798	0.80695	5.28264e-68	3.60258e-66
GeneID:109323795	LOC109323795	gene=LOC109323795;product=LOW QUALITY PROTEIN: deleted in malignant brain tumors 1 protein-like	0.80487	1.87365e-05	7.18378e-05
GeneID:109317078	LOC109317078	gene=LOC109317078;model_evidence=Supporting evidence includes similarity to: 100%25 coverage of the annotated genomic feature by RNAseq alignments%2C including 113 samples with support for all annotated introns;product=probable molybdopterin-synthase adenylyltransferase	0.804801	2.20709e-06	9.78838e-06
GeneID:109306127	LOC109306127	gene=LOC109306127;model_evidence=Supporting evidence includes similarity to: 100%25 coverage of the annotated genomic feature by RNAseq alignments%2C including 14 samples with support for all annotated introns;product=uncharacterized LOC109306127	0.803748	0.0175563	0.0368487
GeneID:109323080	TMEFF2	gene=TMEFF2;model_evidence=Supporting evidence includes similarity to: 13 Proteins%2C and 100%25 coverage of the annotated genomic feature by RNAseq alignments%2C including 87 samples with support for all annotated introns;product=transmembrane protein with EGF like and two follistatin like domains 2	0.796073	3.26097e-13	3.00568e-12
GeneID:109312921	LOC109312921	gene=LOC109312921;model_evidence=Supporting evidence includes similarity to: 5 Proteins%2C and 100%25 coverage of the annotated genomic feature by RNAseq alignments%2C including 12 samples with support for all annotated introns;product=leukemia inhibitory factor-like	0.793764	8.17154e-53	3.95274e-51
GeneID:109308968	CCNB2	gene=CCNB2;model_evidence=Supporting evidence includes similarity to: 5 Proteins%2C and 100%25 coverage of the annotated genomic feature by RNAseq alignments%2C including 35 samples with support for all annotated introns;product=cyclin B2%2C transcript variant X1	0.79322	2.45433e-57	1.30341e-55
GeneID:109317269	SERPINF1	gene=SERPINF1;model_evidence=Supporting evidence includes similarity to: 4 Proteins%2C and 100%25 coverage of the annotated genomic feature by RNAseq alignments%2C including 106 samples with support for all annotated introns;product=serpin family F member 1%2C transcript variant X2	0.792882	4.91919e-61	2.90955e-59
GeneID:109321249	LSP1	gene=LSP1;model_evidence=Supporting evidence includes similarity to: 4 Proteins%2C and 100%25 coverage of the annotated genomic feature by RNAseq alignments%2C including 114 samples with support for all annotated introns;product=lymphocyte-specific protein 1%2C transcript variant X1	0.792401	5.35447e-35	1.59484e-33
GeneID:109322552	GALNT13	gene=GALNT13;model_evidence=Supporting evidence includes similarity to: 14 Proteins%2C and 89%25 coverage of the annotated genomic feature by RNAseq alignments;product=polypeptide N-acetylgalactosaminyltransferase 13	0.791172	0.000103148	0.000349997
GeneID:109318052	TRIM29	gene=TRIM29;model_evidence=Supporting evidence includes similarity to: 1 Protein%2C and 100%25 coverage of the annotated genomic feature by RNAseq alignments%2C including 4 samples with support for all annotated introns;product=tripartite motif containing 29%2C transcript variant X2	0.787677	0.0230722	0.0466984
GeneID:109322834	ADARB1	gene=ADARB1;model_evidence=Supporting evidence includes similarity to: 10 Proteins%2C and 100%25 coverage of the annotated genomic feature by RNAseq alignments%2C including 17 samples with support for all annotated introns;product=adenosine deaminase%2C RNA specific B1%2C transcript variant X2	0.784871	1.07443e-70	7.61867e-69
GeneID:109310829	LOC109310829	gene=LOC109310829;model_evidence=Supporting evidence includes similarity to: 97%25 coverage of the annotated genomic feature by RNAseq alignments;product=translation initiation factor IF-2-like	0.784222	8.89705e-39	2.90668e-37
GeneID:109323150	KIF18B	gene=KIF18B;model_evidence=Supporting evidence includes similarity to: 8 Proteins%2C and 100%25 coverage of the annotated genomic feature by RNAseq alignments%2C including 2 samples with support for all annotated introns;product=kinesin family member 18B%2C transcript variant X2	0.783256	3.77318e-49	1.66983e-47
GeneID:109318649	SDC3	gene=SDC3;model_evidence=Supporting evidence includes similarity to: 5 Proteins%2C and 100%25 coverage of the annotated genomic feature by RNAseq alignments%2C including 119 samples with support for all annotated introns;product=syndecan 3	0.782492	1.62839e-97	1.78266e-95
GeneID:109320246	SRCIN1	gene=SRCIN1;model_evidence=Supporting evidence includes similarity to: 4 Proteins%2C and 100%25 coverage of the annotated genomic feature by RNAseq alignments;product=SRC kinase signaling inhibitor 1	0.776928	0.0177802	0.0372685
GeneID:109311438	GRM2	gene=GRM2;model_evidence=Supporting evidence includes similarity to: 33 Proteins%2C and 99%25 coverage of the annotated genomic feature by RNAseq alignments;product=glutamate metabotropic receptor 2	0.7766	1.38874e-07	7.34075e-07
GeneID:109312524	PRKG1	gene=PRKG1;model_evidence=Supporting evidence includes similarity to: 10 Proteins%2C and 100%25 coverage of the annotated genomic feature by RNAseq alignments%2C including 14 samples with support for all annotated introns;product=protein kinase%2C cGMP-dependent%2C type I%2C transcript variant X1	0.775288	4.70359e-29	1.07708e-27
GeneID:109324518	LOC109324518	gene=LOC109324518;model_evidence=Supporting evidence includes similarity to: 100%25 coverage of the annotated genomic feature by RNAseq alignments%2C including 126 samples with support for all annotated introns;product=uncharacterized LOC109324518	0.773983	1.31739e-06	6.08926e-06
GeneID:109320650	SYNE2	gene=SYNE2;model_evidence=Supporting evidence includes similarity to: 3 Proteins%2C and 99%25 coverage of the annotated genomic feature by RNAseq alignments;product=spectrin repeat containing nuclear envelope protein 2	0.773964	4.24923e-27	8.89771e-26
GeneID:109313474	PDIA2	gene=PDIA2;model_evidence=Supporting evidence includes similarity to: 16 Proteins%2C and 99%25 coverage of the annotated genomic feature by RNAseq alignments;product=protein disulfide isomerase family A member 2	0.771114	0.000298002	0.000936321
GeneID:109322888	LOC109322888	gene=LOC109322888;model_evidence=Supporting evidence includes similarity to: 100%25 coverage of the annotated genomic feature by RNAseq alignments%2C including 11 samples with support for all annotated introns;product=uncharacterized LOC109322888	0.771056	0.0223512	0.0454301
GeneID:109317439	LOC109317439	gene=LOC109317439;model_evidence=Supporting evidence includes similarity to: 100%25 coverage of the annotated genomic feature by RNAseq alignments%2C including 5 samples with support for all annotated introns;product=uncharacterized LOC109317439	0.768186	1.73859e-08	1.01723e-07
GeneID:109322751	COL6A1	gene=COL6A1;model_evidence=Supporting evidence includes similarity to: 3 Proteins%2C and 100%25 coverage of the annotated genomic feature by RNAseq alignments%2C including 120 samples with support for all annotated introns;product=collagen type VI alpha 1 chain	0.767954	2.72027e-88	2.49625e-86
GeneID:109313780	LOC109313780	gene=LOC109313780;model_evidence=Supporting evidence includes similarity to: 2 Proteins%2C and 100%25 coverage of the annotated genomic feature by RNAseq alignments%2C including 114 samples with support for all annotated introns;product=lipocalin-like	0.767834	2.40243e-28	5.35399e-27
GeneID:109323001	LOC109323001	gene=LOC109323001;model_evidence=Supporting evidence includes similarity to: 1 Protein%2C and 100%25 coverage of the annotated genomic feature by RNAseq alignments%2C including 40 samples with support for all annotated introns;product=shugoshin 2-like%2C transcript variant X3	0.765539	5.83883e-55	2.93825e-53
GeneID:109309308	ADAMTS3	gene=ADAMTS3;model_evidence=Supporting evidence includes similarity to: 7 Proteins%2C and 98%25 coverage of the annotated genomic feature by RNAseq alignments;product=ADAM metallopeptidase with thrombospondin type 1 motif 3	0.764968	1.22278e-15	1.36374e-14
GeneID:109308855	TFPI2	gene=TFPI2;model_evidence=Supporting evidence includes similarity to: 23 Proteins%2C and 100%25 coverage of the annotated genomic feature by RNAseq alignments%2C including 40 samples with support for all annotated introns;product=tissue factor pathway inhibitor 2%2C transcript variant X2	0.764341	1.19074e-40	4.04916e-39
GeneID:109314736	LOC109314736	gene=LOC109314736;model_evidence=Supporting evidence includes similarity to: 1 Protein%2C and 100%25 coverage of the annotated genomic feature by RNAseq alignments%2C including 20 samples with support for all annotated introns;product=homeobox expressed in ES cells 1-like	0.763314	0.00119927	0.00334754
GeneID:109307382	CDC20	gene=CDC20;model_evidence=Supporting evidence includes similarity to: 17 Proteins%2C and 100%25 coverage of the annotated genomic feature by RNAseq alignments%2C including 51 samples with support for all annotated introns;product=cell division cycle 20	0.759404	8.29432e-72	6.12504e-70
GeneID:109310823	CENPI	gene=CENPI;model_evidence=Supporting evidence includes similarity to: 10 Proteins%2C and 93%25 coverage of the annotated genomic feature by RNAseq alignments;product=centromere protein I	0.758708	5.22073e-64	3.24153e-62
GeneID:109323517	CPLX1	gene=CPLX1;model_evidence=Supporting evidence includes similarity to: 10 Proteins%2C and 100%25 coverage of the annotated genomic feature by RNAseq alignments%2C including 68 samples with support for all annotated introns;product=complexin 1	0.758671	6.58522e-14	6.51733e-13
GeneID:109312934	NEFH	gene=NEFH;model_evidence=Supporting evidence includes similarity to: 12 Proteins%2C and 100%25 coverage of the annotated genomic feature by RNAseq alignments%2C including 20 samples with support for all annotated introns;product=neurofilament heavy%2C transcript variant X2	0.756886	4.6156e-22	7.43261e-21
GeneID:109307145	SERPINC1	gene=SERPINC1;model_evidence=Supporting evidence includes similarity to: 9 Proteins%2C and 100%25 coverage of the annotated genomic feature by RNAseq alignments%2C including 34 samples with support for all annotated introns;product=serpin family C member 1	0.756026	7.4519e-05	0.000259533
GeneID:109312359	PDE4C	gene=PDE4C;model_evidence=Supporting evidence includes similarity to: 40 Proteins%2C and 98%25 coverage of the annotated genomic feature by RNAseq alignments;product=phosphodiesterase 4C	0.755366	0.0136072	0.0295131
GeneID:109324654	HMCN1	gene=HMCN1;model_evidence=Supporting evidence includes similarity to: 9 Proteins%2C and 100%25 coverage of the annotated genomic feature by RNAseq alignments%2C including 16 samples with support for all annotated introns;product=hemicentin 1%2C transcript variant X1	0.753292	6.04938e-36	1.86411e-34
GeneID:109317726	SLC26A9	gene=SLC26A9;model_evidence=Supporting evidence includes similarity to: 10 Proteins%2C and 100%25 coverage of the annotated genomic feature by RNAseq alignments%2C including 52 samples with support for all annotated introns;product=solute carrier family 26 member 9%2C transcript variant X1	0.752437	0.000376811	0.00116574
GeneID:109312735	PIWIL1	gene=PIWIL1;model_evidence=Supporting evidence includes similarity to: 12 Proteins%2C and 100%25 coverage of the annotated genomic feature by RNAseq alignments%2C including 6 samples with support for all annotated introns;product=piwi like RNA-mediated gene silencing 1%2C transcript variant X1	0.749565	0.024191	0.0485923
GeneID:109310742	TMED6	gene=TMED6;model_evidence=Supporting evidence includes similarity to: 5 Proteins%2C and 97%25 coverage of the annotated genomic feature by RNAseq alignments;product=transmembrane p24 trafficking protein 6	0.748917	3.89477e-15	4.21933e-14
GeneID:109319699	RD3	gene=RD3;model_evidence=Supporting evidence includes similarity to: 6 Proteins%2C and 100%25 coverage of the annotated genomic feature by RNAseq alignments%2C including 23 samples with support for all annotated introns;product=retinal degeneration 3	0.748372	0.000190503	0.000618007
GeneID:109309733	GPNMB	gene=GPNMB;model_evidence=Supporting evidence includes similarity to: 8 Proteins%2C and 100%25 coverage of the annotated genomic feature by RNAseq alignments%2C including 27 samples with support for all annotated introns;product=glycoprotein nmb	0.745786	3.05781e-19	4.25434e-18
GeneID:109309134	SV2B	gene=SV2B;model_evidence=Supporting evidence includes similarity to: 18 Proteins%2C and 100%25 coverage of the annotated genomic feature by RNAseq alignments%2C including 9 samples with support for all annotated introns;product=synaptic vesicle glycoprotein 2B	0.744099	1.36113e-05	5.31837e-05
GeneID:109317232	SLC6A4	gene=SLC6A4;model_evidence=Supporting evidence includes similarity to: 19 Proteins%2C and 100%25 coverage of the annotated genomic feature by RNAseq alignments%2C including 24 samples with support for all annotated introns;product=solute carrier family 6 member 4	0.742764	0.0187841	0.0391166
GeneID:109315471	CSRP2	gene=CSRP2;model_evidence=Supporting evidence includes similarity to: 20 Proteins%2C and 100%25 coverage of the annotated genomic feature by RNAseq alignments%2C including 53 samples with support for all annotated introns;product=cysteine and glycine rich protein 2%2C transcript variant X3	0.73999	0.000145269	0.00048307
GeneID:109312381	KLF2	gene=KLF2;model_evidence=Supporting evidence includes similarity to: 5 Proteins%2C and 100%25 coverage of the annotated genomic feature by RNAseq alignments%2C including 107 samples with support for all annotated introns;product=Kruppel like factor 2	0.739946	1.99994e-29	4.65658e-28
GeneID:109305627	ABCF2	gene=ABCF2;model_evidence=Supporting evidence includes similarity to: 11 Proteins%2C and 100%25 coverage of the annotated genomic feature by RNAseq alignments%2C including 63 samples with support for all annotated introns;product=ATP binding cassette subfamily F member 2	0.739	7.89777e-86	6.99036e-84
GeneID:109312633	HPD	gene=HPD;model_evidence=Supporting evidence includes similarity to: 12 Proteins%2C and 100%25 coverage of the annotated genomic feature by RNAseq alignments%2C including 44 samples with support for all annotated introns;product=4-hydroxyphenylpyruvate dioxygenase%2C transcript variant X1	0.738034	0.0106821	0.0238712
GeneID:109313947	FIBCD1	gene=FIBCD1;model_evidence=Supporting evidence includes similarity to: 17 Proteins%2C and 100%25 coverage of the annotated genomic feature by RNAseq alignments%2C including 6 samples with support for all annotated introns;product=fibrinogen C domain containing 1	0.735652	0.00509151	0.0123618
GeneID:109313164	WISP2	gene=WISP2;model_evidence=Supporting evidence includes similarity to: 6 Proteins%2C and 100%25 coverage of the annotated genomic feature by RNAseq alignments%2C including 22 samples with support for all annotated introns;product=WNT1 inducible signaling pathway protein 2	0.731779	4.17404e-23	7.05853e-22
GeneID:109308787	LOC109308787	gene=LOC109308787;model_evidence=Supporting evidence includes similarity to: 1 Protein%2C and 70%25 coverage of the annotated genomic feature by RNAseq alignments	0.723363	6.50646e-05	0.000229251
GeneID:109318992	TRPV5	gene=TRPV5;model_evidence=Supporting evidence includes similarity to: 15 Proteins%2C and 100%25 coverage of the annotated genomic feature by RNAseq alignments%2C including 2 samples with support for all annotated introns;product=transient receptor potential cation channel subfamily V member 5	0.721093	0.00021809	0.000700764
GeneID:109317829	DEF6	gene=DEF6;model_evidence=Supporting evidence includes similarity to: 10 Proteins%2C and 100%25 coverage of the annotated genomic feature by RNAseq alignments%2C including 39 samples with support for all annotated introns;product=DEF6%2C guanine nucleotide exchange factor	0.721009	0.00953378	0.0216252
GeneID:109324587	PTGDR	gene=PTGDR;model_evidence=Supporting evidence includes similarity to: 100%25 coverage of the annotated genomic feature by RNAseq alignments%2C including 37 samples with support for all annotated introns;product=prostaglandin D2 receptor	0.720934	0.00323648	0.00824797
GeneID:109316584	NUAK1	gene=NUAK1;model_evidence=Supporting evidence includes similarity to: 6 Proteins%2C and 100%25 coverage of the annotated genomic feature by RNAseq alignments%2C including 87 samples with support for all annotated introns;product=NUAK family kinase 1	0.719327	7.43981e-33	1.97972e-31
GeneID:109308544	LPP	gene=LPP;model_evidence=Supporting evidence includes similarity to: 7 Proteins%2C and 100%25 coverage of the annotated genomic feature by RNAseq alignments%2C including 4 samples with support for all annotated introns;product=LIM domain containing preferred translocation partner in lipoma%2C transcript variant X1	0.718533	3.41004e-15	3.71031e-14
GeneID:109309665	MAB21L2	gene=MAB21L2;model_evidence=Supporting evidence includes similarity to: 12 Proteins%2C and 100%25 coverage of the annotated genomic feature by RNAseq alignments;product=mab-21 like 2	0.71834	2.0083e-05	7.65302e-05
GeneID:109306610	HSPH1	gene=HSPH1;model_evidence=Supporting evidence includes similarity to: 9 Proteins%2C and 100%25 coverage of the annotated genomic feature by RNAseq alignments%2C including 79 samples with support for all annotated introns;product=heat shock protein family H (Hsp110) member 1	0.716196	1.00664e-34	2.94213e-33
GeneID:109318774	AURKA	gene=AURKA;model_evidence=Supporting evidence includes similarity to: 34 Proteins%2C and 95%25 coverage of the annotated genomic feature by RNAseq alignments;product=aurora kinase A	0.714197	5.55981e-73	4.25684e-71
GeneID:109314702	LOC109314702	gene=LOC109314702;model_evidence=Supporting evidence includes similarity to: 100%25 coverage of the annotated genomic feature by RNAseq alignments%2C including 1 sample with support for all annotated introns;product=uncharacterized LOC109314702	0.712455	0.00126482	0.0035101
GeneID:109317388	DKK4	gene=DKK4;model_evidence=Supporting evidence includes similarity to: 2 Proteins%2C and 100%25 coverage of the annotated genomic feature by RNAseq alignments%2C including 75 samples with support for all annotated introns;product=dickkopf WNT signaling pathway inhibitor 4	0.711661	3.55195e-06	1.52331e-05
GeneID:109321838	FGL1	gene=FGL1;model_evidence=Supporting evidence includes similarity to: 6 Proteins%2C and 100%25 coverage of the annotated genomic feature by RNAseq alignments%2C including 63 samples with support for all annotated introns;product=fibrinogen like 1%2C transcript variant X2	0.711387	2.97135e-05	0.000110562
GeneID:109311389	TADA3	gene=TADA3;model_evidence=Supporting evidence includes similarity to: 4 Proteins%2C and 97%25 coverage of the annotated genomic feature by RNAseq alignments;product=transcriptional adaptor 3	0.710138	8.19275e-36	2.51218e-34
GeneID:109321069	LOC109321069	gene=LOC109321069;model_evidence=Supporting evidence includes similarity to: 28 Proteins%2C and 100%25 coverage of the annotated genomic feature by RNAseq alignments%2C including 1 sample with support for all annotated introns;product=cytosolic phospholipase A2 beta-like	0.708744	5.411e-86	4.85822e-84
GeneID:109313819	RGS3	gene=RGS3;model_evidence=Supporting evidence includes similarity to: 31 Proteins%2C and 100%25 coverage of the annotated genomic feature by RNAseq alignments%2C including 34 samples with support for all annotated introns;product=regulator of G-protein signaling 3%2C transcript variant X4	0.705749	4.24444e-40	1.43164e-38
GeneID:109321407	BBOX1	gene=BBOX1;model_evidence=Supporting evidence includes similarity to: 8 Proteins%2C and 100%25 coverage of the annotated genomic feature by RNAseq alignments%2C including 63 samples with support for all annotated introns;product=gamma-butyrobetaine hydroxylase 1	0.705584	4.9028e-16	5.6032e-15
GeneID:109320794	ARHGAP11A	gene=ARHGAP11A;model_evidence=Supporting evidence includes similarity to: 1 Protein%2C and 99%25 coverage of the annotated genomic feature by RNAseq alignments;product=Rho GTPase activating protein 11A	0.704431	1.28423e-75	1.01438e-73
GeneID:109324103	LOC109324103	gene=LOC109324103;model_evidence=Supporting evidence includes similarity to: 14 Proteins%2C and 100%25 coverage of the annotated genomic feature by RNAseq alignments%2C including 52 samples with support for all annotated introns;product=gonadotropin-releasing hormone II receptor-like	0.703157	0.00581427	0.0138903
GeneID:109322381	ADGRB1	gene=ADGRB1;model_evidence=Supporting evidence includes similarity to: 1 Protein%2C and 100%25 coverage of the annotated genomic feature by RNAseq alignments%2C including 1 sample with support for all annotated introns;product=adhesion G protein-coupled receptor B1%2C transcript variant X1	0.699866	4.84348e-18	6.35611e-17
GeneID:109322194	WDR1	gene=WDR1;model_evidence=Supporting evidence includes similarity to: 1 Protein%2C and 99%25 coverage of the annotated genomic feature by RNAseq alignments;product=WD repeat domain 1	0.699182	3.10629e-104	3.95576e-102
GeneID:109324101	SHTN1	gene=SHTN1;model_evidence=Supporting evidence includes similarity to: 8 Proteins%2C and 100%25 coverage of the annotated genomic feature by RNAseq alignments%2C including 50 samples with support for all annotated introns;product=shootin 1%2C transcript variant X3	0.697406	0.000598811	0.0017751
GeneID:109317187	LOC109317187	gene=LOC109317187;model_evidence=Supporting evidence includes similarity to: 3 Proteins%2C and 83%25 coverage of the annotated genomic feature by RNAseq alignments;product=pinopsin-like	0.697133	2.42836e-07	1.24154e-06
GeneID:109310990	FRMD7	gene=FRMD7;model_evidence=Supporting evidence includes similarity to: 3 Proteins%2C and 92%25 coverage of the annotated genomic feature by RNAseq alignments;product=FERM domain containing 7	0.696548	0.0211147	0.0432057
GeneID:109318923	ABI3	gene=ABI3;model_evidence=Supporting evidence includes similarity to: 8 Proteins%2C and 100%25 coverage of the annotated genomic feature by RNAseq alignments%2C including 32 samples with support for all annotated introns;product=ABI family member 3	0.693352	0.0106827	0.0238712
GeneID:109307373	LOC109307373	gene=LOC109307373;model_evidence=Supporting evidence includes similarity to: 100%25 coverage of the annotated genomic feature by RNAseq alignments%2C including 63 samples with support for all annotated introns;product=uncharacterized LOC109307373	0.692788	0.000181801	0.000592396
GeneID:109314696	ACTB	gene=ACTB;model_evidence=Supporting evidence includes similarity to: 586 Proteins%2C and 100%25 coverage of the annotated genomic feature by RNAseq alignments%2C including 132 samples with support for all annotated introns;product=actin beta	0.69207	1.46008e-111	2.16926e-109
GeneID:109315797	UCMA	gene=UCMA;model_evidence=Supporting evidence includes similarity to: 4 Proteins%2C and 100%25 coverage of the annotated genomic feature by RNAseq alignments%2C including 29 samples with support for all annotated introns;product=upper zone of growth plate and cartilage matrix associated	0.691841	0.000307647	0.00096541
GeneID:109312981	TMEM116	gene=TMEM116;model_evidence=Supporting evidence includes similarity to: 3 Proteins%2C and 94%25 coverage of the annotated genomic feature by RNAseq alignments;product=transmembrane protein 116	0.689977	8.11768e-35	2.38935e-33
GeneID:109318255	HYAL3	gene=HYAL3;model_evidence=Supporting evidence includes similarity to: 32 Proteins%2C and 98%25 coverage of the annotated genomic feature by RNAseq alignments;product=hyaluronoglucosaminidase 3	0.68921	1.25292e-14	1.29979e-13
GeneID:109313204	FAM83D	gene=FAM83D;model_evidence=Supporting evidence includes similarity to: 12 Proteins%2C and 100%25 coverage of the annotated genomic feature by RNAseq alignments%2C including 41 samples with support for all annotated introns;product=family with sequence similarity 83 member D	0.688418	1.32768e-53	6.47243e-52
GeneID:109307045	KIF14	gene=KIF14;model_evidence=Supporting evidence includes similarity to: 5 Proteins%2C and 100%25 coverage of the annotated genomic feature by RNAseq alignments%2C including 3 samples with support for all annotated introns;product=kinesin family member 14	0.687983	2.4219e-27	5.14037e-26
GeneID:109320792	THBS1	gene=THBS1;model_evidence=Supporting evidence includes similarity to: 19 Proteins%2C and 99%25 coverage of the annotated genomic feature by RNAseq alignments;product=thrombospondin 1	0.686596	5.75923e-73	4.38264e-71
GeneID:109312388	HCN2	gene=HCN2;model_evidence=Supporting evidence includes similarity to: 18 Proteins%2C and 97%25 coverage of the annotated genomic feature by RNAseq alignments;product=hyperpolarization activated cyclic nucleotide gated potassium channel 2	0.68649	9.99938e-05	0.000340033
GeneID:109317984	LOC109317984	gene=LOC109317984;model_evidence=Supporting evidence includes similarity to: 6 Proteins%2C and 100%25 coverage of the annotated genomic feature by RNAseq alignments%2C including 24 samples with support for all annotated introns;product=cryptochrome-2-like%2C transcript variant X3	0.685117	7.76637e-29	1.76547e-27
GeneID:109311421	ASPN	gene=ASPN;model_evidence=Supporting evidence includes similarity to: 19 Proteins%2C and 100%25 coverage of the annotated genomic feature by RNAseq alignments%2C including 20 samples with support for all annotated introns;product=asporin%2C transcript variant X1	0.68488	1.53556e-23	2.65059e-22
GeneID:109324903	LOC109324903	gene=LOC109324903;model_evidence=Supporting evidence includes similarity to: 100%25 coverage of the annotated genomic feature by RNAseq alignments%2C including 1 sample with support for all annotated introns;product=uncharacterized LOC109324903	0.682638	1.56329e-08	9.19408e-08
GeneID:109322089	KLB	gene=KLB;model_evidence=Supporting evidence includes similarity to: 6 Proteins%2C and 100%25 coverage of the annotated genomic feature by RNAseq alignments%2C including 3 samples with support for all annotated introns;product=klotho beta	0.680285	0.015145	0.0324201
GeneID:109318879	LOC109318879	gene=LOC109318879;model_evidence=Supporting evidence includes similarity to: 100%25 coverage of the annotated genomic feature by RNAseq alignments%2C including 82 samples with support for all annotated introns;product=uncharacterized LOC109318879	0.679636	0.00224805	0.00593646
GeneID:109321698	SLC24A4	gene=SLC24A4;model_evidence=Supporting evidence includes similarity to: 13 Proteins%2C and 100%25 coverage of the annotated genomic feature by RNAseq alignments%2C including 1 sample with support for all annotated introns;product=solute carrier family 24 member 4%2C transcript variant X1	0.677639	4.34749e-19	6.01515e-18
GeneID:109318451	COL8A2	gene=COL8A2;model_evidence=Supporting evidence includes similarity to: 21 Proteins%2C and 100%25 coverage of the annotated genomic feature by RNAseq alignments%2C including 28 samples with support for all annotated introns;product=collagen type VIII alpha 2 chain%2C transcript variant X2	0.674822	4.58655e-42	1.64483e-40
GeneID:109320297	CSF3	gene=CSF3;product=LOW QUALITY PROTEIN: granulocyte colony-stimulating factor	0.674301	0.000128802	0.000430259
GeneID:109320311	TOP2A	gene=TOP2A;model_evidence=Supporting evidence includes similarity to: 10 Proteins%2C and 100%25 coverage of the annotated genomic feature by RNAseq alignments;product=topoisomerase (DNA) II alpha	0.674123	2.3997e-103	2.93611e-101
GeneID:109324054	LDB3	gene=LDB3;model_evidence=Supporting evidence includes similarity to: 8 Proteins%2C and 100%25 coverage of the annotated genomic feature by RNAseq alignments%2C including 2 samples with support for all annotated introns;product=LIM domain binding 3%2C transcript variant X12	0.674098	0.0141299	0.0305089
GeneID:109308597	GRK7	gene=GRK7;model_evidence=Supporting evidence includes similarity to: 17 Proteins%2C and 100%25 coverage of the annotated genomic feature by RNAseq alignments%2C including 2 samples with support for all annotated introns;product=G protein-coupled receptor kinase 7	0.673972	0.020143	0.0415101
GeneID:109311386	IL17RC	gene=IL17RC;model_evidence=Supporting evidence includes similarity to: 95%25 coverage of the annotated genomic feature by RNAseq alignments;product=interleukin 17 receptor C	0.672729	0.00116213	0.00325846
GeneID:109308290	LOC109308290	gene=LOC109308290;model_evidence=Supporting evidence includes similarity to: 6 Proteins%2C and 91%25 coverage of the annotated genomic feature by RNAseq alignments;product=transferrin receptor protein 1-like	0.670859	1.8618e-47	7.87638e-46
GeneID:109310869	LOC109310869	gene=LOC109310869;model_evidence=Supporting evidence includes similarity to: 7 Proteins%2C and 100%25 coverage of the annotated genomic feature by RNAseq alignments%2C including 61 samples with support for all annotated introns;product=rho GTPase-activating protein 20-like%2C transcript variant X1	0.670432	0.0106338	0.0237916
GeneID:109316635	C1QTNF6	gene=C1QTNF6;model_evidence=Supporting evidence includes similarity to: 11 Proteins%2C and 100%25 coverage of the annotated genomic feature by RNAseq alignments%2C including 96 samples with support for all annotated introns;product=C1q and tumor necrosis factor related protein 6%2C transcript variant X4	0.668485	0.0112911	0.0250779
GeneID:109322499	LOC109322499	gene=LOC109322499;model_evidence=Supporting evidence includes similarity to: 4 Proteins%2C and 83%25 coverage of the annotated genomic feature by RNAseq alignments;product=sterol 26-hydroxylase%2C mitochondrial	0.667959	1.99229e-08	1.15592e-07
GeneID:109312830	LOC109312830	gene=LOC109312830;model_evidence=Supporting evidence includes similarity to: 6 Proteins%2C and 100%25 coverage of the annotated genomic feature by RNAseq alignments%2C including 103 samples with support for all annotated introns;product=coiled-coil domain-containing protein 74A-like%2C transcript variant X1	0.667549	0.018896	0.0393167
GeneID:109323114	TMEM98	gene=TMEM98;model_evidence=Supporting evidence includes similarity to: 9 Proteins%2C and 100%25 coverage of the annotated genomic feature by RNAseq alignments%2C including 110 samples with support for all annotated introns;product=transmembrane protein 98%2C transcript variant X1	0.666228	1.7865e-06	8.05475e-06
GeneID:109310378	DBNDD1	gene=DBNDD1;model_evidence=Supporting evidence includes similarity to: 6 Proteins%2C and 90%25 coverage of the annotated genomic feature by RNAseq alignments;product=dysbindin domain containing 1	0.665906	6.82835e-09	4.22708e-08
GeneID:109312890	CIT	gene=CIT;model_evidence=Supporting evidence includes similarity to: 2 Proteins%2C and 100%25 coverage of the annotated genomic feature by RNAseq alignments%2C including 11 samples with support for all annotated introns;product=citron rho-interacting serine/threonine kinase%2C transcript variant X2	0.663166	2.4524e-60	1.40394e-58
GeneID:109311628	GEN1	gene=GEN1;model_evidence=Supporting evidence includes similarity to: 3 Proteins%2C and 100%25 coverage of the annotated genomic feature by RNAseq alignments%2C including 2 samples with support for all annotated introns;product=GEN1%2C Holliday junction 5' flap endonuclease	0.662922	2.51029e-26	5.03672e-25
GeneID:109311096	LOC109311096	gene=LOC109311096;model_evidence=Supporting evidence includes similarity to: 100%25 coverage of the annotated genomic feature by RNAseq alignments%2C including 44 samples with support for all annotated introns;product=uncharacterized LOC109311096	0.662768	0.0030922	0.00792077
GeneID:109323023	TFPI	gene=TFPI;model_evidence=Supporting evidence includes similarity to: 8 Proteins%2C and 100%25 coverage of the annotated genomic feature by RNAseq alignments%2C including 111 samples with support for all annotated introns;product=tissue factor pathway inhibitor	0.662134	3.22038e-64	2.00951e-62
GeneID:109316257	NRIP2	gene=NRIP2;model_evidence=Supporting evidence includes similarity to: 2 Proteins%2C and 100%25 coverage of the annotated genomic feature by RNAseq alignments%2C including 17 samples with support for all annotated introns;product=nuclear receptor interacting protein 2%2C transcript variant X2	0.661168	0.0215768	0.0440358
GeneID:109315569	EDN1	gene=EDN1;model_evidence=Supporting evidence includes similarity to: 9 Proteins%2C and 100%25 coverage of the annotated genomic feature by RNAseq alignments%2C including 32 samples with support for all annotated introns;product=endothelin 1	0.661044	0.0171852	0.0361733
GeneID:109311610	RHOB	gene=RHOB;model_evidence=Supporting evidence includes similarity to: 58 Proteins%2C and 100%25 coverage of the annotated genomic feature by RNAseq alignments;product=ras homolog family member B	0.658545	2.51925e-36	7.82097e-35
GeneID:109309963	TENM2	gene=TENM2;model_evidence=Supporting evidence includes similarity to: 3 Proteins%2C and 100%25 coverage of the annotated genomic feature by RNAseq alignments%2C including 2 samples with support for all annotated introns;product=teneurin transmembrane protein 2%2C transcript variant X2	0.65829	1.02471e-13	9.94434e-13
GeneID:109307078	CRIP2	gene=CRIP2;model_evidence=Supporting evidence includes similarity to: 15 Proteins%2C and 100%25 coverage of the annotated genomic feature by RNAseq alignments%2C including 129 samples with support for all annotated introns;product=cysteine rich protein 2	0.655839	4.74733e-25	8.9227e-24
GeneID:109305483	COL4A2	gene=COL4A2;model_evidence=Supporting evidence includes similarity to: 14 Proteins%2C and 98%25 coverage of the annotated genomic feature by RNAseq alignments;product=collagen type IV alpha 2 chain	0.654974	0.00723338	0.0168955
GeneID:109322634	NRP2	gene=NRP2;model_evidence=Supporting evidence includes similarity to: 7 Proteins%2C and 100%25 coverage of the annotated genomic feature by RNAseq alignments%2C including 90 samples with support for all annotated introns;product=neuropilin 2%2C transcript variant X3	0.653739	3.79571e-54	1.86498e-52
GeneID:109314804	CACNA1H	gene=CACNA1H;model_evidence=Supporting evidence includes similarity to: 35 Proteins%2C and 99%25 coverage of the annotated genomic feature by RNAseq alignments;product=calcium voltage-gated channel subunit alpha1 H	0.653476	7.56109e-07	3.60851e-06
GeneID:109307823	RAI14	gene=RAI14;model_evidence=Supporting evidence includes similarity to: 11 Proteins%2C and 100%25 coverage of the annotated genomic feature by RNAseq alignments%2C including 67 samples with support for all annotated introns;product=retinoic acid induced 14%2C transcript variant X2	0.653349	4.08904e-85	3.59375e-83
GeneID:109309468	MFHAS1	gene=MFHAS1;model_evidence=Supporting evidence includes similarity to: 4 Proteins%2C and 100%25 coverage of the annotated genomic feature by RNAseq alignments%2C including 93 samples with support for all annotated introns;product=malignant fibrous histiocytoma amplified sequence 1	0.651836	9.12962e-23	1.52323e-21
GeneID:109317582	CSRP1	gene=CSRP1;model_evidence=Supporting evidence includes similarity to: 18 Proteins%2C and 100%25 coverage of the annotated genomic feature by RNAseq alignments%2C including 85 samples with support for all annotated introns;product=cysteine and glycine rich protein 1%2C transcript variant X1	0.651554	7.33196e-95	7.62524e-93
GeneID:109312666	LOC109312666	gene=LOC109312666;model_evidence=Supporting evidence includes similarity to: 88 Proteins%2C and 100%25 coverage of the annotated genomic feature by RNAseq alignments;product=disintegrin and metalloproteinase domain-containing protein 21-like	0.650738	0.014274	0.0308041
GeneID:109317556	KIAA1324	gene=KIAA1324;model_evidence=Supporting evidence includes similarity to: 3 Proteins%2C and 100%25 coverage of the annotated genomic feature by RNAseq alignments%2C including 30 samples with support for all annotated introns;product=KIAA1324 ortholog%2C transcript variant X4	0.648905	2.3854e-05	8.97222e-05
GeneID:109320856	TGFB3	gene=TGFB3;model_evidence=Supporting evidence includes similarity to: 11 Proteins%2C and 96%25 coverage of the annotated genomic feature by RNAseq alignments;product=transforming growth factor beta 3	0.647694	1.97671e-06	8.82622e-06
GeneID:109315693	SLCO5A1	gene=SLCO5A1;model_evidence=Supporting evidence includes similarity to: 4 Proteins%2C and 100%25 coverage of the annotated genomic feature by RNAseq alignments%2C including 22 samples with support for all annotated introns;partial=true;product=solute carrier organic anion transporter family member 5A1	0.645113	0.00516811	0.0125171
GeneID:109319106	TARBP1	gene=TARBP1;model_evidence=Supporting evidence includes similarity to: 1 Protein%2C and 93%25 coverage of the annotated genomic feature by RNAseq alignments;product=TAR (HIV-1) RNA binding protein 1	0.643126	2.92601e-25	5.58358e-24
GeneID:109309433	LOC109309433	gene=LOC109309433;model_evidence=Supporting evidence includes similarity to: 27 Proteins%2C and 100%25 coverage of the annotated genomic feature by RNAseq alignments%2C including 36 samples with support for all annotated introns;product=sulfotransferase family cytosolic 1B member 1-like%2C transcript variant X4	0.641409	0.0238021	0.0479036
GeneID:109324013	LOC109324013	gene=LOC109324013;model_evidence=Supporting evidence includes similarity to: 1 Protein%2C and 100%25 coverage of the annotated genomic feature by RNAseq alignments%2C including 98 samples with support for all annotated introns;product=beta-microseminoprotein-like	0.638993	1.53809e-20	2.29609e-19
GeneID:109318991	KEL	gene=KEL;model_evidence=Supporting evidence includes similarity to: 100%25 coverage of the annotated genomic feature by RNAseq alignments%2C including 3 samples with support for all annotated introns;product=Kell blood group%2C metallo-endopeptidase	0.638126	1.50102e-05	5.83393e-05
GeneID:109310822	SLC25A53	gene=SLC25A53;model_evidence=Supporting evidence includes similarity to: 4 Proteins%2C and 94%25 coverage of the annotated genomic feature by RNAseq alignments;product=solute carrier family 25 member 53	0.637944	3.11869e-11	2.46337e-10
GeneID:109311198	ADAMTS9	gene=ADAMTS9;model_evidence=Supporting evidence includes similarity to: 4 Proteins%2C and 100%25 coverage of the annotated genomic feature by RNAseq alignments%2C including 51 samples with support for all annotated introns;product=ADAM metallopeptidase with thrombospondin type 1 motif 9%2C transcript variant X3	0.633807	0.00117193	0.00328131
GeneID:109305506	KCTD12	gene=KCTD12;model_evidence=Supporting evidence includes similarity to: 13 Proteins%2C and 100%25 coverage of the annotated genomic feature by RNAseq alignments;partial=true;product=potassium channel tetramerization domain containing 12;start_range=.,126769865	0.633539	0.00517961	0.012542
GeneID:109314100	SAPCD2	gene=SAPCD2;model_evidence=Supporting evidence includes similarity to: 6 Proteins%2C and 98%25 coverage of the annotated genomic feature by RNAseq alignments;product=suppressor APC domain containing 2	0.632373	4.34998e-11	3.40362e-10
GeneID:109313354	NR4A3	gene=NR4A3;model_evidence=Supporting evidence includes similarity to: 20 Proteins%2C and 100%25 coverage of the annotated genomic feature by RNAseq alignments%2C including 19 samples with support for all annotated introns;product=nuclear receptor subfamily 4 group A member 3	0.631074	4.11011e-05	0.000149633
GeneID:109312324	DIRAS1	gene=DIRAS1;model_evidence=Supporting evidence includes similarity to: 21 Proteins%2C and 100%25 coverage of the annotated genomic feature by RNAseq alignments;product=DIRAS family GTPase 1	0.630925	0.00119181	0.00332969
GeneID:109317294	SFRP1	gene=SFRP1;model_evidence=Supporting evidence includes similarity to: 8 Proteins%2C and 100%25 coverage of the annotated genomic feature by RNAseq alignments%2C including 124 samples with support for all annotated introns;partial=true;product=secreted frizzled related protein 1;start_range=.,4402431	0.629342	0.0144219	0.0310694
GeneID:109324900	LOC109324900	gene=LOC109324900;model_evidence=Supporting evidence includes similarity to: 15 Proteins%2C and 100%25 coverage of the annotated genomic feature by RNAseq alignments%2C including 2 samples with support for all annotated introns;product=unconventional myosin-Vb-like%2C transcript variant X2	0.628859	3.28514e-06	1.41374e-05
GeneID:109316582	LOC109316582	gene=LOC109316582;model_evidence=Supporting evidence includes similarity to: 100%25 coverage of the annotated genomic feature by RNAseq alignments%2C including 35 samples with support for all annotated introns;product=uncharacterized LOC109316582	0.628767	0.0017856	0.00480886
GeneID:109317584	KIF21B	gene=KIF21B;model_evidence=Supporting evidence includes similarity to: 2 Proteins%2C and 100%25 coverage of the annotated genomic feature by RNAseq alignments%2C including 6 samples with support for all annotated introns;product=kinesin family member 21B%2C transcript variant X3	0.627863	1.43252e-05	5.58334e-05
GeneID:109307163	LOC109307163	gene=LOC109307163;model_evidence=Supporting evidence includes similarity to: 100%25 coverage of the annotated genomic feature by RNAseq alignments%2C including 44 samples with support for all annotated introns;product=uncharacterized LOC109307163	0.627343	5.01173e-26	9.91226e-25
GeneID:109317465	CELSR2	gene=CELSR2;model_evidence=Supporting evidence includes similarity to: 20 Proteins%2C and 99%25 coverage of the annotated genomic feature by RNAseq alignments%2C including 5 samples with support for all annotated introns;partial=true;product=cadherin EGF LAG seven-pass G-type receptor 2	0.625331	2.30743e-05	8.7078e-05
GeneID:109311228	P4HTM	gene=P4HTM;model_evidence=Supporting evidence includes similarity to: 7 Proteins%2C and 97%25 coverage of the annotated genomic feature by RNAseq alignments;product=prolyl 4-hydroxylase%2C transmembrane	0.624013	8.49319e-06	3.42582e-05
GeneID:109310394	MMP15	gene=MMP15;model_evidence=Supporting evidence includes similarity to: 9 Proteins%2C and 100%25 coverage of the annotated genomic feature by RNAseq alignments%2C including 80 samples with support for all annotated introns;product=matrix metallopeptidase 15	0.62334	2.19788e-06	9.75447e-06
GeneID:109316390	KCNJ8	gene=KCNJ8;model_evidence=Supporting evidence includes similarity to: 39 Proteins%2C and 100%25 coverage of the annotated genomic feature by RNAseq alignments%2C including 111 samples with support for all annotated introns;product=potassium voltage-gated channel subfamily J member 8%2C transcript variant X1	0.623291	2.92037e-05	0.000108762
GeneID:109316965	LOC109316965	gene=LOC109316965;model_evidence=Supporting evidence includes similarity to: 2 Proteins%2C and 84%25 coverage of the annotated genomic feature by RNAseq alignments;product=sperm-associated antigen 5	0.62301	7.58461e-47	3.08325e-45
GeneID:109321520	CD59	gene=CD59;model_evidence=Supporting evidence includes similarity to: 2 Proteins%2C and 100%25 coverage of the annotated genomic feature by RNAseq alignments%2C including 2 samples with support for all annotated introns;product=CD59 molecule	0.619879	7.12871e-86	6.35474e-84
GeneID:109317616	LOC109317616	gene=LOC109317616;model_evidence=Supporting evidence includes similarity to: 1 Protein%2C and 100%25 coverage of the annotated genomic feature by RNAseq alignments;product=uncharacterized LOC109317616	0.619783	4.73317e-15	5.07474e-14
GeneID:109309472	SHROOM3	gene=SHROOM3;model_evidence=Supporting evidence includes similarity to: 12 Proteins%2C and 100%25 coverage of the annotated genomic feature by RNAseq alignments%2C including 26 samples with support for all annotated introns;product=shroom family member 3%2C transcript variant X1	0.617715	6.5444e-22	1.04576e-20
GeneID:109322578	LOC109322578	gene=LOC109322578;model_evidence=Supporting evidence includes similarity to: 100%25 coverage of the annotated genomic feature by RNAseq alignments%2C including 38 samples with support for all annotated introns;product=uncharacterized LOC109322578	0.617142	0.00352247	0.00889706
GeneID:109314140	PTGS1	gene=PTGS1;model_evidence=Supporting evidence includes similarity to: 26 Proteins%2C and 97%25 coverage of the annotated genomic feature by RNAseq alignments;product=prostaglandin-endoperoxide synthase 1	0.615764	0.0231986	0.046916
GeneID:109307896	ITGA1	gene=ITGA1;model_evidence=Supporting evidence includes similarity to: 3 Proteins%2C and 100%25 coverage of the annotated genomic feature by RNAseq alignments%2C including 26 samples with support for all annotated introns;product=integrin subunit alpha 1	0.614769	0.00506642	0.0123157
GeneID:109314784	RNF152	gene=RNF152;model_evidence=Supporting evidence includes similarity to: 5 Proteins%2C and 100%25 coverage of the annotated genomic feature by RNAseq alignments%2C including 54 samples with support for all annotated introns;product=ring finger protein 152%2C transcript variant X1	0.614047	3.0169e-05	0.000112056
GeneID:109316328	FBLN1	gene=FBLN1;model_evidence=Supporting evidence includes similarity to: 3 Proteins%2C and 100%25 coverage of the annotated genomic feature by RNAseq alignments%2C including 93 samples with support for all annotated introns;product=fibulin 1%2C transcript variant X1	0.6137	1.20668e-63	7.45516e-62
GeneID:109316451	SLC25A18	gene=SLC25A18;model_evidence=Supporting evidence includes similarity to: 6 Proteins%2C and 97%25 coverage of the annotated genomic feature by RNAseq alignments;product=solute carrier family 25 member 18	0.613312	0.0234981	0.0474217
GeneID:109307077	CRIP1	gene=CRIP1;model_evidence=Supporting evidence includes similarity to: 3 Proteins%2C and 100%25 coverage of the annotated genomic feature by RNAseq alignments%2C including 133 samples with support for all annotated introns;product=cysteine rich protein 1	0.613137	3.92783e-07	1.94753e-06
GeneID:109320859	CEP128	gene=CEP128;model_evidence=Supporting evidence includes similarity to: 1 Protein%2C and 84%25 coverage of the annotated genomic feature by RNAseq alignments;product=centrosomal protein 128	0.612209	0.0196906	0.040707
GeneID:109319341	LOC109319341	gene=LOC109319341;model_evidence=Supporting evidence includes similarity to: 5 Proteins%2C and 100%25 coverage of the annotated genomic feature by RNAseq alignments%2C including 113 samples with support for all annotated introns;product=tissue factor pathway inhibitor-like%2C transcript variant X1	0.610302	8.17581e-14	8.00896e-13
GeneID:109312405	YJEFN3	gene=YJEFN3;model_evidence=Supporting evidence includes similarity to: 6 Proteins%2C and 87%25 coverage of the annotated genomic feature by RNAseq alignments;product=YjeF N-terminal domain containing 3	0.608827	4.34867e-10	3.08185e-09
GeneID:109311523	MSRA	gene=MSRA;model_evidence=Supporting evidence includes similarity to: 18 Proteins%2C and 100%25 coverage of the annotated genomic feature by RNAseq alignments%2C including 103 samples with support for all annotated introns;product=methionine sulfoxide reductase A	0.607343	1.06673e-08	6.44064e-08
GeneID:109307172	AXDND1	gene=AXDND1;model_evidence=Supporting evidence includes similarity to: 1 Protein%2C and 100%25 coverage of the annotated genomic feature by RNAseq alignments%2C including 2 samples with support for all annotated introns;product=axonemal dynein light chain domain containing 1%2C transcript variant X1	0.60555	2.09065e-05	7.94496e-05
GeneID:109319465	MORN2	gene=MORN2;model_evidence=Supporting evidence includes similarity to: 4 Proteins%2C and 100%25 coverage of the annotated genomic feature by RNAseq alignments%2C including 65 samples with support for all annotated introns;product=MORN repeat containing 2%2C transcript variant X1	0.605202	0.0219978	0.044807
GeneID:109317613	TIMM17A	gene=TIMM17A;model_evidence=Supporting evidence includes similarity to: 10 Proteins%2C and 100%25 coverage of the annotated genomic feature by RNAseq alignments%2C including 125 samples with support for all annotated introns;product=translocase of inner mitochondrial membrane 17 homolog A (yeast)	0.605102	9.47301e-51	4.39492e-49
GeneID:109322327	LOC109322327	gene=LOC109322327;model_evidence=Supporting evidence includes similarity to: 100%25 coverage of the annotated genomic feature by RNAseq alignments%2C including 100 samples with support for all annotated introns;product=uncharacterized LOC109322327	0.604924	9.79485e-16	1.09928e-14
GeneID:109309220	KIF23	gene=KIF23;model_evidence=Supporting evidence includes similarity to: 2 Proteins%2C and 100%25 coverage of the annotated genomic feature by RNAseq alignments%2C including 27 samples with support for all annotated introns;product=kinesin family member 23%2C transcript variant X4	0.600099	3.59439e-69	2.50603e-67
GeneID:109309200	LOC109309200	gene=LOC109309200;model_evidence=Supporting evidence includes similarity to: 3 Proteins%2C and 100%25 coverage of the annotated genomic feature by RNAseq alignments;product=mothers against decapentaplegic homolog 6	0.599834	0.0168252	0.0355353
GeneID:109307432	LOC109307432	gene=LOC109307432;model_evidence=Supporting evidence includes similarity to: 18 Proteins%2C and 100%25 coverage of the annotated genomic feature by RNAseq alignments%2C including 75 samples with support for all annotated introns;product=vitamin D3 hydroxylase-associated protein-like	0.598506	0.000796945	0.00230816
GeneID:109308031	ENC1	gene=ENC1;model_evidence=Supporting evidence includes similarity to: 21 Proteins%2C and 100%25 coverage of the annotated genomic feature by RNAseq alignments%2C including 77 samples with support for all annotated introns;product=ectodermal-neural cortex 1	0.597888	9.96022e-61	5.78156e-59
GeneID:109320441	SEMA6B	gene=SEMA6B;model_evidence=Supporting evidence includes similarity to: 24 Proteins%2C and 100%25 coverage of the annotated genomic feature by RNAseq alignments%2C including 33 samples with support for all annotated introns;product=semaphorin 6B	0.597677	9.12696e-09	5.57263e-08
GeneID:109320315	LRRC69	gene=LRRC69;model_evidence=Supporting evidence includes similarity to: 5 Proteins%2C and 100%25 coverage of the annotated genomic feature by RNAseq alignments%2C including 16 samples with support for all annotated introns;product=leucine rich repeat containing 69%2C transcript variant X2	0.597145	0.0241484	0.0485144
GeneID:109323907	VCL	gene=VCL;model_evidence=Supporting evidence includes similarity to: 9 Proteins%2C and 100%25 coverage of the annotated genomic feature by RNAseq alignments%2C including 100 samples with support for all annotated introns;product=vinculin%2C transcript variant X1	0.59636	6.82509e-73	5.16225e-71
GeneID:109305931	SRPX	gene=SRPX;model_evidence=Supporting evidence includes similarity to: 11 Proteins%2C and 100%25 coverage of the annotated genomic feature by RNAseq alignments%2C including 99 samples with support for all annotated introns;product=sushi repeat containing protein%2C X-linked%2C transcript variant X1	0.595789	1.15113e-06	5.37854e-06
GeneID:109313273	CKAP2L	gene=CKAP2L;model_evidence=Supporting evidence includes similarity to: 1 Protein%2C and 100%25 coverage of the annotated genomic feature by RNAseq alignments%2C including 73 samples with support for all annotated introns;product=cytoskeleton associated protein 2 like	0.59258	6.95456e-32	1.78954e-30
GeneID:109307331	CYR61	gene=CYR61;model_evidence=Supporting evidence includes similarity to: 13 Proteins%2C and 100%25 coverage of the annotated genomic feature by RNAseq alignments%2C including 63 samples with support for all annotated introns;product=cysteine rich angiogenic inducer 61	0.591749	2.26972e-81	1.88841e-79
GeneID:109319490	PLCB1	gene=PLCB1;model_evidence=Supporting evidence includes similarity to: 18 Proteins%2C and 100%25 coverage of the annotated genomic feature by RNAseq alignments%2C including 31 samples with support for all annotated introns;product=phospholipase C beta 1%2C transcript variant X1	0.591476	1.05896e-10	7.98541e-10
GeneID:109314790	PLK1	gene=PLK1;model_evidence=Supporting evidence includes similarity to: 11 Proteins%2C and 100%25 coverage of the annotated genomic feature by RNAseq alignments%2C including 106 samples with support for all annotated introns;partial=true;product=polo like kinase 1	0.590264	9.85537e-63	6.02917e-61
GeneID:109324573	NID2	gene=NID2;model_evidence=Supporting evidence includes similarity to: 7 Proteins%2C and 100%25 coverage of the annotated genomic feature by RNAseq alignments%2C including 48 samples with support for all annotated introns;partial=true;product=nidogen 2	0.588482	4.11852e-18	5.44483e-17
GeneID:109319796	CAPN14	gene=CAPN14;model_evidence=Supporting evidence includes similarity to: 1 Protein%2C and 97%25 coverage of the annotated genomic feature by RNAseq alignments;product=calpain 14	0.588053	1.42298e-09	9.58378e-09
GeneID:109324196	PDLIM1	gene=PDLIM1;model_evidence=Supporting evidence includes similarity to: 10 Proteins%2C and 100%25 coverage of the annotated genomic feature by RNAseq alignments%2C including 127 samples with support for all annotated introns;product=PDZ and LIM domain 1	0.58676	1.35953e-50	6.26085e-49
GeneID:109311239	CAMK1	gene=CAMK1;model_evidence=Supporting evidence includes similarity to: 17 Proteins%2C and 100%25 coverage of the annotated genomic feature by RNAseq alignments%2C including 6 samples with support for all annotated introns;partial=true;product=calcium/calmodulin dependent protein kinase I;start_range=.,15502105	0.586666	9.62645e-11	7.2811e-10
GeneID:109323837	MARVELD1	gene=MARVELD1;model_evidence=Supporting evidence includes similarity to: 4 Proteins%2C and 89%25 coverage of the annotated genomic feature by RNAseq alignments;product=MARVEL domain containing 1	0.585856	0.000204865	0.00066219
