# Supplementary material for: Dynamic Changes in Host Gene Expression following In Vitro Viral Mimic Stimulation in Crocodile Cells
Source: Front Immunol. 2017 Nov 22;8:1634. doi: 10.3389/fimmu.2017.01634 (PMC5702629; doi:10.3389/fimmu.2017.01634)
Supplement: Supplementary file 1 [file Data_Sheet_1.zip › Data sheet 1/Table_S19.xlsx]

## Sheet: Table S19
Table S19: Gene transcripts significantly downregulated post dsRNA stimulation between 24 and 48 hours
Entrez ID	Gene symbol	Gene	Log2 fold-change at 24vs48 hrs	P-value	FDR-corrected p-value
GeneID:109311515	BLK	gene=BLK;model_evidence=Supporting evidence includes similarity to: 39 Proteins%2C and 100%25 coverage of the annotated genomic feature by RNAseq alignments%2C including 2 samples with support for all annotated introns;product=BLK proto-oncogene%2C Src family tyrosine kinase	-7.02043	3.65051e-15	3.95816e-14
GeneID:109308804	LOC109308804	gene=LOC109308804;model_evidence=Supporting evidence includes similarity to: 10 Proteins%2C and 100%25 coverage of the annotated genomic feature by RNAseq alignments%2C including 12 samples with support for all annotated introns;product=dual oxidase maturation factor 1-like	-6.84807	1.23073e-13	1.18606e-12
GeneID:109314426	TNFRSF4	gene=TNFRSF4;model_evidence=Supporting evidence includes similarity to: 1 Protein%2C and 98%25 coverage of the annotated genomic feature by RNAseq alignments;product=TNF receptor superfamily member 4	-6.56536	1.79504e-11	1.44998e-10
GeneID:109315377	LOC109315377	gene=LOC109315377;model_evidence=Supporting evidence includes similarity to: 96%25 coverage of the annotated genomic feature by RNAseq alignments;product=uncharacterized LOC109315377	-4.61216	5.37589e-15	5.73467e-14
GeneID:109307757	SYT4	gene=SYT4;model_evidence=Supporting evidence includes similarity to: 6 Proteins%2C and 100%25 coverage of the annotated genomic feature by RNAseq alignments%2C including 5 samples with support for all annotated introns;product=synaptotagmin 4	-4.445	2.32167e-13	2.17037e-12
GeneID:109308122	LOC109308122	gene=LOC109308122;model_evidence=Supporting evidence includes similarity to: 10 Proteins%2C and 100%25 coverage of the annotated genomic feature by RNAseq alignments%2C including 5 samples with support for all annotated introns;product=carnitine O-palmitoyltransferase 2%2C mitochondrial-like%2C transcript variant X1	-4.3334	1.90847e-21	2.97721e-20
GeneID:109308295	SST	gene=SST;model_evidence=Supporting evidence includes similarity to: 4 Proteins%2C and 90%25 coverage of the annotated genomic feature by RNAseq alignments;product=somatostatin	-4.11993	1.11165e-10	8.35245e-10
GeneID:109306941	CRB1	gene=CRB1;model_evidence=Supporting evidence includes similarity to: 2 Proteins%2C and 78%25 coverage of the annotated genomic feature by RNAseq alignments;product=crumbs 1%2C cell polarity complex component	-4.03032	8.20225e-50	3.68216e-48
GeneID:109306135	CRLF2	gene=CRLF2;model_evidence=Supporting evidence includes similarity to: 1 Protein%2C and 97%25 coverage of the annotated genomic feature by RNAseq alignments;product=cytokine receptor-like factor 2	-3.89139	2.14375e-30	5.20507e-29
GeneID:109319504	LOC109319504	gene=LOC109319504;model_evidence=Supporting evidence includes similarity to: 100%25 coverage of the annotated genomic feature by RNAseq alignments%2C including 5 samples with support for all annotated introns;product=uncharacterized LOC109319504	-3.85114	1.81202e-25	3.5115e-24
GeneID:109309359	NDST4	gene=NDST4;model_evidence=Supporting evidence includes similarity to: 14 Proteins%2C and 100%25 coverage of the annotated genomic feature by RNAseq alignments%2C including 1 sample with support for all annotated introns;product=N-deacetylase and N-sulfotransferase 4%2C transcript variant X1	-3.69855	6.95617e-13	6.25905e-12
GeneID:109310120	MYOT	gene=MYOT;model_evidence=Supporting evidence includes similarity to: 6 Proteins%2C and 100%25 coverage of the annotated genomic feature by RNAseq alignments%2C including 53 samples with support for all annotated introns;product=myotilin%2C transcript variant X1	-3.63375	1.33186e-30	3.25914e-29
GeneID:109316646	MFNG	gene=MFNG;model_evidence=Supporting evidence includes similarity to: 16 Proteins%2C and 100%25 coverage of the annotated genomic feature by RNAseq alignments%2C including 29 samples with support for all annotated introns;product=MFNG O-fucosylpeptide 3-beta-N-acetylglucosaminyltransferase%2C transcript variant X2	-3.22974	1.00009e-78	8.15756e-77
GeneID:109316850	LOC109316850	gene=LOC109316850;model_evidence=Supporting evidence includes similarity to: 2 Proteins%2C and 100%25 coverage of the annotated genomic feature by RNAseq alignments%2C including 25 samples with support for all annotated introns;product=suppressor of cytokine signaling 1-like%2C transcript variant X1	-3.22823	5.40224e-52	2.5635e-50
GeneID:109321150	SHANK2	gene=SHANK2;model_evidence=Supporting evidence includes similarity to: 2 Proteins%2C and 100%25 coverage of the annotated genomic feature by RNAseq alignments%2C including 2 samples with support for all annotated introns;product=SH3 and multiple ankyrin repeat domains 2%2C transcript variant X3	-3.22391	9.39475e-22	1.49359e-20
GeneID:109321276	LOC109321276	gene=LOC109321276;model_evidence=Supporting evidence includes similarity to: 100%25 coverage of the annotated genomic feature by RNAseq alignments%2C including 13 samples with support for all annotated introns;product=uncharacterized LOC109321276	-3.19694	2.24862e-16	2.62268e-15
GeneID:109308445	LOC109308445	gene=LOC109308445;model_evidence=Supporting evidence includes similarity to: 100%25 coverage of the annotated genomic feature by RNAseq alignments%2C including 2 samples with support for all annotated introns;product=uncharacterized LOC109308445%2C transcript variant X3	-3.17678	3.46351e-72	2.5883e-70
GeneID:109312844	SLC5A1	gene=SLC5A1;model_evidence=Supporting evidence includes similarity to: 26 Proteins%2C and 100%25 coverage of the annotated genomic feature by RNAseq alignments%2C including 63 samples with support for all annotated introns;product=solute carrier family 5 member 1	-3.15233	2.26251e-14	2.31254e-13
GeneID:109320784	LOC109320784	gene=LOC109320784;model_evidence=Supporting evidence includes similarity to: 25 Proteins%2C and 44%25 coverage of the annotated genomic feature by RNAseq alignments;product=cytosolic phospholipase A2 delta-like	-3.13016	4.29109e-97	4.65677e-95
GeneID:109311313	ARHGEF3	gene=ARHGEF3;model_evidence=Supporting evidence includes similarity to: 9 Proteins%2C and 100%25 coverage of the annotated genomic feature by RNAseq alignments%2C including 85 samples with support for all annotated introns;product=Rho guanine nucleotide exchange factor 3%2C transcript variant X3	-3.11958	1.66181e-79	1.37347e-77
GeneID:109306630	FLT3	gene=FLT3;model_evidence=Supporting evidence includes similarity to: 16 Proteins%2C and 100%25 coverage of the annotated genomic feature by RNAseq alignments%2C including 1 sample with support for all annotated introns;product=fms related tyrosine kinase 3	-3.11945	1.78332e-55	9.23479e-54
GeneID:109308809	LOC109308809	gene=LOC109308809;model_evidence=Supporting evidence includes similarity to: 24 Proteins%2C and 98%25 coverage of the annotated genomic feature by RNAseq alignments;product=zinc finger protein RFP-like	-3.02117	2.33393e-28	5.21063e-27
GeneID:109310446	HYDIN	gene=HYDIN;model_evidence=Supporting evidence includes similarity to: 4 Proteins%2C and 100%25 coverage of the annotated genomic feature by RNAseq alignments%2C including 2 samples with support for all annotated introns;product=HYDIN%2C axonemal central pair apparatus protein%2C transcript variant X2	-3.01488	4.68715e-98	5.17661e-96
GeneID:109312106	CSMD1	gene=CSMD1;model_evidence=Supporting evidence includes similarity to: 7 Proteins%2C and 99%25 coverage of the annotated genomic feature by RNAseq alignments;product=CUB and Sushi multiple domains 1	-3.0069	2.37054e-56	1.23784e-54
GeneID:109305596	LOC109305596	gene=LOC109305596;model_evidence=Supporting evidence includes similarity to: 2 Proteins%2C and 100%25 coverage of the annotated genomic feature by RNAseq alignments%2C including 3 samples with support for all annotated introns;product=OX-2 membrane glycoprotein-like	-2.97072	1.8648e-08	1.08751e-07
GeneID:109307356	IFI44L	gene=IFI44L;model_evidence=Supporting evidence includes similarity to: 3 Proteins%2C and 100%25 coverage of the annotated genomic feature by RNAseq alignments%2C including 45 samples with support for all annotated introns;product=interferon induced protein 44 like%2C transcript variant X2	-2.96261	4.8049e-43	1.76888e-41
GeneID:109314741	GPR146	gene=GPR146;model_evidence=Supporting evidence includes similarity to: 5 Proteins%2C and 100%25 coverage of the annotated genomic feature by RNAseq alignments%2C including 13 samples with support for all annotated introns;product=G protein-coupled receptor 146%2C transcript variant X6	-2.95191	5.82083e-33	1.55888e-31
GeneID:109321500	PTPN5	gene=PTPN5;model_evidence=Supporting evidence includes similarity to: 17 Proteins%2C and 100%25 coverage of the annotated genomic feature by RNAseq alignments%2C including 27 samples with support for all annotated introns;product=protein tyrosine phosphatase%2C non-receptor type 5%2C transcript variant X7	-2.95094	2.94317e-57	1.55639e-55
GeneID:109305517	EBPL	gene=EBPL;model_evidence=Supporting evidence includes similarity to: 1 Protein%2C and 65%25 coverage of the annotated genomic feature by RNAseq alignments;product=emopamil binding protein like	-2.94827	2.76061e-13	2.56152e-12
GeneID:109309003	UNC13C	gene=UNC13C;model_evidence=Supporting evidence includes similarity to: 3 Proteins%2C and 99%25 coverage of the annotated genomic feature by RNAseq alignments;product=unc-13 homolog C	-2.93512	2.98023e-08	1.69368e-07
GeneID:109319947	RGS7	gene=RGS7;model_evidence=Supporting evidence includes similarity to: 17 Proteins%2C and 100%25 coverage of the annotated genomic feature by RNAseq alignments%2C including 3 samples with support for all annotated introns;product=regulator of G-protein signaling 7%2C transcript variant X2	-2.92862	8.37678e-20	1.19613e-18
GeneID:109308207	LOC109308207	gene=LOC109308207;model_evidence=Supporting evidence includes similarity to: 100%25 coverage of the annotated genomic feature by RNAseq alignments%2C including 8 samples with support for all annotated introns;product=uncharacterized LOC109308207	-2.92431	2.43001e-09	1.59278e-08
GeneID:109311480	CLIC5	gene=CLIC5;model_evidence=Supporting evidence includes similarity to: 21 Proteins%2C and 100%25 coverage of the annotated genomic feature by RNAseq alignments%2C including 17 samples with support for all annotated introns;product=chloride intracellular channel 5%2C transcript variant X2	-2.83814	4.85829e-26	9.62405e-25
GeneID:109306766	HEPHL1	gene=HEPHL1;model_evidence=Supporting evidence includes similarity to: 3 Proteins%2C and 100%25 coverage of the annotated genomic feature by RNAseq alignments%2C including 12 samples with support for all annotated introns;product=hephaestin like 1%2C transcript variant X2	-2.82802	1.23661e-08	7.3753e-08
GeneID:109319399	CPA6	gene=CPA6;model_evidence=Supporting evidence includes similarity to: 11 Proteins%2C and 100%25 coverage of the annotated genomic feature by RNAseq alignments%2C including 4 samples with support for all annotated introns;product=carboxypeptidase A6	-2.8271	1.47491e-08	8.69067e-08
GeneID:109315326	A4GNT	gene=A4GNT;model_evidence=Supporting evidence includes similarity to: 6 Proteins%2C and 100%25 coverage of the annotated genomic feature by RNAseq alignments%2C including 23 samples with support for all annotated introns;product=alpha-1%2C4-N-acetylglucosaminyltransferase	-2.82641	3.28726e-14	3.31114e-13
GeneID:109317747	MYOM1	gene=MYOM1;model_evidence=Supporting evidence includes similarity to: 11 Proteins%2C and 100%25 coverage of the annotated genomic feature by RNAseq alignments%2C including 1 sample with support for all annotated introns;product=myomesin 1%2C transcript variant X1	-2.80339	2.18846e-16	2.55491e-15
GeneID:109307775	LOC109307775	gene=LOC109307775;model_evidence=Supporting evidence includes similarity to: 28 Proteins%2C and 100%25 coverage of the annotated genomic feature by RNAseq alignments;product=interferon omega-1-like	-2.79663	3.64566e-239	3.24985e-236
GeneID:109305622	LOC109305622	gene=LOC109305622;model_evidence=Supporting evidence includes similarity to: 100%25 coverage of the annotated genomic feature by RNAseq alignments%2C including 3 samples with support for all annotated introns	-2.77703	3.10527e-129	6.2506e-127
GeneID:109305597	CUNH3orf52	gene=CUNH3orf52;model_evidence=Supporting evidence includes similarity to: 1 Protein%2C and 100%25 coverage of the annotated genomic feature by RNAseq alignments%2C including 11 samples with support for all annotated introns;product=chromosome unknown C3orf52 homolog%2C transcript variant X2	-2.77616	1.78616e-119	3.01234e-117
GeneID:109316233	A2ML1	gene=A2ML1;model_evidence=Supporting evidence includes similarity to: 3 Proteins%2C and 100%25 coverage of the annotated genomic feature by RNAseq alignments%2C including 1 sample with support for all annotated introns;product=alpha-2-macroglobulin like 1%2C transcript variant X3	-2.77111	2.75088e-11	2.18947e-10
GeneID:109322029	KIAA1211	gene=KIAA1211;model_evidence=Supporting evidence includes similarity to: 18 Proteins%2C and 100%25 coverage of the annotated genomic feature by RNAseq alignments%2C including 23 samples with support for all annotated introns;product=KIAA1211 ortholog%2C transcript variant X4	-2.76785	1.87784e-43	7.03769e-42
GeneID:109311738	MLIP	gene=MLIP;model_evidence=Supporting evidence includes similarity to: 3 Proteins%2C and 100%25 coverage of the annotated genomic feature by RNAseq alignments%2C including 1 sample with support for all annotated introns;product=muscular LMNA interacting protein%2C transcript variant X1	-2.74157	6.31844e-91	6.11272e-89
GeneID:109310114	TRPC7	gene=TRPC7;model_evidence=Supporting evidence includes similarity to: 20 Proteins%2C and 98%25 coverage of the annotated genomic feature by RNAseq alignments;product=transient receptor potential cation channel subfamily C member 7%2C transcript variant X2	-2.7309	1.69732e-34	4.86956e-33
GeneID:109307022	IL23R	gene=IL23R;model_evidence=Supporting evidence includes similarity to: 1 Protein%2C and 99%25 coverage of the annotated genomic feature by RNAseq alignments;product=interleukin 23 receptor	-2.70544	5.10472e-110	7.40778e-108
GeneID:109310079	ACSL6	gene=ACSL6;model_evidence=Supporting evidence includes similarity to: 11 Proteins%2C and 100%25 coverage of the annotated genomic feature by RNAseq alignments%2C including 13 samples with support for all annotated introns;product=acyl-CoA synthetase long-chain family member 6%2C transcript variant X2	-2.70448	1.75015e-13	1.65594e-12
GeneID:109316277	LOC109316277	gene=LOC109316277;model_evidence=Supporting evidence includes similarity to: 100%25 coverage of the annotated genomic feature by RNAseq alignments%2C including 6 samples with support for all annotated introns;product=uncharacterized LOC109316277	-2.69808	8.40563e-14	8.21474e-13
GeneID:109315796	LOC109315796	gene=LOC109315796;model_evidence=Supporting evidence includes similarity to: 100%25 coverage of the annotated genomic feature by RNAseq alignments%2C including 1 sample with support for all annotated introns;product=uncharacterized LOC109315796	-2.68781	1.37379e-07	7.26789e-07
GeneID:109307662	ALPK2	gene=ALPK2;model_evidence=Supporting evidence includes similarity to: 1 Protein%2C and 95%25 coverage of the annotated genomic feature by RNAseq alignments;product=alpha kinase 2	-2.68603	1.88411e-23	3.2299e-22
GeneID:109320147	LOC109320147	gene=LOC109320147;model_evidence=Supporting evidence includes similarity to: 100%25 coverage of the annotated genomic feature by RNAseq alignments%2C including 20 samples with support for all annotated introns;product=uncharacterized LOC109320147	-2.67756	2.01482e-09	1.33336e-08
GeneID:109320599	EXOC3L4	gene=EXOC3L4;model_evidence=Supporting evidence includes similarity to: 1 Protein%2C and 100%25 coverage of the annotated genomic feature by RNAseq alignments%2C including 15 samples with support for all annotated introns;product=exocyst complex component 3 like 4%2C transcript variant X2	-2.6704	1.27207e-45	4.99229e-44
GeneID:109308759	LOC109308759	gene=LOC109308759;model_evidence=Supporting evidence includes similarity to: 23 Proteins%2C and 90%25 coverage of the annotated genomic feature by RNAseq alignments	-2.66609	2.39195e-59	1.32673e-57
GeneID:109307398	KIAA1462	gene=KIAA1462;model_evidence=Supporting evidence includes similarity to: 3 Proteins%2C and 100%25 coverage of the annotated genomic feature by RNAseq alignments%2C including 39 samples with support for all annotated introns;product=KIAA1462 ortholog%2C transcript variant X1	-2.65473	1.5037e-05	5.84252e-05
GeneID:109319829	KCNK5	gene=KCNK5;model_evidence=Supporting evidence includes similarity to: 7 Proteins%2C and 100%25 coverage of the annotated genomic feature by RNAseq alignments%2C including 60 samples with support for all annotated introns;product=potassium two pore domain channel subfamily K member 5%2C transcript variant X2	-2.6523	1.87458e-06	8.41233e-06
GeneID:109318545	MATN1	gene=MATN1;model_evidence=Supporting evidence includes similarity to: 5 Proteins%2C and 95%25 coverage of the annotated genomic feature by RNAseq alignments%2C including 2 samples with support for all annotated introns;product=matrilin 1%2C cartilage matrix protein	-2.61756	2.09282e-24	3.8129e-23
GeneID:109310281	EFCAB9	gene=EFCAB9;model_evidence=Supporting evidence includes similarity to: 5 Proteins%2C and 100%25 coverage of the annotated genomic feature by RNAseq alignments%2C including 1 sample with support for all annotated introns;product=EF-hand calcium binding domain 9	-2.6136	1.7773e-57	9.47892e-56
GeneID:109315727	SYPL1	gene=SYPL1;model_evidence=Supporting evidence includes similarity to: 4 Proteins%2C and 100%25 coverage of the annotated genomic feature by RNAseq alignments%2C including 11 samples with support for all annotated introns;product=synaptophysin like 1	-2.60012	1.33128e-10	9.90127e-10
GeneID:109310020	LOC109310020	gene=LOC109310020;model_evidence=Supporting evidence includes similarity to: 100%25 coverage of the annotated genomic feature by RNAseq alignments%2C including 64 samples with support for all annotated introns;product=uncharacterized LOC109310020	-2.57603	4.48776e-10	3.17322e-09
GeneID:109323977	PAX2	gene=PAX2;model_evidence=Supporting evidence includes similarity to: 4 Proteins%2C and 100%25 coverage of the annotated genomic feature by RNAseq alignments%2C including 85 samples with support for all annotated introns;product=paired box 2%2C transcript variant X2	-2.53934	2.48627e-102	2.98352e-100
GeneID:109314241	PLCH2	gene=PLCH2;model_evidence=Supporting evidence includes similarity to: 1 Protein%2C and 100%25 coverage of the annotated genomic feature by RNAseq alignments%2C including 8 samples with support for all annotated introns;product=phospholipase C eta 2	-2.52359	7.91745e-30	1.87851e-28
GeneID:109314035	TRAF1	gene=TRAF1;model_evidence=Supporting evidence includes similarity to: 3 Proteins%2C and 100%25 coverage of the annotated genomic feature by RNAseq alignments%2C including 1 sample with support for all annotated introns;product=TNF receptor associated factor 1%2C transcript variant X2	-2.5147	1.46458e-206	7.3112e-204
GeneID:109324323	ANKRD22	gene=ANKRD22;model_evidence=Supporting evidence includes similarity to: 3 Proteins%2C and 100%25 coverage of the annotated genomic feature by RNAseq alignments%2C including 53 samples with support for all annotated introns;product=ankyrin repeat domain 22	-2.50391	5.80958e-11	4.49217e-10
GeneID:109314563	NOTUM	gene=NOTUM;model_evidence=Supporting evidence includes similarity to: 1 Protein%2C and 100%25 coverage of the annotated genomic feature by RNAseq alignments%2C including 1 sample with support for all annotated introns;product=NOTUM%2C palmitoleoyl-protein carboxylesterase	-2.48342	7.55653e-11	5.77498e-10
GeneID:109309506	LOC109309506	gene=LOC109309506;model_evidence=Supporting evidence includes similarity to: 1 Protein%2C and 89%25 coverage of the annotated genomic feature by RNAseq alignments;product=interleukin-8-like	-2.47562	1.42583e-224	9.88572e-222
GeneID:109311886	LOC109311886	gene=LOC109311886;model_evidence=Supporting evidence includes similarity to: 100%25 coverage of the annotated genomic feature by RNAseq alignments%2C including 8 samples with support for all annotated introns;product=uncharacterized LOC109311886	-2.47438	4.86335e-150	1.4115e-147
GeneID:109306191	LOC109306191	gene=LOC109306191;model_evidence=Supporting evidence includes similarity to: 12 Proteins%2C and 100%25 coverage of the annotated genomic feature by RNAseq alignments%2C including 7 samples with support for all annotated introns;product=lysozyme g-like	-2.46762	9.29395e-12	7.70799e-11
GeneID:109320196	LOC109320196	gene=LOC109320196;model_evidence=Supporting evidence includes similarity to: 1 Protein%2C and 100%25 coverage of the annotated genomic feature by RNAseq alignments%2C including 6 samples with support for all annotated introns;product=vacuolar protein 8-like%2C transcript variant X1	-2.46725	8.11597e-10	5.61148e-09
GeneID:109310277	IL12B	gene=IL12B;model_evidence=Supporting evidence includes similarity to: 4 Proteins%2C and 98%25 coverage of the annotated genomic feature by RNAseq alignments;product=interleukin 12B	-2.45524	4.64721e-16	5.32084e-15
GeneID:109313501	CIITA	gene=CIITA;model_evidence=Supporting evidence includes similarity to: 10 Proteins%2C and 100%25 coverage of the annotated genomic feature by RNAseq alignments%2C including 3 samples with support for all annotated introns;product=class II major histocompatibility complex transactivator%2C transcript variant X2	-2.45463	5.26763e-14	5.23825e-13
GeneID:109312148	ROS1	gene=ROS1;model_evidence=Supporting evidence includes similarity to: 2 Proteins%2C and 98%25 coverage of the annotated genomic feature by RNAseq alignments;product=ROS proto-oncogene 1%2C receptor tyrosine kinase	-2.4198	1.68588e-98	1.89547e-96
GeneID:109324675	GMIP	gene=GMIP;model_evidence=Supporting evidence includes similarity to: 8 Proteins%2C and 100%25 coverage of the annotated genomic feature by RNAseq alignments%2C including 3 samples with support for all annotated introns;product=GEM interacting protein%2C transcript variant X1	-2.41436	1.17107e-62	7.12927e-61
GeneID:109314408	TMEM88B	gene=TMEM88B;model_evidence=Supporting evidence includes similarity to: 2 Proteins%2C and 100%25 coverage of the annotated genomic feature by RNAseq alignments%2C including 57 samples with support for all annotated introns;product=transmembrane protein 88B	-2.34914	8.21564e-41	2.80908e-39
GeneID:109320399	ZPBP2	gene=ZPBP2;model_evidence=Supporting evidence includes similarity to: 5 Proteins%2C and 96%25 coverage of the annotated genomic feature by RNAseq alignments%2C including 3 samples with support for all annotated introns;product=zona pellucida binding protein 2	-2.32978	9.00683e-07	4.25455e-06
GeneID:109305835	LOC109305835	gene=LOC109305835;model_evidence=Supporting evidence includes similarity to: 158 Proteins%2C and 100%25 coverage of the annotated genomic feature by RNAseq alignments%2C including 14 samples with support for all annotated introns;product=interferon-induced GTP-binding protein Mx1-like%2C transcript variant X2	-2.32076	0	0
GeneID:109305903	LOC109305903	gene=LOC109305903;model_evidence=Supporting evidence includes similarity to: 100%25 coverage of the annotated genomic feature by RNAseq alignments%2C including 4 samples with support for all annotated introns;product=uncharacterized LOC109305903	-2.31185	1.38648e-24	2.54086e-23
GeneID:109309595	DCHS2	gene=DCHS2;model_evidence=Supporting evidence includes similarity to: 5 Proteins%2C and 99%25 coverage of the annotated genomic feature by RNAseq alignments%2C including 9 samples with support for all annotated introns;product=dachsous cadherin-related 2	-2.30678	3.52219e-32	9.2153e-31
GeneID:109305628	ZPLD1	gene=ZPLD1;model_evidence=Supporting evidence includes similarity to: 7 Proteins%2C and 100%25 coverage of the annotated genomic feature by RNAseq alignments%2C including 4 samples with support for all annotated introns;product=zona pellucida like domain containing 1%2C transcript variant X4	-2.30216	1.34549e-27	2.90012e-26
GeneID:109324419	ASIC1	gene=ASIC1;model_evidence=Supporting evidence includes similarity to: 5 Proteins%2C and 100%25 coverage of the annotated genomic feature by RNAseq alignments%2C including 15 samples with support for all annotated introns;product=acid sensing ion channel subunit 1%2C transcript variant X3	-2.29112	2.34514e-18	3.13355e-17
GeneID:109307426	TSPAN1	gene=TSPAN1;model_evidence=Supporting evidence includes similarity to: 4 Proteins%2C and 100%25 coverage of the annotated genomic feature by RNAseq alignments%2C including 86 samples with support for all annotated introns;product=tetraspanin 1	-2.28218	0.000482315	0.00145887
GeneID:109308473	LAMP3	gene=LAMP3;model_evidence=Supporting evidence includes similarity to: 2 Proteins%2C and 100%25 coverage of the annotated genomic feature by RNAseq alignments%2C including 25 samples with support for all annotated introns;product=lysosomal associated membrane protein 3%2C transcript variant X2	-2.27306	1.10721e-08	6.66571e-08
GeneID:109315012	RP1	gene=RP1;model_evidence=Supporting evidence includes similarity to: 1 Protein%2C and 99%25 coverage of the annotated genomic feature by RNAseq alignments;product=RP1%2C axonemal microtubule associated	-2.2652	1.31254e-09	8.88314e-09
GeneID:109324797	TRIM46	gene=TRIM46;model_evidence=Supporting evidence includes similarity to: 13 Proteins%2C and 100%25 coverage of the annotated genomic feature by RNAseq alignments%2C including 2 samples with support for all annotated introns;product=tripartite motif containing 46%2C transcript variant X2	-2.25583	3.64397e-67	2.41898e-65
GeneID:109321253	SYNDIG1L	gene=SYNDIG1L;model_evidence=Supporting evidence includes similarity to: 6 Proteins%2C and 100%25 coverage of the annotated genomic feature by RNAseq alignments%2C including 13 samples with support for all annotated introns;product=synapse differentiation inducing 1 like%2C transcript variant X1	-2.2274	3.91702e-29	9.00266e-28
GeneID:109310448	LOC109310448	gene=LOC109310448;model_evidence=Supporting evidence includes similarity to: 100%25 coverage of the annotated genomic feature by RNAseq alignments%2C including 42 samples with support for all annotated introns;product=uncharacterized LOC109310448	-2.21203	2.53047e-10	1.84141e-09
GeneID:109317811	GRM4	gene=GRM4;model_evidence=Supporting evidence includes similarity to: 20 Proteins%2C and 100%25 coverage of the annotated genomic feature by RNAseq alignments%2C including 3 samples with support for all annotated introns;product=glutamate metabotropic receptor 4	-2.20642	4.10057e-22	6.62033e-21
GeneID:109315766	CD36	gene=CD36;model_evidence=Supporting evidence includes similarity to: 3 Proteins%2C and 100%25 coverage of the annotated genomic feature by RNAseq alignments%2C including 15 samples with support for all annotated introns;product=CD36 molecule%2C transcript variant X3	-2.19374	0	0
GeneID:109323573	LOC109323573	gene=LOC109323573;model_evidence=Supporting evidence includes similarity to: 100%25 coverage of the annotated genomic feature by RNAseq alignments%2C including 4 samples with support for all annotated introns;product=centrosome-associated protein CEP250-like	-2.19309	2.80996e-17	3.51034e-16
GeneID:109310532	ADCY7	gene=ADCY7;model_evidence=Supporting evidence includes similarity to: 12 Proteins%2C and 100%25 coverage of the annotated genomic feature by RNAseq alignments%2C including 1 sample with support for all annotated introns;product=adenylate cyclase 7%2C transcript variant X2	-2.18332	2.54455e-66	1.68021e-64
GeneID:109306980	LOC109306980	gene=LOC109306980;model_evidence=Supporting evidence includes similarity to: 4 Proteins%2C and 89%25 coverage of the annotated genomic feature by RNAseq alignments;product=vitellogenin-2-like	-2.17629	3.95024e-22	6.39417e-21
GeneID:109315988	CFTR	gene=CFTR;model_evidence=Supporting evidence includes similarity to: 13 Proteins%2C and 92%25 coverage of the annotated genomic feature by RNAseq alignments;product=cystic fibrosis transmembrane conductance regulator	-2.17555	8.76132e-09	5.35986e-08
GeneID:109310002	SH3TC2	gene=SH3TC2;model_evidence=Supporting evidence includes similarity to: 9 Proteins%2C and 100%25 coverage of the annotated genomic feature by RNAseq alignments%2C including 22 samples with support for all annotated introns;product=SH3 domain and tetratricopeptide repeats 2%2C transcript variant X1	-2.16759	5.20807e-14	5.18315e-13
GeneID:109321777	AMN	gene=AMN;model_evidence=Supporting evidence includes similarity to: 2 Proteins%2C and 100%25 coverage of the annotated genomic feature by RNAseq alignments%2C including 78 samples with support for all annotated introns;product=amnion associated transmembrane protein	-2.11628	5.05953e-24	8.99472e-23
GeneID:109321473	BRSK2	gene=BRSK2;model_evidence=Supporting evidence includes similarity to: 10 Proteins%2C and 100%25 coverage of the annotated genomic feature by RNAseq alignments%2C including 1 sample with support for all annotated introns;product=BR serine/threonine kinase 2%2C transcript variant X4	-2.10569	3.04278e-08	1.72609e-07
GeneID:109317312	LOC109317312	gene=LOC109317312;model_evidence=Supporting evidence includes similarity to: 58 Proteins%2C and 94%25 coverage of the annotated genomic feature by RNAseq alignments;product=olfactory receptor 49-like	-2.10284	6.00952e-05	0.000213004
GeneID:109320785	LOC109320785	gene=LOC109320785;model_evidence=Supporting evidence includes similarity to: 24 Proteins%2C and 93%25 coverage of the annotated genomic feature by RNAseq alignments;product=cytosolic phospholipase A2 epsilon-like	-2.08979	2.70569e-06	1.18356e-05
GeneID:109312149	LOC109312149	gene=LOC109312149;model_evidence=Supporting evidence includes similarity to: 3 Proteins%2C and 86%25 coverage of the annotated genomic feature by RNAseq alignments;product=nephrocan-like	-2.08536	4.57788e-13	4.17021e-12
GeneID:109311068	LOC109311068	gene=LOC109311068;model_evidence=Supporting evidence includes similarity to: 1 Protein%2C and 100%25 coverage of the annotated genomic feature by RNAseq alignments%2C including 63 samples with support for all annotated introns;product=syntaxin-3-like%2C transcript variant X2	-2.07181	3.90978e-121	6.68413e-119
GeneID:109305949	IL1RAPL1	gene=IL1RAPL1;model_evidence=Supporting evidence includes similarity to: 3 Proteins%2C and 100%25 coverage of the annotated genomic feature by RNAseq alignments%2C including 1 sample with support for all annotated introns;product=interleukin 1 receptor accessory protein like 1%2C transcript variant X2	-2.05582	1.57508e-06	7.16888e-06
GeneID:109307921	IL31RA	gene=IL31RA;model_evidence=Supporting evidence includes similarity to: 8 Proteins%2C and 100%25 coverage of the annotated genomic feature by RNAseq alignments%2C including 2 samples with support for all annotated introns;product=interleukin 31 receptor A	-2.0329	3.80425e-30	9.11268e-29
GeneID:109319059	KCNH1	gene=KCNH1;model_evidence=Supporting evidence includes similarity to: 2 Proteins%2C and 95%25 coverage of the annotated genomic feature by RNAseq alignments;product=potassium voltage-gated channel subfamily H member 1	-2.02592	2.04888e-15	2.26484e-14
GeneID:109316613	MB	gene=MB;model_evidence=Supporting evidence includes similarity to: 10 Proteins%2C and 100%25 coverage of the annotated genomic feature by RNAseq alignments%2C including 19 samples with support for all annotated introns;product=myoglobin%2C transcript variant X1	-2.00697	2.77858e-07	1.41206e-06
GeneID:109310617	CDH16	gene=CDH16;model_evidence=Supporting evidence includes similarity to: 1 Protein%2C and 100%25 coverage of the annotated genomic feature by RNAseq alignments%2C including 26 samples with support for all annotated introns;product=cadherin 16%2C transcript variant X6	-1.99698	1.00025e-50	4.6234e-49
GeneID:109308358	GPR149	gene=GPR149;model_evidence=Supporting evidence includes similarity to: 4 Proteins%2C and 100%25 coverage of the annotated genomic feature by RNAseq alignments%2C including 23 samples with support for all annotated introns;product=G protein-coupled receptor 149%2C transcript variant X1	-1.99114	3.37035e-23	5.73052e-22
GeneID:109324426	LOC109324426	gene=LOC109324426;model_evidence=Supporting evidence includes similarity to: 2 Proteins%2C and 100%25 coverage of the annotated genomic feature by RNAseq alignments%2C including 3 samples with support for all annotated introns;product=killer cell lectin-like receptor subfamily B member 1B allele A	-1.98434	1.32313e-05	5.19012e-05
GeneID:109320736	LOC109320736	gene=LOC109320736;model_evidence=Supporting evidence includes similarity to: 100%25 coverage of the annotated genomic feature by RNAseq alignments%2C including 5 samples with support for all annotated introns;product=uncharacterized LOC109320736	-1.98383	1.22402e-05	4.82495e-05
GeneID:109306413	LOC109306413	gene=LOC109306413;model_evidence=Supporting evidence includes similarity to: 100%25 coverage of the annotated genomic feature by RNAseq alignments%2C including 22 samples with support for all annotated introns;product=uncharacterized LOC109306413	-1.97275	8.72742e-07	4.13509e-06
GeneID:109324254	HABP2	gene=HABP2;model_evidence=Supporting evidence includes similarity to: 8 Proteins%2C and 100%25 coverage of the annotated genomic feature by RNAseq alignments%2C including 1 sample with support for all annotated introns;product=hyaluronan binding protein 2%2C transcript variant X2	-1.96486	2.61527e-06	1.14803e-05
GeneID:109305836	LOC109305836	gene=LOC109305836;model_evidence=Supporting evidence includes similarity to: 163 Proteins%2C and 100%25 coverage of the annotated genomic feature by RNAseq alignments%2C including 4 samples with support for all annotated introns;product=interferon-induced GTP-binding protein Mx1-like	-1.95853	0	0
GeneID:109309504	LOC109309504	gene=LOC109309504;model_evidence=Supporting evidence includes similarity to: 20 Proteins;product=interleukin-8-like	-1.95522	1.30462e-09	8.83435e-09
GeneID:109307441	MOB3C	gene=MOB3C;model_evidence=Supporting evidence includes similarity to: 18 Proteins%2C and 100%25 coverage of the annotated genomic feature by RNAseq alignments%2C including 21 samples with support for all annotated introns;product=MOB kinase activator 3C%2C transcript variant X2	-1.95053	3.05359e-112	4.76359e-110
GeneID:109315232	MFSD6L	gene=MFSD6L;model_evidence=Supporting evidence includes similarity to: 4 Proteins%2C and 99%25 coverage of the annotated genomic feature by RNAseq alignments;product=major facilitator superfamily domain containing 6 like	-1.91863	5.37625e-15	5.73467e-14
GeneID:109320786	LOC109320786	gene=LOC109320786;model_evidence=Supporting evidence includes similarity to: 22 Proteins%2C and 98%25 coverage of the annotated genomic feature by RNAseq alignments;product=cytosolic phospholipase A2 epsilon-like	-1.91618	3.02695e-24	5.42763e-23
GeneID:109316565	STAB2	gene=STAB2;model_evidence=Supporting evidence includes similarity to: 4 Proteins%2C and 100%25 coverage of the annotated genomic feature by RNAseq alignments%2C including 21 samples with support for all annotated introns;product=stabilin 2%2C transcript variant X1	-1.9095	2.25933e-146	6.12966e-144
GeneID:109319978	LOC109319978	gene=LOC109319978;model_evidence=Supporting evidence includes similarity to: 100%25 coverage of the annotated genomic feature by RNAseq alignments%2C including 9 samples with support for all annotated introns;product=uncharacterized LOC109319978	-1.90928	3.39701e-05	0.000125406
GeneID:109319798	CAPN13	gene=CAPN13;model_evidence=Supporting evidence includes similarity to: 2 Proteins%2C and 99%25 coverage of the annotated genomic feature by RNAseq alignments;product=calpain 13	-1.86796	1.90995e-08	1.11228e-07
GeneID:109312522	PCDH15	gene=PCDH15;model_evidence=Supporting evidence includes similarity to: 4 Proteins%2C and 100%25 coverage of the annotated genomic feature by RNAseq alignments%2C including 1 sample with support for all annotated introns;product=protocadherin related 15%2C transcript variant X2	-1.86015	3.81569e-45	1.49278e-43
GeneID:109318467	LOC109318467	gene=LOC109318467;model_evidence=Supporting evidence includes similarity to: 3 Proteins%2C and 100%25 coverage of the annotated genomic feature by RNAseq alignments%2C including 2 samples with support for all annotated introns;product=interferon alpha-inducible protein 27-like protein 2A	-1.8584	5.46738817824233e-312	0
GeneID:109310854	EOMES	gene=EOMES;model_evidence=Supporting evidence includes similarity to: 5 Proteins%2C and 92%25 coverage of the annotated genomic feature by RNAseq alignments%2C including 6 samples with support for all annotated introns;product=eomesodermin	-1.85762	3.59778e-09	2.30731e-08
GeneID:109305675	CD80	gene=CD80;model_evidence=Supporting evidence includes similarity to: 2 Proteins%2C and 100%25 coverage of the annotated genomic feature by RNAseq alignments%2C including 22 samples with support for all annotated introns;product=CD80 molecule%2C transcript variant X2	-1.85549	2.50446e-28	5.56151e-27
GeneID:109324172	LOC109324172	gene=LOC109324172;model_evidence=Supporting evidence includes similarity to: 18 Proteins%2C and 100%25 coverage of the annotated genomic feature by RNAseq alignments%2C including 83 samples with support for all annotated introns;product=nuclear receptor subfamily 2 group F member 5%2C transcript variant X1	-1.8549	6.63413e-29	1.5136e-27
GeneID:109314420	SCNN1D	gene=SCNN1D;model_evidence=Supporting evidence includes similarity to: 8 Proteins%2C and 98%25 coverage of the annotated genomic feature by RNAseq alignments;product=sodium channel epithelial 1 delta subunit	-1.84811	0.000148415	0.00049261
GeneID:109316849	NFAM1	gene=NFAM1;model_evidence=Supporting evidence includes similarity to: 3 Proteins%2C and 100%25 coverage of the annotated genomic feature by RNAseq alignments%2C including 8 samples with support for all annotated introns;product=NFAT activating protein with ITAM motif 1	-1.84742	2.29745e-26	4.62455e-25
GeneID:109307683	CCNO	gene=CCNO;model_evidence=Supporting evidence includes similarity to: 3 Proteins%2C and 100%25 coverage of the annotated genomic feature by RNAseq alignments%2C including 64 samples with support for all annotated introns;partial=true;product=cyclin O	-1.82551	7.34502e-24	1.29289e-22
GeneID:109310029	DRD1	gene=DRD1;model_evidence=Supporting evidence includes similarity to: 22 Proteins%2C and 100%25 coverage of the annotated genomic feature by RNAseq alignments%2C including 12 samples with support for all annotated introns;product=dopamine receptor D1%2C transcript variant X3	-1.82213	3.12079e-07	1.5692e-06
GeneID:109324132	NEURL1	gene=NEURL1;model_evidence=Supporting evidence includes similarity to: 2 Proteins%2C and 100%25 coverage of the annotated genomic feature by RNAseq alignments%2C including 22 samples with support for all annotated introns;product=neuralized E3 ubiquitin protein ligase 1%2C transcript variant X1	-1.82058	7.31526e-28	1.59606e-26
GeneID:109316586	RFX4	gene=RFX4;model_evidence=Supporting evidence includes similarity to: 1 Protein%2C and 98%25 coverage of the annotated genomic feature by RNAseq alignments;product=regulatory factor X4	-1.81348	8.62078e-16	9.70129e-15
GeneID:109313162	LOC109313162	gene=LOC109313162;model_evidence=Supporting evidence includes similarity to: 100%25 coverage of the annotated genomic feature by RNAseq alignments%2C including 15 samples with support for all annotated introns;product=uncharacterized LOC109313162	-1.78534	1.07739e-09	7.35148e-09
GeneID:109315790	CD83	gene=CD83;model_evidence=Supporting evidence includes similarity to: 4 Proteins%2C and 100%25 coverage of the annotated genomic feature by RNAseq alignments%2C including 18 samples with support for all annotated introns;product=CD83 molecule	-1.7772	4.15333e-250	5.18335e-247
GeneID:109316226	CD86	gene=CD86;model_evidence=Supporting evidence includes similarity to: 7 Proteins%2C and 96%25 coverage of the annotated genomic feature by RNAseq alignments;product=CD86 molecule	-1.7757	1.52458e-09	1.0257e-08
GeneID:109321596	LOC109321596	gene=LOC109321596;model_evidence=Supporting evidence includes similarity to: 1 Protein%2C and 100%25 coverage of the annotated genomic feature by RNAseq alignments%2C including 2 samples with support for all annotated introns;product=cyclic GMP-AMP synthase-like%2C transcript variant X2	-1.77091	1.02268e-38	3.33239e-37
GeneID:109312523	LOC109312523	gene=LOC109312523;model_evidence=Supporting evidence includes similarity to: 100%25 coverage of the annotated genomic feature by RNAseq alignments%2C including 24 samples with support for all annotated introns;product=uncharacterized LOC109312523	-1.76416	4.96475e-05	0.000178354
GeneID:109312085	TRANK1	gene=TRANK1;model_evidence=Supporting evidence includes similarity to: 1 Protein%2C and 100%25 coverage of the annotated genomic feature by RNAseq alignments%2C including 17 samples with support for all annotated introns;product=tetratricopeptide repeat and ankyrin repeat containing 1%2C transcript variant X2	-1.75772	4.74767e-190	2.1161e-187
GeneID:109311904	PRDM1	gene=PRDM1;model_evidence=Supporting evidence includes similarity to: 11 Proteins%2C and 100%25 coverage of the annotated genomic feature by RNAseq alignments%2C including 12 samples with support for all annotated introns;product=PR/SET domain 1%2C transcript variant X2	-1.75525	8.82526e-148	2.44754e-145
GeneID:109315177	PIK3R6	gene=PIK3R6;model_evidence=Supporting evidence includes similarity to: 1 Protein%2C and 100%25 coverage of the annotated genomic feature by RNAseq alignments%2C including 10 samples with support for all annotated introns;product=phosphoinositide-3-kinase regulatory subunit 6%2C transcript variant X1	-1.74954	5.10384e-55	2.57878e-53
GeneID:109319134	HOXB13	gene=HOXB13;model_evidence=Supporting evidence includes similarity to: 15 Proteins%2C and 85%25 coverage of the annotated genomic feature by RNAseq alignments;product=homeobox B13	-1.7489	6.76361e-09	4.18908e-08
GeneID:109320601	LOC109320601	gene=LOC109320601;model_evidence=Supporting evidence includes similarity to: 100%25 coverage of the annotated genomic feature by RNAseq alignments%2C including 1 sample with support for all annotated introns;product=uncharacterized LOC109320601	-1.7483	3.38358e-199	1.56397e-196
GeneID:109318466	LOC109318466	gene=LOC109318466;model_evidence=Supporting evidence includes similarity to: 5 Proteins%2C and 100%25 coverage of the annotated genomic feature by RNAseq alignments%2C including 123 samples with support for all annotated introns;product=interferon alpha-inducible protein 27-like protein 2A	-1.74374	7.78452e-262	1.21439e-258
GeneID:109315059	GGA3	gene=GGA3;model_evidence=Supporting evidence includes similarity to: 6 Proteins%2C and 100%25 coverage of the annotated genomic feature by RNAseq alignments%2C including 83 samples with support for all annotated introns;product=golgi associated%2C gamma adaptin ear containing%2C ARF binding protein 3%2C transcript variant X1	-1.74276	8.18282e-245	8.51013e-242
GeneID:109307701	SLCO4C1	gene=SLCO4C1;model_evidence=Supporting evidence includes similarity to: 6 Proteins%2C and 96%25 coverage of the annotated genomic feature by RNAseq alignments;product=solute carrier organic anion transporter family member 4C1	-1.73922	6.08619e-10	4.24333e-09
GeneID:109306202	NMS	gene=NMS;model_evidence=Supporting evidence includes similarity to: 100%25 coverage of the annotated genomic feature by RNAseq alignments%2C including 11 samples with support for all annotated introns;product=neuromedin S%2C transcript variant X1	-1.73794	6.71542e-18	8.73915e-17
GeneID:109313664	LOC109313664	gene=LOC109313664;model_evidence=Supporting evidence includes similarity to: 100%25 coverage of the annotated genomic feature by RNAseq alignments%2C including 30 samples with support for all annotated introns;product=BTB/POZ domain-containing protein KCTD8-like%2C transcript variant X4	-1.72644	1.468e-06	6.72811e-06
GeneID:109316817	TMEM140	gene=TMEM140;model_evidence=Supporting evidence includes similarity to: 2 Proteins%2C and 100%25 coverage of the annotated genomic feature by RNAseq alignments%2C including 54 samples with support for all annotated introns;product=transmembrane protein 140%2C transcript variant X3	-1.71688	3.50741e-47	1.46887e-45
GeneID:109323100	LOC109323100	gene=LOC109323100;model_evidence=Supporting evidence includes similarity to: 100%25 coverage of the annotated genomic feature by RNAseq alignments%2C including 1 sample with support for all annotated introns;product=uncharacterized LOC109323100%2C transcript variant X2	-1.71489	1.26235e-34	3.67228e-33
GeneID:109316855	TMCC3	gene=TMCC3;model_evidence=Supporting evidence includes similarity to: 21 Proteins%2C and 100%25 coverage of the annotated genomic feature by RNAseq alignments%2C including 22 samples with support for all annotated introns;product=transmembrane and coiled-coil domain family 3%2C transcript variant X2	-1.71372	9.2618e-09	5.65219e-08
GeneID:109315057	IRF4	gene=IRF4;model_evidence=Supporting evidence includes similarity to: 7 Proteins%2C and 100%25 coverage of the annotated genomic feature by RNAseq alignments%2C including 3 samples with support for all annotated introns;product=interferon regulatory factor 4	-1.70176	0.000349317	0.00108634
GeneID:109307129	SELE	gene=SELE;model_evidence=Supporting evidence includes similarity to: 10 Proteins%2C and 100%25 coverage of the annotated genomic feature by RNAseq alignments%2C including 2 samples with support for all annotated introns;product=selectin E%2C transcript variant X6	-1.69457	9.42525e-225	6.91924e-222
GeneID:109308117	FAM81B	gene=FAM81B;model_evidence=Supporting evidence includes similarity to: 4 Proteins%2C and 100%25 coverage of the annotated genomic feature by RNAseq alignments%2C including 48 samples with support for all annotated introns;product=family with sequence similarity 81 member B	-1.69172	7.84262e-21	1.18494e-19
GeneID:109323733	RAB25	gene=RAB25;model_evidence=Supporting evidence includes similarity to: 41 Proteins%2C and 100%25 coverage of the annotated genomic feature by RNAseq alignments%2C including 98 samples with support for all annotated introns;product=RAB25%2C member RAS oncogene family	-1.6851	3.54701e-05	0.000130426
GeneID:109322347	GNRH2	gene=GNRH2;model_evidence=Supporting evidence includes similarity to: 5 Proteins%2C and 100%25 coverage of the annotated genomic feature by RNAseq alignments%2C including 8 samples with support for all annotated introns;product=gonadotropin releasing hormone 2	-1.68453	3.81812e-05	0.000139573
GeneID:109314396	ANKRD33B	gene=ANKRD33B;model_evidence=Supporting evidence includes similarity to: 8 Proteins%2C and 96%25 coverage of the annotated genomic feature by RNAseq alignments;product=ankyrin repeat domain 33B	-1.68281	7.13385e-164	2.40623e-161
GeneID:109309120	ACAN	gene=ACAN;model_evidence=Supporting evidence includes similarity to: 39 Proteins%2C and 98%25 coverage of the annotated genomic feature by RNAseq alignments;product=aggrecan	-1.66163	1.10566e-08	6.65957e-08
GeneID:109321272	PAMR1	gene=PAMR1;model_evidence=Supporting evidence includes similarity to: 5 Proteins%2C and 100%25 coverage of the annotated genomic feature by RNAseq alignments%2C including 17 samples with support for all annotated introns;product=peptidase domain containing associated with muscle regeneration 1%2C transcript variant X1	-1.66008	7.41706e-52	3.49301e-50
GeneID:109318693	RGS20	gene=RGS20;model_evidence=Supporting evidence includes similarity to: 20 Proteins%2C and 100%25 coverage of the annotated genomic feature by RNAseq alignments%2C including 35 samples with support for all annotated introns;product=regulator of G-protein signaling 20	-1.65517	5.60071e-13	5.06867e-12
GeneID:109315493	TSPAN8	gene=TSPAN8;model_evidence=Supporting evidence includes similarity to: 2 Proteins%2C and 100%25 coverage of the annotated genomic feature by RNAseq alignments%2C including 27 samples with support for all annotated introns;product=tetraspanin 8%2C transcript variant X1	-1.64218	5.03388e-26	9.94032e-25
GeneID:109320138	ADGB	gene=ADGB;model_evidence=Supporting evidence includes similarity to: 3 Proteins%2C and 100%25 coverage of the annotated genomic feature by RNAseq alignments%2C including 3 samples with support for all annotated introns;product=androglobin%2C transcript variant X2	-1.63771	3.13574e-34	8.86771e-33
GeneID:109316454	CECR1	gene=CECR1;model_evidence=Supporting evidence includes similarity to: 5 Proteins%2C and 100%25 coverage of the annotated genomic feature by RNAseq alignments%2C including 33 samples with support for all annotated introns;product=cat eye syndrome chromosome region%2C candidate 1%2C transcript variant X1	-1.63173	2.26649e-09	1.49344e-08
GeneID:109307523	C8B	gene=C8B;model_evidence=Supporting evidence includes similarity to: 11 Proteins%2C and 100%25 coverage of the annotated genomic feature by RNAseq alignments%2C including 3 samples with support for all annotated introns;product=complement C8 beta chain	-1.63036	4.68107e-08	2.60919e-07
GeneID:109306951	FASLG	gene=FASLG;model_evidence=Supporting evidence includes similarity to: 10 Proteins%2C and 94%25 coverage of the annotated genomic feature by RNAseq alignments;product=Fas ligand	-1.63035	2.32097e-08	1.33053e-07
GeneID:109305837	TMPRSS2	gene=TMPRSS2;model_evidence=Supporting evidence includes similarity to: 19 Proteins%2C and 100%25 coverage of the annotated genomic feature by RNAseq alignments%2C including 33 samples with support for all annotated introns;product=transmembrane protease%2C serine 2	-1.6274	6.29443e-07	3.04475e-06
GeneID:109316834	GPRC5A	gene=GPRC5A;model_evidence=Supporting evidence includes similarity to: 6 Proteins%2C and 100%25 coverage of the annotated genomic feature by RNAseq alignments%2C including 30 samples with support for all annotated introns;product=G protein-coupled receptor class C group 5 member A%2C transcript variant X1	-1.62136	3.91249e-19	5.42532e-18
GeneID:109318069	POU2AF1	gene=POU2AF1;model_evidence=Supporting evidence includes similarity to: 3 Proteins%2C and 100%25 coverage of the annotated genomic feature by RNAseq alignments%2C including 14 samples with support for all annotated introns;product=POU class 2 associating factor 1	-1.60576	0.00154018	0.00420785
GeneID:109321711	UNC79	gene=UNC79;model_evidence=Supporting evidence includes similarity to: 2 Proteins%2C and 100%25 coverage of the annotated genomic feature by RNAseq alignments;product=unc-79 homolog (C. elegans)	-1.59344	3.23148e-48	1.38112e-46
GeneID:109311774	ADGRB3	gene=ADGRB3;model_evidence=Supporting evidence includes similarity to: 7 Proteins%2C and 100%25 coverage of the annotated genomic feature by RNAseq alignments%2C including 17 samples with support for all annotated introns;product=adhesion G protein-coupled receptor B3%2C transcript variant X1	-1.59038	6.2165e-45	2.42443e-43
GeneID:109320651	LOC109320651	gene=LOC109320651;model_evidence=Supporting evidence includes similarity to: 100%25 coverage of the annotated genomic feature by RNAseq alignments%2C including 16 samples with support for all annotated introns;product=uncharacterized LOC109320651	-1.58894	9.37613e-68	6.32509e-66
GeneID:109317575	IGFN1	gene=IGFN1;model_evidence=Supporting evidence includes similarity to: 3 Proteins%2C and 100%25 coverage of the annotated genomic feature by RNAseq alignments%2C including 38 samples with support for all annotated introns;product=immunoglobulin-like and fibronectin type III domain containing 1%2C transcript variant X1	-1.58373	2.16481e-42	7.83095e-41
GeneID:109321893	FGF20	gene=FGF20;model_evidence=Supporting evidence includes similarity to: 17 Proteins%2C and 95%25 coverage of the annotated genomic feature by RNAseq alignments%2C including 7 samples with support for all annotated introns;product=fibroblast growth factor 20	-1.57967	4.76451e-06	2.00476e-05
GeneID:109324325	LOC109324325	gene=LOC109324325;model_evidence=Supporting evidence includes similarity to: 100%25 coverage of the annotated genomic feature by RNAseq alignments%2C including 1 sample with support for all annotated introns;product=uncharacterized LOC109324325	-1.56858	2.54568e-05	9.53483e-05
GeneID:109324486	CCDC65	gene=CCDC65;model_evidence=Supporting evidence includes similarity to: 5 Proteins%2C and 100%25 coverage of the annotated genomic feature by RNAseq alignments%2C including 80 samples with support for all annotated introns;product=coiled-coil domain containing 65	-1.56606	1.92594e-55	9.93213e-54
GeneID:109311671	CMPK2	gene=CMPK2;model_evidence=Supporting evidence includes similarity to: 5 Proteins%2C and 100%25 coverage of the annotated genomic feature by RNAseq alignments%2C including 24 samples with support for all annotated introns;product=cytidine/uridine monophosphate kinase 2	-1.56266	6.99055e-218	4.3621e-215
GeneID:109321966	LOC109321966	gene=LOC109321966;model_evidence=Supporting evidence includes similarity to: 16 Proteins%2C and 100%25 coverage of the annotated genomic feature by RNAseq alignments%2C including 13 samples with support for all annotated introns;product=probable E3 ubiquitin-protein ligase HERC6%2C transcript variant X4	-1.55773	1.38766e-26	2.82511e-25
GeneID:109306596	STARD13	gene=STARD13;model_evidence=Supporting evidence includes similarity to: 12 Proteins%2C and 100%25 coverage of the annotated genomic feature by RNAseq alignments%2C including 14 samples with support for all annotated introns;product=StAR related lipid transfer domain containing 13%2C transcript variant X1	-1.54551	9.58024e-71	6.87134e-69
GeneID:109310025	LOC109310025	gene=LOC109310025;model_evidence=Supporting evidence includes similarity to: 11 Proteins%2C and 100%25 coverage of the annotated genomic feature by RNAseq alignments%2C including 2 samples with support for all annotated introns;product=neuron-specific protein family member 2	-1.54278	2.86268e-06	1.24699e-05
GeneID:109323488	LOC109323488	gene=LOC109323488;model_evidence=Supporting evidence includes similarity to: 100%25 coverage of the annotated genomic feature by RNAseq alignments%2C including 21 samples with support for all annotated introns;product=uncharacterized LOC109323488	-1.53643	5.68845e-05	0.000202256
GeneID:109323185	LOC109323185	gene=LOC109323185;model_evidence=Supporting evidence includes similarity to: 2 Proteins%2C and 98%25 coverage of the annotated genomic feature by RNAseq alignments;product=sodium channel protein type 4 subunit alpha-like	-1.53335	0.00066236	0.00194867
GeneID:109323193	GAD1	gene=GAD1;model_evidence=Supporting evidence includes similarity to: 48 Proteins%2C and 100%25 coverage of the annotated genomic feature by RNAseq alignments%2C including 6 samples with support for all annotated introns;product=glutamate decarboxylase 1%2C transcript variant X2	-1.52824	1.60147e-44	6.16863e-43
GeneID:109314251	CFAP74	gene=CFAP74;model_evidence=Supporting evidence includes similarity to: 2 Proteins%2C and 100%25 coverage of the annotated genomic feature by RNAseq alignments%2C including 19 samples with support for all annotated introns;product=cilia and flagella associated protein 74	-1.52318	0.00113713	0.00319337
GeneID:109324141	TXNIP	gene=TXNIP;model_evidence=Supporting evidence includes similarity to: 21 Proteins%2C and 100%25 coverage of the annotated genomic feature by RNAseq alignments%2C including 131 samples with support for all annotated introns;product=thioredoxin interacting protein	-1.51074	1.30655e-205	6.27144e-203
GeneID:109323611	DDX58	gene=DDX58;model_evidence=Supporting evidence includes similarity to: 15 Proteins%2C and 100%25 coverage of the annotated genomic feature by RNAseq alignments%2C including 22 samples with support for all annotated introns;product=DExD/H-box helicase 58%2C transcript variant X3	-1.50744	8.12962e-224	5.33988e-221
GeneID:109320045	RPS6KA2	gene=RPS6KA2;model_evidence=Supporting evidence includes similarity to: 19 Proteins%2C and 100%25 coverage of the annotated genomic feature by RNAseq alignments%2C including 33 samples with support for all annotated introns;product=ribosomal protein S6 kinase A2%2C transcript variant X2	-1.49961	1.39509e-10	1.03512e-09
GeneID:109317908	LOC109317908	gene=LOC109317908;model_evidence=Supporting evidence includes similarity to: 100%25 coverage of the annotated genomic feature by RNAseq alignments%2C including 18 samples with support for all annotated introns;product=uncharacterized LOC109317908	-1.49666	5.47996e-07	2.67252e-06
GeneID:109324044	DNTT	gene=DNTT;model_evidence=Supporting evidence includes similarity to: 1 Protein%2C and 100%25 coverage of the annotated genomic feature by RNAseq alignments%2C including 38 samples with support for all annotated introns;product=DNA nucleotidylexotransferase%2C transcript variant X4	-1.48983	0.00102548	0.00290335
GeneID:109323077	DPP10	gene=DPP10;model_evidence=Supporting evidence includes similarity to: 27 Proteins%2C and 100%25 coverage of the annotated genomic feature by RNAseq alignments%2C including 18 samples with support for all annotated introns;product=dipeptidyl peptidase like 10	-1.48938	0.00117388	0.00328476
GeneID:109311349	HDAC11	gene=HDAC11;model_evidence=Supporting evidence includes similarity to: 3 Proteins%2C and 100%25 coverage of the annotated genomic feature by RNAseq alignments%2C including 43 samples with support for all annotated introns;product=histone deacetylase 11%2C transcript variant X2	-1.4874	1.11918e-60	6.4664e-59
GeneID:109308508	ADAM22	gene=ADAM22;model_evidence=Supporting evidence includes similarity to: 3 Proteins%2C and 100%25 coverage of the annotated genomic feature by RNAseq alignments%2C including 7 samples with support for all annotated introns;partial=true;product=ADAM metallopeptidase domain 22;start_range=.,38294309	-1.48485	1.05261e-08	6.3646e-08
GeneID:109320097	CNKSR3	gene=CNKSR3;model_evidence=Supporting evidence includes similarity to: 7 Proteins%2C and 100%25 coverage of the annotated genomic feature by RNAseq alignments%2C including 96 samples with support for all annotated introns;product=CNKSR family member 3	-1.48032	1.88962e-148	5.35964e-146
GeneID:109322066	TMEM71	gene=TMEM71;model_evidence=Supporting evidence includes similarity to: 1 Protein%2C and 100%25 coverage of the annotated genomic feature by RNAseq alignments%2C including 1 sample with support for all annotated introns;product=transmembrane protein 71	-1.4705	2.35659e-46	9.36633e-45
GeneID:109308828	LOC109308828	gene=LOC109308828;model_evidence=Supporting evidence includes similarity to: 6 Proteins%2C and 100%25 coverage of the annotated genomic feature by RNAseq alignments%2C including 4 samples with support for all annotated introns;product=sterile alpha motif domain-containing protein 9-like%2C transcript variant X1	-1.46543	1.48395e-129	3.03602e-127
GeneID:109321373	ANO1	gene=ANO1;model_evidence=Supporting evidence includes similarity to: 2 Proteins%2C and 100%25 coverage of the annotated genomic feature by RNAseq alignments%2C including 12 samples with support for all annotated introns;product=anoctamin 1%2C transcript variant X3	-1.46271	1.18482e-98	1.34423e-96
GeneID:109320649	ESR2	gene=ESR2;model_evidence=Supporting evidence includes similarity to: 33 Proteins%2C and 100%25 coverage of the annotated genomic feature by RNAseq alignments;product=estrogen receptor 2	-1.45099	3.33779e-95	3.50047e-93
GeneID:109312098	RSAD2	gene=RSAD2;model_evidence=Supporting evidence includes similarity to: 16 Proteins%2C and 94%25 coverage of the annotated genomic feature by RNAseq alignments;product=radical S-adenosyl methionine domain containing 2	-1.44405	6.97292e-275	1.24317e-271
GeneID:109306189	LOC109306189	gene=LOC109306189;model_evidence=Supporting evidence includes similarity to: 3 Proteins%2C and 100%25 coverage of the annotated genomic feature by RNAseq alignments%2C including 19 samples with support for all annotated introns;product=lysozyme g-like%2C transcript variant X1	-1.44203	1.10249e-11	9.08791e-11
GeneID:109320007	TRIM67	gene=TRIM67;model_evidence=Supporting evidence includes similarity to: 4 Proteins%2C and 99%25 coverage of the annotated genomic feature by RNAseq alignments%2C including 1 sample with support for all annotated introns;product=tripartite motif containing 67%2C transcript variant X2	-1.42739	2.98073e-09	1.92644e-08
GeneID:109310366	COLQ	gene=COLQ;model_evidence=Supporting evidence includes similarity to: 1 Protein%2C and 100%25 coverage of the annotated genomic feature by RNAseq alignments%2C including 15 samples with support for all annotated introns;product=collagen like tail subunit of asymmetric acetylcholinesterase%2C transcript variant X1	-1.4246	6.46992e-07	3.12479e-06
GeneID:109314839	VWA3A	gene=VWA3A;model_evidence=Supporting evidence includes similarity to: 5 Proteins%2C and 100%25 coverage of the annotated genomic feature by RNAseq alignments%2C including 4 samples with support for all annotated introns;product=von Willebrand factor A domain containing 3A%2C transcript variant X2	-1.41896	2.33397e-41	8.15907e-40
GeneID:109317671	NUAK2	gene=NUAK2;model_evidence=Supporting evidence includes similarity to: 2 Proteins%2C and 92%25 coverage of the annotated genomic feature by RNAseq alignments%2C including 99 samples with support for all annotated introns;product=NUAK family kinase 2	-1.41068	2.98201e-33	8.10794e-32
GeneID:109321299	GANC	gene=GANC;model_evidence=Supporting evidence includes similarity to: 8 Proteins%2C and 100%25 coverage of the annotated genomic feature by RNAseq alignments%2C including 12 samples with support for all annotated introns;product=glucosidase alpha%2C neutral C%2C transcript variant X1	-1.40773	5.09297e-08	2.82742e-07
GeneID:109322171	LOC109322171	gene=LOC109322171;model_evidence=Supporting evidence includes similarity to: 1 Protein%2C and 100%25 coverage of the annotated genomic feature by RNAseq alignments%2C including 22 samples with support for all annotated introns;product=octopamine receptor-like%2C transcript variant X1	-1.406	6.40698e-05	0.000226015
GeneID:109313935	LOC109313935	gene=LOC109313935;model_evidence=Supporting evidence includes similarity to: 24 Proteins%2C and 100%25 coverage of the annotated genomic feature by RNAseq alignments%2C including 9 samples with support for all annotated introns;product=torsin-1A-like	-1.40327	3.26001e-33	8.80626e-32
GeneID:109320555	TP53INP1	gene=TP53INP1;model_evidence=Supporting evidence includes similarity to: 8 Proteins%2C and 100%25 coverage of the annotated genomic feature by RNAseq alignments%2C including 46 samples with support for all annotated introns;product=tumor protein p53 inducible nuclear protein 1%2C transcript variant X1	-1.40244	7.60575e-163	2.49789e-160
GeneID:109310704	ZNF469	gene=ZNF469;model_evidence=Supporting evidence includes similarity to: 2 Proteins%2C and 99%25 coverage of the annotated genomic feature by RNAseq alignments%2C including 6 samples with support for all annotated introns;product=zinc finger protein 469	-1.39843	2.04993e-83	1.74035e-81
GeneID:109315058	LOC109315058	gene=LOC109315058;model_evidence=Supporting evidence includes similarity to: 3 Proteins%2C and 100%25 coverage of the annotated genomic feature by RNAseq alignments;product=52 kDa repressor of the inhibitor of the protein kinase-like	-1.39718	3.04359e-122	5.42628e-120
GeneID:109321796	LOC109321796	gene=LOC109321796;model_evidence=Supporting evidence includes similarity to: 6 Proteins%2C and 61%25 coverage of the annotated genomic feature by RNAseq alignments	-1.39375	2.12889e-11	1.713e-10
GeneID:109320750	IGSF22	gene=IGSF22;model_evidence=Supporting evidence includes similarity to: 1 Protein%2C and 80%25 coverage of the annotated genomic feature by RNAseq alignments;product=immunoglobulin superfamily member 22	-1.39294	0.000281535	0.000889034
GeneID:109320439	CDH17	gene=CDH17;model_evidence=Supporting evidence includes similarity to: 3 Proteins%2C and 100%25 coverage of the annotated genomic feature by RNAseq alignments%2C including 1 sample with support for all annotated introns;product=cadherin 17	-1.39071	7.06891e-24	1.24605e-22
GeneID:109306069	LOC109306069	gene=LOC109306069;model_evidence=Supporting evidence includes similarity to: 6 Proteins%2C and 100%25 coverage of the annotated genomic feature by RNAseq alignments;product=5-beta-cholestane-3-alpha%2C7-alpha-diol 12-alpha-hydroxylase	-1.38852	2.42135e-10	1.76509e-09
GeneID:109317777	PRICKLE4	gene=PRICKLE4;model_evidence=Supporting evidence includes similarity to: 100%25 coverage of the annotated genomic feature by RNAseq alignments%2C including 40 samples with support for all annotated introns;product=prickle planar cell polarity protein 4%2C transcript variant X1	-1.38843	3.1362e-21	4.83804e-20
GeneID:109324895	THEG	gene=THEG;model_evidence=Supporting evidence includes similarity to: 1 Protein%2C and 100%25 coverage of the annotated genomic feature by RNAseq alignments%2C including 1 sample with support for all annotated introns;product=theg spermatid protein	-1.38695	8.44185e-08	4.57465e-07
GeneID:109315446	TMTC2	gene=TMTC2;model_evidence=Supporting evidence includes similarity to: 10 Proteins%2C and 100%25 coverage of the annotated genomic feature by RNAseq alignments%2C including 72 samples with support for all annotated introns;product=transmembrane and tetratricopeptide repeat containing 2%2C transcript variant X1	-1.38181	1.41377e-162	4.52405e-160
GeneID:109315587	NRCAM	gene=NRCAM;model_evidence=Supporting evidence includes similarity to: 1 Protein%2C and 100%25 coverage of the annotated genomic feature by RNAseq alignments%2C including 1 sample with support for all annotated introns;product=neuronal cell adhesion molecule%2C transcript variant X1	-1.3788	0.000196785	0.000637063
GeneID:109309520	LOC109309520	gene=LOC109309520;model_evidence=Supporting evidence includes similarity to: 100%25 coverage of the annotated genomic feature by RNAseq alignments%2C including 15 samples with support for all annotated introns;product=uncharacterized LOC109309520	-1.37687	0.000126019	0.000422093
GeneID:109316013	BEND7	gene=BEND7;model_evidence=Supporting evidence includes similarity to: 4 Proteins%2C and 98%25 coverage of the annotated genomic feature by RNAseq alignments;product=BEN domain containing 7	-1.3719	8.51909e-49	3.70447e-47
GeneID:109310612	LOC109310612	gene=LOC109310612;model_evidence=Supporting evidence includes similarity to: 18 Proteins%2C and 100%25 coverage of the annotated genomic feature by RNAseq alignments%2C including 55 samples with support for all annotated introns;product=fatty acyl-CoA hydrolase precursor%2C medium chain-like	-1.3676	1.43386e-15	1.59346e-14
GeneID:109316442	TUBA8	gene=TUBA8;model_evidence=Supporting evidence includes similarity to: 217 Proteins%2C and 100%25 coverage of the annotated genomic feature by RNAseq alignments%2C including 45 samples with support for all annotated introns;product=tubulin alpha 8	-1.36759	4.53526e-12	3.84773e-11
GeneID:109306204	LOC109306204	gene=LOC109306204;model_evidence=Supporting evidence includes similarity to: 92 Proteins%2C and 100%25 coverage of the annotated genomic feature by RNAseq alignments%2C including 2 samples with support for all annotated introns;product=histone H2A-beta%2C sperm-like	-1.36709	5.40555e-12	4.55511e-11
GeneID:109310154	LOC109310154	gene=LOC109310154;model_evidence=Supporting evidence includes similarity to: 100%25 coverage of the annotated genomic feature by RNAseq alignments%2C including 15 samples with support for all annotated introns;product=uncharacterized LOC109310154%2C transcript variant X1	-1.36669	4.07595e-05	0.000148476
GeneID:109306193	LOC109306193	gene=LOC109306193;model_evidence=Supporting evidence includes similarity to: 100%25 coverage of the annotated genomic feature by RNAseq alignments%2C including 7 samples with support for all annotated introns;product=lysozyme g-like	-1.36307	0.00038065	0.00117587
GeneID:109324230	COL17A1	gene=COL17A1;model_evidence=Supporting evidence includes similarity to: 1 Protein%2C and 99%25 coverage of the annotated genomic feature by RNAseq alignments;product=collagen type XVII alpha 1 chain	-1.36071	8.79575e-17	1.05549e-15
GeneID:109311070	LOC109311070	gene=LOC109311070;model_evidence=Supporting evidence includes similarity to: 12 Proteins%2C and 100%25 coverage of the annotated genomic feature by RNAseq alignments%2C including 35 samples with support for all annotated introns;product=protein FAM46D-like	-1.35465	1.34073e-31	3.42173e-30
GeneID:109324935	LOC109324935	gene=LOC109324935;model_evidence=Supporting evidence includes similarity to: 7 Proteins%2C and 100%25 coverage of the annotated genomic feature by RNAseq alignments%2C including 2 samples with support for all annotated introns;product=tyrosine-protein kinase ZAP-70	-1.35399	1.15353e-26	2.36777e-25
GeneID:109313797	LOC109313797	gene=LOC109313797;model_evidence=Supporting evidence includes similarity to: 17 Proteins%2C and 100%25 coverage of the annotated genomic feature by RNAseq alignments%2C including 30 samples with support for all annotated introns;product=ectonucleoside triphosphate diphosphohydrolase 8-like	-1.35335	5.95658e-14	5.91393e-13
GeneID:109319597	EML6	gene=EML6;model_evidence=Supporting evidence includes similarity to: 2 Proteins%2C and 100%25 coverage of the annotated genomic feature by RNAseq alignments%2C including 1 sample with support for all annotated introns;product=echinoderm microtubule associated protein like 6%2C transcript variant X3	-1.35331	5.78501e-88	5.26985e-86
GeneID:109324007	LOC109324007	gene=LOC109324007;model_evidence=Supporting evidence includes similarity to: 16 Proteins%2C and 100%25 coverage of the annotated genomic feature by RNAseq alignments%2C including 49 samples with support for all annotated introns;product=interferon-induced protein with tetratricopeptide repeats 5-like	-1.35297	5.97587e-161	1.86447e-158
GeneID:109320334	LOC109320334	gene=LOC109320334;model_evidence=Supporting evidence includes similarity to: 100%25 coverage of the annotated genomic feature by RNAseq alignments%2C including 44 samples with support for all annotated introns;product=uncharacterized LOC109320334	-1.35239	0.000152706	0.000506045
GeneID:109313720	COL4A6	gene=COL4A6;model_evidence=Supporting evidence includes similarity to: 27 Proteins%2C and 100%25 coverage of the annotated genomic feature by RNAseq alignments%2C including 14 samples with support for all annotated introns;product=collagen type IV alpha 6 chain%2C transcript variant X1	-1.35149	2.82972e-15	3.09238e-14
GeneID:109306739	LOC109306739	gene=LOC109306739;model_evidence=Supporting evidence includes similarity to: 12 Proteins%2C and 100%25 coverage of the annotated genomic feature by RNAseq alignments%2C including 116 samples with support for all annotated introns;product=inhibitor of apoptosis protein-like	-1.34573	2.53064e-249	2.87113e-246
GeneID:109314464	DNAH5	gene=DNAH5;model_evidence=Supporting evidence includes similarity to: 4 Proteins%2C and 100%25 coverage of the annotated genomic feature by RNAseq alignments%2C including 2 samples with support for all annotated introns;product=dynein axonemal heavy chain 5%2C transcript variant X2	-1.34512	1.14003e-13	1.10206e-12
GeneID:109315302	KLHL24	gene=KLHL24;model_evidence=Supporting evidence includes similarity to: 14 Proteins%2C and 100%25 coverage of the annotated genomic feature by RNAseq alignments%2C including 59 samples with support for all annotated introns;product=kelch like family member 24%2C transcript variant X1	-1.34248	7.28722e-43	2.6592e-41
GeneID:109312145	GPRC6A	gene=GPRC6A;model_evidence=Supporting evidence includes similarity to: 5 Proteins;product=G protein-coupled receptor class C group 6 member A	-1.34238	6.36783e-05	0.000224747
GeneID:109319943	LOC109319943	gene=LOC109319943;model_evidence=Supporting evidence includes similarity to: 100%25 coverage of the annotated genomic feature by RNAseq alignments%2C including 27 samples with support for all annotated introns;product=uncharacterized LOC109319943%2C transcript variant X2	-1.33988	1.27827e-06	5.92598e-06
GeneID:109306734	LOC109306734	gene=LOC109306734;model_evidence=Supporting evidence includes similarity to: 25 Proteins%2C and 74%25 coverage of the annotated genomic feature by RNAseq alignments;product=interstitial collagenase-like	-1.33907	1.84898e-06	8.31843e-06
GeneID:109316441	USP18	gene=USP18;model_evidence=Supporting evidence includes similarity to: 11 Proteins%2C and 100%25 coverage of the annotated genomic feature by RNAseq alignments%2C including 6 samples with support for all annotated introns;product=ubiquitin specific peptidase 18	-1.33342	9.62317e-122	1.69151e-119
GeneID:109308464	CCDC39	gene=CCDC39;model_evidence=Supporting evidence includes similarity to: 7 Proteins%2C and 100%25 coverage of the annotated genomic feature by RNAseq alignments%2C including 71 samples with support for all annotated introns;product=coiled-coil domain containing 39	-1.3265	1.78467e-93	1.78182e-91
GeneID:109319076	PLB1	gene=PLB1;model_evidence=Supporting evidence includes similarity to: 84%25 coverage of the annotated genomic feature by RNAseq alignments;product=phospholipase B1	-1.32236	5.17632e-28	1.13934e-26
GeneID:109313762	LOC109313762	gene=LOC109313762;model_evidence=Supporting evidence includes similarity to: 100%25 coverage of the annotated genomic feature by RNAseq alignments%2C including 7 samples with support for all annotated introns;product=uncharacterized LOC109313762	-1.31933	3.17065e-06	1.36872e-05
GeneID:109307251	LOC109307251	gene=LOC109307251;model_evidence=Supporting evidence includes similarity to: 100%25 coverage of the annotated genomic feature by RNAseq alignments;product=hornerin-like	-1.31706	0.0025743	0.00671557
GeneID:109321277	LOC109321277	gene=LOC109321277;model_evidence=Supporting evidence includes similarity to: 4 Proteins%2C and 100%25 coverage of the annotated genomic feature by RNAseq alignments%2C including 24 samples with support for all annotated introns;product=formin-like	-1.31678	0.00232965	0.00612472
GeneID:109316215	LOC109316215	gene=LOC109316215;model_evidence=Supporting evidence includes similarity to: 28 Proteins%2C and 100%25 coverage of the annotated genomic feature by RNAseq alignments%2C including 2 samples with support for all annotated introns;product=zinc finger protein RFP-like	-1.3135	6.95334e-104	8.67777e-102
GeneID:109321395	TMEM86A	gene=TMEM86A;model_evidence=Supporting evidence includes similarity to: 6 Proteins%2C and 100%25 coverage of the annotated genomic feature by RNAseq alignments%2C including 39 samples with support for all annotated introns;product=transmembrane protein 86A	-1.31112	1.62833e-05	6.29541e-05
GeneID:109316921	COL26A1	gene=COL26A1;model_evidence=Supporting evidence includes similarity to: 1 Protein%2C and 94%25 coverage of the annotated genomic feature by RNAseq alignments;product=collagen type XXVI alpha 1 chain	-1.31069	0.000927212	0.00264693
GeneID:109315541	RASSF3	gene=RASSF3;model_evidence=Supporting evidence includes similarity to: 9 Proteins%2C and 100%25 coverage of the annotated genomic feature by RNAseq alignments%2C including 73 samples with support for all annotated introns;product=Ras association domain family member 3%2C transcript variant X1	-1.30855	1.04676e-46	4.24141e-45
GeneID:109318206	IRF7	gene=IRF7;model_evidence=Supporting evidence includes similarity to: 6 Proteins%2C and 100%25 coverage of the annotated genomic feature by RNAseq alignments%2C including 2 samples with support for all annotated introns;product=interferon regulatory factor 7	-1.30768	1.38154e-142	3.31571e-140
GeneID:109320264	ARL5C	gene=ARL5C;model_evidence=Supporting evidence includes similarity to: 19 Proteins%2C and 100%25 coverage of the annotated genomic feature by RNAseq alignments%2C including 115 samples with support for all annotated introns;product=ADP ribosylation factor like GTPase 5C	-1.30237	2.11894e-64	1.32886e-62
GeneID:109320187	TNFAIP3	gene=TNFAIP3;model_evidence=Supporting evidence includes similarity to: 1 Protein%2C and 100%25 coverage of the annotated genomic feature by RNAseq alignments%2C including 17 samples with support for all annotated introns;product=TNF alpha induced protein 3%2C transcript variant X1	-1.29775	2.53025e-185	1.05258e-182
GeneID:109308935	LOC109308935	gene=LOC109308935;model_evidence=Supporting evidence includes similarity to: 4 Proteins%2C and 100%25 coverage of the annotated genomic feature by RNAseq alignments%2C including 31 samples with support for all annotated introns;product=C2 calcium-dependent domain-containing protein 4C-like	-1.29186	5.5832e-104	7.03821e-102
GeneID:109319712	ATF3	gene=ATF3;model_evidence=Supporting evidence includes similarity to: 15 Proteins%2C and 100%25 coverage of the annotated genomic feature by RNAseq alignments%2C including 43 samples with support for all annotated introns;product=activating transcription factor 3	-1.28091	9.00543e-168	3.12188e-165
GeneID:109317814	ADCYAP1	gene=ADCYAP1;model_evidence=Supporting evidence includes similarity to: 9 Proteins%2C and 100%25 coverage of the annotated genomic feature by RNAseq alignments%2C including 47 samples with support for all annotated introns;product=adenylate cyclase activating polypeptide 1	-1.27861	2.77008e-30	6.69974e-29
GeneID:109310425	PARD6A	gene=PARD6A;model_evidence=Supporting evidence includes similarity to: 20 Proteins%2C and 100%25 coverage of the annotated genomic feature by RNAseq alignments%2C including 79 samples with support for all annotated introns;product=par-6 family cell polarity regulator alpha	-1.27677	1.77972e-05	6.83882e-05
GeneID:109322329	TNIP2	gene=TNIP2;model_evidence=Supporting evidence includes similarity to: 2 Proteins%2C and 100%25 coverage of the annotated genomic feature by RNAseq alignments%2C including 48 samples with support for all annotated introns;product=TNFAIP3 interacting protein 2	-1.27624	7.69554e-112	1.17122e-109
GeneID:109319833	DNAH8	gene=DNAH8;model_evidence=Supporting evidence includes similarity to: 6 Proteins%2C and 87%25 coverage of the annotated genomic feature by RNAseq alignments;product=dynein axonemal heavy chain 8	-1.27509	0.00140539	0.00386752
GeneID:109320857	LRRC74A	gene=LRRC74A;model_evidence=Supporting evidence includes similarity to: 4 Proteins%2C and 83%25 coverage of the annotated genomic feature by RNAseq alignments;product=leucine rich repeat containing 74A	-1.27176	1.67088e-08	9.78538e-08
GeneID:109316017	IL15RA	gene=IL15RA;model_evidence=Supporting evidence includes similarity to: 87%25 coverage of the annotated genomic feature by RNAseq alignments;product=interleukin 15 receptor subunit alpha	-1.26629	6.72666e-32	1.73807e-30
GeneID:109319069	DNAH14	gene=DNAH14;model_evidence=Supporting evidence includes similarity to: 2 Proteins%2C and 91%25 coverage of the annotated genomic feature by RNAseq alignments;partial=true;product=dynein axonemal heavy chain 14;start_range=.,70423840	-1.26465	2.35518e-05	8.86389e-05
GeneID:109311317	ERC2	gene=ERC2;model_evidence=Supporting evidence includes similarity to: 1 Protein%2C and 100%25 coverage of the annotated genomic feature by RNAseq alignments%2C including 1 sample with support for all annotated introns;product=ELKS/RAB6-interacting/CAST family member 2%2C transcript variant X2	-1.2612	0.00297658	0.0076546
GeneID:109315331	LOC109315331	gene=LOC109315331;model_evidence=Supporting evidence includes similarity to: 5 Proteins%2C and 100%25 coverage of the annotated genomic feature by RNAseq alignments%2C including 9 samples with support for all annotated introns;product=ovotransferrin-like%2C transcript variant X3	-1.26072	0.00290819	0.00749417
GeneID:109321571	SLC1A2	gene=SLC1A2;model_evidence=Supporting evidence includes similarity to: 36 Proteins%2C and 100%25 coverage of the annotated genomic feature by RNAseq alignments%2C including 7 samples with support for all annotated introns;product=solute carrier family 1 member 2	-1.24844	5.86478e-15	6.24509e-14
GeneID:109308442	TNFSF10	gene=TNFSF10;model_evidence=Supporting evidence includes similarity to: 10 Proteins%2C and 100%25 coverage of the annotated genomic feature by RNAseq alignments%2C including 97 samples with support for all annotated introns;product=tumor necrosis factor superfamily member 10	-1.24511	2.48544e-209	1.34862e-206
GeneID:109310825	NEK10	gene=NEK10;model_evidence=Supporting evidence includes similarity to: 7 Proteins%2C and 99%25 coverage of the annotated genomic feature by RNAseq alignments;product=NIMA related kinase 10	-1.24307	0.000295796	0.000929857
GeneID:109323681	LOC109323681	gene=LOC109323681;model_evidence=Supporting evidence includes similarity to: 4 Proteins%2C and 100%25 coverage of the annotated genomic feature by RNAseq alignments%2C including 7 samples with support for all annotated introns;product=programmed cell death 1 ligand 1-like	-1.23827	3.85354e-119	6.24574e-117
GeneID:109323061	SMARCAL1	gene=SMARCAL1;model_evidence=Supporting evidence includes similarity to: 4 Proteins%2C and 100%25 coverage of the annotated genomic feature by RNAseq alignments%2C including 1 sample with support for all annotated introns;product=SWI/SNF related%2C matrix associated%2C actin dependent regulator of chromatin%2C subfamily a like 1%2C transcript variant X2	-1.23689	4.10174e-133	8.8258e-131
GeneID:109315483	KCNC2	gene=KCNC2;model_evidence=Supporting evidence includes similarity to: 5 Proteins%2C and 97%25 coverage of the annotated genomic feature by RNAseq alignments%2C including 3 samples with support for all annotated introns;product=potassium voltage-gated channel subfamily C member 2	-1.23465	2.76258e-15	3.0243e-14
GeneID:109310290	LOC109310290	gene=LOC109310290;model_evidence=Supporting evidence includes similarity to: 28 Proteins%2C and 100%25 coverage of the annotated genomic feature by RNAseq alignments;product=neuropeptide Y receptor type 6-like	-1.21838	4.77385e-12	4.04465e-11
GeneID:109308349	IGSF10	gene=IGSF10;model_evidence=Supporting evidence includes similarity to: 8 Proteins%2C and 100%25 coverage of the annotated genomic feature by RNAseq alignments%2C including 21 samples with support for all annotated introns;product=immunoglobulin superfamily member 10%2C transcript variant X1	-1.21465	4.95303e-38	1.58092e-36
GeneID:109322549	KIF5C	gene=KIF5C;model_evidence=Supporting evidence includes similarity to: 10 Proteins%2C and 97%25 coverage of the annotated genomic feature by RNAseq alignments;product=kinesin family member 5C	-1.21389	1.94279e-06	8.69343e-06
GeneID:109316250	C3AR1	gene=C3AR1;model_evidence=Supporting evidence includes similarity to: 15 Proteins%2C and 100%25 coverage of the annotated genomic feature by RNAseq alignments%2C including 21 samples with support for all annotated introns;product=complement C3a receptor 1	-1.21273	2.02102e-08	1.16987e-07
GeneID:109309532	PRKG2	gene=PRKG2;model_evidence=Supporting evidence includes similarity to: 8 Proteins%2C and 100%25 coverage of the annotated genomic feature by RNAseq alignments%2C including 3 samples with support for all annotated introns;product=protein kinase%2C cGMP-dependent%2C type II	-1.21233	7.69989e-06	3.12706e-05
GeneID:109313841	LOC109313841	gene=LOC109313841;model_evidence=Supporting evidence includes similarity to: 1 Protein%2C and 100%25 coverage of the annotated genomic feature by RNAseq alignments%2C including 23 samples with support for all annotated introns;product=collagen alpha-1(I) chain-like	-1.21065	0.00364173	0.00916305
GeneID:109319937	LOC109319937	gene=LOC109319937;model_evidence=Supporting evidence includes similarity to: 100%25 coverage of the annotated genomic feature by RNAseq alignments%2C including 28 samples with support for all annotated introns;product=uncharacterized LOC109319937	-1.20259	0.000329647	0.00102901
GeneID:109318764	LOC109318764	gene=LOC109318764;model_evidence=Supporting evidence includes similarity to: 4 Proteins%2C and 100%25 coverage of the annotated genomic feature by RNAseq alignments%2C including 81 samples with support for all annotated introns;product=1%2C25-dihydroxyvitamin D(3) 24-hydroxylase%2C mitochondrial	-1.19115	2.20871e-08	1.27144e-07
GeneID:109315132	LOC109315132	gene=LOC109315132;model_evidence=Supporting evidence includes similarity to: 100%25 coverage of the annotated genomic feature by RNAseq alignments%2C including 2 samples with support for all annotated introns;product=uncharacterized LOC109315132%2C transcript variant X1	-1.19	0.000163479	0.0005386
GeneID:109307420	MAP3K8	gene=MAP3K8;model_evidence=Supporting evidence includes similarity to: 1 Protein%2C and 100%25 coverage of the annotated genomic feature by RNAseq alignments%2C including 16 samples with support for all annotated introns;product=mitogen-activated protein kinase kinase kinase 8%2C transcript variant X1	-1.18976	5.08163e-29	1.16152e-27
GeneID:109309373	TIFA	gene=TIFA;model_evidence=Supporting evidence includes similarity to: 5 Proteins%2C and 100%25 coverage of the annotated genomic feature by RNAseq alignments%2C including 13 samples with support for all annotated introns;product=TRAF interacting protein with forkhead associated domain	-1.188	2.08108e-07	1.07189e-06
GeneID:109323572	CDO1	gene=CDO1;model_evidence=Supporting evidence includes similarity to: 17 Proteins%2C and 100%25 coverage of the annotated genomic feature by RNAseq alignments%2C including 125 samples with support for all annotated introns;product=cysteine dioxygenase type 1	-1.18709	6.57686e-07	3.17521e-06
GeneID:109312555	UNC5B	gene=UNC5B;model_evidence=Supporting evidence includes similarity to: 7 Proteins%2C and 100%25 coverage of the annotated genomic feature by RNAseq alignments%2C including 53 samples with support for all annotated introns;partial=true;product=unc-5 netrin receptor B	-1.18667	2.16014e-14	2.21699e-13
GeneID:109323075	MAP3K14	gene=MAP3K14;model_evidence=Supporting evidence includes similarity to: 3 Proteins%2C and 100%25 coverage of the annotated genomic feature by RNAseq alignments%2C including 14 samples with support for all annotated introns;product=mitogen-activated protein kinase kinase kinase 14	-1.18381	8.2252e-99	9.41748e-97
GeneID:109320287	LOC109320287	gene=LOC109320287;model_evidence=Supporting evidence includes similarity to: 24 Proteins%2C and 100%25 coverage of the annotated genomic feature by RNAseq alignments;product=zinc-binding protein A33-like	-1.18274	1.62394e-46	6.51665e-45
GeneID:109321384	DUSP8	gene=DUSP8;model_evidence=Supporting evidence includes similarity to: 10 Proteins%2C and 100%25 coverage of the annotated genomic feature by RNAseq alignments%2C including 47 samples with support for all annotated introns;product=dual specificity phosphatase 8%2C transcript variant X1	-1.18262	2.43338e-134	5.52156e-132
GeneID:109324176	CPEB3	gene=CPEB3;model_evidence=Supporting evidence includes similarity to: 5 Proteins%2C and 100%25 coverage of the annotated genomic feature by RNAseq alignments%2C including 28 samples with support for all annotated introns;product=cytoplasmic polyadenylation element binding protein 3%2C transcript variant X6	-1.18245	5.66667e-41	1.94821e-39
GeneID:109324107	2008-03-01	gene=MARCH8;model_evidence=Supporting evidence includes similarity to: 2 Proteins%2C and 100%25 coverage of the annotated genomic feature by RNAseq alignments%2C including 52 samples with support for all annotated introns;product=membrane associated ring-CH-type finger 8%2C transcript variant X1	-1.18092	2.68414e-54	1.32404e-52
GeneID:109312024	LOC109312024	gene=LOC109312024;model_evidence=Supporting evidence includes similarity to: 69 Proteins%2C and 100%25 coverage of the annotated genomic feature by RNAseq alignments%2C including 27 samples with support for all annotated introns;product=trace amine-associated receptor 1-like%2C transcript variant X2	-1.17775	0.00640441	0.015132
GeneID:109317634	LOC109317634	gene=LOC109317634;model_evidence=Supporting evidence includes similarity to: 40 Proteins%2C and 100%25 coverage of the annotated genomic feature by RNAseq alignments%2C including 6 samples with support for all annotated introns;product=E3 ubiquitin-protein ligase TRIM39-like	-1.17597	9.71697e-10	6.66307e-09
GeneID:109317578	PKP1	gene=PKP1;model_evidence=Supporting evidence includes similarity to: 4 Proteins%2C and 100%25 coverage of the annotated genomic feature by RNAseq alignments%2C including 24 samples with support for all annotated introns;product=plakophilin 1%2C transcript variant X2	-1.17499	1.41036e-05	5.5004e-05
GeneID:109307672	RXFP3	gene=RXFP3;model_evidence=Supporting evidence includes similarity to: 10 Proteins%2C and 98%25 coverage of the annotated genomic feature by RNAseq alignments;product=relaxin/insulin like family peptide receptor 3	-1.16652	3.43571e-24	6.14294e-23
GeneID:109312787	INHBA	gene=INHBA;model_evidence=Supporting evidence includes similarity to: 8 Proteins%2C and 100%25 coverage of the annotated genomic feature by RNAseq alignments%2C including 98 samples with support for all annotated introns;product=inhibin beta A subunit	-1.16532	6.66596e-59	3.64874e-57
GeneID:109311855	PNRC1	gene=PNRC1;model_evidence=Supporting evidence includes similarity to: 3 Proteins%2C and 100%25 coverage of the annotated genomic feature by RNAseq alignments%2C including 124 samples with support for all annotated introns;product=proline rich nuclear receptor coactivator 1	-1.16258	2.37328e-145	6.30183e-143
GeneID:109319750	DUSP10	gene=DUSP10;model_evidence=Supporting evidence includes similarity to: 9 Proteins%2C and 100%25 coverage of the annotated genomic feature by RNAseq alignments%2C including 71 samples with support for all annotated introns;product=dual specificity phosphatase 10	-1.15931	1.07307e-18	1.4604e-17
GeneID:109319287	T	gene=T;model_evidence=Supporting evidence includes similarity to: 8 Proteins%2C and 97%25 coverage of the annotated genomic feature by RNAseq alignments;product=T brachyury transcription factor	-1.15807	0.00347941	0.00879592
GeneID:109307098	LOC109307098	gene=LOC109307098;model_evidence=Supporting evidence includes similarity to: 100%25 coverage of the annotated genomic feature by RNAseq alignments%2C including 66 samples with support for all annotated introns;product=uncharacterized LOC109307098	-1.15735	3.06033e-92	3.03119e-90
GeneID:109308150	CUNH5orf30	gene=CUNH5orf30;model_evidence=Supporting evidence includes similarity to: 3 Proteins%2C and 100%25 coverage of the annotated genomic feature by RNAseq alignments%2C including 88 samples with support for all annotated introns;product=chromosome unknown C5orf30 homolog%2C transcript variant X3	-1.1555	5.41451e-43	1.98744e-41
GeneID:109309317	JADE1	gene=JADE1;model_evidence=Supporting evidence includes similarity to: 4 Proteins%2C and 100%25 coverage of the annotated genomic feature by RNAseq alignments%2C including 2 samples with support for all annotated introns;product=jade family PHD finger 1%2C transcript variant X5	-1.15354	7.68967e-108	1.0663e-105
GeneID:109316754	FAM109B	gene=FAM109B;model_evidence=Supporting evidence includes similarity to: 11 Proteins%2C and 100%25 coverage of the annotated genomic feature by RNAseq alignments%2C including 74 samples with support for all annotated introns;product=family with sequence similarity 109 member B%2C transcript variant X2	-1.15121	1.38752e-54	6.87153e-53
GeneID:109309790	IRF2	gene=IRF2;model_evidence=Supporting evidence includes similarity to: 3 Proteins%2C and 100%25 coverage of the annotated genomic feature by RNAseq alignments%2C including 71 samples with support for all annotated introns;product=interferon regulatory factor 2%2C transcript variant X1	-1.15067	3.63952e-75	2.85668e-73
GeneID:109320843	LOC109320843	gene=LOC109320843;model_evidence=Supporting evidence includes similarity to: 100%25 coverage of the annotated genomic feature by RNAseq alignments%2C including 6 samples with support for all annotated introns;product=uncharacterized LOC109320843	-1.15043	3.02849e-15	3.3038e-14
GeneID:109315749	CCDC146	gene=CCDC146;model_evidence=Supporting evidence includes similarity to: 1 Protein%2C and 100%25 coverage of the annotated genomic feature by RNAseq alignments%2C including 13 samples with support for all annotated introns;product=coiled-coil domain containing 146	-1.15038	1.97829e-06	8.83014e-06
GeneID:109307218	PTGS2	gene=PTGS2;model_evidence=Supporting evidence includes similarity to: 6 Proteins%2C and 100%25 coverage of the annotated genomic feature by RNAseq alignments%2C including 53 samples with support for all annotated introns;product=prostaglandin-endoperoxide synthase 2	-1.14667	7.45221e-136	1.75478e-133
GeneID:109311993	NCOA7	gene=NCOA7;model_evidence=Supporting evidence includes similarity to: 14 Proteins%2C and 100%25 coverage of the annotated genomic feature by RNAseq alignments%2C including 82 samples with support for all annotated introns;product=nuclear receptor coactivator 7%2C transcript variant X1	-1.14665	1.01176e-96	1.08852e-94
GeneID:109311686	MYT1L	gene=MYT1L;model_evidence=Supporting evidence includes similarity to: 15 Proteins%2C and 100%25 coverage of the annotated genomic feature by RNAseq alignments%2C including 2 samples with support for all annotated introns;product=myelin transcription factor 1 like%2C transcript variant X5	-1.14511	2.08504e-07	1.07349e-06
GeneID:109310849	LOC109310849	gene=LOC109310849;model_evidence=Supporting evidence includes similarity to: 90%25 coverage of the annotated genomic feature by RNAseq alignments;product=uncharacterized LOC109310849	-1.13978	4.13278e-06	1.75791e-05
GeneID:109309046	GALK2	gene=GALK2;model_evidence=Supporting evidence includes similarity to: 5 Proteins%2C and 100%25 coverage of the annotated genomic feature by RNAseq alignments%2C including 105 samples with support for all annotated introns;product=galactokinase 2%2C transcript variant X1	-1.13855	5.31795e-06	2.21227e-05
GeneID:109308967	PPP1R9A	gene=PPP1R9A;model_evidence=Supporting evidence includes similarity to: 3 Proteins%2C and 100%25 coverage of the annotated genomic feature by RNAseq alignments%2C including 19 samples with support for all annotated introns;product=protein phosphatase 1 regulatory subunit 9A%2C transcript variant X3	-1.13844	0.0110017	0.0244962
GeneID:109320687	LOC109320687	gene=LOC109320687;model_evidence=Supporting evidence includes similarity to: 1 Protein%2C and 100%25 coverage of the annotated genomic feature by RNAseq alignments%2C including 4 samples with support for all annotated introns;product=leucine-rich repeat-containing protein 9-like%2C transcript variant X1	-1.13711	0.0012477	0.00346799
GeneID:109323154	MREG	gene=MREG;model_evidence=Supporting evidence includes similarity to: 5 Proteins%2C and 100%25 coverage of the annotated genomic feature by RNAseq alignments%2C including 35 samples with support for all annotated introns;product=melanoregulin	-1.13705	4.16812e-15	4.49984e-14
GeneID:109320550	LOC109320550	gene=LOC109320550;model_evidence=Supporting evidence includes similarity to: 88%25 coverage of the annotated genomic feature by RNAseq alignments;product=uncharacterized LOC109320550	-1.13494	1.56136e-13	1.48633e-12
GeneID:109309950	FAM196B	gene=FAM196B;model_evidence=Supporting evidence includes similarity to: 3 Proteins%2C and 100%25 coverage of the annotated genomic feature by RNAseq alignments%2C including 41 samples with support for all annotated introns;product=family with sequence similarity 196 member B	-1.13302	0.00874597	0.0200348
GeneID:109306092	LOC109306092	gene=LOC109306092;model_evidence=Supporting evidence includes similarity to: 100%25 coverage of the annotated genomic feature by RNAseq alignments%2C including 68 samples with support for all annotated introns;product=uncharacterized LOC109306092	-1.13255	6.10595e-06	2.51659e-05
GeneID:109313992	DBH	gene=DBH;model_evidence=Supporting evidence includes similarity to: 14 Proteins%2C and 100%25 coverage of the annotated genomic feature by RNAseq alignments%2C including 77 samples with support for all annotated introns;product=dopamine beta-hydroxylase	-1.13026	5.79715e-10	4.05541e-09
GeneID:109314994	RAB11FIP4	gene=RAB11FIP4;model_evidence=Supporting evidence includes similarity to: 5 Proteins%2C and 100%25 coverage of the annotated genomic feature by RNAseq alignments%2C including 11 samples with support for all annotated introns;product=RAB11 family interacting protein 4%2C transcript variant X3	-1.12931	1.27747e-16	1.51547e-15
GeneID:109313150	SLC13A3	gene=SLC13A3;model_evidence=Supporting evidence includes similarity to: 21 Proteins%2C and 100%25 coverage of the annotated genomic feature by RNAseq alignments%2C including 89 samples with support for all annotated introns;product=solute carrier family 13 member 3	-1.12894	0.00724743	0.016922
GeneID:109319079	GLP1R	gene=GLP1R;model_evidence=Supporting evidence includes similarity to: 15 Proteins%2C and 84%25 coverage of the annotated genomic feature by RNAseq alignments;product=glucagon like peptide 1 receptor	-1.1289	0.0071812	0.0167934
GeneID:109314384	TMEM51	gene=TMEM51;model_evidence=Supporting evidence includes similarity to: 2 Proteins%2C and 100%25 coverage of the annotated genomic feature by RNAseq alignments%2C including 2 samples with support for all annotated introns;product=transmembrane protein 51%2C transcript variant X1	-1.12691	9.86551e-43	3.58955e-41
GeneID:109309361	UGT8	gene=UGT8;model_evidence=Supporting evidence includes similarity to: 4 Proteins%2C and 100%25 coverage of the annotated genomic feature by RNAseq alignments%2C including 92 samples with support for all annotated introns;product=UDP glycosyltransferase 8	-1.12471	4.98359e-06	2.08483e-05
GeneID:109318205	LOC109318205	gene=LOC109318205;model_evidence=Supporting evidence includes similarity to: 1 Protein%2C and 100%25 coverage of the annotated genomic feature by RNAseq alignments;product=malignant fibrous histiocytoma-amplified sequence 1 homolog	-1.12409	7.2735e-18	9.44571e-17
GeneID:109320450	GEM	gene=GEM;model_evidence=Supporting evidence includes similarity to: 16 Proteins%2C and 100%25 coverage of the annotated genomic feature by RNAseq alignments%2C including 89 samples with support for all annotated introns;product=GTP binding protein overexpressed in skeletal muscle	-1.12284	5.53035e-101	6.57321e-99
GeneID:109306481	EPSTI1	gene=EPSTI1;model_evidence=Supporting evidence includes similarity to: 1 Protein%2C and 100%25 coverage of the annotated genomic feature by RNAseq alignments%2C including 71 samples with support for all annotated introns;product=epithelial stromal interaction 1%2C transcript variant X1	-1.12004	7.79127e-103	9.4403e-101
GeneID:109308836	LOC109308836	gene=LOC109308836;model_evidence=Supporting evidence includes similarity to: 27 Proteins%2C and 90%25 coverage of the annotated genomic feature by RNAseq alignments;product=zinc finger protein RFP-like	-1.11966	6.26978e-15	6.66498e-14
GeneID:109316460	CACNA2D4	gene=CACNA2D4;model_evidence=Supporting evidence includes similarity to: 2 Proteins%2C and 100%25 coverage of the annotated genomic feature by RNAseq alignments%2C including 10 samples with support for all annotated introns;product=calcium voltage-gated channel auxiliary subunit alpha2delta 4%2C transcript variant X2	-1.11831	0.00394786	0.00983813
GeneID:109316287	APOBEC1	gene=APOBEC1;model_evidence=Supporting evidence includes similarity to: 2 Proteins%2C and 100%25 coverage of the annotated genomic feature by RNAseq alignments%2C including 5 samples with support for all annotated introns;product=apolipoprotein B mRNA editing enzyme catalytic subunit 1%2C transcript variant X2	-1.11772	5.67214e-174	2.1451e-171
GeneID:109305451	CFAP47	gene=CFAP47;model_evidence=Supporting evidence includes similarity to: 2 Proteins%2C and 97%25 coverage of the annotated genomic feature by RNAseq alignments;product=cilia and flagella associated protein 47	-1.11727	4.73489e-07	2.32552e-06
GeneID:109318086	BCO2	gene=BCO2;model_evidence=Supporting evidence includes similarity to: 2 Proteins%2C and 100%25 coverage of the annotated genomic feature by RNAseq alignments%2C including 63 samples with support for all annotated introns;product=beta-carotene oxygenase 2%2C transcript variant X1	-1.11655	1.17764e-43	4.45362e-42
GeneID:109317073	LOC109317073	gene=LOC109317073;model_evidence=Supporting evidence includes similarity to: 16 Proteins%2C and 100%25 coverage of the annotated genomic feature by RNAseq alignments%2C including 56 samples with support for all annotated introns;product=tricarboxylate transport protein%2C mitochondrial-like	-1.11654	1.81557e-19	2.55162e-18
GeneID:109324580	LOC109324580	gene=LOC109324580;model_evidence=Supporting evidence includes similarity to: 1 Protein%2C and 100%25 coverage of the annotated genomic feature by RNAseq alignments%2C including 67 samples with support for all annotated introns;product=heme-binding protein 2-like	-1.11654	1.09648e-36	3.42101e-35
GeneID:109309036	TOPAZ1	gene=TOPAZ1;model_evidence=Supporting evidence includes similarity to: 3 Proteins%2C and 96%25 coverage of the annotated genomic feature by RNAseq alignments%2C including 5 samples with support for all annotated introns;product=testis and ovary specific PAZ domain containing 1	-1.11552	4.02661e-66	2.6173e-64
GeneID:109308833	LOC109308833	gene=LOC109308833;model_evidence=Supporting evidence includes similarity to: 49 Proteins%2C and 100%25 coverage of the annotated genomic feature by RNAseq alignments%2C including 12 samples with support for all annotated introns;product=zinc finger protein RFP-like	-1.10832	7.59899e-54	3.71904e-52
GeneID:109314476	ANGPTL7	gene=ANGPTL7;model_evidence=Supporting evidence includes similarity to: 11 Proteins%2C and 100%25 coverage of the annotated genomic feature by RNAseq alignments%2C including 11 samples with support for all annotated introns;product=angiopoietin like 7	-1.10776	0.0016892	0.0045769
GeneID:109322932	FTCD	gene=FTCD;model_evidence=Supporting evidence includes similarity to: 14 Proteins%2C and 100%25 coverage of the annotated genomic feature by RNAseq alignments%2C including 93 samples with support for all annotated introns;product=formimidoyltransferase cyclodeaminase%2C transcript variant X1	-1.10617	0.00145211	0.00398379
GeneID:109317909	LOC109317909	gene=LOC109317909;model_evidence=Supporting evidence includes similarity to: 100%25 coverage of the annotated genomic feature by RNAseq alignments%2C including 16 samples with support for all annotated introns	-1.10438	2.31258e-06	1.02235e-05
GeneID:109316282	NTF3	gene=NTF3;model_evidence=Supporting evidence includes similarity to: 11 Proteins%2C and 100%25 coverage of the annotated genomic feature by RNAseq alignments%2C including 48 samples with support for all annotated introns;product=neurotrophin 3%2C transcript variant X1	-1.10429	1.21465e-08	7.253e-08
GeneID:109306370	PTH1R	gene=PTH1R;model_evidence=Supporting evidence includes similarity to: 9 Proteins%2C and 100%25 coverage of the annotated genomic feature by RNAseq alignments%2C including 65 samples with support for all annotated introns;product=parathyroid hormone 1 receptor	-1.10111	1.28208e-06	5.93927e-06
GeneID:109314478	TNFRSF9	gene=TNFRSF9;model_evidence=Supporting evidence includes similarity to: 1 Protein%2C and 98%25 coverage of the annotated genomic feature by RNAseq alignments;product=TNF receptor superfamily member 9	-1.10024	3.58633e-27	7.53491e-26
GeneID:109318788	ZBP1	gene=ZBP1;model_evidence=Supporting evidence includes similarity to: 2 Proteins%2C and 100%25 coverage of the annotated genomic feature by RNAseq alignments%2C including 2 samples with support for all annotated introns;product=Z-DNA binding protein 1	-1.0973	7.52105e-52	3.52867e-50
GeneID:109308541	LOC109308541	gene=LOC109308541;model_evidence=Supporting evidence includes similarity to: 3 Proteins%2C and 100%25 coverage of the annotated genomic feature by RNAseq alignments;product=receptor-transporting protein 2-like	-1.09591	2.92058e-21	4.51099e-20
GeneID:109321123	LOC109321123	gene=LOC109321123;model_evidence=Supporting evidence includes similarity to: 12 Proteins%2C and 100%25 coverage of the annotated genomic feature by RNAseq alignments%2C including 1 sample with support for all annotated introns;product=NADH-cytochrome b5 reductase 2	-1.09453	0.0247696	0.0496505
GeneID:109324667	LOC109324667	gene=LOC109324667;model_evidence=Supporting evidence includes similarity to: 3 Proteins%2C and 100%25 coverage of the annotated genomic feature by RNAseq alignments%2C including 5 samples with support for all annotated introns;product=LIM homeobox transcription factor 1-alpha-like	-1.09349	3.8734e-09	2.47643e-08
GeneID:109318304	CISH	gene=CISH;model_evidence=Supporting evidence includes similarity to: 9 Proteins%2C and 100%25 coverage of the annotated genomic feature by RNAseq alignments%2C including 111 samples with support for all annotated introns;product=cytokine inducible SH2 containing protein	-1.09172	2.00061e-94	2.06343e-92
GeneID:109321518	ENPP2	gene=ENPP2;model_evidence=Supporting evidence includes similarity to: 17 Proteins%2C and 100%25 coverage of the annotated genomic feature by RNAseq alignments%2C including 105 samples with support for all annotated introns;product=ectonucleotide pyrophosphatase/phosphodiesterase 2%2C transcript variant X3	-1.09023	3.26807e-22	5.31062e-21
GeneID:109324602	LOC109324602	gene=LOC109324602;model_evidence=Supporting evidence includes similarity to: 9 Proteins%2C and 100%25 coverage of the annotated genomic feature by RNAseq alignments%2C including 23 samples with support for all annotated introns;product=mas-related G-protein coupled receptor member H-like	-1.0895	0.0154383	0.0329801
GeneID:109324261	RBM20	gene=RBM20;model_evidence=Supporting evidence includes similarity to: 4 Proteins%2C and 100%25 coverage of the annotated genomic feature by RNAseq alignments%2C including 2 samples with support for all annotated introns;product=RNA binding motif protein 20%2C transcript variant X1	-1.08744	1.58341e-44	6.11792e-43
GeneID:109324974	UMODL1	gene=UMODL1;model_evidence=Supporting evidence includes similarity to: 1 Protein%2C and 95%25 coverage of the annotated genomic feature by RNAseq alignments;product=uromodulin like 1	-1.08171	0.00553408	0.0132997
GeneID:109306691	ZC3H12C	gene=ZC3H12C;model_evidence=Supporting evidence includes similarity to: 11 Proteins%2C and 100%25 coverage of the annotated genomic feature by RNAseq alignments%2C including 11 samples with support for all annotated introns;product=zinc finger CCCH-type containing 12C%2C transcript variant X2	-1.07857	0.00301768	0.00775071
GeneID:109309010	MYO5A	gene=MYO5A;model_evidence=Supporting evidence includes similarity to: 6 Proteins%2C and 100%25 coverage of the annotated genomic feature by RNAseq alignments%2C including 17 samples with support for all annotated introns;product=myosin VA%2C transcript variant X10	-1.07854	2.27566e-41	7.97758e-40
GeneID:109319038	BMP2	gene=BMP2;model_evidence=Supporting evidence includes similarity to: 23 Proteins%2C and 97%25 coverage of the annotated genomic feature by RNAseq alignments;product=bone morphogenetic protein 2	-1.07822	2.06652e-58	1.12621e-56
GeneID:109310412	NLRC5	gene=NLRC5;model_evidence=Supporting evidence includes similarity to: 9 Proteins%2C and 100%25 coverage of the annotated genomic feature by RNAseq alignments%2C including 1 sample with support for all annotated introns;product=NLR family CARD domain containing 5	-1.07642	6.682e-31	1.65459e-29
GeneID:109323757	LOC109323757	gene=LOC109323757;model_evidence=Supporting evidence includes similarity to: 3 Proteins%2C and 100%25 coverage of the annotated genomic feature by RNAseq alignments%2C including 3 samples with support for all annotated introns;product=programmed cell death 1 ligand 2-like	-1.07061	2.88974e-38	9.27093e-37
GeneID:109306430	ACOD1	gene=ACOD1;model_evidence=Supporting evidence includes similarity to: 5 Proteins%2C and 100%25 coverage of the annotated genomic feature by RNAseq alignments%2C including 9 samples with support for all annotated introns;product=aconitate decarboxylase 1	-1.07027	6.86453e-71	4.95198e-69
GeneID:109319722	PROX1	gene=PROX1;model_evidence=Supporting evidence includes similarity to: 11 Proteins%2C and 100%25 coverage of the annotated genomic feature by RNAseq alignments%2C including 55 samples with support for all annotated introns;product=prospero homeobox 1%2C transcript variant X4	-1.06906	9.53252e-05	0.000325577
GeneID:109309480	LOC109309480	gene=LOC109309480;model_evidence=Supporting evidence includes similarity to: 1 Protein%2C and 100%25 coverage of the annotated genomic feature by RNAseq alignments%2C including 109 samples with support for all annotated introns;product=C-X-C motif chemokine 10-like	-1.06881	8.02399e-144	2.04366e-141
GeneID:109314985	LOC109314985	gene=LOC109314985;model_evidence=Supporting evidence includes similarity to: 13 Proteins%2C and 100%25 coverage of the annotated genomic feature by RNAseq alignments%2C including 28 samples with support for all annotated introns;product=E3 ubiquitin-protein ligase RNF135-like%2C transcript variant X1	-1.06828	5.33294e-113	8.42469e-111
GeneID:109316852	CD226	gene=CD226;model_evidence=Supporting evidence includes similarity to: 1 Protein%2C and 100%25 coverage of the annotated genomic feature by RNAseq alignments%2C including 1 sample with support for all annotated introns;product=CD226 molecule	-1.06583	5.93724e-20	8.57601e-19
GeneID:109317113	NOS2	gene=NOS2;model_evidence=Supporting evidence includes similarity to: 35 Proteins%2C and 100%25 coverage of the annotated genomic feature by RNAseq alignments%2C including 11 samples with support for all annotated introns;product=nitric oxide synthase 2%2C transcript variant X1	-1.06557	2.91883e-31	7.35899e-30
GeneID:109308374	VEPH1	gene=VEPH1;model_evidence=Supporting evidence includes similarity to: 2 Proteins%2C and 100%25 coverage of the annotated genomic feature by RNAseq alignments%2C including 77 samples with support for all annotated introns;product=ventricular zone expressed PH domain containing 1%2C transcript variant X10	-1.06505	3.30372e-41	1.14529e-39
GeneID:109318809	PHACTR3	gene=PHACTR3;model_evidence=Supporting evidence includes similarity to: 2 Proteins%2C and 100%25 coverage of the annotated genomic feature by RNAseq alignments%2C including 13 samples with support for all annotated introns;product=phosphatase and actin regulator 3%2C transcript variant X1	-1.06387	5.98951e-13	5.41267e-12
GeneID:109309007	FAM214A	gene=FAM214A;model_evidence=Supporting evidence includes similarity to: 4 Proteins%2C and 100%25 coverage of the annotated genomic feature by RNAseq alignments%2C including 91 samples with support for all annotated introns;product=family with sequence similarity 214 member A%2C transcript variant X2	-1.06176	3.71006e-44	1.42029e-42
GeneID:109322072	MXD4	gene=MXD4;model_evidence=Supporting evidence includes similarity to: 7 Proteins%2C and 100%25 coverage of the annotated genomic feature by RNAseq alignments%2C including 105 samples with support for all annotated introns;product=MAX dimerization protein 4%2C transcript variant X1	-1.05547	9.45423e-68	6.34349e-66
GeneID:109320292	LRRC3C	gene=LRRC3C;model_evidence=Supporting evidence includes similarity to: 8 Proteins%2C and 100%25 coverage of the annotated genomic feature by RNAseq alignments;product=leucine rich repeat containing 3C	-1.05257	2.06361e-05	7.847e-05
GeneID:109305829	B3GALT5	gene=B3GALT5;model_evidence=Supporting evidence includes similarity to: 23 Proteins%2C and 100%25 coverage of the annotated genomic feature by RNAseq alignments%2C including 22 samples with support for all annotated introns;product=beta-1%2C3-galactosyltransferase 5	-1.05064	0.000375757	0.00116277
GeneID:109308633	LOC109308633	gene=LOC109308633;model_evidence=Supporting evidence includes similarity to: 2 Proteins;product=protein ZBED8-like	-1.04858	0.00159489	0.00434779
GeneID:109315175	PIK3R5	gene=PIK3R5;model_evidence=Supporting evidence includes similarity to: 1 Protein%2C and 100%25 coverage of the annotated genomic feature by RNAseq alignments%2C including 27 samples with support for all annotated introns;product=phosphoinositide-3-kinase regulatory subunit 5	-1.04681	0.00302307	0.00776295
GeneID:109313885	SH2D3C	gene=SH2D3C;model_evidence=Supporting evidence includes similarity to: 18 Proteins%2C and 100%25 coverage of the annotated genomic feature by RNAseq alignments%2C including 32 samples with support for all annotated introns;product=SH2 domain containing 3C%2C transcript variant X1	-1.04568	0.00265284	0.00689738
GeneID:109320745	MUC5AC	gene=MUC5AC;model_evidence=Supporting evidence includes similarity to: 4 Proteins%2C and 99%25 coverage of the annotated genomic feature by RNAseq alignments;product=mucin 5AC%2C oligomeric mucus/gel-forming	-1.04415	0.00975254	0.0220661
GeneID:109316774	LOC109316774	gene=LOC109316774;model_evidence=Supporting evidence includes similarity to: 21 Proteins%2C and 100%25 coverage of the annotated genomic feature by RNAseq alignments%2C including 18 samples with support for all annotated introns;product=lysine--tRNA ligase-like%2C transcript variant X1	-1.04235	0.0146475	0.0314848
GeneID:109322359	LOC109322359	gene=LOC109322359;model_evidence=Supporting evidence includes similarity to: 100%25 coverage of the annotated genomic feature by RNAseq alignments%2C including 10 samples with support for all annotated introns;product=uncharacterized LOC109322359%2C transcript variant X2	-1.04211	0.0144408	0.0310941
GeneID:109313504	SOCS1	gene=SOCS1;model_evidence=Supporting evidence includes similarity to: 4 Proteins%2C and 100%25 coverage of the annotated genomic feature by RNAseq alignments;product=suppressor of cytokine signaling 1	-1.04057	6.28936e-58	3.39789e-56
GeneID:109323246	CD28	gene=CD28;model_evidence=Supporting evidence includes similarity to: 5 Proteins%2C and 100%25 coverage of the annotated genomic feature by RNAseq alignments%2C including 3 samples with support for all annotated introns;product=CD28 molecule	-1.03907	2.17611e-05	8.25468e-05
GeneID:109309371	ALPK1	gene=ALPK1;model_evidence=Supporting evidence includes similarity to: 6 Proteins%2C and 100%25 coverage of the annotated genomic feature by RNAseq alignments%2C including 5 samples with support for all annotated introns;product=alpha kinase 1%2C transcript variant X1	-1.0381	2.04475e-38	6.61101e-37
GeneID:109308864	LOC109308864	gene=LOC109308864;model_evidence=Supporting evidence includes similarity to: 3 Proteins%2C and 100%25 coverage of the annotated genomic feature by RNAseq alignments%2C including 20 samples with support for all annotated introns;product=collagen and calcium-binding EGF domain-containing protein 1-like	-1.03777	3.23533e-05	0.000119742
GeneID:109323613	GKAP1	gene=GKAP1;model_evidence=Supporting evidence includes similarity to: 1 Protein%2C and 100%25 coverage of the annotated genomic feature by RNAseq alignments%2C including 112 samples with support for all annotated introns;product=G kinase anchoring protein 1%2C transcript variant X1	-1.03002	1.50977e-12	1.31854e-11
GeneID:109320505	LOC109320505	gene=LOC109320505;model_evidence=Supporting evidence includes similarity to: 100%25 coverage of the annotated genomic feature by RNAseq alignments;product=uncharacterized LOC109320505	-1.02794	1.4257e-27	3.06771e-26
GeneID:109309294	TNIP3	gene=TNIP3;model_evidence=Supporting evidence includes similarity to: 1 Protein%2C and 97%25 coverage of the annotated genomic feature by RNAseq alignments;product=TNFAIP3 interacting protein 3	-1.0253	4.76377e-15	5.10317e-14
GeneID:109309042	SHC4	gene=SHC4;model_evidence=Supporting evidence includes similarity to: 3 Proteins%2C and 100%25 coverage of the annotated genomic feature by RNAseq alignments%2C including 19 samples with support for all annotated introns;product=SHC adaptor protein 4%2C transcript variant X2	-1.02112	1.95036e-17	2.45121e-16
GeneID:109324438	LOC109324438	gene=LOC109324438;model_evidence=Supporting evidence includes similarity to: 14 Proteins%2C and 100%25 coverage of the annotated genomic feature by RNAseq alignments%2C including 125 samples with support for all annotated introns;product=methyltransferase-like protein 7A	-1.02086	8.70218e-68	5.90235e-66
GeneID:109313176	KCNS1	gene=KCNS1;model_evidence=Supporting evidence includes similarity to: 21 Proteins%2C and 100%25 coverage of the annotated genomic feature by RNAseq alignments%2C including 23 samples with support for all annotated introns;product=potassium voltage-gated channel modifier subfamily S member 1	-1.02053	1.08291e-07	5.8003e-07
GeneID:109321325	TRHR	gene=TRHR;model_evidence=Supporting evidence includes similarity to: 14 Proteins%2C and 100%25 coverage of the annotated genomic feature by RNAseq alignments%2C including 15 samples with support for all annotated introns;product=thyrotropin releasing hormone receptor%2C transcript variant X1	-1.01817	0.000219998	0.000706529
GeneID:109315449	PPFIA2	gene=PPFIA2;model_evidence=Supporting evidence includes similarity to: 2 Proteins%2C and 100%25 coverage of the annotated genomic feature by RNAseq alignments%2C including 2 samples with support for all annotated introns;product=PTPRF interacting protein alpha 2%2C transcript variant X5	-1.01747	2.50004e-46	9.90493e-45
GeneID:109310596	CEBPG	gene=CEBPG;model_evidence=Supporting evidence includes similarity to: 5 Proteins%2C and 100%25 coverage of the annotated genomic feature by RNAseq alignments;product=CCAAT/enhancer binding protein gamma	-1.01574	1.31083e-115	2.09734e-113
GeneID:109319188	STXBP5L	gene=STXBP5L;model_evidence=Supporting evidence includes similarity to: 3 Proteins%2C and 100%25 coverage of the annotated genomic feature by RNAseq alignments;product=syntaxin binding protein 5 like%2C transcript variant X2	-1.01324	1.76337e-18	2.36888e-17
GeneID:109316080	LOC109316080	gene=LOC109316080;model_evidence=Supporting evidence includes similarity to: 23 Proteins%2C and 100%25 coverage of the annotated genomic feature by RNAseq alignments;product=histone H1.11R-like	-1.00914	1.01153e-37	3.20403e-36
GeneID:109310014	CREBRF	gene=CREBRF;model_evidence=Supporting evidence includes similarity to: 9 Proteins%2C and 100%25 coverage of the annotated genomic feature by RNAseq alignments%2C including 9 samples with support for all annotated introns;product=CREB3 regulatory factor	-1.00862	1.61494e-08	9.46219e-08
GeneID:109324545	EBF2	gene=EBF2;model_evidence=Supporting evidence includes similarity to: 17 Proteins%2C and 100%25 coverage of the annotated genomic feature by RNAseq alignments%2C including 16 samples with support for all annotated introns;product=early B-cell factor 2	-1.00693	2.8237e-14	2.86037e-13
GeneID:109312069	LOC109312069	gene=LOC109312069;model_evidence=Supporting evidence includes similarity to: 18 Proteins%2C and 99%25 coverage of the annotated genomic feature by RNAseq alignments;product=interferon-induced very large GTPase 1-like	-1.00385	7.69021e-60	4.38236e-58
GeneID:109324948	LOC109324948	gene=LOC109324948;model_evidence=Supporting evidence includes similarity to: 12 Proteins%2C and 99%25 coverage of the annotated genomic feature by RNAseq alignments%2C including 33 samples with support for all annotated introns;partial=true;product=SID1 transmembrane family member 1-like;start_range=.,752	-1.00373	0.013142	0.0286285
GeneID:109323204	LOC109323204	gene=LOC109323204;model_evidence=Supporting evidence includes similarity to: 100%25 coverage of the annotated genomic feature by RNAseq alignments%2C including 12 samples with support for all annotated introns;product=uncharacterized LOC109323204%2C transcript variant X2	-1.00085	5.1251e-08	2.84272e-07
GeneID:109315871	LOC109315871	gene=LOC109315871;model_evidence=Supporting evidence includes similarity to: 100%25 coverage of the annotated genomic feature by RNAseq alignments%2C including 13 samples with support for all annotated introns;product=uncharacterized LOC109315871	-1.00039	0.0166499	0.0352069
GeneID:109309765	WDR17	gene=WDR17;model_evidence=Supporting evidence includes similarity to: 1 Protein%2C and 100%25 coverage of the annotated genomic feature by RNAseq alignments%2C including 22 samples with support for all annotated introns;product=WD repeat domain 17%2C transcript variant X2	-0.999427	0.0171342	0.0360747
GeneID:109314447	CA6	gene=CA6;model_evidence=Supporting evidence includes similarity to: 8 Proteins%2C and 100%25 coverage of the annotated genomic feature by RNAseq alignments%2C including 7 samples with support for all annotated introns;product=carbonic anhydrase 6	-0.997499	5.75301e-08	3.17408e-07
GeneID:109319550	PELI1	gene=PELI1;model_evidence=Supporting evidence includes similarity to: 19 Proteins%2C and 100%25 coverage of the annotated genomic feature by RNAseq alignments%2C including 103 samples with support for all annotated introns;product=pellino E3 ubiquitin protein ligase 1	-0.997097	6.51062e-96	6.88581e-94
GeneID:109324541	LOC109324541	gene=LOC109324541;model_evidence=Supporting evidence includes similarity to: 100%25 coverage of the annotated genomic feature by RNAseq alignments%2C including 11 samples with support for all annotated introns;product=uncharacterized LOC109324541	-0.996438	0.0204177	0.0420068
GeneID:109311324	SELENOK	gene=SELENOK;model_evidence=Supporting evidence includes similarity to: 2 Proteins%2C and 100%25 coverage of the annotated genomic feature by RNAseq alignments%2C including 133 samples with support for all annotated introns;product=selenoprotein K%2C transcript variant X2	-0.993406	1.12591e-72	8.4647e-71
GeneID:109322911	GYPC	gene=GYPC;model_evidence=Supporting evidence includes similarity to: 1 Protein%2C and 100%25 coverage of the annotated genomic feature by RNAseq alignments%2C including 4 samples with support for all annotated introns;product=glycophorin C (Gerbich blood group)	-0.992846	9.63535e-20	1.37271e-18
GeneID:109315384	CROCC2	gene=CROCC2;model_evidence=Supporting evidence includes similarity to: 2 Proteins%2C and 98%25 coverage of the annotated genomic feature by RNAseq alignments;product=ciliary rootlet coiled-coil%2C rootletin family member 2	-0.989577	0.00444235	0.0109523
GeneID:109317511	RAB44	gene=RAB44;model_evidence=Supporting evidence includes similarity to: 1 Protein%2C and 100%25 coverage of the annotated genomic feature by RNAseq alignments;product=RAB44%2C member RAS oncogene family	-0.989095	1.28228e-18	1.73567e-17
GeneID:109314471	CASZ1	gene=CASZ1;model_evidence=Supporting evidence includes similarity to: 2 Proteins%2C and 100%25 coverage of the annotated genomic feature by RNAseq alignments%2C including 7 samples with support for all annotated introns;product=castor zinc finger 1%2C transcript variant X3	-0.982806	4.298e-23	7.25832e-22
GeneID:109316826	SMCO3	gene=SMCO3;model_evidence=Supporting evidence includes similarity to: 4 Proteins%2C and 100%25 coverage of the annotated genomic feature by RNAseq alignments%2C including 54 samples with support for all annotated introns;product=single-pass membrane protein with coiled-coil domains 3	-0.982769	1.36663e-05	5.33819e-05
GeneID:109323082	LOC109323082	gene=LOC109323082;model_evidence=Supporting evidence includes similarity to: 8 Proteins%2C and 100%25 coverage of the annotated genomic feature by RNAseq alignments%2C including 4 samples with support for all annotated introns;product=poly [ADP-ribose] polymerase 14-like	-0.982158	1.13171e-108	1.58694e-106
GeneID:109310251	CREB5	gene=CREB5;model_evidence=Supporting evidence includes similarity to: 17 Proteins%2C and 100%25 coverage of the annotated genomic feature by RNAseq alignments%2C including 15 samples with support for all annotated introns;product=cAMP responsive element binding protein 5%2C transcript variant X1	-0.982079	6.53601e-18	8.52345e-17
GeneID:109323097	SLC4A10	gene=SLC4A10;model_evidence=Supporting evidence includes similarity to: 37 Proteins%2C and 100%25 coverage of the annotated genomic feature by RNAseq alignments%2C including 3 samples with support for all annotated introns;product=solute carrier family 4 member 10%2C transcript variant X3	-0.981148	0.000179896	0.000586691
GeneID:109305749	LOC109305749	gene=LOC109305749;model_evidence=Supporting evidence includes similarity to: 46 Proteins%2C and 100%25 coverage of the annotated genomic feature by RNAseq alignments%2C including 69 samples with support for all annotated introns;product=zinc finger protein RFP-like	-0.979873	6.41655e-133	1.33464e-130
GeneID:109321546	NFKBIA	gene=NFKBIA;model_evidence=Supporting evidence includes similarity to: 6 Proteins%2C and 100%25 coverage of the annotated genomic feature by RNAseq alignments%2C including 63 samples with support for all annotated introns;product=NFKB inhibitor alpha	-0.977685	8.0536e-127	1.52286e-124
GeneID:109317717	RASSF5	gene=RASSF5;model_evidence=Supporting evidence includes similarity to: 9 Proteins%2C and 100%25 coverage of the annotated genomic feature by RNAseq alignments%2C including 26 samples with support for all annotated introns;product=Ras association domain family member 5	-0.977495	6.40737e-05	0.000226015
GeneID:109314286	ADCY2	gene=ADCY2;model_evidence=Supporting evidence includes similarity to: 6 Proteins%2C and 100%25 coverage of the annotated genomic feature by RNAseq alignments%2C including 19 samples with support for all annotated introns;product=adenylate cyclase 2%2C transcript variant X1	-0.976899	1.16922e-06	5.44676e-06
GeneID:109313548	TMEM238	gene=TMEM238;model_evidence=Supporting evidence includes similarity to: 1 Protein;product=transmembrane protein 238	-0.976471	0.0104128	0.0233391
GeneID:109321730	BDKRB2	gene=BDKRB2;model_evidence=Supporting evidence includes similarity to: 7 Proteins%2C and 100%25 coverage of the annotated genomic feature by RNAseq alignments%2C including 44 samples with support for all annotated introns;product=bradykinin receptor B2	-0.975326	7.68907e-75	5.99748e-73
GeneID:109323099	CACNB4	gene=CACNB4;model_evidence=Supporting evidence includes similarity to: 18 Proteins%2C and 100%25 coverage of the annotated genomic feature by RNAseq alignments%2C including 2 samples with support for all annotated introns;product=calcium voltage-gated channel auxiliary subunit beta 4%2C transcript variant X2	-0.974856	9.10036e-12	7.55639e-11
GeneID:109309100	BCL2A1	gene=BCL2A1;model_evidence=Supporting evidence includes similarity to: 4 Proteins%2C and 100%25 coverage of the annotated genomic feature by RNAseq alignments%2C including 73 samples with support for all annotated introns;product=BCL2 related protein A1	-0.972295	0.0029282	0.00753949
GeneID:109317639	LOC109317639	gene=LOC109317639;model_evidence=Supporting evidence includes similarity to: 16 Proteins%2C and 100%25 coverage of the annotated genomic feature by RNAseq alignments%2C including 33 samples with support for all annotated introns;product=C-C motif chemokine 4-like	-0.971301	4.40098e-123	8.07709e-121
GeneID:109322970	IL23A	gene=IL23A;model_evidence=Supporting evidence includes similarity to: 1 Protein%2C and 94%25 coverage of the annotated genomic feature by RNAseq alignments;partial=true;product=interleukin 23 subunit alpha	-0.970791	1.03353e-13	1.00221e-12
GeneID:109323688	ENAM	gene=ENAM;model_evidence=Supporting evidence includes similarity to: 4 Proteins%2C and 99%25 coverage of the annotated genomic feature by RNAseq alignments%2C including 9 samples with support for all annotated introns;product=enamelin%2C transcript variant X1	-0.970695	0.00334299	0.00849186
GeneID:109317347	MXD1	gene=MXD1;model_evidence=Supporting evidence includes similarity to: 2 Proteins%2C and 100%25 coverage of the annotated genomic feature by RNAseq alignments%2C including 9 samples with support for all annotated introns;product=MAX dimerization protein 1	-0.969671	3.07924e-98	3.43115e-96
GeneID:109324688	LOC109324688	gene=LOC109324688;model_evidence=Supporting evidence includes similarity to: 3 Proteins%2C and 95%25 coverage of the annotated genomic feature by RNAseq alignments;product=sperm mitochondrial-associated cysteine-rich protein-like	-0.969149	2.07975e-37	6.53784e-36
GeneID:109308583	SLC9A9	gene=SLC9A9;model_evidence=Supporting evidence includes similarity to: 2 Proteins%2C and 100%25 coverage of the annotated genomic feature by RNAseq alignments%2C including 78 samples with support for all annotated introns;product=solute carrier family 9 member A9	-0.969066	1.75728e-05	6.76043e-05
GeneID:109310450	MTSS1L	gene=MTSS1L;model_evidence=Supporting evidence includes similarity to: 2 Proteins%2C and 100%25 coverage of the annotated genomic feature by RNAseq alignments%2C including 21 samples with support for all annotated introns;product=MTSS1L%2C I-BAR domain containing%2C transcript variant X4	-0.96755	3.63217e-78	2.94347e-76
GeneID:109317870	MOV10	gene=MOV10;model_evidence=Supporting evidence includes similarity to: 6 Proteins%2C and 100%25 coverage of the annotated genomic feature by RNAseq alignments%2C including 2 samples with support for all annotated introns;product=Mov10 RISC complex RNA helicase	-0.966116	5.6669e-12	4.76569e-11
GeneID:109324437	LOC109324437	gene=LOC109324437;model_evidence=Supporting evidence includes similarity to: 14 Proteins%2C and 100%25 coverage of the annotated genomic feature by RNAseq alignments%2C including 83 samples with support for all annotated introns;product=methyltransferase-like protein 7A	-0.963982	1.12727e-07	6.03275e-07
GeneID:109323372	NFIB	gene=NFIB;model_evidence=Supporting evidence includes similarity to: 23 Proteins%2C and 100%25 coverage of the annotated genomic feature by RNAseq alignments%2C including 85 samples with support for all annotated introns;product=nuclear factor I B%2C transcript variant X1	-0.96258	1.88081e-22	3.08442e-21
GeneID:109319147	PDE7A	gene=PDE7A;model_evidence=Supporting evidence includes similarity to: 3 Proteins%2C and 100%25 coverage of the annotated genomic feature by RNAseq alignments%2C including 65 samples with support for all annotated introns;product=phosphodiesterase 7A%2C transcript variant X8	-0.962233	9.90562e-71	7.06412e-69
GeneID:109308131	LOC109308131	gene=LOC109308131;model_evidence=Supporting evidence includes similarity to: 16 Proteins%2C and 100%25 coverage of the annotated genomic feature by RNAseq alignments%2C including 2 samples with support for all annotated introns;product=endoplasmic reticulum aminopeptidase 2-like	-0.961699	3.25131e-22	5.29027e-21
GeneID:109319814	RBKS	gene=RBKS;model_evidence=Supporting evidence includes similarity to: 10 Proteins%2C and 100%25 coverage of the annotated genomic feature by RNAseq alignments%2C including 112 samples with support for all annotated introns;product=ribokinase%2C transcript variant X2	-0.961514	1.51803e-27	3.25515e-26
GeneID:109310035	LOC109310035	gene=LOC109310035;model_evidence=Supporting evidence includes similarity to: 100%25 coverage of the annotated genomic feature by RNAseq alignments%2C including 1 sample with support for all annotated introns;product=uncharacterized LOC109310035	-0.960102	7.74171e-17	9.35301e-16
GeneID:109320396	IFI35	gene=IFI35;model_evidence=Supporting evidence includes similarity to: 4 Proteins%2C and 100%25 coverage of the annotated genomic feature by RNAseq alignments%2C including 94 samples with support for all annotated introns;product=interferon induced protein 35%2C transcript variant X1	-0.959591	1.79099e-70	1.25571e-68
GeneID:109320065	SLC22A3	gene=SLC22A3;model_evidence=Supporting evidence includes similarity to: 9 Proteins%2C and 100%25 coverage of the annotated genomic feature by RNAseq alignments%2C including 38 samples with support for all annotated introns;product=solute carrier family 22 member 3	-0.95903	7.84329e-08	4.26883e-07
GeneID:109311137	SRGAP3	gene=SRGAP3;model_evidence=Supporting evidence includes similarity to: 14 Proteins%2C and 100%25 coverage of the annotated genomic feature by RNAseq alignments%2C including 31 samples with support for all annotated introns;product=SLIT-ROBO Rho GTPase activating protein 3%2C transcript variant X1	-0.957665	1.2042e-121	2.08728e-119
GeneID:109322988	LOC109322988	gene=LOC109322988;model_evidence=Supporting evidence includes similarity to: 100%25 coverage of the annotated genomic feature by RNAseq alignments%2C including 57 samples with support for all annotated introns;product=uncharacterized LOC109322988	-0.957218	0.0021379	0.00567439
GeneID:109314980	LOC109314980	gene=LOC109314980;model_evidence=Supporting evidence includes similarity to: 1 Protein%2C and 100%25 coverage of the annotated genomic feature by RNAseq alignments%2C including 1 sample with support for all annotated introns;product=sterile alpha motif domain-containing protein 9-like	-0.95684	3.38773e-74	2.62601e-72
GeneID:109320641	LOC109320641	gene=LOC109320641;model_evidence=Supporting evidence includes similarity to: 100%25 coverage of the annotated genomic feature by RNAseq alignments%2C including 33 samples with support for all annotated introns;product=uncharacterized LOC109320641	-0.956683	0.0225245	0.0457157
GeneID:109313318	LOC109313318	gene=LOC109313318;model_evidence=Supporting evidence includes similarity to: 4 Proteins%2C and 100%25 coverage of the annotated genomic feature by RNAseq alignments%2C including 67 samples with support for all annotated introns;product=interferon alpha-inducible protein 27%2C mitochondrial-like	-0.956484	1.69292e-105	2.22397e-103
GeneID:109317076	XAF1	gene=XAF1;model_evidence=Supporting evidence includes similarity to: 100%25 coverage of the annotated genomic feature by RNAseq alignments%2C including 40 samples with support for all annotated introns;product=XIAP associated factor 1	-0.952203	1.5285e-59	8.63151e-58
GeneID:109312151	GOLGA4	gene=GOLGA4;model_evidence=Supporting evidence includes similarity to: 25 Proteins%2C and 100%25 coverage of the annotated genomic feature by RNAseq alignments%2C including 38 samples with support for all annotated introns;product=golgin A4%2C transcript variant X4	-0.951587	6.56131e-101	7.72501e-99
GeneID:109311953	HS3ST5	gene=HS3ST5;model_evidence=Supporting evidence includes similarity to: 16 Proteins%2C and 100%25 coverage of the annotated genomic feature by RNAseq alignments%2C including 9 samples with support for all annotated introns;product=heparan sulfate-glucosamine 3-sulfotransferase 5%2C transcript variant X1	-0.95132	0.00339273	0.00860419
GeneID:109318470	LOC109318470	gene=LOC109318470;model_evidence=Supporting evidence includes similarity to: 2 Proteins%2C and 100%25 coverage of the annotated genomic feature by RNAseq alignments;product=platelet-activating factor receptor-like	-0.950745	2.95484e-06	1.28355e-05
GeneID:109306528	LOC109306528	gene=LOC109306528;model_evidence=Supporting evidence includes similarity to: 100%25 coverage of the annotated genomic feature by RNAseq alignments%2C including 58 samples with support for all annotated introns;product=uncharacterized LOC109306528	-0.948715	0.000430845	0.00131595
GeneID:109317089	RAP1GAP2	gene=RAP1GAP2;model_evidence=Supporting evidence includes similarity to: 10 Proteins%2C and 100%25 coverage of the annotated genomic feature by RNAseq alignments%2C including 14 samples with support for all annotated introns;product=RAP1 GTPase activating protein 2%2C transcript variant X2	-0.946735	7.08242e-07	3.40087e-06
GeneID:109312794	HIC2	gene=HIC2;model_evidence=Supporting evidence includes similarity to: 8 Proteins%2C and 100%25 coverage of the annotated genomic feature by RNAseq alignments%2C including 21 samples with support for all annotated introns;product=HIC ZBTB transcriptional repressor 2%2C transcript variant X1	-0.946269	1.94528e-37	6.13059e-36
GeneID:109308213	LOC109308213	gene=LOC109308213;model_evidence=Supporting evidence includes similarity to: 100%25 coverage of the annotated genomic feature by RNAseq alignments%2C including 1 sample with support for all annotated introns;product=uncharacterized LOC109308213	-0.945412	0.0110793	0.0246557
GeneID:109307699	PCSK1	gene=PCSK1;model_evidence=Supporting evidence includes similarity to: 33 Proteins%2C and 98%25 coverage of the annotated genomic feature by RNAseq alignments;product=proprotein convertase subtilisin/kexin type 1	-0.942926	2.12615e-65	1.36775e-63
GeneID:109306862	LOC109306862	gene=LOC109306862;model_evidence=Supporting evidence includes similarity to: 5 Proteins%2C and 100%25 coverage of the annotated genomic feature by RNAseq alignments%2C including 19 samples with support for all annotated introns;product=secreted frizzled-related protein 2-like%2C transcript variant X1	-0.941916	0.00489726	0.0119394
GeneID:109305488	ZIC2	gene=ZIC2;model_evidence=Supporting evidence includes similarity to: 12 Proteins%2C and 96%25 coverage of the annotated genomic feature by RNAseq alignments;product=Zic family member 2	-0.939842	0.000182388	0.000594154
GeneID:109314622	LOC109314622	gene=LOC109314622;model_evidence=Supporting evidence includes similarity to: 100%25 coverage of the annotated genomic feature by RNAseq alignments%2C including 5 samples with support for all annotated introns;product=uncharacterized LOC109314622	-0.939799	0.000185887	0.000604132
GeneID:109310159	HOXA6	gene=HOXA6;model_evidence=Supporting evidence includes similarity to: 15 Proteins%2C and 100%25 coverage of the annotated genomic feature by RNAseq alignments%2C including 95 samples with support for all annotated introns;product=homeobox A6%2C transcript variant X1	-0.938731	0.000330091	0.00103014
GeneID:109324043	BLNK	gene=BLNK;model_evidence=Supporting evidence includes similarity to: 4 Proteins%2C and 100%25 coverage of the annotated genomic feature by RNAseq alignments%2C including 10 samples with support for all annotated introns;product=B-cell linker%2C transcript variant X1	-0.937993	2.17874e-08	1.25534e-07
GeneID:109306708	ELMOD1	gene=ELMOD1;model_evidence=Supporting evidence includes similarity to: 7 Proteins%2C and 100%25 coverage of the annotated genomic feature by RNAseq alignments%2C including 31 samples with support for all annotated introns;product=ELMO domain containing 1%2C transcript variant X1	-0.937076	8.74842e-07	4.14346e-06
GeneID:109324643	INSIG1	gene=INSIG1;model_evidence=Supporting evidence includes similarity to: 17 Proteins%2C and 100%25 coverage of the annotated genomic feature by RNAseq alignments%2C including 98 samples with support for all annotated introns;partial=true;product=insulin induced gene 1;start_range=.,14071055	-0.935478	6.01364e-39	1.98546e-37
GeneID:109322974	PLCL1	gene=PLCL1;model_evidence=Supporting evidence includes similarity to: 14 Proteins%2C and 100%25 coverage of the annotated genomic feature by RNAseq alignments%2C including 11 samples with support for all annotated introns;product=phospholipase C like 1	-0.934723	1.60354e-05	6.20724e-05
GeneID:109318668	CITED4	gene=CITED4;model_evidence=Supporting evidence includes similarity to: 3 Proteins%2C and 100%25 coverage of the annotated genomic feature by RNAseq alignments%2C including 34 samples with support for all annotated introns;product=Cbp/p300 interacting transactivator with Glu/Asp rich carboxy-terminal domain 4%2C transcript variant X2	-0.933352	1.49027e-23	2.57598e-22
GeneID:109310501	PLCL2	gene=PLCL2;model_evidence=Supporting evidence includes similarity to: 10 Proteins%2C and 100%25 coverage of the annotated genomic feature by RNAseq alignments%2C including 17 samples with support for all annotated introns;product=phospholipase C like 2%2C transcript variant X3	-0.933	2.54844e-06	1.12027e-05
GeneID:109321870	HPSE	gene=HPSE;model_evidence=Supporting evidence includes similarity to: 13 Proteins%2C and 99%25 coverage of the annotated genomic feature by RNAseq alignments;product=heparanase	-0.932564	4.97816e-15	5.32825e-14
GeneID:109306090	TBL1X	gene=TBL1X;model_evidence=Supporting evidence includes similarity to: 13 Proteins%2C and 100%25 coverage of the annotated genomic feature by RNAseq alignments%2C including 73 samples with support for all annotated introns;product=transducin beta like 1X-linked	-0.932251	1.11172e-41	3.93039e-40
GeneID:109313852	TNFSF15	gene=TNFSF15;model_evidence=Supporting evidence includes similarity to: 4 Proteins%2C and 100%25 coverage of the annotated genomic feature by RNAseq alignments%2C including 17 samples with support for all annotated introns;product=tumor necrosis factor superfamily member 15	-0.920949	2.43524e-06	1.07278e-05
GeneID:109317812	HMGA1	gene=HMGA1;model_evidence=Supporting evidence includes similarity to: 20 Proteins%2C and 100%25 coverage of the annotated genomic feature by RNAseq alignments%2C including 76 samples with support for all annotated introns;product=high mobility group AT-hook 1%2C transcript variant X5	-0.919303	1.08571e-84	9.47532e-83
GeneID:109306551	LOC109306551	gene=LOC109306551;model_evidence=Supporting evidence includes similarity to: 4 Proteins%2C and 82%25 coverage of the annotated genomic feature by RNAseq alignments	-0.918251	5.55753e-07	2.70824e-06
GeneID:109312503	DDIT4	gene=DDIT4;model_evidence=Supporting evidence includes similarity to: 9 Proteins%2C and 100%25 coverage of the annotated genomic feature by RNAseq alignments%2C including 112 samples with support for all annotated introns;product=DNA damage inducible transcript 4	-0.916897	2.4996e-96	2.66624e-94
GeneID:109314898	RNF213	gene=RNF213;model_evidence=Supporting evidence includes similarity to: 1 Protein%2C and 100%25 coverage of the annotated genomic feature by RNAseq alignments%2C including 1 sample with support for all annotated introns;product=ring finger protein 213	-0.916594	4.22646e-57	2.22558e-55
GeneID:109314082	ABHD3	gene=ABHD3;model_evidence=Supporting evidence includes similarity to: 12 Proteins%2C and 98%25 coverage of the annotated genomic feature by RNAseq alignments;product=abhydrolase domain containing 3	-0.916248	1.21416e-22	2.00697e-21
GeneID:109321021	MPP5	gene=MPP5;model_evidence=Supporting evidence includes similarity to: 11 Proteins%2C and 100%25 coverage of the annotated genomic feature by RNAseq alignments%2C including 97 samples with support for all annotated introns;product=membrane palmitoylated protein 5%2C transcript variant X1	-0.914777	1.8174e-63	1.1173e-61
GeneID:109318169	LOC109318169	gene=LOC109318169;model_evidence=Supporting evidence includes similarity to: 11 Proteins%2C and 100%25 coverage of the annotated genomic feature by RNAseq alignments%2C including 132 samples with support for all annotated introns;product=dispanin subfamily A member 2b-like	-0.912634	1.46367e-144	3.80553e-142
GeneID:109319078	LOC109319078	gene=LOC109319078;model_evidence=Supporting evidence includes similarity to: 10 Proteins%2C and 100%25 coverage of the annotated genomic feature by RNAseq alignments%2C including 18 samples with support for all annotated introns;product=25-hydroxycholesterol 7-alpha-hydroxylase%2C transcript variant X1	-0.912447	1.824e-21	2.85258e-20
GeneID:109321559	LTK	gene=LTK;model_evidence=Supporting evidence includes similarity to: 7 Proteins%2C and 98%25 coverage of the annotated genomic feature by RNAseq alignments;product=leukocyte receptor tyrosine kinase	-0.909113	0.0075732	0.0176134
GeneID:109318936	LOC109318936	gene=LOC109318936;model_evidence=Supporting evidence includes similarity to: 100%25 coverage of the annotated genomic feature by RNAseq alignments%2C including 19 samples with support for all annotated introns;product=uncharacterized LOC109318936	-0.908754	6.8975e-08	3.77216e-07
GeneID:109315951	LOC109315951	gene=LOC109315951;model_evidence=Supporting evidence includes similarity to: 76 Proteins%2C and 96%25 coverage of the annotated genomic feature by RNAseq alignments;product=histone H2A-IV-like	-0.907126	8.40269e-17	1.01124e-15
GeneID:109321587	CUNH11orf96	gene=CUNH11orf96;model_evidence=Supporting evidence includes similarity to: 4 Proteins%2C and 100%25 coverage of the annotated genomic feature by RNAseq alignments%2C including 48 samples with support for all annotated introns;product=chromosome unknown C11orf96 homolog	-0.906859	1.02433e-18	1.39559e-17
GeneID:109317843	NGF	gene=NGF;model_evidence=Supporting evidence includes similarity to: 61 Proteins%2C and 100%25 coverage of the annotated genomic feature by RNAseq alignments%2C including 69 samples with support for all annotated introns;product=nerve growth factor	-0.90548	0.00244366	0.00640776
GeneID:109323030	LOC109323030	gene=LOC109323030;model_evidence=Supporting evidence includes similarity to: 100%25 coverage of the annotated genomic feature by RNAseq alignments%2C including 108 samples with support for all annotated introns;product=uncharacterized LOC109323030	-0.905242	0.000180153	0.000587331
GeneID:109315725	NAMPT	gene=NAMPT;model_evidence=Supporting evidence includes similarity to: 2 Proteins%2C and 100%25 coverage of the annotated genomic feature by RNAseq alignments%2C including 100 samples with support for all annotated introns;product=nicotinamide phosphoribosyltransferase	-0.903599	5.16231e-176	2.07825e-173
GeneID:109315071	NQO2	gene=NQO2;model_evidence=Supporting evidence includes similarity to: 10 Proteins%2C and 100%25 coverage of the annotated genomic feature by RNAseq alignments%2C including 14 samples with support for all annotated introns;product=NAD(P)H quinone dehydrogenase 2%2C transcript variant X2	-0.903008	6.13755e-23	1.02814e-21
GeneID:109323004	LOC109323004	gene=LOC109323004;model_evidence=Supporting evidence includes similarity to: 6 Proteins%2C and 100%25 coverage of the annotated genomic feature by RNAseq alignments%2C including 2 samples with support for all annotated introns;product=poly [ADP-ribose] polymerase 14-like%2C transcript variant X2	-0.902819	8.23414e-82	6.89678e-80
GeneID:109322739	ZEB2	gene=ZEB2;model_evidence=Supporting evidence includes similarity to: 23 Proteins%2C and 100%25 coverage of the annotated genomic feature by RNAseq alignments%2C including 4 samples with support for all annotated introns;product=zinc finger E-box binding homeobox 2%2C transcript variant X2	-0.902209	2.71205e-94	2.77429e-92
GeneID:109312784	YPEL1	gene=YPEL1;model_evidence=Supporting evidence includes similarity to: 14 Proteins%2C and 100%25 coverage of the annotated genomic feature by RNAseq alignments%2C including 40 samples with support for all annotated introns;product=yippee like 1%2C transcript variant X2	-0.898304	1.01504e-26	2.09384e-25
GeneID:109316342	PRR5	gene=PRR5;model_evidence=Supporting evidence includes similarity to: 7 Proteins%2C and 100%25 coverage of the annotated genomic feature by RNAseq alignments%2C including 60 samples with support for all annotated introns;product=proline rich 5%2C transcript variant X4	-0.897757	5.06729e-62	3.02583e-60
GeneID:109316828	LOC109316828	gene=LOC109316828;model_evidence=Supporting evidence includes similarity to: 68 Proteins%2C and 100%25 coverage of the annotated genomic feature by RNAseq alignments;product=histone H2A-IV	-0.897274	9.06634e-06	3.64405e-05
GeneID:109316504	LOC109316504	gene=LOC109316504;model_evidence=Supporting evidence includes similarity to: 100%25 coverage of the annotated genomic feature by RNAseq alignments%2C including 2 samples with support for all annotated introns;product=cytidine and dCMP deaminase domain-containing protein 1-like	-0.897021	8.67258e-16	9.7508e-15
GeneID:109311538	NCOA1	gene=NCOA1;model_evidence=Supporting evidence includes similarity to: 2 Proteins%2C and 100%25 coverage of the annotated genomic feature by RNAseq alignments%2C including 21 samples with support for all annotated introns;product=nuclear receptor coactivator 1%2C transcript variant X3	-0.894908	7.93923e-76	6.31093e-74
GeneID:109320025	SMOC2	gene=SMOC2;model_evidence=Supporting evidence includes similarity to: 12 Proteins%2C and 100%25 coverage of the annotated genomic feature by RNAseq alignments%2C including 90 samples with support for all annotated introns;product=SPARC related modular calcium binding 2%2C transcript variant X1	-0.894679	0.0224868	0.0456539
GeneID:109324165	WDFY4	gene=WDFY4;model_evidence=Supporting evidence includes similarity to: 1 Protein%2C and 100%25 coverage of the annotated genomic feature by RNAseq alignments%2C including 9 samples with support for all annotated introns;product=WDFY family member 4	-0.890449	3.30326e-06	1.42056e-05
GeneID:109315274	NEU2	gene=NEU2;model_evidence=Supporting evidence includes similarity to: 16 Proteins%2C and 100%25 coverage of the annotated genomic feature by RNAseq alignments%2C including 13 samples with support for all annotated introns;product=neuraminidase 2%2C transcript variant X4	-0.890263	1.36e-06	6.26302e-06
GeneID:109307199	LAMC2	gene=LAMC2;model_evidence=Supporting evidence includes similarity to: 5 Proteins%2C and 99%25 coverage of the annotated genomic feature by RNAseq alignments;product=laminin subunit gamma 2	-0.887506	2.56304e-06	1.1259e-05
GeneID:109305665	GPA33	gene=GPA33;model_evidence=Supporting evidence includes similarity to: 2 Proteins%2C and 100%25 coverage of the annotated genomic feature by RNAseq alignments%2C including 75 samples with support for all annotated introns;product=glycoprotein A33%2C transcript variant X1	-0.88624	9.1128e-21	1.37021e-19
GeneID:109320175	HECA	gene=HECA;model_evidence=Supporting evidence includes similarity to: 1 Protein%2C and 100%25 coverage of the annotated genomic feature by RNAseq alignments%2C including 107 samples with support for all annotated introns;product=hdc homolog%2C cell cycle regulator	-0.885296	3.32674e-29	7.67425e-28
GeneID:109323674	GDA	gene=GDA;model_evidence=Supporting evidence includes similarity to: 12 Proteins%2C and 100%25 coverage of the annotated genomic feature by RNAseq alignments%2C including 10 samples with support for all annotated introns;product=guanine deaminase	-0.884823	5.42886e-27	1.13488e-25
GeneID:109319964	GPR137B	gene=GPR137B;model_evidence=Supporting evidence includes similarity to: 12 Proteins%2C and 100%25 coverage of the annotated genomic feature by RNAseq alignments%2C including 116 samples with support for all annotated introns;product=G protein-coupled receptor 137B	-0.884715	2.50733e-52	1.19433e-50
GeneID:109311400	CACNA1D	gene=CACNA1D;model_evidence=Supporting evidence includes similarity to: 4 Proteins%2C and 99%25 coverage of the annotated genomic feature by RNAseq alignments;product=calcium voltage-gated channel subunit alpha1 D	-0.884481	2.18054e-05	8.26895e-05
GeneID:109322991	LOC109322991	gene=LOC109322991;model_evidence=Supporting evidence includes similarity to: 21 Proteins%2C and 100%25 coverage of the annotated genomic feature by RNAseq alignments%2C including 106 samples with support for all annotated introns;product=histamine N-methyltransferase-like%2C transcript variant X1	-0.883566	2.00295e-20	2.96522e-19
GeneID:109322882	LOC109322882	gene=LOC109322882;model_evidence=Supporting evidence includes similarity to: 100%25 coverage of the annotated genomic feature by RNAseq alignments%2C including 82 samples with support for all annotated introns;product=uncharacterized LOC109322882	-0.882641	6.43768e-105	8.36898e-103
GeneID:109308370	TIPARP	gene=TIPARP;model_evidence=Supporting evidence includes similarity to: 9 Proteins%2C and 100%25 coverage of the annotated genomic feature by RNAseq alignments%2C including 90 samples with support for all annotated introns;product=TCDD inducible poly(ADP-ribose) polymerase	-0.880115	3.20087e-107	4.38977e-105
GeneID:109323636	KLF9	gene=KLF9;model_evidence=Supporting evidence includes similarity to: 8 Proteins%2C and 100%25 coverage of the annotated genomic feature by RNAseq alignments%2C including 73 samples with support for all annotated introns;product=Kruppel like factor 9%2C transcript variant X1	-0.878431	2.87497e-17	3.58437e-16
GeneID:109309845	DOCK2	gene=DOCK2;model_evidence=Supporting evidence includes similarity to: 5 Proteins%2C and 98%25 coverage of the annotated genomic feature by RNAseq alignments;product=dedicator of cytokinesis 2	-0.878078	1.35685e-23	2.3486e-22
GeneID:109323604	ADAMTS19	gene=ADAMTS19;model_evidence=Supporting evidence includes similarity to: 7 Proteins%2C and 100%25 coverage of the annotated genomic feature by RNAseq alignments%2C including 28 samples with support for all annotated introns;product=ADAM metallopeptidase with thrombospondin type 1 motif 19%2C transcript variant X1	-0.876976	1.45525e-10	1.07656e-09
GeneID:109312913	VOPP1	gene=VOPP1;model_evidence=Supporting evidence includes similarity to: 10 Proteins%2C and 100%25 coverage of the annotated genomic feature by RNAseq alignments%2C including 100 samples with support for all annotated introns;product=vesicular%2C overexpressed in cancer%2C prosurvival protein 1	-0.876795	8.09355e-69	5.58053e-67
GeneID:109316552	DRAM1	gene=DRAM1;model_evidence=Supporting evidence includes similarity to: 8 Proteins%2C and 100%25 coverage of the annotated genomic feature by RNAseq alignments%2C including 68 samples with support for all annotated introns;product=DNA damage regulated autophagy modulator 1%2C transcript variant X1	-0.876429	1.35965e-16	1.60839e-15
GeneID:109311488	FYCO1	gene=FYCO1;model_evidence=Supporting evidence includes similarity to: 7 Proteins%2C and 100%25 coverage of the annotated genomic feature by RNAseq alignments%2C including 16 samples with support for all annotated introns;product=FYVE and coiled-coil domain containing 1%2C transcript variant X1	-0.875484	4.73712e-43	1.74909e-41
GeneID:109311343	LOC109311343	gene=LOC109311343;model_evidence=Supporting evidence includes similarity to: 100%25 coverage of the annotated genomic feature by RNAseq alignments%2C including 23 samples with support for all annotated introns;product=uncharacterized LOC109311343%2C transcript variant X1	-0.874859	0.0135704	0.0294668
GeneID:109322879	PARP9	gene=PARP9;model_evidence=Supporting evidence includes similarity to: 1 Protein%2C and 100%25 coverage of the annotated genomic feature by RNAseq alignments%2C including 8 samples with support for all annotated introns;product=poly(ADP-ribose) polymerase family member 9%2C transcript variant X1	-0.873993	3.49167e-128	6.80876e-126
GeneID:109310826	FAAH2	gene=FAAH2;model_evidence=Supporting evidence includes similarity to: 3 Proteins%2C and 96%25 coverage of the annotated genomic feature by RNAseq alignments;product=fatty acid amide hydrolase 2	-0.873907	5.05101e-79	4.14714e-77
GeneID:109315633	KCND2	gene=KCND2;model_evidence=Supporting evidence includes similarity to: 14 Proteins%2C and 100%25 coverage of the annotated genomic feature by RNAseq alignments%2C including 6 samples with support for all annotated introns;product=potassium voltage-gated channel subfamily D member 2%2C transcript variant X2	-0.873823	0.00164634	0.00447438
GeneID:109323882	LOC109323882	gene=LOC109323882;model_evidence=Supporting evidence includes similarity to: 100%25 coverage of the annotated genomic feature by RNAseq alignments%2C including 61 samples with support for all annotated introns;product=uncharacterized LOC109323882	-0.873049	0.0207095	0.0425021
GeneID:109306552	CTDSPL	gene=CTDSPL;model_evidence=Supporting evidence includes similarity to: 12 Proteins%2C and 100%25 coverage of the annotated genomic feature by RNAseq alignments%2C including 109 samples with support for all annotated introns;product=CTD small phosphatase like%2C transcript variant X1	-0.873044	7.8581e-39	2.58758e-37
GeneID:109315565	LOC109315565	gene=LOC109315565;model_evidence=Supporting evidence includes similarity to: 100%25 coverage of the annotated genomic feature by RNAseq alignments%2C including 2 samples with support for all annotated introns;product=uncharacterized LOC109315565%2C transcript variant X2	-0.872989	0.0215565	0.0440098
GeneID:109316314	BCL2L14	gene=BCL2L14;model_evidence=Supporting evidence includes similarity to: 100%25 coverage of the annotated genomic feature by RNAseq alignments%2C including 2 samples with support for all annotated introns;product=BCL2 like 14%2C transcript variant X2	-0.872517	4.36202e-10	3.08956e-09
GeneID:109323902	RHBG	gene=RHBG;model_evidence=Supporting evidence includes similarity to: 16 Proteins%2C and 100%25 coverage of the annotated genomic feature by RNAseq alignments%2C including 82 samples with support for all annotated introns;product=Rh family B glycoprotein	-0.872123	3.05393e-59	1.68642e-57
GeneID:109313624	TMEM185A	gene=TMEM185A;model_evidence=Supporting evidence includes similarity to: 5 Proteins%2C and 100%25 coverage of the annotated genomic feature by RNAseq alignments%2C including 113 samples with support for all annotated introns;product=transmembrane protein 185A	-0.871971	1.62211e-30	3.96164e-29
GeneID:109321032	SNAP23	gene=SNAP23;model_evidence=Supporting evidence includes similarity to: 9 Proteins%2C and 100%25 coverage of the annotated genomic feature by RNAseq alignments%2C including 23 samples with support for all annotated introns;product=synaptosome associated protein 23%2C transcript variant X2	-0.871946	3.12241e-126	5.81606e-124
GeneID:109322880	DTX3L	gene=DTX3L;model_evidence=Supporting evidence includes similarity to: 7 Proteins%2C and 100%25 coverage of the annotated genomic feature by RNAseq alignments%2C including 36 samples with support for all annotated introns;product=deltex E3 ubiquitin ligase 3L	-0.871848	1.64006e-143	4.09359e-141
GeneID:109309384	ENPEP	gene=ENPEP;model_evidence=Supporting evidence includes similarity to: 10 Proteins%2C and 98%25 coverage of the annotated genomic feature by RNAseq alignments;product=glutamyl aminopeptidase	-0.869794	0.00172261	0.00465026
GeneID:109310574	ZNF536	gene=ZNF536;model_evidence=Supporting evidence includes similarity to: 6 Proteins%2C and 100%25 coverage of the annotated genomic feature by RNAseq alignments%2C including 16 samples with support for all annotated introns;product=zinc finger protein 536%2C transcript variant X2	-0.86977	0.000893107	0.00255718
GeneID:109307675	PLCXD3	gene=PLCXD3;model_evidence=Supporting evidence includes similarity to: 5 Proteins%2C and 99%25 coverage of the annotated genomic feature by RNAseq alignments;product=phosphatidylinositol specific phospholipase C X domain containing 3	-0.866389	0.00261984	0.00681727
GeneID:109315273	NGEF	gene=NGEF;model_evidence=Supporting evidence includes similarity to: 7 Proteins%2C and 100%25 coverage of the annotated genomic feature by RNAseq alignments%2C including 10 samples with support for all annotated introns;product=neuronal guanine nucleotide exchange factor%2C transcript variant X2	-0.864488	0.00221273	0.0058531
GeneID:109309541	LOC109309541	gene=LOC109309541;model_evidence=Supporting evidence includes similarity to: 5 Proteins%2C and 100%25 coverage of the annotated genomic feature by RNAseq alignments%2C including 1 sample with support for all annotated introns;product=UPF0462 protein C4orf33 homolog	-0.864467	0.00907691	0.020698
GeneID:109324244	CPXM2	gene=CPXM2;model_evidence=Supporting evidence includes similarity to: 15 Proteins%2C and 100%25 coverage of the annotated genomic feature by RNAseq alignments%2C including 47 samples with support for all annotated introns;product=carboxypeptidase X%2C M14 family member 2	-0.864386	0.0248762	0.0498003
GeneID:109319961	EDARADD	gene=EDARADD;model_evidence=Supporting evidence includes similarity to: 4 Proteins%2C and 100%25 coverage of the annotated genomic feature by RNAseq alignments%2C including 72 samples with support for all annotated introns;product=EDAR associated death domain	-0.859668	1.1892e-43	4.48373e-42
GeneID:109310358	CDYL2	gene=CDYL2;model_evidence=Supporting evidence includes similarity to: 9 Proteins%2C and 100%25 coverage of the annotated genomic feature by RNAseq alignments%2C including 33 samples with support for all annotated introns;partial=true;product=chromodomain Y-like 2;start_range=.,33250412	-0.858983	1.29278e-59	7.3336e-58
GeneID:109308072	ACOT12	gene=ACOT12;model_evidence=Supporting evidence includes similarity to: 4 Proteins%2C and 100%25 coverage of the annotated genomic feature by RNAseq alignments%2C including 29 samples with support for all annotated introns;product=acyl-CoA thioesterase 12	-0.858842	0.00419926	0.0104085
GeneID:109307295	EPHX4	gene=EPHX4;model_evidence=Supporting evidence includes similarity to: 10 Proteins%2C and 100%25 coverage of the annotated genomic feature by RNAseq alignments%2C including 7 samples with support for all annotated introns;product=epoxide hydrolase 4	-0.856808	5.34987e-05	0.000191089
GeneID:109311454	LOC109311454	gene=LOC109311454;model_evidence=Supporting evidence includes similarity to: 100%25 coverage of the annotated genomic feature by RNAseq alignments%2C including 3 samples with support for all annotated introns;product=uncharacterized LOC109311454	-0.856385	1.05368e-12	9.35269e-12
GeneID:109308834	LOC109308834	gene=LOC109308834;model_evidence=Supporting evidence includes similarity to: 41 Proteins%2C and 100%25 coverage of the annotated genomic feature by RNAseq alignments%2C including 2 samples with support for all annotated introns;product=zinc finger protein RFP-like	-0.854863	5.46399e-25	1.02235e-23
GeneID:109324153	KNDC1	gene=KNDC1;model_evidence=Supporting evidence includes similarity to: 1 Protein%2C and 100%25 coverage of the annotated genomic feature by RNAseq alignments%2C including 5 samples with support for all annotated introns;product=kinase non-catalytic C-lobe domain containing 1%2C transcript variant X2	-0.851228	1.14572e-07	6.12359e-07
GeneID:109310399	HACL1	gene=HACL1;model_evidence=Supporting evidence includes similarity to: 4 Proteins%2C and 100%25 coverage of the annotated genomic feature by RNAseq alignments%2C including 75 samples with support for all annotated introns;product=2-hydroxyacyl-CoA lyase 1%2C transcript variant X1	-0.850235	9.10941e-51	4.242e-49
GeneID:109309299	COL25A1	gene=COL25A1;model_evidence=Supporting evidence includes similarity to: 1 Protein%2C and 99%25 coverage of the annotated genomic feature by RNAseq alignments;product=collagen type XXV alpha 1 chain	-0.850211	0.00898845	0.0205262
GeneID:109314000	LOC109314000	gene=LOC109314000;model_evidence=Supporting evidence includes similarity to: 32 Proteins%2C and 100%25 coverage of the annotated genomic feature by RNAseq alignments%2C including 22 samples with support for all annotated introns;product=retinoic acid receptor RXR-alpha%2C transcript variant X2	-0.849954	1.8522e-26	3.74642e-25
GeneID:109308419	LRRIQ4	gene=LRRIQ4;model_evidence=Supporting evidence includes similarity to: 4 Proteins%2C and 100%25 coverage of the annotated genomic feature by RNAseq alignments%2C including 19 samples with support for all annotated introns;product=leucine rich repeats and IQ motif containing 4%2C transcript variant X1	-0.849628	0.00301667	0.00774969
GeneID:109306971	PLPPR5	gene=PLPPR5;model_evidence=Supporting evidence includes similarity to: 10 Proteins%2C and 76%25 coverage of the annotated genomic feature by RNAseq alignments;product=phospholipid phosphatase related 5	-0.84884	4.16664e-05	0.000151382
GeneID:109317617	MLXIPL	gene=MLXIPL;model_evidence=Supporting evidence includes similarity to: 7 Proteins%2C and 100%25 coverage of the annotated genomic feature by RNAseq alignments%2C including 21 samples with support for all annotated introns;product=MLX interacting protein like	-0.848591	0.00386113	0.00965088
GeneID:109322764	SATB2	gene=SATB2;model_evidence=Supporting evidence includes similarity to: 2 Proteins%2C and 100%25 coverage of the annotated genomic feature by RNAseq alignments%2C including 5 samples with support for all annotated introns;product=SATB homeobox 2%2C transcript variant X8	-0.848116	3.0726e-09	1.98273e-08
GeneID:109313415	AHRR	gene=AHRR;model_evidence=Supporting evidence includes similarity to: 2 Proteins%2C and 100%25 coverage of the annotated genomic feature by RNAseq alignments%2C including 6 samples with support for all annotated introns;product=aryl-hydrocarbon receptor repressor	-0.847904	1.9022e-17	2.39309e-16
GeneID:109316689	PDGFB	gene=PDGFB;model_evidence=Supporting evidence includes similarity to: 9 Proteins%2C and 100%25 coverage of the annotated genomic feature by RNAseq alignments%2C including 66 samples with support for all annotated introns;product=platelet derived growth factor subunit B%2C transcript variant X1	-0.847308	2.61402e-20	3.838e-19
GeneID:109310690	LOC109310690	gene=LOC109310690;model_evidence=Supporting evidence includes similarity to: 100%25 coverage of the annotated genomic feature by RNAseq alignments%2C including 18 samples with support for all annotated introns;product=meckelin-like%2C transcript variant X2	-0.847018	0.0229459	0.0464727
GeneID:109310341	LOC109310341	gene=LOC109310341;model_evidence=Supporting evidence includes similarity to: 6 Proteins%2C and 79%25 coverage of the annotated genomic feature by RNAseq alignments;product=histamine H3 receptor-like	-0.846983	6.97027e-19	9.59084e-18
GeneID:109309312	AREG	gene=AREG;model_evidence=Supporting evidence includes similarity to: 3 Proteins%2C and 99%25 coverage of the annotated genomic feature by RNAseq alignments%2C including 11 samples with support for all annotated introns;product=amphiregulin	-0.84562	6.89579e-28	1.50717e-26
GeneID:109316278	AKAP3	gene=AKAP3;model_evidence=Supporting evidence includes similarity to: 14 Proteins%2C and 100%25 coverage of the annotated genomic feature by RNAseq alignments%2C including 7 samples with support for all annotated introns;product=A-kinase anchoring protein 3%2C transcript variant X2	-0.845565	0.00018533	0.000602648
GeneID:109311626	KCNS3	gene=KCNS3;model_evidence=Supporting evidence includes similarity to: 18 Proteins%2C and 100%25 coverage of the annotated genomic feature by RNAseq alignments%2C including 41 samples with support for all annotated introns;product=potassium voltage-gated channel modifier subfamily S member 3	-0.843082	4.18007e-05	0.000151826
GeneID:109323965	CUNH10orf128	gene=CUNH10orf128;model_evidence=Supporting evidence includes similarity to: 1 Protein%2C and 100%25 coverage of the annotated genomic feature by RNAseq alignments%2C including 46 samples with support for all annotated introns;product=chromosome unknown C10orf128 homolog%2C transcript variant X1	-0.842696	1.6099e-07	8.42764e-07
GeneID:109305751	MAP3K7CL	gene=MAP3K7CL;model_evidence=Supporting evidence includes similarity to: 11 Proteins%2C and 100%25 coverage of the annotated genomic feature by RNAseq alignments%2C including 20 samples with support for all annotated introns;product=MAP3K7 C-terminal like%2C transcript variant X2	-0.842586	3.34323e-41	1.15578e-39
GeneID:109313870	FAM102A	gene=FAM102A;model_evidence=Supporting evidence includes similarity to: 6 Proteins%2C and 100%25 coverage of the annotated genomic feature by RNAseq alignments%2C including 34 samples with support for all annotated introns;product=family with sequence similarity 102 member A	-0.84123	2.60373e-42	9.39147e-41
GeneID:109312880	PLA2G1B	gene=PLA2G1B;model_evidence=Supporting evidence includes similarity to: 140 Proteins%2C and 100%25 coverage of the annotated genomic feature by RNAseq alignments%2C including 3 samples with support for all annotated introns;product=phospholipase A2 group IB%2C transcript variant X1	-0.840986	0.0164394	0.0348088
GeneID:109318047	ARHGEF12	gene=ARHGEF12;model_evidence=Supporting evidence includes similarity to: 3 Proteins%2C and 100%25 coverage of the annotated genomic feature by RNAseq alignments%2C including 71 samples with support for all annotated introns;product=Rho guanine nucleotide exchange factor 12%2C transcript variant X2	-0.838118	7.97427e-99	9.21471e-97
GeneID:109309501	LOC109309501	gene=LOC109309501;model_evidence=Supporting evidence includes similarity to: 14 Proteins%2C and 100%25 coverage of the annotated genomic feature by RNAseq alignments%2C including 43 samples with support for all annotated introns;product=interleukin-8-like	-0.837855	8.5419e-78	6.8776e-76
GeneID:109320950	PACSIN3	gene=PACSIN3;model_evidence=Supporting evidence includes similarity to: 9 Proteins%2C and 100%25 coverage of the annotated genomic feature by RNAseq alignments%2C including 97 samples with support for all annotated introns;product=protein kinase C and casein kinase substrate in neurons 3%2C transcript variant X4	-0.832189	1.81548e-59	1.01602e-57
GeneID:109313587	IRX4	gene=IRX4;model_evidence=Supporting evidence includes similarity to: 10 Proteins%2C and 100%25 coverage of the annotated genomic feature by RNAseq alignments%2C including 4 samples with support for all annotated introns;product=iroquois homeobox 4	-0.831928	0.0194258	0.0402248
GeneID:109324884	LOC109324884	gene=LOC109324884;model_evidence=Supporting evidence includes similarity to: 9 Proteins%2C and 100%25 coverage of the annotated genomic feature by RNAseq alignments%2C including 24 samples with support for all annotated introns;product=perilipin-3-like%2C transcript variant X3	-0.831423	0.019898	0.0410526
GeneID:109311084	MYOCD	gene=MYOCD;model_evidence=Supporting evidence includes similarity to: 11 Proteins%2C and 100%25 coverage of the annotated genomic feature by RNAseq alignments%2C including 16 samples with support for all annotated introns;product=myocardin%2C transcript variant X1	-0.831174	8.00177e-56	4.16092e-54
GeneID:109321496	TNFRSF11B	gene=TNFRSF11B;model_evidence=Supporting evidence includes similarity to: 4 Proteins%2C and 100%25 coverage of the annotated genomic feature by RNAseq alignments%2C including 112 samples with support for all annotated introns;product=TNF receptor superfamily member 11b	-0.831056	4.5535e-09	2.88173e-08
GeneID:109310870	VSIG4	gene=VSIG4;model_evidence=Supporting evidence includes similarity to: 2 Proteins%2C and 100%25 coverage of the annotated genomic feature by RNAseq alignments%2C including 22 samples with support for all annotated introns;product=V-set and immunoglobulin domain containing 4%2C transcript variant X1	-0.83021	0.000246261	0.000783416
GeneID:109316310	DUSP16	gene=DUSP16;model_evidence=Supporting evidence includes similarity to: 8 Proteins%2C and 100%25 coverage of the annotated genomic feature by RNAseq alignments%2C including 39 samples with support for all annotated introns;product=dual specificity phosphatase 16	-0.828732	2.26812e-62	1.37198e-60
GeneID:109309071	DLX5	gene=DLX5;model_evidence=Supporting evidence includes similarity to: 13 Proteins%2C and 100%25 coverage of the annotated genomic feature by RNAseq alignments%2C including 60 samples with support for all annotated introns;product=distal-less homeobox 5	-0.8285	0.00220289	0.00583201
GeneID:109321967	LOC109321967	gene=LOC109321967;model_evidence=Supporting evidence includes similarity to: 9 Proteins%2C and 100%25 coverage of the annotated genomic feature by RNAseq alignments%2C including 2 samples with support for all annotated introns;product=E3 ISG15--protein ligase HERC5-like%2C transcript variant X1	-0.827353	8.87531e-107	1.20396e-104
GeneID:109321368	CD82	gene=CD82;model_evidence=Supporting evidence includes similarity to: 3 Proteins%2C and 100%25 coverage of the annotated genomic feature by RNAseq alignments%2C including 109 samples with support for all annotated introns;product=CD82 molecule%2C transcript variant X1	-0.827026	6.14279e-74	4.73222e-72
GeneID:109316503	LOC109316503	gene=LOC109316503;model_evidence=Supporting evidence includes similarity to: 100%25 coverage of the annotated genomic feature by RNAseq alignments%2C including 2 samples with support for all annotated introns;product=cytidine and dCMP deaminase domain-containing protein 1-like	-0.826618	1.22172e-07	6.50471e-07
GeneID:109306324	TNFSF13B	gene=TNFSF13B;model_evidence=Supporting evidence includes similarity to: 12 Proteins%2C and 100%25 coverage of the annotated genomic feature by RNAseq alignments%2C including 3 samples with support for all annotated introns;product=tumor necrosis factor superfamily member 13b%2C transcript variant X2	-0.826501	2.34058e-41	8.15934e-40
GeneID:109309906	LOC109309906	gene=LOC109309906;model_evidence=Supporting evidence includes similarity to: 100%25 coverage of the annotated genomic feature by RNAseq alignments%2C including 127 samples with support for all annotated introns;product=uncharacterized LOC109309906%2C transcript variant X2	-0.824288	1.7182e-09	1.14792e-08
GeneID:109310072	IRF1	gene=IRF1;model_evidence=Supporting evidence includes similarity to: 4 Proteins%2C and 100%25 coverage of the annotated genomic feature by RNAseq alignments%2C including 93 samples with support for all annotated introns;product=interferon regulatory factor 1%2C transcript variant X1	-0.823881	2.63881e-104	3.39509e-102
GeneID:109314495	FAM213B	gene=FAM213B;product=LOW QUALITY PROTEIN: prostamide/prostaglandin F synthase	-0.821849	1.20315e-12	1.0619e-11
GeneID:109306902	NEU3	gene=NEU3;model_evidence=Supporting evidence includes similarity to: 14 Proteins%2C and 100%25 coverage of the annotated genomic feature by RNAseq alignments%2C including 15 samples with support for all annotated introns;product=neuraminidase 3	-0.821123	2.00505e-08	1.16224e-07
GeneID:109320317	CCR7	gene=CCR7;model_evidence=Supporting evidence includes similarity to: 8 Proteins%2C and 100%25 coverage of the annotated genomic feature by RNAseq alignments%2C including 7 samples with support for all annotated introns;product=C-C motif chemokine receptor 7	-0.819655	0.017935	0.0375614
GeneID:109317183	PPM1E	gene=PPM1E;model_evidence=Supporting evidence includes similarity to: 3 Proteins%2C and 100%25 coverage of the annotated genomic feature by RNAseq alignments%2C including 2 samples with support for all annotated introns;product=protein phosphatase%2C Mg2+/Mn2+ dependent 1E	-0.819594	0.000543918	0.00162628
GeneID:109318754	XKR4	gene=XKR4;model_evidence=Supporting evidence includes similarity to: 6 Proteins%2C and 100%25 coverage of the annotated genomic feature by RNAseq alignments%2C including 9 samples with support for all annotated introns;product=XK related 4	-0.818588	0.018503	0.0386021
GeneID:109320174	TXLNB	gene=TXLNB;model_evidence=Supporting evidence includes similarity to: 9 Proteins%2C and 100%25 coverage of the annotated genomic feature by RNAseq alignments%2C including 4 samples with support for all annotated introns;product=taxilin beta	-0.817674	7.02392e-15	7.4413e-14
GeneID:109317755	SOX13	gene=SOX13;model_evidence=Supporting evidence includes similarity to: 2 Proteins%2C and 100%25 coverage of the annotated genomic feature by RNAseq alignments%2C including 7 samples with support for all annotated introns;product=SRY-box 13%2C transcript variant X3	-0.816932	1.66019e-11	1.34278e-10
GeneID:109320678	ARID4A	gene=ARID4A;model_evidence=Supporting evidence includes similarity to: 1 Protein%2C and 100%25 coverage of the annotated genomic feature by RNAseq alignments%2C including 21 samples with support for all annotated introns;product=AT-rich interaction domain 4A%2C transcript variant X1	-0.816847	7.10289e-110	1.0189e-107
GeneID:109321164	MEIS2	gene=MEIS2;model_evidence=Supporting evidence includes similarity to: 10 Proteins%2C and 100%25 coverage of the annotated genomic feature by RNAseq alignments%2C including 76 samples with support for all annotated introns;product=Meis homeobox 2%2C transcript variant X4	-0.816666	8.86183e-84	7.62728e-82
GeneID:109311214	CUNH3orf67	gene=CUNH3orf67;model_evidence=Supporting evidence includes similarity to: 1 Protein%2C and 100%25 coverage of the annotated genomic feature by RNAseq alignments%2C including 16 samples with support for all annotated introns;product=chromosome unknown C3orf67 homolog%2C transcript variant X10	-0.816073	0.0135758	0.0294668
GeneID:109324306	PLEKHS1	gene=PLEKHS1;model_evidence=Supporting evidence includes similarity to: 1 Protein%2C and 100%25 coverage of the annotated genomic feature by RNAseq alignments%2C including 22 samples with support for all annotated introns;product=pleckstrin homology domain containing S1%2C transcript variant X1	-0.815473	1.34971e-19	1.90332e-18
GeneID:109317258	LOC109317258	gene=LOC109317258;model_evidence=Supporting evidence includes similarity to: 100%25 coverage of the annotated genomic feature by RNAseq alignments%2C including 61 samples with support for all annotated introns;product=uncharacterized LOC109317258	-0.814247	9.38546e-26	1.83878e-24
GeneID:109323559	TDRD7	gene=TDRD7;model_evidence=Supporting evidence includes similarity to: 3 Proteins%2C and 100%25 coverage of the annotated genomic feature by RNAseq alignments%2C including 34 samples with support for all annotated introns;product=tudor domain containing 7%2C transcript variant X2	-0.814168	4.27129e-31	1.06611e-29
GeneID:109312945	TPK1	gene=TPK1;model_evidence=Supporting evidence includes similarity to: 8 Proteins%2C and 100%25 coverage of the annotated genomic feature by RNAseq alignments;product=thiamin pyrophosphokinase 1	-0.814082	0.000491489	0.00148266
GeneID:109313012	SPPL3	gene=SPPL3;model_evidence=Supporting evidence includes similarity to: 7 Proteins%2C and 100%25 coverage of the annotated genomic feature by RNAseq alignments%2C including 114 samples with support for all annotated introns;partial=true;product=signal peptide peptidase like 3;start_range=.,18423643	-0.813255	1.14778e-45	4.51872e-44
GeneID:109315676	IL17REL	gene=IL17REL;model_evidence=Supporting evidence includes similarity to: 1 Protein%2C and 100%25 coverage of the annotated genomic feature by RNAseq alignments%2C including 2 samples with support for all annotated introns;product=interleukin 17 receptor E like%2C transcript variant X1	-0.812938	1.2307e-83	1.05199e-81
GeneID:109313154	OSER1	gene=OSER1;model_evidence=Supporting evidence includes similarity to: 9 Proteins%2C and 100%25 coverage of the annotated genomic feature by RNAseq alignments%2C including 104 samples with support for all annotated introns;product=oxidative stress responsive serine rich 1%2C transcript variant X1	-0.811571	7.70867e-49	3.37559e-47
GeneID:109319713	LOC109319713	gene=LOC109319713;model_evidence=Supporting evidence includes similarity to: 100%25 coverage of the annotated genomic feature by RNAseq alignments%2C including 44 samples with support for all annotated introns;product=uncharacterized LOC109319713	-0.811239	0.000106998	0.000362271
GeneID:109317938	TECTA	gene=TECTA;model_evidence=Supporting evidence includes similarity to: 3 Proteins%2C and 94%25 coverage of the annotated genomic feature by RNAseq alignments;product=tectorin alpha	-0.811144	1.24174e-05	4.88554e-05
GeneID:109324171	LOC109324171	gene=LOC109324171;model_evidence=Supporting evidence includes similarity to: 100%25 coverage of the annotated genomic feature by RNAseq alignments%2C including 90 samples with support for all annotated introns;product=uncharacterized LOC109324171%2C transcript variant X1	-0.80952	1.53942e-77	1.23153e-75
GeneID:109323687	SLC27A6	gene=SLC27A6;model_evidence=Supporting evidence includes similarity to: 17 Proteins%2C and 100%25 coverage of the annotated genomic feature by RNAseq alignments%2C including 10 samples with support for all annotated introns;product=solute carrier family 27 member 6%2C transcript variant X1	-0.808344	2.48946e-08	1.42385e-07
GeneID:109315538	OBSCN	gene=OBSCN;model_evidence=Supporting evidence includes similarity to: 4 Proteins%2C and 97%25 coverage of the annotated genomic feature by RNAseq alignments;product=obscurin%2C cytoskeletal calmodulin and titin-interacting RhoGEF	-0.808135	1.01544e-06	4.76418e-06
GeneID:109316847	LOC109316847	gene=LOC109316847;model_evidence=Supporting evidence includes similarity to: 100%25 coverage of the annotated genomic feature by RNAseq alignments%2C including 1 sample with support for all annotated introns;product=uncharacterized LOC109316847%2C transcript variant X2	-0.806741	0.0111035	0.0247007
GeneID:109324938	ADAMTS10	gene=ADAMTS10;model_evidence=Supporting evidence includes similarity to: 16 Proteins%2C and 100%25 coverage of the annotated genomic feature by RNAseq alignments%2C including 33 samples with support for all annotated introns;product=ADAM metallopeptidase with thrombospondin type 1 motif 10%2C transcript variant X1	-0.806516	6.26913e-09	3.90413e-08
GeneID:109315431	IL10RA	gene=IL10RA;model_evidence=Supporting evidence includes similarity to: 7 Proteins%2C and 97%25 coverage of the annotated genomic feature by RNAseq alignments;product=interleukin 10 receptor subunit alpha	-0.806421	1.82554e-08	1.06611e-07
GeneID:109305883	ICOSLG	gene=ICOSLG;model_evidence=Supporting evidence includes similarity to: 6 Proteins%2C and 100%25 coverage of the annotated genomic feature by RNAseq alignments%2C including 11 samples with support for all annotated introns;product=inducible T-cell costimulator ligand%2C transcript variant X2	-0.805674	6.26198e-92	6.15351e-90
GeneID:109318828	OGFR	gene=OGFR;model_evidence=Supporting evidence includes similarity to: 2 Proteins%2C and 100%25 coverage of the annotated genomic feature by RNAseq alignments%2C including 86 samples with support for all annotated introns;product=opioid growth factor receptor	-0.804836	2.23738e-143	5.47501e-141
GeneID:109317710	G0S2	gene=G0S2;model_evidence=Supporting evidence includes similarity to: 10 Proteins%2C and 100%25 coverage of the annotated genomic feature by RNAseq alignments%2C including 68 samples with support for all annotated introns;product=G0/G1 switch 2	-0.803739	2.8395e-13	2.62496e-12
GeneID:109306814	RAB30	gene=RAB30;model_evidence=Supporting evidence includes similarity to: 15 Proteins%2C and 100%25 coverage of the annotated genomic feature by RNAseq alignments%2C including 5 samples with support for all annotated introns;product=RAB30%2C member RAS oncogene family	-0.803118	7.91693e-49	3.45466e-47
GeneID:109323594	ACTL7A	gene=ACTL7A;model_evidence=Supporting evidence includes similarity to: 25 Proteins%2C and 100%25 coverage of the annotated genomic feature by RNAseq alignments;product=actin like 7A	-0.803024	0.00152334	0.00416365
GeneID:109322275	KDM3A	gene=KDM3A;model_evidence=Supporting evidence includes similarity to: 5 Proteins%2C and 100%25 coverage of the annotated genomic feature by RNAseq alignments%2C including 10 samples with support for all annotated introns;product=lysine demethylase 3A	-0.802161	1.34426e-34	3.89241e-33
GeneID:109306754	SESN3	gene=SESN3;model_evidence=Supporting evidence includes similarity to: 2 Proteins%2C and 100%25 coverage of the annotated genomic feature by RNAseq alignments%2C including 50 samples with support for all annotated introns;product=sestrin 3%2C transcript variant X1	-0.802002	2.7795e-30	6.7095e-29
GeneID:109310036	PPP2R2B	gene=PPP2R2B;model_evidence=Supporting evidence includes similarity to: 30 Proteins%2C and 100%25 coverage of the annotated genomic feature by RNAseq alignments%2C including 85 samples with support for all annotated introns;product=protein phosphatase 2 regulatory subunit Bbeta%2C transcript variant X2	-0.798348	0.0196839	0.0407059
GeneID:109319927	CUNH1orf101	gene=CUNH1orf101;model_evidence=Supporting evidence includes similarity to: 3 Proteins%2C and 100%25 coverage of the annotated genomic feature by RNAseq alignments%2C including 4 samples with support for all annotated introns;product=chromosome unknown C1orf101 homolog%2C transcript variant X2	-0.797761	0.0132765	0.0289011
GeneID:109319965	NID1	gene=NID1;model_evidence=Supporting evidence includes similarity to: 9 Proteins%2C and 100%25 coverage of the annotated genomic feature by RNAseq alignments%2C including 110 samples with support for all annotated introns;product=nidogen 1	-0.797382	0.0107811	0.0240651
GeneID:109320353	LOC109320353	gene=LOC109320353;model_evidence=Supporting evidence includes similarity to: 5 Proteins%2C and 100%25 coverage of the annotated genomic feature by RNAseq alignments%2C including 4 samples with support for all annotated introns;product=zinc finger protein 385C-like%2C transcript variant X3	-0.796726	7.60113e-11	5.80552e-10
GeneID:109317444	RNF122	gene=RNF122;model_evidence=Supporting evidence includes similarity to: 2 Proteins%2C and 100%25 coverage of the annotated genomic feature by RNAseq alignments%2C including 106 samples with support for all annotated introns;product=ring finger protein 122	-0.796668	2.93388e-41	1.01991e-39
GeneID:109323706	GADD45G	gene=GADD45G;model_evidence=Supporting evidence includes similarity to: 17 Proteins%2C and 100%25 coverage of the annotated genomic feature by RNAseq alignments%2C including 108 samples with support for all annotated introns;product=growth arrest and DNA damage inducible gamma	-0.794683	1.5193e-10	1.12328e-09
GeneID:109323557	MAMDC2	gene=MAMDC2;model_evidence=Supporting evidence includes similarity to: 7 Proteins%2C and 100%25 coverage of the annotated genomic feature by RNAseq alignments%2C including 80 samples with support for all annotated introns;product=MAM domain containing 2%2C transcript variant X1	-0.792196	3.99582e-09	2.55209e-08
GeneID:109308413	MECOM	gene=MECOM;model_evidence=Supporting evidence includes similarity to: 2 Proteins%2C and 100%25 coverage of the annotated genomic feature by RNAseq alignments%2C including 36 samples with support for all annotated introns;product=MDS1 and EVI1 complex locus%2C transcript variant X4	-0.791696	1.49406e-33	4.1252e-32
GeneID:109310028	MSX2	gene=MSX2;model_evidence=Supporting evidence includes similarity to: 19 Proteins%2C and 100%25 coverage of the annotated genomic feature by RNAseq alignments%2C including 98 samples with support for all annotated introns;product=msh homeobox 2	-0.791347	5.18954e-47	2.14455e-45
GeneID:109315514	CPM	gene=CPM;model_evidence=Supporting evidence includes similarity to: 3 Proteins%2C and 100%25 coverage of the annotated genomic feature by RNAseq alignments%2C including 19 samples with support for all annotated introns;product=carboxypeptidase M	-0.790868	1.43254e-12	1.25236e-11
GeneID:109311122	TMCC1	gene=TMCC1;model_evidence=Supporting evidence includes similarity to: 6 Proteins%2C and 100%25 coverage of the annotated genomic feature by RNAseq alignments%2C including 33 samples with support for all annotated introns;product=transmembrane and coiled-coil domain family 1%2C transcript variant X2	-0.790794	1.2003e-32	3.17367e-31
GeneID:109316832	APOLD1	gene=APOLD1;model_evidence=Supporting evidence includes similarity to: 7 Proteins%2C and 100%25 coverage of the annotated genomic feature by RNAseq alignments%2C including 11 samples with support for all annotated introns;product=apolipoprotein L domain containing 1	-0.789789	0.00231901	0.00609933
GeneID:109305985	KLHL34	gene=KLHL34;model_evidence=Supporting evidence includes similarity to: 5 Proteins%2C and 100%25 coverage of the annotated genomic feature by RNAseq alignments;product=kelch like family member 34	-0.788808	1.16744e-06	5.44048e-06
GeneID:109320775	CCDC177	gene=CCDC177;model_evidence=Supporting evidence includes similarity to: 2 Proteins%2C and 98%25 coverage of the annotated genomic feature by RNAseq alignments;partial=true;product=coiled-coil domain containing 177	-0.788378	4.82744e-05	0.000173671
GeneID:109313203	LOC109313203	gene=LOC109313203;model_evidence=Supporting evidence includes similarity to: 100%25 coverage of the annotated genomic feature by RNAseq alignments%2C including 28 samples with support for all annotated introns;product=solute carrier family 12 member 7-like	-0.788327	6.31283e-05	0.000223058
GeneID:109324566	LOC109324566	gene=LOC109324566;model_evidence=Supporting evidence includes similarity to: 22 Proteins%2C and 100%25 coverage of the annotated genomic feature by RNAseq alignments;product=D(1) dopamine receptor-like	-0.788203	0.000334506	0.00104262
GeneID:109305491	LOC109305491	gene=LOC109305491;model_evidence=Supporting evidence includes similarity to: 1 Protein%2C and 94%25 coverage of the annotated genomic feature by RNAseq alignments;product=dedicator of cytokinesis protein 9-like	-0.788146	1.39494e-13	1.33402e-12
GeneID:109310626	LOC109310626	gene=LOC109310626;model_evidence=Supporting evidence includes similarity to: 4 Proteins%2C and 100%25 coverage of the annotated genomic feature by RNAseq alignments%2C including 120 samples with support for all annotated introns;product=chemokine-like factor	-0.787415	1.09871e-30	2.71354e-29
GeneID:109323987	FGFR2	gene=FGFR2;model_evidence=Supporting evidence includes similarity to: 16 Proteins%2C and 100%25 coverage of the annotated genomic feature by RNAseq alignments%2C including 100 samples with support for all annotated introns;product=fibroblast growth factor receptor 2%2C transcript variant X4	-0.786582	1.05515e-24	1.94797e-23
GeneID:109310018	STC2	gene=STC2;model_evidence=Supporting evidence includes similarity to: 10 Proteins%2C and 100%25 coverage of the annotated genomic feature by RNAseq alignments%2C including 100 samples with support for all annotated introns;product=stanniocalcin 2	-0.786541	0.00100207	0.00284353
GeneID:109323049	GALNT5	gene=GALNT5;model_evidence=Supporting evidence includes similarity to: 10 Proteins%2C and 100%25 coverage of the annotated genomic feature by RNAseq alignments%2C including 65 samples with support for all annotated introns;product=polypeptide N-acetylgalactosaminyltransferase 5	-0.783418	7.82877e-06	3.17527e-05
GeneID:109305494	DOCK9	gene=DOCK9;model_evidence=Supporting evidence includes similarity to: 7 Proteins%2C and 97%25 coverage of the annotated genomic feature by RNAseq alignments;product=dedicator of cytokinesis 9	-0.7817	3.46939e-10	2.48839e-09
GeneID:109318867	ZBTB46	gene=ZBTB46;model_evidence=Supporting evidence includes similarity to: 8 Proteins%2C and 100%25 coverage of the annotated genomic feature by RNAseq alignments%2C including 78 samples with support for all annotated introns;product=zinc finger and BTB domain containing 46%2C transcript variant X2	-0.781146	2.06618e-24	3.77539e-23
GeneID:109322725	CFLAR	gene=CFLAR;model_evidence=Supporting evidence includes similarity to: 9 Proteins%2C and 100%25 coverage of the annotated genomic feature by RNAseq alignments%2C including 104 samples with support for all annotated introns;product=CASP8 and FADD like apoptosis regulator%2C transcript variant X2	-0.780985	2.34084e-30	5.67256e-29
GeneID:109311310	IL17RD	gene=IL17RD;model_evidence=Supporting evidence includes similarity to: 6 Proteins%2C and 100%25 coverage of the annotated genomic feature by RNAseq alignments%2C including 14 samples with support for all annotated introns;product=interleukin 17 receptor D%2C transcript variant X2	-0.780421	9.20521e-21	1.38244e-19
GeneID:109315675	MLC1	gene=MLC1;model_evidence=Supporting evidence includes similarity to: 6 Proteins%2C and 100%25 coverage of the annotated genomic feature by RNAseq alignments%2C including 10 samples with support for all annotated introns;product=megalencephalic leukoencephalopathy with subcortical cysts 1%2C transcript variant X1	-0.780333	7.15224e-05	0.000250308
GeneID:109311061	LOC109311061	gene=LOC109311061;model_evidence=Supporting evidence includes similarity to: 1 Protein%2C and 100%25 coverage of the annotated genomic feature by RNAseq alignments%2C including 5 samples with support for all annotated introns;product=transmembrane protein 182-like	-0.778096	0.0202839	0.0417727
GeneID:109320166	ADGRG6	gene=ADGRG6;model_evidence=Supporting evidence includes similarity to: 7 Proteins%2C and 100%25 coverage of the annotated genomic feature by RNAseq alignments%2C including 25 samples with support for all annotated introns;product=adhesion G protein-coupled receptor G6%2C transcript variant X2	-0.777497	0.0206396	0.0423725
GeneID:109316452	LOC109316452	gene=LOC109316452;model_evidence=Supporting evidence includes similarity to: 3 Proteins%2C and 100%25 coverage of the annotated genomic feature by RNAseq alignments%2C including 10 samples with support for all annotated introns;product=cat eye syndrome critical region protein 2%2C transcript variant X2	-0.775988	2.61516e-12	2.24774e-11
GeneID:109314990	SERPINB1	gene=SERPINB1;model_evidence=Supporting evidence includes similarity to: 46 Proteins%2C and 100%25 coverage of the annotated genomic feature by RNAseq alignments%2C including 14 samples with support for all annotated introns;product=serpin family B member 1%2C transcript variant X2	-0.774596	2.62007e-06	1.14973e-05
GeneID:109321007	CELF1	gene=CELF1;model_evidence=Supporting evidence includes similarity to: 14 Proteins%2C and 100%25 coverage of the annotated genomic feature by RNAseq alignments%2C including 16 samples with support for all annotated introns;product=CUGBP%2C Elav-like family member 1%2C transcript variant X2	-0.774484	1.04444e-89	9.80047e-88
GeneID:109315932	PARP12	gene=PARP12;model_evidence=Supporting evidence includes similarity to: 5 Proteins%2C and 100%25 coverage of the annotated genomic feature by RNAseq alignments%2C including 63 samples with support for all annotated introns;partial=true;product=poly(ADP-ribose) polymerase family member 12	-0.77376	2.89959e-99	3.38195e-97
GeneID:109322480	LOC109322480	gene=LOC109322480;model_evidence=Supporting evidence includes similarity to: 3 Proteins%2C and 100%25 coverage of the annotated genomic feature by RNAseq alignments%2C including 130 samples with support for all annotated introns;product=lymphocyte antigen 6E-like	-0.772437	3.36367e-119	5.52349e-117
GeneID:109308420	LRRC31	gene=LRRC31;model_evidence=Supporting evidence includes similarity to: 4 Proteins%2C and 100%25 coverage of the annotated genomic feature by RNAseq alignments%2C including 69 samples with support for all annotated introns;product=leucine rich repeat containing 31%2C transcript variant X1	-0.772131	1.28749e-11	1.05294e-10
GeneID:109311900	LIN28B	gene=LIN28B;model_evidence=Supporting evidence includes similarity to: 3 Proteins%2C and 95%25 coverage of the annotated genomic feature by RNAseq alignments;product=lin-28 homolog B	-0.770893	0.014435	0.0310923
GeneID:109322215	ARAP2	gene=ARAP2;model_evidence=Supporting evidence includes similarity to: 8 Proteins%2C and 100%25 coverage of the annotated genomic feature by RNAseq alignments%2C including 5 samples with support for all annotated introns;product=ArfGAP with RhoGAP domain%2C ankyrin repeat and PH domain 2%2C transcript variant X1	-0.770231	3.37581e-21	5.20125e-20
GeneID:109322385	MSX1	gene=MSX1;model_evidence=Supporting evidence includes similarity to: 41 Proteins%2C and 100%25 coverage of the annotated genomic feature by RNAseq alignments%2C including 45 samples with support for all annotated introns;product=msh homeobox 1	-0.76964	1.49304e-89	1.39054e-87
GeneID:109317090	LOC109317090	gene=LOC109317090;model_evidence=Supporting evidence includes similarity to: 1 Protein%2C and 100%25 coverage of the annotated genomic feature by RNAseq alignments%2C including 34 samples with support for all annotated introns;product=tapasin-related protein-like	-0.767719	2.9763e-17	3.70701e-16
GeneID:109319260	LOC109319260	gene=LOC109319260;model_evidence=Supporting evidence includes similarity to: 19 Proteins%2C and 100%25 coverage of the annotated genomic feature by RNAseq alignments%2C including 9 samples with support for all annotated introns;product=galactosylgalactosylxylosylprotein 3-beta-glucuronosyltransferase 1-like	-0.767051	0.000176702	0.000577743
GeneID:109316574	TXNRD1	gene=TXNRD1;model_evidence=Supporting evidence includes similarity to: 23 Proteins%2C and 100%25 coverage of the annotated genomic feature by RNAseq alignments%2C including 23 samples with support for all annotated introns;product=thioredoxin reductase 1%2C transcript variant X2	-0.76585	5.81283e-94	5.89789e-92
GeneID:109321394	CRACR2B	gene=CRACR2B;model_evidence=Supporting evidence includes similarity to: 5 Proteins%2C and 100%25 coverage of the annotated genomic feature by RNAseq alignments%2C including 2 samples with support for all annotated introns;product=calcium release activated channel regulator 2B%2C transcript variant X1	-0.765399	4.30232e-10	3.05421e-09
GeneID:109324299	PTPRE	gene=PTPRE;model_evidence=Supporting evidence includes similarity to: 7 Proteins%2C and 100%25 coverage of the annotated genomic feature by RNAseq alignments%2C including 5 samples with support for all annotated introns;product=protein tyrosine phosphatase%2C receptor type E%2C transcript variant X1	-0.76384	1.62374e-05	6.27959e-05
GeneID:109323163	NR4A2	gene=NR4A2;model_evidence=Supporting evidence includes similarity to: 30 Proteins%2C and 100%25 coverage of the annotated genomic feature by RNAseq alignments%2C including 14 samples with support for all annotated introns;product=nuclear receptor subfamily 4 group A member 2%2C transcript variant X1	-0.763061	1.8134e-07	9.44146e-07
GeneID:109315486	TBC1D15	gene=TBC1D15;model_evidence=Supporting evidence includes similarity to: 11 Proteins%2C and 100%25 coverage of the annotated genomic feature by RNAseq alignments%2C including 97 samples with support for all annotated introns;product=TBC1 domain family member 15%2C transcript variant X2	-0.758889	9.05028e-28	1.96431e-26
GeneID:109320764	FJX1	gene=FJX1;model_evidence=Supporting evidence includes similarity to: 4 Proteins%2C and 100%25 coverage of the annotated genomic feature by RNAseq alignments;partial=true;product=four jointed box 1;start_range=.,34573063	-0.758229	4.67221e-42	1.67075e-40
GeneID:109306804	SYTL2	gene=SYTL2;model_evidence=Supporting evidence includes similarity to: 12 Proteins%2C and 100%25 coverage of the annotated genomic feature by RNAseq alignments%2C including 2 samples with support for all annotated introns;product=synaptotagmin like 2%2C transcript variant X2	-0.756669	1.231e-52	5.88618e-51
GeneID:109321652	RAPSN	gene=RAPSN;model_evidence=Supporting evidence includes similarity to: 4 Proteins%2C and 100%25 coverage of the annotated genomic feature by RNAseq alignments;product=receptor associated protein of the synapse	-0.754788	0.000340412	0.00105996
GeneID:109323709	CUNH9orf135	gene=CUNH9orf135;model_evidence=Supporting evidence includes similarity to: 2 Proteins%2C and 100%25 coverage of the annotated genomic feature by RNAseq alignments%2C including 51 samples with support for all annotated introns;product=chromosome unknown C9orf135 homolog	-0.753953	0.000909209	0.00259953
GeneID:109317645	LOC109317645	gene=LOC109317645;model_evidence=Supporting evidence includes similarity to: 9 Proteins%2C and 100%25 coverage of the annotated genomic feature by RNAseq alignments%2C including 93 samples with support for all annotated introns;product=butyrophilin subfamily 1 member A1-like	-0.753721	2.17979e-08	1.25536e-07
GeneID:109322334	TLR3	gene=TLR3;model_evidence=Supporting evidence includes similarity to: 31 Proteins%2C and 100%25 coverage of the annotated genomic feature by RNAseq alignments%2C including 61 samples with support for all annotated introns;product=toll like receptor 3%2C transcript variant X2	-0.753433	1.80551e-34	5.16806e-33
GeneID:109320395	LOC109320395	gene=LOC109320395;model_evidence=Supporting evidence includes similarity to: 100%25 coverage of the annotated genomic feature by RNAseq alignments%2C including 44 samples with support for all annotated introns;product=uncharacterized LOC109320395	-0.751693	1.21186e-71	8.89645e-70
GeneID:109308099	ADGRV1	gene=ADGRV1;model_evidence=Supporting evidence includes similarity to: 1 Protein%2C and 100%25 coverage of the annotated genomic feature by RNAseq alignments;product=adhesion G protein-coupled receptor V1	-0.75148	2.98395e-35	8.97342e-34
GeneID:109316556	PARPBP	gene=PARPBP;model_evidence=Supporting evidence includes similarity to: 2 Proteins%2C and 100%25 coverage of the annotated genomic feature by RNAseq alignments%2C including 11 samples with support for all annotated introns;product=PARP1 binding protein%2C transcript variant X2	-0.750653	1.36215e-25	2.65619e-24
GeneID:109317508	FGD2	gene=FGD2;model_evidence=Supporting evidence includes similarity to: 14 Proteins%2C and 100%25 coverage of the annotated genomic feature by RNAseq alignments%2C including 15 samples with support for all annotated introns;product=FYVE%2C RhoGEF and PH domain containing 2	-0.7499	2.71486e-10	1.96985e-09
GeneID:109314235	TNFRSF14	gene=TNFRSF14;model_evidence=Supporting evidence includes similarity to: 100%25 coverage of the annotated genomic feature by RNAseq alignments;product=TNF receptor superfamily member 14	-0.749229	1.971e-30	4.80431e-29
GeneID:109321644	LOC109321644	gene=LOC109321644;model_evidence=Supporting evidence includes similarity to: 100%25 coverage of the annotated genomic feature by RNAseq alignments%2C including 11 samples with support for all annotated introns;product=uncharacterized LOC109321644	-0.749046	1.89667e-05	7.26311e-05
GeneID:109309424	CSGALNACT1	gene=CSGALNACT1;model_evidence=Supporting evidence includes similarity to: 2 Proteins%2C and 100%25 coverage of the annotated genomic feature by RNAseq alignments%2C including 10 samples with support for all annotated introns;product=chondroitin sulfate N-acetylgalactosaminyltransferase 1%2C transcript variant X6	-0.747533	2.21311e-05	8.37718e-05
GeneID:109322382	NIPAL1	gene=NIPAL1;model_evidence=Supporting evidence includes similarity to: 12 Proteins%2C and 100%25 coverage of the annotated genomic feature by RNAseq alignments%2C including 1 sample with support for all annotated introns;product=NIPA like domain containing 1	-0.744337	0.000122373	0.000410542
GeneID:109315810	PROSER2	gene=PROSER2;model_evidence=Supporting evidence includes similarity to: 4 Proteins%2C and 100%25 coverage of the annotated genomic feature by RNAseq alignments%2C including 11 samples with support for all annotated introns;product=proline and serine rich 2%2C transcript variant X3	-0.743417	7.54663e-05	0.000262565
GeneID:109319439	NCOA2	gene=NCOA2;model_evidence=Supporting evidence includes similarity to: 3 Proteins%2C and 100%25 coverage of the annotated genomic feature by RNAseq alignments%2C including 17 samples with support for all annotated introns;product=nuclear receptor coactivator 2%2C transcript variant X4	-0.741732	7.4636e-32	1.91658e-30
GeneID:109320142	LOC109320142	gene=LOC109320142;model_evidence=Supporting evidence includes similarity to: 100%25 coverage of the annotated genomic feature by RNAseq alignments;product=uromodulin-like	-0.741217	0.0149615	0.0320824
GeneID:109306573	FREM2	gene=FREM2;model_evidence=Supporting evidence includes similarity to: 7 Proteins%2C and 100%25 coverage of the annotated genomic feature by RNAseq alignments%2C including 72 samples with support for all annotated introns;partial=true;product=FRAS1 related extracellular matrix protein 2	-0.740321	2.44288e-09	1.59953e-08
GeneID:109323358	SEMA4D	gene=SEMA4D;model_evidence=Supporting evidence includes similarity to: 9 Proteins%2C and 100%25 coverage of the annotated genomic feature by RNAseq alignments%2C including 33 samples with support for all annotated introns;product=semaphorin 4D%2C transcript variant X1	-0.7398	0.00591948	0.0141172
GeneID:109309998	GRPEL2	gene=GRPEL2;model_evidence=Supporting evidence includes similarity to: 9 Proteins%2C and 100%25 coverage of the annotated genomic feature by RNAseq alignments%2C including 92 samples with support for all annotated introns;product=GrpE like 2%2C mitochondrial%2C transcript variant X1	-0.738032	8.76682e-49	3.79896e-47
GeneID:109308148	LOC109308148	gene=LOC109308148;model_evidence=Supporting evidence includes similarity to: 51 Proteins%2C and 100%25 coverage of the annotated genomic feature by RNAseq alignments%2C including 11 samples with support for all annotated introns;product=macrophage mannose receptor 1-like%2C transcript variant X2	-0.73594	0.0204587	0.0420841
GeneID:109320359	LOC109320359	gene=LOC109320359;model_evidence=Supporting evidence includes similarity to: 7 Proteins%2C and 100%25 coverage of the annotated genomic feature by RNAseq alignments;product=heat shock protein 30C-like	-0.73581	0.0216102	0.0440894
GeneID:109309907	LOC109309907	gene=LOC109309907;model_evidence=Supporting evidence includes similarity to: 100%25 coverage of the annotated genomic feature by RNAseq alignments%2C including 67 samples with support for all annotated introns;product=uncharacterized LOC109309907	-0.735738	2.74844e-14	2.7932e-13
GeneID:109315987	MDFIC	gene=MDFIC;model_evidence=Supporting evidence includes similarity to: 11 Proteins%2C and 99%25 coverage of the annotated genomic feature by RNAseq alignments%2C including 6 samples with support for all annotated introns;product=MyoD family inhibitor domain containing	-0.734667	3.67569e-72	2.73051e-70
GeneID:109307916	IL6	gene=IL6;model_evidence=Supporting evidence includes similarity to: 15 Proteins%2C and 92%25 coverage of the annotated genomic feature by RNAseq alignments;product=interleukin 6	-0.73143	0.0116178	0.0257303
GeneID:109323391	ADAMTSL1	gene=ADAMTSL1;model_evidence=Supporting evidence includes similarity to: 3 Proteins%2C and 100%25 coverage of the annotated genomic feature by RNAseq alignments%2C including 8 samples with support for all annotated introns;product=ADAMTS like 1%2C transcript variant X7	-0.73083	2.75731e-15	3.02118e-14
GeneID:109307962	ADAMTS6	gene=ADAMTS6;model_evidence=Supporting evidence includes similarity to: 5 Proteins%2C and 100%25 coverage of the annotated genomic feature by RNAseq alignments%2C including 5 samples with support for all annotated introns;product=ADAM metallopeptidase with thrombospondin type 1 motif 6	-0.730783	8.35876e-20	1.19493e-18
GeneID:109323127	BBS5	gene=BBS5;model_evidence=Supporting evidence includes similarity to: 8 Proteins%2C and 100%25 coverage of the annotated genomic feature by RNAseq alignments%2C including 90 samples with support for all annotated introns;product=Bardet-Biedl syndrome 5	-0.729143	1.06854e-15	1.19385e-14
GeneID:109312436	LOC109312436	gene=LOC109312436;model_evidence=Supporting evidence includes similarity to: 100%25 coverage of the annotated genomic feature by RNAseq alignments%2C including 116 samples with support for all annotated introns;product=uncharacterized LOC109312436	-0.727895	2.91626e-06	1.26856e-05
GeneID:109318868	LIME1	gene=LIME1;model_evidence=Supporting evidence includes similarity to: 100%25 coverage of the annotated genomic feature by RNAseq alignments%2C including 2 samples with support for all annotated introns;product=Lck interacting transmembrane adaptor 1%2C transcript variant X2	-0.727229	0.000410825	0.00125911
GeneID:109307294	KIAA1107	gene=KIAA1107;model_evidence=Supporting evidence includes similarity to: 4 Proteins%2C and 100%25 coverage of the annotated genomic feature by RNAseq alignments;product=KIAA1107 ortholog	-0.724886	7.81186e-07	3.71823e-06
GeneID:109312079	GDF7	gene=GDF7;model_evidence=Supporting evidence includes similarity to: 4 Proteins%2C and 98%25 coverage of the annotated genomic feature by RNAseq alignments;product=growth differentiation factor 7	-0.724789	0.0245335	0.049209
GeneID:109308444	NCEH1	gene=NCEH1;model_evidence=Supporting evidence includes similarity to: 14 Proteins%2C and 95%25 coverage of the annotated genomic feature by RNAseq alignments%2C including 60 samples with support for all annotated introns;product=neutral cholesterol ester hydrolase 1	-0.724538	4.97096e-10	3.50099e-09
GeneID:109308824	B2M	gene=B2M;model_evidence=Supporting evidence includes similarity to: 19 Proteins%2C and 100%25 coverage of the annotated genomic feature by RNAseq alignments%2C including 115 samples with support for all annotated introns;product=beta-2-microglobulin	-0.723915	1.8698e-90	1.78131e-88
GeneID:109308170	STARD4	gene=STARD4;model_evidence=Supporting evidence includes similarity to: 8 Proteins%2C and 100%25 coverage of the annotated genomic feature by RNAseq alignments%2C including 16 samples with support for all annotated introns;product=StAR related lipid transfer domain containing 4	-0.723169	2.7724e-17	3.46689e-16
GeneID:109315060	NUP85	gene=NUP85;model_evidence=Supporting evidence includes similarity to: 5 Proteins%2C and 100%25 coverage of the annotated genomic feature by RNAseq alignments%2C including 53 samples with support for all annotated introns;product=nucleoporin 85	-0.722831	2.03095e-55	1.03878e-53
GeneID:109309012	PDK4	gene=PDK4;model_evidence=Supporting evidence includes similarity to: 24 Proteins%2C and 100%25 coverage of the annotated genomic feature by RNAseq alignments%2C including 100 samples with support for all annotated introns;product=pyruvate dehydrogenase kinase 4	-0.720597	9.91588e-06	3.96635e-05
GeneID:109312074	DCLK3	gene=DCLK3;model_evidence=Supporting evidence includes similarity to: 6 Proteins%2C and 100%25 coverage of the annotated genomic feature by RNAseq alignments%2C including 38 samples with support for all annotated introns;product=doublecortin like kinase 3	-0.720297	2.95487e-09	1.9117e-08
GeneID:109309699	CTSO	gene=CTSO;model_evidence=Supporting evidence includes similarity to: 3 Proteins%2C and 100%25 coverage of the annotated genomic feature by RNAseq alignments%2C including 69 samples with support for all annotated introns;product=cathepsin O%2C transcript variant X1	-0.720297	1.04718e-35	3.1953e-34
GeneID:109309502	LOC109309502	gene=LOC109309502;model_evidence=Supporting evidence includes similarity to: 18 Proteins%2C and 100%25 coverage of the annotated genomic feature by RNAseq alignments%2C including 17 samples with support for all annotated introns;product=interleukin-8-like	-0.717925	6.04562e-43	2.21259e-41
GeneID:109323551	ZDHHC21	gene=ZDHHC21;model_evidence=Supporting evidence includes similarity to: 3 Proteins%2C and 100%25 coverage of the annotated genomic feature by RNAseq alignments%2C including 8 samples with support for all annotated introns;product=zinc finger DHHC-type containing 21%2C transcript variant X1	-0.716304	1.23648e-09	8.39566e-09
GeneID:109316254	LOC109316254	gene=LOC109316254;model_evidence=Supporting evidence includes similarity to: 2 Proteins%2C and 100%25 coverage of the annotated genomic feature by RNAseq alignments%2C including 82 samples with support for all annotated introns;product=TRPM8 channel-associated factor 2-like	-0.715898	3.52846e-18	4.66969e-17
GeneID:109320425	PDP1	gene=PDP1;model_evidence=Supporting evidence includes similarity to: 8 Proteins%2C and 100%25 coverage of the annotated genomic feature by RNAseq alignments;product=pyruvate dehyrogenase phosphatase catalytic subunit 1	-0.715655	5.99476e-69	4.15637e-67
GeneID:109324698	EFNA1	gene=EFNA1;model_evidence=Supporting evidence includes similarity to: 7 Proteins%2C and 93%25 coverage of the annotated genomic feature by RNAseq alignments;product=ephrin A1	-0.714926	6.58451e-18	8.57773e-17
GeneID:109308543	BCL6	gene=BCL6;model_evidence=Supporting evidence includes similarity to: 13 Proteins%2C and 100%25 coverage of the annotated genomic feature by RNAseq alignments%2C including 87 samples with support for all annotated introns;product=B-cell CLL/lymphoma 6%2C transcript variant X2	-0.714885	1.70374e-08	9.97309e-08
GeneID:109310141	ADAMTS2	gene=ADAMTS2;model_evidence=Supporting evidence includes similarity to: 1 Protein%2C and 100%25 coverage of the annotated genomic feature by RNAseq alignments%2C including 54 samples with support for all annotated introns;product=ADAM metallopeptidase with thrombospondin type 1 motif 2	-0.714063	1.2302e-05	4.8432e-05
GeneID:109310817	EDA	gene=EDA;model_evidence=Supporting evidence includes similarity to: 1 Protein%2C and 93%25 coverage of the annotated genomic feature by RNAseq alignments;product=ectodysplasin A	-0.714027	7.26919e-33	1.93845e-31
GeneID:109315867	LOC109315867	gene=LOC109315867;model_evidence=Supporting evidence includes similarity to: 100%25 coverage of the annotated genomic feature by RNAseq alignments%2C including 8 samples with support for all annotated introns;product=uncharacterized LOC109315867	-0.713174	0.00225417	0.00595135
GeneID:109305915	LOC109305915	gene=LOC109305915;model_evidence=Supporting evidence includes similarity to: 100%25 coverage of the annotated genomic feature by RNAseq alignments%2C including 16 samples with support for all annotated introns;product=uncharacterized LOC109305915	-0.713168	0.00635051	0.0150193
GeneID:109315614	LOC109315614	gene=LOC109315614;model_evidence=Supporting evidence includes similarity to: 100%25 coverage of the annotated genomic feature by RNAseq alignments%2C including 41 samples with support for all annotated introns;product=uncharacterized LOC109315614%2C transcript variant X1	-0.712372	5.33938e-13	4.83918e-12
GeneID:109315712	LAMB4	gene=LAMB4;model_evidence=Supporting evidence includes similarity to: 4 Proteins%2C and 98%25 coverage of the annotated genomic feature by RNAseq alignments;product=laminin subunit beta 4	-0.712187	0.00451973	0.0111255
GeneID:109322851	CERKL	gene=CERKL;model_evidence=Supporting evidence includes similarity to: 4 Proteins%2C and 100%25 coverage of the annotated genomic feature by RNAseq alignments%2C including 55 samples with support for all annotated introns;partial=true;product=ceramide kinase like;start_range=.,35755815	-0.711404	2.76895e-07	1.40817e-06
GeneID:109318500	LCK	gene=LCK;model_evidence=Supporting evidence includes similarity to: 39 Proteins%2C and 100%25 coverage of the annotated genomic feature by RNAseq alignments%2C including 4 samples with support for all annotated introns;product=LCK proto-oncogene%2C Src family tyrosine kinase	-0.709535	0.0165869	0.0350855
GeneID:109310861	ZC3H12B	gene=ZC3H12B;model_evidence=Supporting evidence includes similarity to: 9 Proteins%2C and 100%25 coverage of the annotated genomic feature by RNAseq alignments%2C including 17 samples with support for all annotated introns;product=zinc finger CCCH-type containing 12B%2C transcript variant X3	-0.70952	5.52515e-44	2.10225e-42
GeneID:109316353	SCUBE1	gene=SCUBE1;model_evidence=Supporting evidence includes similarity to: 4 Proteins%2C and 100%25 coverage of the annotated genomic feature by RNAseq alignments%2C including 24 samples with support for all annotated introns;product=signal peptide%2C CUB domain and EGF like domain containing 1%2C transcript variant X1	-0.705916	3.50915e-06	1.50599e-05
GeneID:109324562	SLC25A37	gene=SLC25A37;model_evidence=Supporting evidence includes similarity to: 14 Proteins%2C and 100%25 coverage of the annotated genomic feature by RNAseq alignments%2C including 57 samples with support for all annotated introns;product=solute carrier family 25 member 37%2C transcript variant X1	-0.70578	1.97349e-50	9.02166e-49
GeneID:109319791	COQ8A	gene=COQ8A;model_evidence=Supporting evidence includes similarity to: 3 Proteins%2C and 100%25 coverage of the annotated genomic feature by RNAseq alignments%2C including 30 samples with support for all annotated introns;product=coenzyme Q8A	-0.705384	2.24273e-48	9.65147e-47
GeneID:109317438	LZTS1	gene=LZTS1;model_evidence=Supporting evidence includes similarity to: 9 Proteins%2C and 100%25 coverage of the annotated genomic feature by RNAseq alignments%2C including 55 samples with support for all annotated introns;product=leucine zipper tumor suppressor 1%2C transcript variant X1	-0.704965	1.32177e-05	5.18731e-05
GeneID:109315125	SLC22A23	gene=SLC22A23;model_evidence=Supporting evidence includes similarity to: 6 Proteins%2C and 100%25 coverage of the annotated genomic feature by RNAseq alignments%2C including 27 samples with support for all annotated introns;product=solute carrier family 22 member 23%2C transcript variant X2	-0.702881	0.00206883	0.0055063
GeneID:109306529	CDADC1	gene=CDADC1;model_evidence=Supporting evidence includes similarity to: 12 Proteins%2C and 100%25 coverage of the annotated genomic feature by RNAseq alignments%2C including 47 samples with support for all annotated introns;product=cytidine and dCMP deaminase domain containing 1%2C transcript variant X1	-0.701527	1.35224e-29	3.17814e-28
GeneID:109315229	LOC109315229	gene=LOC109315229;model_evidence=Supporting evidence includes similarity to: 5 Proteins%2C and 95%25 coverage of the annotated genomic feature by RNAseq alignments;product=cilia- and flagella-associated protein 52-like	-0.700074	0.0148333	0.0318403
GeneID:109318721	HELZ2	gene=HELZ2;model_evidence=Supporting evidence includes similarity to: 6 Proteins%2C and 99%25 coverage of the annotated genomic feature by RNAseq alignments%2C including 1 sample with support for all annotated introns;product=helicase with zinc finger 2	-0.698192	3.78151e-82	3.18873e-80
GeneID:109322996	TANK	gene=TANK;model_evidence=Supporting evidence includes similarity to: 3 Proteins%2C and 100%25 coverage of the annotated genomic feature by RNAseq alignments%2C including 22 samples with support for all annotated introns;product=TRAF family member associated NFKB activator%2C transcript variant X2	-0.697629	2.52417e-29	5.84446e-28
GeneID:109321246	LOC109321246	gene=LOC109321246;model_evidence=Supporting evidence includes similarity to: 100%25 coverage of the annotated genomic feature by RNAseq alignments%2C including 74 samples with support for all annotated introns;product=uncharacterized LOC109321246	-0.696933	3.81875e-11	2.99924e-10
GeneID:109305993	SH3KBP1	gene=SH3KBP1;model_evidence=Supporting evidence includes similarity to: 1 Protein%2C and 100%25 coverage of the annotated genomic feature by RNAseq alignments%2C including 2 samples with support for all annotated introns;product=SH3 domain containing kinase binding protein 1%2C transcript variant X2	-0.696458	7.27363e-65	4.58459e-63
GeneID:109308151	LOC109308151	gene=LOC109308151;model_evidence=Supporting evidence includes similarity to: 100%25 coverage of the annotated genomic feature by RNAseq alignments%2C including 11 samples with support for all annotated introns;product=uncharacterized LOC109308151	-0.696216	0.0109818	0.0244562
GeneID:109315961	PLXNC1	gene=PLXNC1;model_evidence=Supporting evidence includes similarity to: 4 Proteins%2C and 100%25 coverage of the annotated genomic feature by RNAseq alignments%2C including 68 samples with support for all annotated introns;partial=true;product=plexin C1	-0.695903	6.81108e-11	5.22448e-10
GeneID:109308123	RHOBTB3	gene=RHOBTB3;model_evidence=Supporting evidence includes similarity to: 8 Proteins%2C and 100%25 coverage of the annotated genomic feature by RNAseq alignments%2C including 40 samples with support for all annotated introns;product=Rho related BTB domain containing 3	-0.695366	0.000613515	0.00181481
GeneID:109320165	HIVEP2	gene=HIVEP2;model_evidence=Supporting evidence includes similarity to: 10 Proteins%2C and 100%25 coverage of the annotated genomic feature by RNAseq alignments%2C including 5 samples with support for all annotated introns;product=human immunodeficiency virus type I enhancer binding protein 2%2C transcript variant X1	-0.694626	1.70889e-20	2.54195e-19
GeneID:109307412	TESK2	gene=TESK2;model_evidence=Supporting evidence includes similarity to: 3 Proteins%2C and 100%25 coverage of the annotated genomic feature by RNAseq alignments%2C including 89 samples with support for all annotated introns;product=testis-specific kinase 2%2C transcript variant X1	-0.693239	2.57666e-14	2.6229e-13
GeneID:109309728	MSMO1	gene=MSMO1;model_evidence=Supporting evidence includes similarity to: 5 Proteins%2C and 100%25 coverage of the annotated genomic feature by RNAseq alignments%2C including 110 samples with support for all annotated introns;product=methylsterol monooxygenase 1%2C transcript variant X1	-0.690511	2.63071e-22	4.29167e-21
GeneID:109316615	MBP	gene=MBP;model_evidence=Supporting evidence includes similarity to: 3 Proteins%2C and 100%25 coverage of the annotated genomic feature by RNAseq alignments%2C including 13 samples with support for all annotated introns;product=myelin basic protein%2C transcript variant X1	-0.690354	4.40256e-05	0.000159166
GeneID:109317891	IRF6	gene=IRF6;model_evidence=Supporting evidence includes similarity to: 19 Proteins%2C and 100%25 coverage of the annotated genomic feature by RNAseq alignments%2C including 89 samples with support for all annotated introns;product=interferon regulatory factor 6	-0.689461	7.47357e-08	4.0765e-07
GeneID:109312143	LOC109312143	gene=LOC109312143;model_evidence=Supporting evidence includes similarity to: 100%25 coverage of the annotated genomic feature by RNAseq alignments%2C including 12 samples with support for all annotated introns;product=uncharacterized LOC109312143	-0.68905	0.0107683	0.0240452
GeneID:109316315	ETV6	gene=ETV6;model_evidence=Supporting evidence includes similarity to: 10 Proteins%2C and 100%25 coverage of the annotated genomic feature by RNAseq alignments%2C including 64 samples with support for all annotated introns;product=ETS variant 6%2C transcript variant X2	-0.687316	8.03168e-39	2.63777e-37
GeneID:109307909	GPX8	gene=GPX8;model_evidence=Supporting evidence includes similarity to: 16 Proteins%2C and 100%25 coverage of the annotated genomic feature by RNAseq alignments%2C including 123 samples with support for all annotated introns;product=glutathione peroxidase 8 (putative)%2C transcript variant X1	-0.687077	1.54915e-29	3.62728e-28
GeneID:109319570	KIAA1841	gene=KIAA1841;model_evidence=Supporting evidence includes similarity to: 4 Proteins%2C and 100%25 coverage of the annotated genomic feature by RNAseq alignments%2C including 8 samples with support for all annotated introns;product=KIAA1841 ortholog%2C transcript variant X2	-0.68521	8.53765e-07	4.05286e-06
GeneID:109314854	ZCCHC2	gene=ZCCHC2;model_evidence=Supporting evidence includes similarity to: 1 Protein%2C and 100%25 coverage of the annotated genomic feature by RNAseq alignments%2C including 37 samples with support for all annotated introns;product=zinc finger CCHC-type containing 2%2C transcript variant X1	-0.685106	2.98568e-68	2.04732e-66
GeneID:109306476	RGCC	gene=RGCC;model_evidence=Supporting evidence includes similarity to: 5 Proteins%2C and 100%25 coverage of the annotated genomic feature by RNAseq alignments%2C including 89 samples with support for all annotated introns;product=regulator of cell cycle%2C transcript variant X1	-0.685024	6.53491e-05	0.000230123
GeneID:109321177	NAV2	gene=NAV2;model_evidence=Supporting evidence includes similarity to: 2 Proteins%2C and 100%25 coverage of the annotated genomic feature by RNAseq alignments%2C including 5 samples with support for all annotated introns;product=neuron navigator 2%2C transcript variant X2	-0.684958	9.21612e-38	2.92664e-36
GeneID:109317093	LOC109317093	gene=LOC109317093;model_evidence=Supporting evidence includes similarity to: 100%25 coverage of the annotated genomic feature by RNAseq alignments%2C including 8 samples with support for all annotated introns;product=uncharacterized LOC109317093	-0.684815	2.1684e-06	9.63048e-06
GeneID:109311795	MB21D1	gene=MB21D1;model_evidence=Supporting evidence includes similarity to: 5 Proteins%2C and 100%25 coverage of the annotated genomic feature by RNAseq alignments%2C including 82 samples with support for all annotated introns;product=Mab-21 domain containing 1	-0.683868	2.74981e-65	1.7509e-63
GeneID:109311722	MYRIP	gene=MYRIP;model_evidence=Supporting evidence includes similarity to: 11 Proteins%2C and 100%25 coverage of the annotated genomic feature by RNAseq alignments%2C including 6 samples with support for all annotated introns;product=myosin VIIA and Rab interacting protein%2C transcript variant X2	-0.683786	1.07923e-14	1.12709e-13
GeneID:109315770	HGF	gene=HGF;model_evidence=Supporting evidence includes similarity to: 4 Proteins%2C and 100%25 coverage of the annotated genomic feature by RNAseq alignments%2C including 14 samples with support for all annotated introns;product=hepatocyte growth factor%2C transcript variant X2	-0.681991	3.62288e-62	2.17373e-60
GeneID:109310880	STARD8	gene=STARD8;model_evidence=Supporting evidence includes similarity to: 17 Proteins%2C and 100%25 coverage of the annotated genomic feature by RNAseq alignments%2C including 100 samples with support for all annotated introns;product=StAR related lipid transfer domain containing 8%2C transcript variant X5	-0.681073	9.77729e-06	3.91217e-05
GeneID:109321393	ABCC8	gene=ABCC8;model_evidence=Supporting evidence includes similarity to: 2 Proteins%2C and 100%25 coverage of the annotated genomic feature by RNAseq alignments%2C including 22 samples with support for all annotated introns;product=ATP binding cassette subfamily C member 8%2C transcript variant X1	-0.681026	4.31044e-10	3.05823e-09
GeneID:109318903	SNX11	gene=SNX11;model_evidence=Supporting evidence includes similarity to: 10 Proteins%2C and 100%25 coverage of the annotated genomic feature by RNAseq alignments%2C including 19 samples with support for all annotated introns;product=sorting nexin 11%2C transcript variant X2	-0.680741	1.50878e-14	1.56003e-13
GeneID:109306322	IRS2	gene=IRS2;model_evidence=Supporting evidence includes similarity to: 11 Proteins%2C and 100%25 coverage of the annotated genomic feature by RNAseq alignments%2C including 68 samples with support for all annotated introns;product=insulin receptor substrate 2%2C transcript variant X2	-0.679667	6.29321e-08	3.46293e-07
GeneID:109322915	RBM43	gene=RBM43;model_evidence=Supporting evidence includes similarity to: 2 Proteins%2C and 100%25 coverage of the annotated genomic feature by RNAseq alignments%2C including 35 samples with support for all annotated introns;product=RNA binding motif protein 43	-0.678591	1.9969e-50	9.09536e-49
GeneID:109315801	CCDC3	gene=CCDC3;model_evidence=Supporting evidence includes similarity to: 7 Proteins%2C and 100%25 coverage of the annotated genomic feature by RNAseq alignments%2C including 74 samples with support for all annotated introns;product=coiled-coil domain containing 3	-0.677325	9.35741e-07	4.41014e-06
GeneID:109317733	MFSD4A	gene=MFSD4A;model_evidence=Supporting evidence includes similarity to: 5 Proteins%2C and 100%25 coverage of the annotated genomic feature by RNAseq alignments%2C including 81 samples with support for all annotated introns;product=major facilitator superfamily domain containing 4A	-0.676338	2.96546e-16	3.42675e-15
GeneID:109305710	CXADR	gene=CXADR;model_evidence=Supporting evidence includes similarity to: 14 Proteins%2C and 100%25 coverage of the annotated genomic feature by RNAseq alignments%2C including 11 samples with support for all annotated introns;product=coxsackie virus and adenovirus receptor%2C transcript variant X1	-0.676112	8.82929e-17	1.0585e-15
GeneID:109314999	TRIM25	gene=TRIM25;model_evidence=Supporting evidence includes similarity to: 22 Proteins%2C and 100%25 coverage of the annotated genomic feature by RNAseq alignments%2C including 2 samples with support for all annotated introns;product=tripartite motif containing 25%2C transcript variant X1	-0.674737	2.27565e-62	1.37198e-60
GeneID:109320896	GCH1	gene=GCH1;model_evidence=Supporting evidence includes similarity to: 11 Proteins%2C and 100%25 coverage of the annotated genomic feature by RNAseq alignments%2C including 43 samples with support for all annotated introns;partial=true;product=GTP cyclohydrolase 1;start_range=.,112811209	-0.673634	2.58523e-88	2.38991e-86
GeneID:109312656	SFRP4	gene=SFRP4;model_evidence=Supporting evidence includes similarity to: 17 Proteins%2C and 100%25 coverage of the annotated genomic feature by RNAseq alignments%2C including 13 samples with support for all annotated introns;product=secreted frizzled related protein 4%2C transcript variant X1	-0.673331	0.010222	0.0229762
GeneID:109323400	KIAA1958	gene=KIAA1958;model_evidence=Supporting evidence includes similarity to: 2 Proteins%2C and 100%25 coverage of the annotated genomic feature by RNAseq alignments%2C including 15 samples with support for all annotated introns;product=KIAA1958 ortholog%2C transcript variant X2	-0.673177	7.40106e-07	3.53619e-06
GeneID:109322282	CFAP99	gene=CFAP99;model_evidence=Supporting evidence includes similarity to: 2 Proteins%2C and 100%25 coverage of the annotated genomic feature by RNAseq alignments%2C including 70 samples with support for all annotated introns;product=cilia and flagella associated protein 99%2C transcript variant X1	-0.672535	0.0210657	0.0431196
GeneID:109306145	PLCXD1	gene=PLCXD1;model_evidence=Supporting evidence includes similarity to: 4 Proteins%2C and 100%25 coverage of the annotated genomic feature by RNAseq alignments%2C including 38 samples with support for all annotated introns;product=phosphatidylinositol specific phospholipase C X domain containing 1%2C transcript variant X1	-0.672273	4.36345e-35	1.30277e-33
GeneID:109318416	LOC109318416	gene=LOC109318416;model_evidence=Supporting evidence includes similarity to: 1 Protein%2C and 100%25 coverage of the annotated genomic feature by RNAseq alignments	-0.672214	0.00485737	0.0118514
GeneID:109323653	KIF27	gene=KIF27;model_evidence=Supporting evidence includes similarity to: 6 Proteins%2C and 100%25 coverage of the annotated genomic feature by RNAseq alignments%2C including 27 samples with support for all annotated introns;product=kinesin family member 27	-0.672009	2.83496e-08	1.61554e-07
GeneID:109318078	CUNH11orf52	gene=CUNH11orf52;model_evidence=Supporting evidence includes similarity to: 2 Proteins%2C and 100%25 coverage of the annotated genomic feature by RNAseq alignments%2C including 104 samples with support for all annotated introns;product=chromosome unknown C11orf52 homolog	-0.671566	6.40605e-08	3.52037e-07
GeneID:109319208	GSK3B	gene=GSK3B;model_evidence=Supporting evidence includes similarity to: 21 Proteins%2C and 100%25 coverage of the annotated genomic feature by RNAseq alignments%2C including 107 samples with support for all annotated introns;product=glycogen synthase kinase 3 beta%2C transcript variant X2	-0.670869	6.33541e-61	3.72952e-59
GeneID:109309482	LOC109309482	gene=LOC109309482;model_evidence=Supporting evidence includes similarity to: 3 Proteins%2C and 100%25 coverage of the annotated genomic feature by RNAseq alignments%2C including 28 samples with support for all annotated introns;product=C-X-C motif chemokine 11-like	-0.670747	3.69067e-38	1.18101e-36
GeneID:109321469	NRXN3	gene=NRXN3;model_evidence=Supporting evidence includes similarity to: 2 Proteins%2C and 100%25 coverage of the annotated genomic feature by RNAseq alignments%2C including 2 samples with support for all annotated introns;product=neurexin 3%2C transcript variant X4	-0.670661	0.00472594	0.0115715
GeneID:109324314	CH25H	gene=CH25H;model_evidence=Supporting evidence includes similarity to: 3 Proteins%2C and 100%25 coverage of the annotated genomic feature by RNAseq alignments;product=cholesterol 25-hydroxylase	-0.670556	9.7697e-05	0.00033304
GeneID:109312162	LAMA2	gene=LAMA2;model_evidence=Supporting evidence includes similarity to: 2 Proteins%2C and 97%25 coverage of the annotated genomic feature by RNAseq alignments;product=laminin subunit alpha 2	-0.66935	0.0136218	0.0295348
GeneID:109305999	ADGRG2	gene=ADGRG2;model_evidence=Supporting evidence includes similarity to: 15 Proteins%2C and 100%25 coverage of the annotated genomic feature by RNAseq alignments%2C including 12 samples with support for all annotated introns;product=adhesion G protein-coupled receptor G2%2C transcript variant X2	-0.667991	2.0877e-08	1.20678e-07
GeneID:109313779	NPDC1	gene=NPDC1;model_evidence=Supporting evidence includes similarity to: 100%25 coverage of the annotated genomic feature by RNAseq alignments%2C including 23 samples with support for all annotated introns;product=neural proliferation%2C differentiation and control 1	-0.667953	0.0137277	0.0297278
GeneID:109318682	LOC109318682	gene=LOC109318682;model_evidence=Supporting evidence includes similarity to: 1 Protein%2C and 91%25 coverage of the annotated genomic feature by RNAseq alignments;partial=true;product=F-BAR domain only protein 1-like	-0.667766	0.0103815	0.023273
GeneID:109308102	ARRDC3	gene=ARRDC3;model_evidence=Supporting evidence includes similarity to: 19 Proteins%2C and 100%25 coverage of the annotated genomic feature by RNAseq alignments%2C including 107 samples with support for all annotated introns;product=arrestin domain containing 3%2C transcript variant X1	-0.667301	4.78038e-17	5.86043e-16
GeneID:109321504	LMO2	gene=LMO2;model_evidence=Supporting evidence includes similarity to: 18 Proteins%2C and 100%25 coverage of the annotated genomic feature by RNAseq alignments%2C including 124 samples with support for all annotated introns;product=LIM domain only 2%2C transcript variant X2	-0.667034	0.00272899	0.00707724
GeneID:109324157	VSTM4	gene=VSTM4;model_evidence=Supporting evidence includes similarity to: 6 Proteins%2C and 100%25 coverage of the annotated genomic feature by RNAseq alignments%2C including 101 samples with support for all annotated introns;product=V-set and transmembrane domain containing 4%2C transcript variant X1	-0.66671	0.0132367	0.0288246
GeneID:109307047	NR5A2	gene=NR5A2;model_evidence=Supporting evidence includes similarity to: 33 Proteins%2C and 100%25 coverage of the annotated genomic feature by RNAseq alignments%2C including 22 samples with support for all annotated introns;product=nuclear receptor subfamily 5 group A member 2	-0.666557	5.18797e-09	3.26834e-08
GeneID:109324916	MKNK2	gene=MKNK2;model_evidence=Supporting evidence includes similarity to: 13 Proteins%2C and 100%25 coverage of the annotated genomic feature by RNAseq alignments%2C including 89 samples with support for all annotated introns;product=MAP kinase interacting serine/threonine kinase 2	-0.664544	8.13859e-23	1.3597e-21
GeneID:109305663	CD247	gene=CD247;model_evidence=Supporting evidence includes similarity to: 7 Proteins%2C and 100%25 coverage of the annotated genomic feature by RNAseq alignments%2C including 14 samples with support for all annotated introns;product=CD247 molecule	-0.662688	4.52032e-06	1.91103e-05
GeneID:109311592	TP53I3	gene=TP53I3;model_evidence=Supporting evidence includes similarity to: 5 Proteins%2C and 100%25 coverage of the annotated genomic feature by RNAseq alignments%2C including 104 samples with support for all annotated introns;product=tumor protein p53 inducible protein 3%2C transcript variant X1	-0.662256	1.90327e-20	2.82436e-19
GeneID:109322469	LOC109322469	gene=LOC109322469;model_evidence=Supporting evidence includes similarity to: 3 Proteins%2C and 86%25 coverage of the annotated genomic feature by RNAseq alignments	-0.662229	0.023882	0.0480257
GeneID:109317164	SPIRE1	gene=SPIRE1;model_evidence=Supporting evidence includes similarity to: 2 Proteins%2C and 100%25 coverage of the annotated genomic feature by RNAseq alignments%2C including 6 samples with support for all annotated introns;product=spire type actin nucleation factor 1	-0.661813	1.48061e-22	2.43773e-21
GeneID:109316183	SLC24A3	gene=SLC24A3;model_evidence=Supporting evidence includes similarity to: 11 Proteins%2C and 100%25 coverage of the annotated genomic feature by RNAseq alignments%2C including 10 samples with support for all annotated introns;product=solute carrier family 24 member 3%2C transcript variant X1	-0.661521	4.74573e-17	5.82367e-16
GeneID:109318982	LOC109318982	gene=LOC109318982;model_evidence=Supporting evidence includes similarity to: 100%25 coverage of the annotated genomic feature by RNAseq alignments%2C including 10 samples with support for all annotated introns;product=uncharacterized LOC109318982	-0.660045	0.0124856	0.0273802
GeneID:109305839	RIPK4	gene=RIPK4;model_evidence=Supporting evidence includes similarity to: 13 Proteins%2C and 100%25 coverage of the annotated genomic feature by RNAseq alignments%2C including 63 samples with support for all annotated introns;product=receptor interacting serine/threonine kinase 4%2C transcript variant X1	-0.659763	2.95491e-12	2.52585e-11
GeneID:109317624	LOC109317624	gene=LOC109317624;model_evidence=Supporting evidence includes similarity to: 100%25 coverage of the annotated genomic feature by RNAseq alignments%2C including 7 samples with support for all annotated introns;product=uncharacterized LOC109317624	-0.659288	0.00163784	0.00445465
GeneID:109314381	FHAD1	gene=FHAD1;model_evidence=Supporting evidence includes similarity to: 2 Proteins%2C and 100%25 coverage of the annotated genomic feature by RNAseq alignments%2C including 24 samples with support for all annotated introns;product=forkhead associated phosphopeptide binding domain 1%2C transcript variant X2	-0.659278	0.00501637	0.0122036
GeneID:109311268	TPRA1	gene=TPRA1;model_evidence=Supporting evidence includes similarity to: 6 Proteins%2C and 100%25 coverage of the annotated genomic feature by RNAseq alignments%2C including 66 samples with support for all annotated introns;product=transmembrane protein adipocyte associated 1%2C transcript variant X4	-0.658522	8.61238e-34	2.39916e-32
GeneID:109321059	DPF3	gene=DPF3;model_evidence=Supporting evidence includes similarity to: 3 Proteins%2C and 100%25 coverage of the annotated genomic feature by RNAseq alignments%2C including 16 samples with support for all annotated introns;product=double PHD fingers 3%2C transcript variant X3	-0.65825	0.00149263	0.00408509
GeneID:109317538	CSF1	gene=CSF1;model_evidence=Supporting evidence includes similarity to: 3 Proteins%2C and 100%25 coverage of the annotated genomic feature by RNAseq alignments%2C including 14 samples with support for all annotated introns;product=colony stimulating factor 1%2C transcript variant X1	-0.657109	1.72585e-44	6.62725e-43
GeneID:109320194	MAP7	gene=MAP7;model_evidence=Supporting evidence includes similarity to: 2 Proteins%2C and 100%25 coverage of the annotated genomic feature by RNAseq alignments%2C including 19 samples with support for all annotated introns;product=microtubule associated protein 7%2C transcript variant X3	-0.655541	0.00557219	0.0133737
GeneID:109321726	SYNE3	gene=SYNE3;model_evidence=Supporting evidence includes similarity to: 1 Protein%2C and 100%25 coverage of the annotated genomic feature by RNAseq alignments%2C including 2 samples with support for all annotated introns;product=spectrin repeat containing nuclear envelope family member 3%2C transcript variant X4	-0.654345	1.02308e-33	2.83733e-32
GeneID:109307233	LOC109307233	gene=LOC109307233;model_evidence=Supporting evidence includes similarity to: 100%25 coverage of the annotated genomic feature by RNAseq alignments%2C including 38 samples with support for all annotated introns;product=uncharacterized LOC109307233	-0.654273	1.93861e-55	9.95633e-54
GeneID:109323424	PTCH1	gene=PTCH1;model_evidence=Supporting evidence includes similarity to: 16 Proteins%2C and 100%25 coverage of the annotated genomic feature by RNAseq alignments%2C including 23 samples with support for all annotated introns;product=patched 1%2C transcript variant X2	-0.651545	4.43446e-06	1.87727e-05
GeneID:109309838	ITGA9	gene=ITGA9;model_evidence=Supporting evidence includes similarity to: 2 Proteins%2C and 99%25 coverage of the annotated genomic feature by RNAseq alignments%2C including 48 samples with support for all annotated introns;product=integrin subunit alpha 9	-0.651121	1.9637e-09	1.30287e-08
GeneID:109324674	LPAR2	gene=LPAR2;model_evidence=Supporting evidence includes similarity to: 12 Proteins%2C and 100%25 coverage of the annotated genomic feature by RNAseq alignments%2C including 51 samples with support for all annotated introns;product=lysophosphatidic acid receptor 2%2C transcript variant X1	-0.650284	0.000484692	0.00146537
GeneID:109309410	GIMD1	gene=GIMD1;model_evidence=Supporting evidence includes similarity to: 7 Proteins%2C and 100%25 coverage of the annotated genomic feature by RNAseq alignments%2C including 50 samples with support for all annotated introns;product=GIMAP family P-loop NTPase domain containing 1	-0.649696	0.0169306	0.0357217
GeneID:109322936	IGFBP5	gene=IGFBP5;model_evidence=Supporting evidence includes similarity to: 17 Proteins%2C and 100%25 coverage of the annotated genomic feature by RNAseq alignments%2C including 66 samples with support for all annotated introns;product=insulin like growth factor binding protein 5	-0.648922	2.66985e-20	3.90382e-19
GeneID:109311336	ACKR4	gene=ACKR4;model_evidence=Supporting evidence includes similarity to: 12 Proteins%2C and 100%25 coverage of the annotated genomic feature by RNAseq alignments%2C including 55 samples with support for all annotated introns;product=atypical chemokine receptor 4	-0.648338	0.000106864	0.000361916
GeneID:109324354	ZNF488	gene=ZNF488;model_evidence=Supporting evidence includes similarity to: 2 Proteins%2C and 100%25 coverage of the annotated genomic feature by RNAseq alignments%2C including 19 samples with support for all annotated introns;product=zinc finger protein 488	-0.648279	3.57061e-17	4.42515e-16
GeneID:109313093	DNMT3B	gene=DNMT3B;model_evidence=Supporting evidence includes similarity to: 10 Proteins%2C and 100%25 coverage of the annotated genomic feature by RNAseq alignments%2C including 2 samples with support for all annotated introns;product=DNA methyltransferase 3 beta%2C transcript variant X3	-0.647	1.72706e-15	1.91249e-14
GeneID:109322210	KLF3	gene=KLF3;model_evidence=Supporting evidence includes similarity to: 9 Proteins%2C and 100%25 coverage of the annotated genomic feature by RNAseq alignments%2C including 15 samples with support for all annotated introns;product=Kruppel like factor 3%2C transcript variant X1	-0.646988	1.2682e-32	3.34613e-31
GeneID:109311248	GRIP2	gene=GRIP2;model_evidence=Supporting evidence includes similarity to: 2 Proteins%2C and 100%25 coverage of the annotated genomic feature by RNAseq alignments%2C including 47 samples with support for all annotated introns;product=glutamate receptor interacting protein 2%2C transcript variant X1	-0.645686	4.74809e-07	2.33109e-06
GeneID:109323364	CUNH9orf3	gene=CUNH9orf3;model_evidence=Supporting evidence includes similarity to: 2 Proteins%2C and 100%25 coverage of the annotated genomic feature by RNAseq alignments%2C including 3 samples with support for all annotated introns;product=chromosome unknown C9orf3 homolog%2C transcript variant X1	-0.645566	2.32823e-06	1.02854e-05
GeneID:109320055	LOC109320055	gene=LOC109320055;model_evidence=Supporting evidence includes similarity to: 100%25 coverage of the annotated genomic feature by RNAseq alignments%2C including 12 samples with support for all annotated introns;product=uncharacterized LOC109320055	-0.645212	0.00274513	0.00711509
GeneID:109321121	PPFIBP2	gene=PPFIBP2;model_evidence=Supporting evidence includes similarity to: 2 Proteins%2C and 100%25 coverage of the annotated genomic feature by RNAseq alignments%2C including 16 samples with support for all annotated introns;product=PPFIA binding protein 2%2C transcript variant X2	-0.644983	6.66833e-09	4.13416e-08
GeneID:109321743	FBXO32	gene=FBXO32;model_evidence=Supporting evidence includes similarity to: 12 Proteins%2C and 100%25 coverage of the annotated genomic feature by RNAseq alignments%2C including 39 samples with support for all annotated introns;product=F-box protein 32	-0.644923	7.15739e-05	0.000250418
GeneID:109308353	P2RY1	gene=P2RY1;model_evidence=Supporting evidence includes similarity to: 7 Proteins%2C and 100%25 coverage of the annotated genomic feature by RNAseq alignments%2C including 16 samples with support for all annotated introns;product=purinergic receptor P2Y1	-0.643029	4.54726e-06	1.91982e-05
GeneID:109316860	LOC109316860	gene=LOC109316860;model_evidence=Supporting evidence includes similarity to: 100%25 coverage of the annotated genomic feature by RNAseq alignments%2C including 28 samples with support for all annotated introns;product=uncharacterized LOC109316860	-0.642764	1.08081e-12	9.5867e-12
GeneID:109311698	FBXO25	gene=FBXO25;model_evidence=Supporting evidence includes similarity to: 11 Proteins%2C and 100%25 coverage of the annotated genomic feature by RNAseq alignments%2C including 73 samples with support for all annotated introns;product=F-box protein 25%2C transcript variant X1	-0.642205	6.36444e-08	3.49904e-07
GeneID:109314445	LOC109314445	gene=LOC109314445;model_evidence=Supporting evidence includes similarity to: 1 Protein%2C and 100%25 coverage of the annotated genomic feature by RNAseq alignments%2C including 21 samples with support for all annotated introns;product=arginine-glutamic acid dipeptide repeats protein-like%2C transcript variant X2	-0.642071	6.89619e-21	1.04447e-19
GeneID:109319554	WDPCP	gene=WDPCP;model_evidence=Supporting evidence includes similarity to: 3 Proteins%2C and 100%25 coverage of the annotated genomic feature by RNAseq alignments%2C including 21 samples with support for all annotated introns;product=WD repeat containing planar cell polarity effector%2C transcript variant X1	-0.641104	0.00121903	0.00339586
GeneID:109322102	SLA	gene=SLA;model_evidence=Supporting evidence includes similarity to: 7 Proteins%2C and 100%25 coverage of the annotated genomic feature by RNAseq alignments%2C including 23 samples with support for all annotated introns;product=Src like adaptor	-0.640938	0.00347318	0.00878324
GeneID:109306607	B3GLCT	gene=B3GLCT;model_evidence=Supporting evidence includes similarity to: 5 Proteins%2C and 100%25 coverage of the annotated genomic feature by RNAseq alignments%2C including 67 samples with support for all annotated introns;product=beta 3-glucosyltransferase%2C transcript variant X2	-0.640674	3.63998e-23	6.17214e-22
GeneID:109320866	CHGA	gene=CHGA;model_evidence=Supporting evidence includes similarity to: 3 Proteins%2C and 97%25 coverage of the annotated genomic feature by RNAseq alignments;product=chromogranin A	-0.639947	2.6097e-12	2.2446e-11
GeneID:109315227	LOC109315227	gene=LOC109315227;model_evidence=Supporting evidence includes similarity to: 9 Proteins%2C and 97%25 coverage of the annotated genomic feature by RNAseq alignments%2C including 96 samples with support for all annotated introns;partial=true;product=heparan sulfate glucosamine 3-O-sulfotransferase 3B1-like;start_range=.,17954124	-0.638969	0.00563191	0.013501
GeneID:109305630	NFKBIZ	gene=NFKBIZ;model_evidence=Supporting evidence includes similarity to: 3 Proteins%2C and 100%25 coverage of the annotated genomic feature by RNAseq alignments%2C including 28 samples with support for all annotated introns;product=NFKB inhibitor zeta%2C transcript variant X2	-0.638782	2.4157e-34	6.88308e-33
GeneID:109322437	PLCD3	gene=PLCD3;model_evidence=Supporting evidence includes similarity to: 6 Proteins%2C and 98%25 coverage of the annotated genomic feature by RNAseq alignments;product=phospholipase C delta 3	-0.638615	5.16407e-21	7.87868e-20
GeneID:109324296	FAS	gene=FAS;model_evidence=Supporting evidence includes similarity to: 7 Proteins%2C and 100%25 coverage of the annotated genomic feature by RNAseq alignments%2C including 62 samples with support for all annotated introns;product=Fas cell surface death receptor	-0.638548	4.84627e-39	1.60428e-37
GeneID:109309092	CFAP161	gene=CFAP161;model_evidence=Supporting evidence includes similarity to: 3 Proteins%2C and 100%25 coverage of the annotated genomic feature by RNAseq alignments%2C including 88 samples with support for all annotated introns;product=cilia and flagella associated protein 161%2C transcript variant X1	-0.637973	3.13928e-10	2.26072e-09
GeneID:109309607	WWC2	gene=WWC2;model_evidence=Supporting evidence includes similarity to: 3 Proteins%2C and 99%25 coverage of the annotated genomic feature by RNAseq alignments;product=WW and C2 domain containing 2	-0.637711	4.24276e-15	4.57646e-14
GeneID:109315982	DBX2	gene=DBX2;model_evidence=Supporting evidence includes similarity to: 4 Proteins%2C and 98%25 coverage of the annotated genomic feature by RNAseq alignments;product=developing brain homeobox 2	-0.637472	0.00558945	0.0134069
GeneID:109315102	BPHL	gene=BPHL;model_evidence=Supporting evidence includes similarity to: 3 Proteins%2C and 100%25 coverage of the annotated genomic feature by RNAseq alignments%2C including 86 samples with support for all annotated introns;product=biphenyl hydrolase like%2C transcript variant X3	-0.637297	0.00192692	0.00515718
GeneID:109324358	LOC109324358	gene=LOC109324358;model_evidence=Supporting evidence includes similarity to: 9 Proteins%2C and 100%25 coverage of the annotated genomic feature by RNAseq alignments%2C including 18 samples with support for all annotated introns;product=cytochrome P450 26A1	-0.637128	2.54613e-13	2.36956e-12
GeneID:109320300	NR1D1	gene=NR1D1;model_evidence=Supporting evidence includes similarity to: 21 Proteins%2C and 100%25 coverage of the annotated genomic feature by RNAseq alignments%2C including 41 samples with support for all annotated introns;product=nuclear receptor subfamily 1 group D member 1	-0.635975	1.59701e-09	1.07212e-08
GeneID:109309053	ATP8B4	gene=ATP8B4;model_evidence=Supporting evidence includes similarity to: 3 Proteins%2C and 100%25 coverage of the annotated genomic feature by RNAseq alignments%2C including 1 sample with support for all annotated introns;product=ATPase phospholipid transporting 8B4 (putative)	-0.633187	0.00600213	0.0142897
GeneID:109308261	ERICH6	gene=ERICH6;model_evidence=Supporting evidence includes similarity to: 3 Proteins%2C and 92%25 coverage of the annotated genomic feature by RNAseq alignments;product=glutamate rich 6	-0.63255	0.0001727	0.000566439
GeneID:109311128	LOC109311128	gene=LOC109311128;model_evidence=Supporting evidence includes similarity to: 2 Proteins%2C and 100%25 coverage of the annotated genomic feature by RNAseq alignments%2C including 17 samples with support for all annotated introns;product=cullin-associated NEDD8-dissociated protein 1-like%2C transcript variant X3	-0.631806	3.21332e-28	7.11033e-27
GeneID:109305762	HUNK	gene=HUNK;model_evidence=Supporting evidence includes similarity to: 6 Proteins%2C and 100%25 coverage of the annotated genomic feature by RNAseq alignments%2C including 58 samples with support for all annotated introns;product=hormonally up-regulated Neu-associated kinase	-0.631136	5.07233e-30	1.20807e-28
GeneID:109320267	STAC2	gene=STAC2;model_evidence=Supporting evidence includes similarity to: 7 Proteins%2C and 100%25 coverage of the annotated genomic feature by RNAseq alignments%2C including 19 samples with support for all annotated introns;product=SH3 and cysteine rich domain 2	-0.630304	2.97252e-07	1.50251e-06
GeneID:109319557	LOC109319557	gene=LOC109319557;model_evidence=Supporting evidence includes similarity to: 100%25 coverage of the annotated genomic feature by RNAseq alignments%2C including 13 samples with support for all annotated introns;product=uncharacterized LOC109319557	-0.630017	0.00875751	0.0200539
GeneID:109314802	SOX8	gene=SOX8;model_evidence=Supporting evidence includes similarity to: 32 Proteins%2C and 95%25 coverage of the annotated genomic feature by RNAseq alignments;product=SRY-box 8	-0.629767	4.32682e-05	0.000156654
GeneID:109312469	SRGN	gene=SRGN;model_evidence=Supporting evidence includes similarity to: 1 Protein%2C and 100%25 coverage of the annotated genomic feature by RNAseq alignments%2C including 120 samples with support for all annotated introns;product=serglycin	-0.629496	0.0234248	0.0473122
GeneID:109316546	TBXAS1	gene=TBXAS1;model_evidence=Supporting evidence includes similarity to: 25 Proteins%2C and 100%25 coverage of the annotated genomic feature by RNAseq alignments%2C including 11 samples with support for all annotated introns;product=thromboxane A synthase 1%2C transcript variant X3	-0.628725	0.00248136	0.00649484
GeneID:109322137	NFKB1	gene=NFKB1;model_evidence=Supporting evidence includes similarity to: 12 Proteins%2C and 100%25 coverage of the annotated genomic feature by RNAseq alignments%2C including 88 samples with support for all annotated introns;product=nuclear factor kappa B subunit 1%2C transcript variant X1	-0.628575	2.76753e-48	1.1869e-46
GeneID:109315063	MIF4GD	gene=MIF4GD;model_evidence=Supporting evidence includes similarity to: 8 Proteins%2C and 100%25 coverage of the annotated genomic feature by RNAseq alignments%2C including 116 samples with support for all annotated introns;product=MIF4G domain containing%2C transcript variant X2	-0.628227	2.74296e-65	1.7509e-63
GeneID:109305926	MID1IP1	gene=MID1IP1;model_evidence=Supporting evidence includes similarity to: 10 Proteins%2C and 100%25 coverage of the annotated genomic feature by RNAseq alignments%2C including 54 samples with support for all annotated introns;product=MID1 interacting protein 1	-0.627893	1.51361e-16	1.78543e-15
GeneID:109307904	FST	gene=FST;model_evidence=Supporting evidence includes similarity to: 4 Proteins%2C and 100%25 coverage of the annotated genomic feature by RNAseq alignments%2C including 40 samples with support for all annotated introns;product=follistatin%2C transcript variant X2	-0.627172	3.73488e-71	2.7258e-69
GeneID:109320348	NT5C3B	gene=NT5C3B;model_evidence=Supporting evidence includes similarity to: 10 Proteins%2C and 100%25 coverage of the annotated genomic feature by RNAseq alignments%2C including 91 samples with support for all annotated introns;product=5'-nucleotidase%2C cytosolic IIIB	-0.626917	1.03165e-54	5.12946e-53
GeneID:109319564	FAM161A	gene=FAM161A;model_evidence=Supporting evidence includes similarity to: 1 Protein%2C and 100%25 coverage of the annotated genomic feature by RNAseq alignments%2C including 34 samples with support for all annotated introns;product=family with sequence similarity 161 member A%2C transcript variant X2	-0.626242	2.77566e-14	2.81627e-13
GeneID:109324170	SLF2	gene=SLF2;model_evidence=Supporting evidence includes similarity to: 1 Protein%2C and 100%25 coverage of the annotated genomic feature by RNAseq alignments;product=SMC5-SMC6 complex localization factor 2	-0.626193	4.37202e-65	2.76969e-63
GeneID:109311133	IRAK2	gene=IRAK2;model_evidence=Supporting evidence includes similarity to: 2 Proteins%2C and 100%25 coverage of the annotated genomic feature by RNAseq alignments%2C including 16 samples with support for all annotated introns;product=interleukin 1 receptor associated kinase 2	-0.626026	1.55682e-57	8.33868e-56
GeneID:109310217	EBF1	gene=EBF1;model_evidence=Supporting evidence includes similarity to: 8 Proteins%2C and 100%25 coverage of the annotated genomic feature by RNAseq alignments%2C including 59 samples with support for all annotated introns;product=early B-cell factor 1%2C transcript variant X6	-0.625754	7.4233e-22	1.18469e-20
GeneID:109321451	SCUBE2	gene=SCUBE2;model_evidence=Supporting evidence includes similarity to: 3 Proteins%2C and 100%25 coverage of the annotated genomic feature by RNAseq alignments%2C including 8 samples with support for all annotated introns;product=signal peptide%2C CUB domain and EGF like domain containing 2%2C transcript variant X3	-0.625452	8.73584e-18	1.13212e-16
GeneID:109314322	SEMA5A	gene=SEMA5A;model_evidence=Supporting evidence includes similarity to: 11 Proteins%2C and 100%25 coverage of the annotated genomic feature by RNAseq alignments%2C including 77 samples with support for all annotated introns;product=semaphorin 5A	-0.623699	0.00022007	0.000706557
GeneID:109323067	ACKR3	gene=ACKR3;model_evidence=Supporting evidence includes similarity to: 6 Proteins%2C and 100%25 coverage of the annotated genomic feature by RNAseq alignments%2C including 101 samples with support for all annotated introns;product=atypical chemokine receptor 3%2C transcript variant X1	-0.623579	1.36038e-15	1.5145e-14
GeneID:109318985	FAM131B	gene=FAM131B;model_evidence=Supporting evidence includes similarity to: 2 Proteins%2C and 100%25 coverage of the annotated genomic feature by RNAseq alignments%2C including 32 samples with support for all annotated introns;product=family with sequence similarity 131 member B%2C transcript variant X1	-0.62252	0.00366896	0.00921856
GeneID:109322061	MAPK10	gene=MAPK10;model_evidence=Supporting evidence includes similarity to: 32 Proteins%2C and 100%25 coverage of the annotated genomic feature by RNAseq alignments%2C including 30 samples with support for all annotated introns;product=mitogen-activated protein kinase 10%2C transcript variant X3	-0.621972	0.0036367	0.00915226
GeneID:109315360	PASK	gene=PASK;model_evidence=Supporting evidence includes similarity to: 11 Proteins%2C and 100%25 coverage of the annotated genomic feature by RNAseq alignments%2C including 37 samples with support for all annotated introns;product=PAS domain containing serine/threonine kinase%2C transcript variant X1	-0.621877	4.23604e-35	1.26776e-33
GeneID:109322678	FAM83H	gene=FAM83H;model_evidence=Supporting evidence includes similarity to: 5 Proteins%2C and 100%25 coverage of the annotated genomic feature by RNAseq alignments%2C including 89 samples with support for all annotated introns;product=family with sequence similarity 83 member H	-0.620437	2.30644e-07	1.18259e-06
GeneID:109321311	BMF	gene=BMF;model_evidence=Supporting evidence includes similarity to: 2 Proteins%2C and 100%25 coverage of the annotated genomic feature by RNAseq alignments%2C including 3 samples with support for all annotated introns;product=Bcl2 modifying factor%2C transcript variant X5	-0.619863	9.02988e-06	3.63057e-05
GeneID:109324034	PCGF5	gene=PCGF5;model_evidence=Supporting evidence includes similarity to: 10 Proteins%2C and 100%25 coverage of the annotated genomic feature by RNAseq alignments%2C including 2 samples with support for all annotated introns;product=polycomb group ring finger 5%2C transcript variant X1	-0.619302	2.73545e-13	2.54006e-12
GeneID:109319095	LOC109319095	gene=LOC109319095;model_evidence=Supporting evidence includes similarity to: 100%25 coverage of the annotated genomic feature by RNAseq alignments%2C including 24 samples with support for all annotated introns;product=uncharacterized LOC109319095	-0.616902	0.00137429	0.00379133
GeneID:109318268	NT5DC2	gene=NT5DC2;model_evidence=Supporting evidence includes similarity to: 5 Proteins%2C and 100%25 coverage of the annotated genomic feature by RNAseq alignments%2C including 95 samples with support for all annotated introns;product=5'-nucleotidase domain containing 2	-0.616056	6.59905e-47	2.7002e-45
GeneID:109324074	TACC2	gene=TACC2;model_evidence=Supporting evidence includes similarity to: 3 Proteins%2C and 100%25 coverage of the annotated genomic feature by RNAseq alignments%2C including 40 samples with support for all annotated introns;product=transforming acidic coiled-coil containing protein 2%2C transcript variant X5	-0.615138	5.03626e-24	8.96613e-23
GeneID:109321663	PTPN21	gene=PTPN21;model_evidence=Supporting evidence includes similarity to: 9 Proteins%2C and 100%25 coverage of the annotated genomic feature by RNAseq alignments%2C including 6 samples with support for all annotated introns;product=protein tyrosine phosphatase%2C non-receptor type 21%2C transcript variant X2	-0.614956	1.81673e-18	2.43794e-17
GeneID:109310073	LOC109310073	gene=LOC109310073;model_evidence=Supporting evidence includes similarity to: 100%25 coverage of the annotated genomic feature by RNAseq alignments%2C including 85 samples with support for all annotated introns;product=uncharacterized LOC109310073	-0.614011	2.41959e-11	1.93195e-10
GeneID:109318159	RIC8A	gene=RIC8A;model_evidence=Supporting evidence includes similarity to: 4 Proteins%2C and 100%25 coverage of the annotated genomic feature by RNAseq alignments%2C including 61 samples with support for all annotated introns;product=RIC8 guanine nucleotide exchange factor A%2C transcript variant X1	-0.614005	3.25086e-07	1.63131e-06
GeneID:109305619	CD47	gene=CD47;model_evidence=Supporting evidence includes similarity to: 5 Proteins%2C and 100%25 coverage of the annotated genomic feature by RNAseq alignments%2C including 71 samples with support for all annotated introns;product=CD47 molecule%2C transcript variant X1	-0.613573	6.40848e-66	4.14393e-64
GeneID:109306168	ATP10A	gene=ATP10A;product=LOW QUALITY PROTEIN: probable phospholipid-transporting ATPase VA	-0.612939	1.03685e-17	1.33539e-16
GeneID:109307302	ZNF644	gene=ZNF644;model_evidence=Supporting evidence includes similarity to: 3 Proteins%2C and 100%25 coverage of the annotated genomic feature by RNAseq alignments%2C including 86 samples with support for all annotated introns;product=zinc finger protein 644%2C transcript variant X1	-0.612574	2.63068e-49	1.17253e-47
GeneID:109313285	LOC109313285	gene=LOC109313285;model_evidence=Supporting evidence includes similarity to: 2 Proteins%2C and 98%25 coverage of the annotated genomic feature by RNAseq alignments;product=interferon regulatory factor 4-like	-0.612049	5.28182e-21	8.04849e-20
GeneID:109309503	LOC109309503	gene=LOC109309503;model_evidence=Supporting evidence includes similarity to: 18 Proteins%2C and 100%25 coverage of the annotated genomic feature by RNAseq alignments%2C including 14 samples with support for all annotated introns;product=interleukin-8-like	-0.611978	1.66959e-43	6.27603e-42
GeneID:109319895	EIF2AK2	gene=EIF2AK2;model_evidence=Supporting evidence includes similarity to: 2 Proteins%2C and 100%25 coverage of the annotated genomic feature by RNAseq alignments%2C including 2 samples with support for all annotated introns;product=eukaryotic translation initiation factor 2 alpha kinase 2	-0.6118	7.61254e-61	4.4603e-59
GeneID:109321684	LOC109321684	gene=LOC109321684;model_evidence=Supporting evidence includes similarity to: 100%25 coverage of the annotated genomic feature by RNAseq alignments%2C including 12 samples with support for all annotated introns;product=uncharacterized LOC109321684	-0.611097	0.00141202	0.00388407
GeneID:109307724	RAB27B	gene=RAB27B;model_evidence=Supporting evidence includes similarity to: 16 Proteins%2C and 100%25 coverage of the annotated genomic feature by RNAseq alignments%2C including 25 samples with support for all annotated introns;product=RAB27B%2C member RAS oncogene family	-0.611017	2.07917e-13	1.95687e-12
GeneID:109316414	PLEKHA5	gene=PLEKHA5;model_evidence=Supporting evidence includes similarity to: 3 Proteins%2C and 100%25 coverage of the annotated genomic feature by RNAseq alignments%2C including 27 samples with support for all annotated introns;product=pleckstrin homology domain containing A5%2C transcript variant X4	-0.610645	9.31391e-19	1.27175e-17
GeneID:109311557	LOC109311557	gene=LOC109311557;model_evidence=Supporting evidence includes similarity to: 100%25 coverage of the annotated genomic feature by RNAseq alignments%2C including 2 samples with support for all annotated introns;product=uncharacterized LOC109311557%2C transcript variant X2	-0.610099	2.9009e-10	2.09874e-09
GeneID:109314021	GRB10	gene=GRB10;model_evidence=Supporting evidence includes similarity to: 9 Proteins%2C and 100%25 coverage of the annotated genomic feature by RNAseq alignments%2C including 10 samples with support for all annotated introns;product=growth factor receptor bound protein 10%2C transcript variant X2	-0.609877	1.96801e-33	5.38612e-32
GeneID:109319841	CMTR1	gene=CMTR1;model_evidence=Supporting evidence includes similarity to: 8 Proteins%2C and 100%25 coverage of the annotated genomic feature by RNAseq alignments%2C including 4 samples with support for all annotated introns;product=cap methyltransferase 1%2C transcript variant X7	-0.60926	1.88674e-67	1.25917e-65
GeneID:109311995	LOC109311995	gene=LOC109311995;model_evidence=Supporting evidence includes similarity to: 100%25 coverage of the annotated genomic feature by RNAseq alignments%2C including 90 samples with support for all annotated introns;product=uncharacterized LOC109311995	-0.608531	0.000706893	0.00206798
GeneID:109317756	LOC109317756	gene=LOC109317756;model_evidence=Supporting evidence includes similarity to: 1 Protein%2C and 100%25 coverage of the annotated genomic feature by RNAseq alignments%2C including 4 samples with support for all annotated introns;product=RRP12-like protein%2C transcript variant X2	-0.608198	7.92237e-09	4.87079e-08
GeneID:109323539	DAPK1	gene=DAPK1;model_evidence=Supporting evidence includes similarity to: 26 Proteins%2C and 100%25 coverage of the annotated genomic feature by RNAseq alignments%2C including 51 samples with support for all annotated introns;product=death associated protein kinase 1	-0.608176	6.63448e-07	3.20055e-06
GeneID:109318033	LOC109318033	gene=LOC109318033;model_evidence=Supporting evidence includes similarity to: 100%25 coverage of the annotated genomic feature by RNAseq alignments;product=uncharacterized LOC109318033	-0.607995	4.0719e-06	1.73379e-05
GeneID:109314673	RASD1	gene=RASD1;model_evidence=Supporting evidence includes similarity to: 12 Proteins%2C and 100%25 coverage of the annotated genomic feature by RNAseq alignments%2C including 122 samples with support for all annotated introns;product=ras related dexamethasone induced 1	-0.607724	1.83998e-13	1.73567e-12
GeneID:109315067	CASKIN2	gene=CASKIN2;model_evidence=Supporting evidence includes similarity to: 2 Proteins%2C and 100%25 coverage of the annotated genomic feature by RNAseq alignments%2C including 11 samples with support for all annotated introns;product=CASK interacting protein 2%2C transcript variant X2	-0.606729	0.000192148	0.000622859
GeneID:109314366	OTUD3	gene=OTUD3;model_evidence=Supporting evidence includes similarity to: 2 Proteins%2C and 100%25 coverage of the annotated genomic feature by RNAseq alignments%2C including 33 samples with support for all annotated introns;product=OTU deubiquitinase 3%2C transcript variant X1	-0.605747	9.4376e-24	1.64729e-22
GeneID:109308581	CUNH3orf58	gene=CUNH3orf58;model_evidence=Supporting evidence includes similarity to: 6 Proteins%2C and 100%25 coverage of the annotated genomic feature by RNAseq alignments%2C including 90 samples with support for all annotated introns;product=chromosome unknown C3orf58 homolog%2C transcript variant X1	-0.605396	1.05148e-15	1.17585e-14
GeneID:109315517	LOC109315517	gene=LOC109315517;model_evidence=Supporting evidence includes similarity to: 100%25 coverage of the annotated genomic feature by RNAseq alignments%2C including 23 samples with support for all annotated introns;product=uncharacterized LOC109315517	-0.604933	0.0188666	0.0392687
GeneID:109305667	ILDR2	gene=ILDR2;model_evidence=Supporting evidence includes similarity to: 6 Proteins%2C and 100%25 coverage of the annotated genomic feature by RNAseq alignments%2C including 85 samples with support for all annotated introns;product=immunoglobulin like domain containing receptor 2%2C transcript variant X1	-0.604906	2.44197e-20	3.59385e-19
GeneID:109308130	LOC109308130	gene=LOC109308130;product=LOW QUALITY PROTEIN: endoplasmic reticulum aminopeptidase 2-like	-0.604228	0.00423286	0.0104876
GeneID:109321440	MPPED2	gene=MPPED2;model_evidence=Supporting evidence includes similarity to: 14 Proteins%2C and 100%25 coverage of the annotated genomic feature by RNAseq alignments%2C including 86 samples with support for all annotated introns;product=metallophosphoesterase domain containing 2%2C transcript variant X1	-0.603874	2.13812e-24	3.88977e-23
GeneID:109308964	THSD4	gene=THSD4;model_evidence=Supporting evidence includes similarity to: 3 Proteins%2C and 100%25 coverage of the annotated genomic feature by RNAseq alignments%2C including 24 samples with support for all annotated introns;product=thrombospondin type 1 domain containing 4%2C transcript variant X2	-0.603479	3.49185e-10	2.50306e-09
GeneID:109309602	LOC109309602	gene=LOC109309602;model_evidence=Supporting evidence includes similarity to: 3 Proteins%2C and 90%25 coverage of the annotated genomic feature by RNAseq alignments;product=probable ATP-dependent RNA helicase DDX60	-0.601027	0.000801074	0.00231905
GeneID:109318762	ZNF217	gene=ZNF217;model_evidence=Supporting evidence includes similarity to: 1 Protein%2C and 100%25 coverage of the annotated genomic feature by RNAseq alignments%2C including 86 samples with support for all annotated introns;product=zinc finger protein 217	-0.597911	1.50345e-35	4.54027e-34
GeneID:109305705	LOC109305705	gene=LOC109305705;model_evidence=Supporting evidence includes similarity to: 3 Proteins%2C and 100%25 coverage of the annotated genomic feature by RNAseq alignments%2C including 65 samples with support for all annotated introns;product=SAM domain-containing protein SAMSN-1-like%2C transcript variant X2	-0.597602	1.9218e-07	9.96015e-07
GeneID:109322548	LRP1B	gene=LRP1B;model_evidence=Supporting evidence includes similarity to: 12 Proteins%2C and 98%25 coverage of the annotated genomic feature by RNAseq alignments;product=LDL receptor related protein 1B	-0.597494	4.25817e-06	1.80816e-05
GeneID:109316434	LOC109316434	gene=LOC109316434;model_evidence=Supporting evidence includes similarity to: 14 Proteins%2C and 100%25 coverage of the annotated genomic feature by RNAseq alignments%2C including 123 samples with support for all annotated introns;product=aldose reductase-like	-0.597409	4.32059e-05	0.000156474
GeneID:109308169	CAMK4	gene=CAMK4;model_evidence=Supporting evidence includes similarity to: 6 Proteins%2C and 100%25 coverage of the annotated genomic feature by RNAseq alignments%2C including 33 samples with support for all annotated introns;product=calcium/calmodulin dependent protein kinase IV	-0.597307	0.00506105	0.0123075
GeneID:109316585	TCP11L2	gene=TCP11L2;model_evidence=Supporting evidence includes similarity to: 8 Proteins%2C and 100%25 coverage of the annotated genomic feature by RNAseq alignments%2C including 81 samples with support for all annotated introns;product=t-complex 11 like 2%2C transcript variant X1	-0.596702	5.25572e-13	4.76681e-12
GeneID:109308832	LOC109308832	gene=LOC109308832;model_evidence=Supporting evidence includes similarity to: 98%25 coverage of the annotated genomic feature by RNAseq alignments%2C including 1 sample with support for all annotated introns;product=uncharacterized LOC109308832	-0.596319	6.25694e-09	3.89849e-08
GeneID:109322019	LOC109322019	gene=LOC109322019;model_evidence=Supporting evidence includes similarity to: 18 Proteins%2C and 100%25 coverage of the annotated genomic feature by RNAseq alignments%2C including 115 samples with support for all annotated introns;product=estradiol 17-beta-dehydrogenase 11-like%2C transcript variant X2	-0.595587	0.0034796	0.00879592
GeneID:109310680	IRF8	gene=IRF8;model_evidence=Supporting evidence includes similarity to: 6 Proteins%2C and 100%25 coverage of the annotated genomic feature by RNAseq alignments%2C including 74 samples with support for all annotated introns;product=interferon regulatory factor 8%2C transcript variant X2	-0.594701	0.0120645	0.0266098
GeneID:109307027	VAV3	gene=VAV3;model_evidence=Supporting evidence includes similarity to: 4 Proteins%2C and 100%25 coverage of the annotated genomic feature by RNAseq alignments%2C including 22 samples with support for all annotated introns;product=vav guanine nucleotide exchange factor 3	-0.594325	2.73018e-07	1.38944e-06
GeneID:109322664	TMEM169	gene=TMEM169;model_evidence=Supporting evidence includes similarity to: 5 Proteins%2C and 100%25 coverage of the annotated genomic feature by RNAseq alignments%2C including 11 samples with support for all annotated introns;product=transmembrane protein 169%2C transcript variant X1	-0.592877	0.00476746	0.0116571
GeneID:109322912	STAT2	gene=STAT2;model_evidence=Supporting evidence includes similarity to: 1 Protein%2C and 74%25 coverage of the annotated genomic feature by RNAseq alignments;product=signal transducer and activator of transcription 2	-0.592811	7.4526e-47	3.03949e-45
GeneID:109315145	LOC109315145	gene=LOC109315145;model_evidence=Supporting evidence includes similarity to: 2 Proteins%2C and 86%25 coverage of the annotated genomic feature by RNAseq alignments;product=epidermal retinol dehydrogenase 2-like	-0.592328	1.94961e-06	8.71773e-06
GeneID:109321107	MRVI1	gene=MRVI1;model_evidence=Supporting evidence includes similarity to: 16 Proteins%2C and 100%25 coverage of the annotated genomic feature by RNAseq alignments%2C including 10 samples with support for all annotated introns;product=murine retrovirus integration site 1 homolog%2C transcript variant X3	-0.590875	1.04416e-27	2.26235e-26
GeneID:109319813	BRE	gene=BRE;model_evidence=Supporting evidence includes similarity to: 18 Proteins%2C and 100%25 coverage of the annotated genomic feature by RNAseq alignments%2C including 103 samples with support for all annotated introns;product=brain and reproductive organ-expressed (TNFRSF1A modulator)	-0.59028	1.14861e-06	5.36877e-06
GeneID:109310947	MTCP1	gene=MTCP1;model_evidence=Supporting evidence includes similarity to: 1 Protein%2C and 100%25 coverage of the annotated genomic feature by RNAseq alignments%2C including 39 samples with support for all annotated introns;product=mature T-cell proliferation 1%2C transcript variant X2	-0.589927	0.00221598	0.00586045
GeneID:109315776	SEMA3A	gene=SEMA3A;model_evidence=Supporting evidence includes similarity to: 40 Proteins%2C and 100%25 coverage of the annotated genomic feature by RNAseq alignments%2C including 39 samples with support for all annotated introns;product=semaphorin 3A	-0.589734	7.70023e-50	3.46927e-48
GeneID:109320455	KDM4B	gene=KDM4B;model_evidence=Supporting evidence includes similarity to: 14 Proteins%2C and 100%25 coverage of the annotated genomic feature by RNAseq alignments%2C including 70 samples with support for all annotated introns;product=lysine demethylase 4B%2C transcript variant X1	-0.588979	3.15125e-25	5.99506e-24
GeneID:109318581	LOC109318581	gene=LOC109318581;model_evidence=Supporting evidence includes similarity to: 100%25 coverage of the annotated genomic feature by RNAseq alignments%2C including 2 samples with support for all annotated introns;product=uncharacterized LOC109318581	-0.588023	2.49858e-06	1.09913e-05
GeneID:109306945	OLFML2B	gene=OLFML2B;model_evidence=Supporting evidence includes similarity to: 6 Proteins%2C and 98%25 coverage of the annotated genomic feature by RNAseq alignments;product=olfactomedin like 2B	-0.587355	1.1943e-16	1.41951e-15
GeneID:109321143	SYNJ2BP	gene=SYNJ2BP;model_evidence=Supporting evidence includes similarity to: 13 Proteins%2C and 100%25 coverage of the annotated genomic feature by RNAseq alignments%2C including 103 samples with support for all annotated introns;product=synaptojanin 2 binding protein	-0.586499	7.31243e-27	1.52099e-25
GeneID:109313977	CCDC180	gene=CCDC180;model_evidence=Supporting evidence includes similarity to: 2 Proteins%2C and 100%25 coverage of the annotated genomic feature by RNAseq alignments%2C including 1 sample with support for all annotated introns;product=coiled-coil domain containing 180%2C transcript variant X2	-0.585702	0.0002154	0.000692834
