# Supplementary material for: Dynamic Changes in Host Gene Expression following In Vitro Viral Mimic Stimulation in Crocodile Cells
Source: Front Immunol. 2017 Nov 22;8:1634. doi: 10.3389/fimmu.2017.01634 (PMC5702629; doi:10.3389/fimmu.2017.01634)
Supplement: Supplementary file 1 [file Data_Sheet_1.zip › Data sheet 1/Table_S2.xlsx]

## Sheet: Table S2
Table S2: Detailed information for DE genes detected using RNA-seq in dsRNA stimulated LV-1 cells versus control samples at 24 hps; using a fold change threshold of >1.5, P-value of ≤ 0.05 and FDR-adjusted P values of ≤ 0.05.
Up-regulated
Entrez ID	Gene symbol	Gene	Log2 fold-change	P-value	FDR-corrected p-value
GeneID:109323757	LOC109323757	gbkey=mRNA;gene=LOC109323757;model_evidence=Supporting evidence includes similarity to: 3 Proteins%2C and 100%25 coverage of the annotated genomic feature by RNAseq alignments%2C including 3 samples with support for all annotated introns;product=programmed cell death 1 ligand 2-like	10.5287	1.40047e-176	1.80185e-174
GeneID:109309480	LOC109309480	gbkey=mRNA;gene=LOC109309480;model_evidence=Supporting evidence includes similarity to: 1 Protein%2C and 100%25 coverage of the annotated genomic feature by RNAseq alignments%2C including 109 samples with support for all annotated introns;product=C-X-C motif chemokine 10-like	9.62092	0	0
GeneID:109305597	CUNH3orf52	gbkey=mRNA;gene=CUNH3orf52;model_evidence=Supporting evidence includes similarity to: 1 Protein%2C and 100%25 coverage of the annotated genomic feature by RNAseq alignments%2C including 11 samples with support for all annotated introns;product=chromosome unknown C3orf52 homolog%2C transcript variant X2	9.18781	2.65758e-68	1.68358e-66
GeneID:109307129	SELE	gbkey=mRNA;gene=SELE;model_evidence=Supporting evidence includes similarity to: 10 Proteins%2C and 100%25 coverage of the annotated genomic feature by RNAseq alignments%2C including 2 samples with support for all annotated introns;product=selectin E%2C transcript variant X6	8.81934	0	0
GeneID:109306430	ACOD1	gbkey=mRNA;gene=ACOD1;model_evidence=Supporting evidence includes similarity to: 5 Proteins%2C and 100%25 coverage of the annotated genomic feature by RNAseq alignments%2C including 9 samples with support for all annotated introns;product=aconitate decarboxylase 1	8.75057	0	0
GeneID:109309482	LOC109309482	gbkey=mRNA;gene=LOC109309482;model_evidence=Supporting evidence includes similarity to: 3 Proteins%2C and 100%25 coverage of the annotated genomic feature by RNAseq alignments%2C including 28 samples with support for all annotated introns;product=C-X-C motif chemokine 11-like	8.66162	0	0
GeneID:109315790	CD83	gbkey=mRNA;gene=CD83;model_evidence=Supporting evidence includes similarity to: 4 Proteins%2C and 100%25 coverage of the annotated genomic feature by RNAseq alignments%2C including 18 samples with support for all annotated introns;product=CD83 molecule	8.46507	0	0
GeneID:109309602	LOC109309602	gbkey=mRNA;gene=LOC109309602;model_evidence=Supporting evidence includes similarity to: 3 Proteins%2C and 90%25 coverage of the annotated genomic feature by RNAseq alignments;product=probable ATP-dependent RNA helicase DDX60	8.45006	1.77458e-43	7.50736e-42
GeneID:109312098	RSAD2	gbkey=mRNA;gene=RSAD2;model_evidence=Supporting evidence includes similarity to: 16 Proteins%2C and 94%25 coverage of the annotated genomic feature by RNAseq alignments;product=radical S-adenosyl methionine domain containing 2	8.32169	0	0
GeneID:109320784	LOC109320784	gbkey=mRNA;gene=LOC109320784;model_evidence=Supporting evidence includes similarity to: 25 Proteins%2C and 44%25 coverage of the annotated genomic feature by RNAseq alignments;product=cytosolic phospholipase A2 delta-like	8.25168	2.05296e-37	7.51347e-36
GeneID:109307242	VCAM1	gbkey=mRNA;gene=VCAM1;model_evidence=Supporting evidence includes similarity to: 4 Proteins%2C and 100%25 coverage of the annotated genomic feature by RNAseq alignments%2C including 85 samples with support for all annotated introns;product=vascular cell adhesion molecule 1	7.96867	1.26866e-73	8.42175e-72
GeneID:109308541	LOC109308541	gbkey=mRNA;gene=LOC109308541;model_evidence=Supporting evidence includes similarity to: 3 Proteins%2C and 100%25 coverage of the annotated genomic feature by RNAseq alignments;product=receptor-transporting protein 2-like	7.94078	5.32104e-92	4.39778e-90
GeneID:109308610	LOC109308610	gbkey=mRNA;gene=LOC109308610;model_evidence=Supporting evidence includes similarity to: 5 Proteins%2C and 100%25 coverage of the annotated genomic feature by RNAseq alignments%2C including 9 samples with support for all annotated introns;product=C-C motif chemokine 20-like	7.94035	9.57694e-32	3.04899e-30
GeneID:109324007	LOC109324007	gbkey=mRNA;gene=LOC109324007;model_evidence=Supporting evidence includes similarity to: 16 Proteins%2C and 100%25 coverage of the annotated genomic feature by RNAseq alignments%2C including 49 samples with support for all annotated introns;product=interferon-induced protein with tetratricopeptide repeats 5-like	7.90662	0	0
GeneID:109316287	APOBEC1	gbkey=mRNA;gene=APOBEC1;model_evidence=Supporting evidence includes similarity to: 2 Proteins%2C and 100%25 coverage of the annotated genomic feature by RNAseq alignments%2C including 5 samples with support for all annotated introns;product=apolipoprotein B mRNA editing enzyme catalytic subunit 1%2C transcript variant X2	7.89496	0	0
GeneID:109321967	LOC109321967	gbkey=mRNA;gene=LOC109321967;model_evidence=Supporting evidence includes similarity to: 9 Proteins%2C and 100%25 coverage of the annotated genomic feature by RNAseq alignments%2C including 2 samples with support for all annotated introns;product=E3 ISG15--protein ligase HERC5-like%2C transcript variant X1	7.76398	0	0
GeneID:109317638	LOC109317638	gbkey=mRNA;gene=LOC109317638;model_evidence=Supporting evidence includes similarity to: 31 Proteins%2C and 100%25 coverage of the annotated genomic feature by RNAseq alignments%2C including 95 samples with support for all annotated introns;product=C-C motif chemokine 4-like	7.61831	1.36979e-76	9.44472e-75
GeneID:109317639	LOC109317639	gbkey=mRNA;gene=LOC109317639;model_evidence=Supporting evidence includes similarity to: 16 Proteins%2C and 100%25 coverage of the annotated genomic feature by RNAseq alignments%2C including 33 samples with support for all annotated introns;product=C-C motif chemokine 4-like	7.57492	0	0
GeneID: 102382728	LOC102382728	gbkey=mRNA;gene=LOC102382728;model_evidence=Supporting evidence includes similarity to: Alligator sinensis 2'-5'-oligoadenylate synthase 1-like (LOC102382728);product=2'-5'-oligoadenylate synthase 1-like	7.54388	0	9.85e-69
GeneID:109321796	LOC109321796	gbkey=exon;gene=LOC109321796;model_evidence=Supporting evidence includes similarity to: 6 Proteins%2C and 61%25 coverage of the annotated genomic feature by RNAseq alignments	7.49908	5.45115e-24	1.39693e-22
GeneID:109320649	ESR2	gbkey=mRNA;gene=ESR2;model_evidence=Supporting evidence includes similarity to: 33 Proteins%2C and 100%25 coverage of the annotated genomic feature by RNAseq alignments;product=estrogen receptor 2	7.28724	2.19659e-242	3.3431e-240
GeneID:109309506	LOC109309506	gbkey=mRNA;gene=LOC109309506;model_evidence=Supporting evidence includes similarity to: 1 Protein%2C and 89%25 coverage of the annotated genomic feature by RNAseq alignments;product=interleukin-8-like	7.28045	1.59148e-167	1.96651e-165
GeneID:109312085	TRANK1	gbkey=mRNA;gene=TRANK1;model_evidence=Supporting evidence includes similarity to: 1 Protein%2C and 100%25 coverage of the annotated genomic feature by RNAseq alignments%2C including 17 samples with support for all annotated introns;product=tetratricopeptide repeat and ankyrin repeat containing 1%2C transcript variant X2	7.18673	0	0
GeneID:109305836	LOC109305836	gbkey=mRNA;gene=LOC109305836;model_evidence=Supporting evidence includes similarity to: 163 Proteins%2C and 100%25 coverage of the annotated genomic feature by RNAseq alignments%2C including 4 samples with support for all annotated introns;product=interferon-induced GTP-binding protein Mx1-like	6.94382	0	0
GeneID:109306630	FLT3	gbkey=mRNA;gene=FLT3;model_evidence=Supporting evidence includes similarity to: 16 Proteins%2C and 100%25 coverage of the annotated genomic feature by RNAseq alignments%2C including 1 sample with support for all annotated introns;product=fms related tyrosine kinase 3	6.86109	6.09238e-16	1.09716e-14
GeneID:109316215	LOC109316215	gbkey=mRNA;gene=LOC109316215;model_evidence=Supporting evidence includes similarity to: 28 Proteins%2C and 100%25 coverage of the annotated genomic feature by RNAseq alignments%2C including 2 samples with support for all annotated introns;product=zinc finger protein RFP-like	6.84579	0	0
GeneID:109317870	MOV10	gbkey=mRNA;gene=MOV10;model_evidence=Supporting evidence includes similarity to: 6 Proteins%2C and 100%25 coverage of the annotated genomic feature by RNAseq alignments%2C including 2 samples with support for all annotated introns;product=Mov10 RISC complex RNA helicase	6.83449	7.51709e-68	4.73804e-66
GeneID:109307916	IL6	gbkey=mRNA;gene=IL6;model_evidence=Supporting evidence includes similarity to: 15 Proteins%2C and 92%25 coverage of the annotated genomic feature by RNAseq alignments;product=interleukin 6	6.82607	1.1868e-15	2.10686e-14
GeneID:109320355	DHX58	gbkey=mRNA;gene=DHX58;model_evidence=Supporting evidence includes similarity to: 16 Proteins%2C and 100%25 coverage of the annotated genomic feature by RNAseq alignments%2C including 60 samples with support for all annotated introns;product=DExH-box helicase 58	6.60195	0	0
GeneID:109316441	USP18	gbkey=mRNA;gene=USP18;model_evidence=Supporting evidence includes similarity to: 11 Proteins%2C and 100%25 coverage of the annotated genomic feature by RNAseq alignments%2C including 6 samples with support for all annotated introns;product=ubiquitin specific peptidase 18	6.47458	0	0
GeneID:109310290	LOC109310290	gbkey=mRNA;gene=LOC109310290;model_evidence=Supporting evidence includes similarity to: 28 Proteins%2C and 100%25 coverage of the annotated genomic feature by RNAseq alignments;product=neuropeptide Y receptor type 6-like	6.37996	7.16142e-33	2.33965e-31
GeneID:109316226	CD86	gbkey=mRNA;gene=CD86;model_evidence=Supporting evidence includes similarity to: 7 Proteins%2C and 96%25 coverage of the annotated genomic feature by RNAseq alignments;product=CD86 molecule	6.31701	2.31111e-11	2.98579e-10
GeneID:109308809	LOC109308809	gbkey=mRNA;gene=LOC109308809;model_evidence=Supporting evidence includes similarity to: 24 Proteins%2C and 98%25 coverage of the annotated genomic feature by RNAseq alignments;product=zinc finger protein RFP-like	6.21174	1.80473e-10	2.11882e-09
GeneID:109320601	LOC109320601	gbkey=mRNA;gene=LOC109320601;model_evidence=Supporting evidence includes similarity to: 100%25 coverage of the annotated genomic feature by RNAseq alignments%2C including 1 sample with support for all annotated introns;product=uncharacterized LOC109320601	6.11091	0	0
GeneID:109320651	LOC109320651	gbkey=ncRNA;gene=LOC109320651;model_evidence=Supporting evidence includes similarity to: 100%25 coverage of the annotated genomic feature by RNAseq alignments%2C including 16 samples with support for all annotated introns;product=uncharacterized LOC109320651	6.01026	7.84199e-155	9.14654e-153
GeneID:109316442	TUBA8	gbkey=mRNA;gene=TUBA8;model_evidence=Supporting evidence includes similarity to: 217 Proteins%2C and 100%25 coverage of the annotated genomic feature by RNAseq alignments%2C including 45 samples with support for all annotated introns;product=tubulin alpha 8	5.9664	1.05176e-24	2.76506e-23
GeneID:109307218	PTGS2	gbkey=mRNA;gene=PTGS2;model_evidence=Supporting evidence includes similarity to: 6 Proteins%2C and 100%25 coverage of the annotated genomic feature by RNAseq alignments%2C including 53 samples with support for all annotated introns;product=prostaglandin-endoperoxide synthase 2	5.92217	0	0
GeneID:109321893	FGF20	gbkey=mRNA;gene=FGF20;model_evidence=Supporting evidence includes similarity to: 17 Proteins%2C and 95%25 coverage of the annotated genomic feature by RNAseq alignments%2C including 7 samples with support for all annotated introns;product=fibroblast growth factor 20	5.90827	6.51838e-09	6.43079e-08
GeneID:109308834	LOC109308834	gbkey=mRNA;gene=LOC109308834;model_evidence=Supporting evidence includes similarity to: 41 Proteins%2C and 100%25 coverage of the annotated genomic feature by RNAseq alignments%2C including 2 samples with support for all annotated introns;product=zinc finger protein RFP-like	5.88243	4.63046e-172	5.83718e-170
GeneID:109311671	CMPK2	gbkey=mRNA;gene=CMPK2;model_evidence=Supporting evidence includes similarity to: 5 Proteins%2C and 100%25 coverage of the annotated genomic feature by RNAseq alignments%2C including 24 samples with support for all annotated introns;product=cytidine/uridine monophosphate kinase 2	5.83064	0	0
GeneID:109323977	PAX2	gbkey=mRNA;gene=PAX2;model_evidence=Supporting evidence includes similarity to: 4 Proteins%2C and 100%25 coverage of the annotated genomic feature by RNAseq alignments%2C including 85 samples with support for all annotated introns;product=paired box 2%2C transcript variant X2	5.82452	1.83338e-49	8.69984e-48
GeneID:109324675	GMIP	gbkey=mRNA;gene=GMIP;model_evidence=Supporting evidence includes similarity to: 8 Proteins%2C and 100%25 coverage of the annotated genomic feature by RNAseq alignments%2C including 3 samples with support for all annotated introns;product=GEM interacting protein%2C transcript variant X1	5.77753	1.32707e-34	4.52509e-33
GeneID:109323099	CACNB4	gbkey=misc_RNA;gene=CACNB4;model_evidence=Supporting evidence includes similarity to: 18 Proteins%2C and 100%25 coverage of the annotated genomic feature by RNAseq alignments%2C including 2 samples with support for all annotated introns;product=calcium voltage-gated channel auxiliary subunit beta 4%2C transcript variant X2	5.59646	9.7239e-53	4.95323e-51
GeneID:109309990	LOC109309990	gbkey=mRNA;gene=LOC109309990;model_evidence=Supporting evidence includes similarity to: 2 Proteins%2C and 100%25 coverage of the annotated genomic feature by RNAseq alignments%2C including 49 samples with support for all annotated introns;product=E3 ubiquitin/ISG15 ligase TRIM25-like	5.49888	0	0
GeneID:109317113	NOS2	gbkey=mRNA;gene=NOS2;model_evidence=Supporting evidence includes similarity to: 35 Proteins%2C and 100%25 coverage of the annotated genomic feature by RNAseq alignments%2C including 11 samples with support for all annotated introns;product=nitric oxide synthase 2%2C transcript variant X1	5.46892	1.10441e-211	1.53145e-209
GeneID:109315766	CD36	gbkey=misc_RNA;gene=CD36;model_evidence=Supporting evidence includes similarity to: 3 Proteins%2C and 100%25 coverage of the annotated genomic feature by RNAseq alignments%2C including 15 samples with support for all annotated introns;product=CD36 molecule%2C transcript variant X3	5.43254	0	0
GeneID:109313318	LOC109313318	gbkey=mRNA;gene=LOC109313318;model_evidence=Supporting evidence includes similarity to: 4 Proteins%2C and 100%25 coverage of the annotated genomic feature by RNAseq alignments%2C including 67 samples with support for all annotated introns;product=interferon alpha-inducible protein 27%2C mitochondrial-like	5.41658	0	0
GeneID:109320187	TNFAIP3	gbkey=mRNA;gene=TNFAIP3;model_evidence=Supporting evidence includes similarity to: 1 Protein%2C and 100%25 coverage of the annotated genomic feature by RNAseq alignments%2C including 17 samples with support for all annotated introns;product=TNF alpha induced protein 3%2C transcript variant X1	5.40997	0	0
GeneID:109306481	EPSTI1	gbkey=mRNA;gene=EPSTI1;model_evidence=Supporting evidence includes similarity to: 1 Protein%2C and 100%25 coverage of the annotated genomic feature by RNAseq alignments%2C including 71 samples with support for all annotated introns;product=epithelial stromal interaction 1%2C transcript variant X1	5.29898	0	0
GeneID:109306413	LOC109306413	gbkey=ncRNA;gene=LOC109306413;model_evidence=Supporting evidence includes similarity to: 100%25 coverage of the annotated genomic feature by RNAseq alignments%2C including 22 samples with support for all annotated introns;product=uncharacterized LOC109306413	5.23073	4.63386e-06	3.06144e-05
GeneID:109316646	MFNG	gbkey=misc_RNA;gene=MFNG;model_evidence=Supporting evidence includes similarity to: 16 Proteins%2C and 100%25 coverage of the annotated genomic feature by RNAseq alignments%2C including 29 samples with support for all annotated introns;product=MFNG O-fucosylpeptide 3-beta-N-acetylglucosaminyltransferase%2C transcript variant X2	5.2059	2.02185e-22	4.93791e-21
GeneID:109312523	LOC109312523	gbkey=ncRNA;gene=LOC109312523;model_evidence=Supporting evidence includes similarity to: 100%25 coverage of the annotated genomic feature by RNAseq alignments%2C including 24 samples with support for all annotated introns;product=uncharacterized LOC109312523	5.11865	1.10762e-05	6.88745e-05
GeneID:109324323	ANKRD22	gbkey=mRNA;gene=ANKRD22;model_evidence=Supporting evidence includes similarity to: 3 Proteins%2C and 100%25 coverage of the annotated genomic feature by RNAseq alignments%2C including 53 samples with support for all annotated introns;product=ankyrin repeat domain 22	5.11854	1.0878e-05	6.78785e-05
GeneID:109317076	XAF1	gbkey=mRNA;gene=XAF1;model_evidence=Supporting evidence includes similarity to: 100%25 coverage of the annotated genomic feature by RNAseq alignments%2C including 40 samples with support for all annotated introns;product=XIAP associated factor 1	5.10445	0	0
GeneID:109308833	LOC109308833	gbkey=mRNA;gene=LOC109308833;model_evidence=Supporting evidence includes similarity to: 49 Proteins%2C and 100%25 coverage of the annotated genomic feature by RNAseq alignments%2C including 12 samples with support for all annotated introns;product=zinc finger protein RFP-like	5.0152	4.65613e-203	6.38555e-201
GeneID:109320196	LOC109320196	gbkey=mRNA;gene=LOC109320196;model_evidence=Supporting evidence includes similarity to: 1 Protein%2C and 100%25 coverage of the annotated genomic feature by RNAseq alignments%2C including 6 samples with support for all annotated introns;product=vacuolar protein 8-like%2C transcript variant X1	4.99665	2.54513e-05	0.000146916
GeneID:109324314	CH25H	gbkey=mRNA;gene=CH25H;model_evidence=Supporting evidence includes similarity to: 3 Proteins%2C and 100%25 coverage of the annotated genomic feature by RNAseq alignments;product=cholesterol 25-hydroxylase	4.94464	1.22642e-38	4.59633e-37
GeneID:109315177	PIK3R6	gbkey=mRNA;gene=PIK3R6;model_evidence=Supporting evidence includes similarity to: 1 Protein%2C and 100%25 coverage of the annotated genomic feature by RNAseq alignments%2C including 10 samples with support for all annotated introns;product=phosphoinositide-3-kinase regulatory subunit 6%2C transcript variant X1	4.88046	1.36457e-76	9.44472e-75
GeneID:109320736	LOC109320736	gbkey=ncRNA;gene=LOC109320736;model_evidence=Supporting evidence includes similarity to: 100%25 coverage of the annotated genomic feature by RNAseq alignments%2C including 5 samples with support for all annotated introns;product=uncharacterized LOC109320736	4.86364	5.8745e-05	0.000315599
GeneID:109310020	LOC109310020	gbkey=ncRNA;gene=LOC109310020;model_evidence=Supporting evidence includes similarity to: 100%25 coverage of the annotated genomic feature by RNAseq alignments%2C including 64 samples with support for all annotated introns;product=uncharacterized LOC109310020	4.86354	5.96073e-05	0.000319545
GeneID:109308828	LOC109308828	gbkey=mRNA;gene=LOC109308828;model_evidence=Supporting evidence includes similarity to: 6 Proteins%2C and 100%25 coverage of the annotated genomic feature by RNAseq alignments%2C including 4 samples with support for all annotated introns;product=sterile alpha motif domain-containing protein 9-like%2C transcript variant X1	4.78527	3.08353e-265	5.27156e-263
GeneID:109324935	LOC109324935	gbkey=mRNA;gene=LOC109324935;model_evidence=Supporting evidence includes similarity to: 7 Proteins%2C and 100%25 coverage of the annotated genomic feature by RNAseq alignments%2C including 2 samples with support for all annotated introns;product=tyrosine-protein kinase ZAP-70	4.76253	1.10604e-56	5.8489e-55
GeneID:109309664	RAPGEF5	gbkey=mRNA;gene=RAPGEF5;model_evidence=Supporting evidence includes similarity to: 3 Proteins%2C and 100%25 coverage of the annotated genomic feature by RNAseq alignments%2C including 1 sample with support for all annotated introns;product=Rap guanine nucleotide exchange factor 5	4.7605	9.0077e-11	1.09248e-09
GeneID:109323084	IFIH1	gbkey=mRNA;gene=IFIH1;model_evidence=Supporting evidence includes similarity to: 13 Proteins%2C and 100%25 coverage of the annotated genomic feature by RNAseq alignments%2C including 55 samples with support for all annotated introns;product=interferon induced with helicase C domain 1%2C transcript variant X1	4.72225	0	0
GeneID:109321276	LOC109321276	gbkey=ncRNA;gene=LOC109321276;model_evidence=Supporting evidence includes similarity to: 100%25 coverage of the annotated genomic feature by RNAseq alignments%2C including 13 samples with support for all annotated introns;product=uncharacterized LOC109321276	4.71714	0.000138578	0.000686837
GeneID:109315132	LOC109315132	gbkey=mRNA;gene=LOC109315132;model_evidence=Supporting evidence includes similarity to: 100%25 coverage of the annotated genomic feature by RNAseq alignments%2C including 2 samples with support for all annotated introns;product=uncharacterized LOC109315132%2C transcript variant X1	4.6646	4.64932e-10	5.24625e-09
GeneID:109309294	TNIP3	gbkey=mRNA;gene=TNIP3;model_evidence=Supporting evidence includes similarity to: 1 Protein%2C and 97%25 coverage of the annotated genomic feature by RNAseq alignments;product=TNFAIP3 interacting protein 3	4.66398	1.49556e-57	8.07992e-56
GeneID:109310412	NLRC5	gbkey=mRNA;gene=NLRC5;model_evidence=Supporting evidence includes similarity to: 9 Proteins%2C and 100%25 coverage of the annotated genomic feature by RNAseq alignments%2C including 1 sample with support for all annotated introns;product=NLR family CARD domain containing 5	4.586	8.45769e-142	9.42429e-140
GeneID:109317640	LOC109317640	gbkey=mRNA;gene=LOC109317640;model_evidence=Supporting evidence includes similarity to: 18 Proteins%2C and 100%25 coverage of the annotated genomic feature by RNAseq alignments%2C including 9 samples with support for all annotated introns;product=C-C motif chemokine 4-like	4.58228	0	0
GeneID:109307022	IL23R	gbkey=mRNA;gene=IL23R;model_evidence=Supporting evidence includes similarity to: 1 Protein%2C and 99%25 coverage of the annotated genomic feature by RNAseq alignments;product=interleukin 23 receptor	4.56532	3.16981e-51	1.56361e-49
GeneID:109320399	ZPBP2	gbkey=mRNA;gene=ZPBP2;model_evidence=Supporting evidence includes similarity to: 5 Proteins%2C and 96%25 coverage of the annotated genomic feature by RNAseq alignments%2C including 3 samples with support for all annotated introns;product=zona pellucida binding protein 2	4.55404	0.000324312	0.00145643
GeneID:109323611	DDX58	gbkey=mRNA;gene=DDX58;model_evidence=Supporting evidence includes similarity to: 15 Proteins%2C and 100%25 coverage of the annotated genomic feature by RNAseq alignments%2C including 22 samples with support for all annotated introns;product=DExD/H-box helicase 58%2C transcript variant X3	4.4982	0	0
GeneID:109321596	LOC109321596	gbkey=mRNA;gene=LOC109321596;model_evidence=Supporting evidence includes similarity to: 1 Protein%2C and 100%25 coverage of the annotated genomic feature by RNAseq alignments%2C including 2 samples with support for all annotated introns;product=cyclic GMP-AMP synthase-like%2C transcript variant X2	4.49318	4.77992e-38	1.77013e-36
GeneID:109312149	LOC109312149	gbkey=mRNA;gene=LOC109312149;model_evidence=Supporting evidence includes similarity to: 3 Proteins%2C and 86%25 coverage of the annotated genomic feature by RNAseq alignments;product=nephrocan-like	4.45417	9.25899e-09	9.01343e-08
GeneID:109311145	LOC109311145	gbkey=mRNA;gene=LOC109311145;model_evidence=Supporting evidence includes similarity to: 1 Protein%2C and 100%25 coverage of the annotated genomic feature by RNAseq alignments%2C including 36 samples with support for all annotated introns;product=protein SSUH2 homolog%2C transcript variant X1	4.36858	3.99518e-19	8.45081e-18
GeneID:109318206	IRF7	gbkey=mRNA;gene=IRF7;model_evidence=Supporting evidence includes similarity to: 6 Proteins%2C and 100%25 coverage of the annotated genomic feature by RNAseq alignments%2C including 2 samples with support for all annotated introns;product=interferon regulatory factor 7	4.21201	0	0
GeneID:109315483	KCNC2	gbkey=mRNA;gene=KCNC2;model_evidence=Supporting evidence includes similarity to: 5 Proteins%2C and 97%25 coverage of the annotated genomic feature by RNAseq alignments%2C including 3 samples with support for all annotated introns;product=potassium voltage-gated channel subfamily C member 2	4.2051	2.06281e-38	7.68474e-37
GeneID:109309501	LOC109309501	gbkey=mRNA;gene=LOC109309501;model_evidence=Supporting evidence includes similarity to: 14 Proteins%2C and 100%25 coverage of the annotated genomic feature by RNAseq alignments%2C including 43 samples with support for all annotated introns;product=interleukin-8-like	4.19949	0	0
GeneID:109324043	BLNK	gbkey=mRNA;gene=BLNK;model_evidence=Supporting evidence includes similarity to: 4 Proteins%2C and 100%25 coverage of the annotated genomic feature by RNAseq alignments%2C including 10 samples with support for all annotated introns;product=B-cell linker%2C transcript variant X1	4.16556	2.46017e-32	7.87254e-31
GeneID:109315796	LOC109315796	gbkey=ncRNA;gene=LOC109315796;model_evidence=Supporting evidence includes similarity to: 100%25 coverage of the annotated genomic feature by RNAseq alignments%2C including 1 sample with support for all annotated introns;product=uncharacterized LOC109315796	4.15934	0.00184772	0.00691663
GeneID:109324172	LOC109324172	gbkey=mRNA;gene=LOC109324172;model_evidence=Supporting evidence includes similarity to: 18 Proteins%2C and 100%25 coverage of the annotated genomic feature by RNAseq alignments%2C including 83 samples with support for all annotated introns;product=nuclear receptor subfamily 2 group F member 5%2C transcript variant X1	4.11288	2.19698e-24	5.67667e-23
GeneID:109318205	LOC109318205	gbkey=mRNA;gene=LOC109318205;model_evidence=Supporting evidence includes similarity to: 1 Protein%2C and 100%25 coverage of the annotated genomic feature by RNAseq alignments;product=malignant fibrous histiocytoma-amplified sequence 1 homolog	4.10634	2.23432e-50	1.09422e-48
GeneID:109310029	DRD1	gbkey=mRNA;gene=DRD1;model_evidence=Supporting evidence includes similarity to: 22 Proteins%2C and 100%25 coverage of the annotated genomic feature by RNAseq alignments%2C including 12 samples with support for all annotated introns;product=dopamine receptor D1%2C transcript variant X3	3.9876	2.36575e-06	1.6485e-05
GeneID:109307775	LOC109307775	gbkey=mRNA;gene=LOC109307775;model_evidence=Supporting evidence includes similarity to: 28 Proteins%2C and 100%25 coverage of the annotated genomic feature by RNAseq alignments;product=interferon omega-1-like	3.96727	7.12055e-126	7.28398e-124
GeneID:109308935	LOC109308935	gbkey=mRNA;gene=LOC109308935;model_evidence=Supporting evidence includes similarity to: 4 Proteins%2C and 100%25 coverage of the annotated genomic feature by RNAseq alignments%2C including 31 samples with support for all annotated introns;product=C2 calcium-dependent domain-containing protein 4C-like	3.9628	0	0
GeneID:109311855	PNRC1	gbkey=mRNA;gene=PNRC1;model_evidence=Supporting evidence includes similarity to: 3 Proteins%2C and 100%25 coverage of the annotated genomic feature by RNAseq alignments%2C including 124 samples with support for all annotated introns;product=proline rich nuclear receptor coactivator 1	3.94069	0	0
GeneID:109324132	NEURL1	gbkey=mRNA;gene=NEURL1;model_evidence=Supporting evidence includes similarity to: 2 Proteins%2C and 100%25 coverage of the annotated genomic feature by RNAseq alignments%2C including 22 samples with support for all annotated introns;product=neuralized E3 ubiquitin protein ligase 1%2C transcript variant X1	3.92179	8.61921e-24	2.20426e-22
GeneID:109305675	CD80	gbkey=mRNA;gene=CD80;model_evidence=Supporting evidence includes similarity to: 2 Proteins%2C and 100%25 coverage of the annotated genomic feature by RNAseq alignments%2C including 22 samples with support for all annotated introns;product=CD80 molecule%2C transcript variant X2	3.91984	1.36582e-23	3.45048e-22
GeneID:109305596	LOC109305596	gbkey=mRNA;gene=LOC109305596;model_evidence=Supporting evidence includes similarity to: 2 Proteins%2C and 100%25 coverage of the annotated genomic feature by RNAseq alignments%2C including 3 samples with support for all annotated introns;product=OX-2 membrane glycoprotein-like	3.91239	0.00447351	0.0147697
GeneID:109318545	MATN1	gbkey=mRNA;gene=MATN1;model_evidence=Supporting evidence includes similarity to: 5 Proteins%2C and 95%25 coverage of the annotated genomic feature by RNAseq alignments%2C including 2 samples with support for all annotated introns;product=matrilin 1%2C cartilage matrix protein	3.90624	6.26915e-09	6.21438e-08
GeneID:109314980	LOC109314980	gbkey=mRNA;gene=LOC109314980;model_evidence=Supporting evidence includes similarity to: 1 Protein%2C and 100%25 coverage of the annotated genomic feature by RNAseq alignments%2C including 1 sample with support for all annotated introns;product=sterile alpha motif domain-containing protein 9-like	3.72343	0	0
GeneID:109306734	LOC109306734	gbkey=mRNA;gene=LOC109306734;model_evidence=Supporting evidence includes similarity to: 25 Proteins%2C and 74%25 coverage of the annotated genomic feature by RNAseq alignments;product=interstitial collagenase-like	3.7211	2.8421e-10	3.26306e-09
GeneID:109312145	GPRC6A	gbkey=mRNA;gene=GPRC6A;model_evidence=Supporting evidence includes similarity to: 5 Proteins;product=G protein-coupled receptor class C group 6 member A	3.63674	2.24225e-07	1.8077e-06
GeneID:109321588	LOC109321588	gbkey=ncRNA;gene=LOC109321588;model_evidence=Supporting evidence includes similarity to: 100%25 coverage of the annotated genomic feature by RNAseq alignments%2C including 33 samples with support for all annotated introns;product=uncharacterized LOC109321588	3.61608	4.66261e-29	1.39543e-27
GeneID:109308122	LOC109308122	gbkey=mRNA;gene=LOC109308122;model_evidence=Supporting evidence includes similarity to: 10 Proteins%2C and 100%25 coverage of the annotated genomic feature by RNAseq alignments%2C including 5 samples with support for all annotated introns;product=carnitine O-palmitoyltransferase 2%2C mitochondrial-like%2C transcript variant X1	3.61429	0.0109504	0.0317595
GeneID:109309359	NDST4	gbkey=mRNA;gene=NDST4;model_evidence=Supporting evidence includes similarity to: 14 Proteins%2C and 100%25 coverage of the annotated genomic feature by RNAseq alignments%2C including 1 sample with support for all annotated introns;product=N-deacetylase and N-sulfotransferase 4%2C transcript variant X1	3.61415	0.010996	0.031862
GeneID:109307662	ALPK2	gbkey=mRNA;gene=ALPK2;model_evidence=Supporting evidence includes similarity to: 1 Protein%2C and 95%25 coverage of the annotated genomic feature by RNAseq alignments;product=alpha kinase 2	3.57624	4.28094e-07	3.31839e-06
GeneID:109309352	MYOZ2	gbkey=mRNA;gene=MYOZ2;model_evidence=Supporting evidence includes similarity to: 3 Proteins%2C and 100%25 coverage of the annotated genomic feature by RNAseq alignments%2C including 6 samples with support for all annotated introns;product=myozenin 2	3.57556	4.65249e-07	3.58857e-06
GeneID:109315493	TSPAN8	gbkey=mRNA;gene=TSPAN8;model_evidence=Supporting evidence includes similarity to: 2 Proteins%2C and 100%25 coverage of the annotated genomic feature by RNAseq alignments%2C including 27 samples with support for all annotated introns;product=tetraspanin 8%2C transcript variant X1	3.55544	3.78334e-37	1.38059e-35
GeneID:109310630	CDH5	gbkey=mRNA;gene=CDH5;model_evidence=Supporting evidence includes similarity to: 4 Proteins%2C and 100%25 coverage of the annotated genomic feature by RNAseq alignments%2C including 78 samples with support for all annotated introns;product=cadherin 5	3.5181	6.83911e-29	2.03704e-27
GeneID:109321539	FOS	gbkey=mRNA;gene=FOS;model_evidence=Supporting evidence includes similarity to: 10 Proteins%2C and 100%25 coverage of the annotated genomic feature by RNAseq alignments%2C including 58 samples with support for all annotated introns;product=Fos proto-oncogene%2C AP-1 transcription factor subunit	3.47143	0	2.14128e-307
GeneID:109316850	LOC109316850	gbkey=mRNA;gene=LOC109316850;model_evidence=Supporting evidence includes similarity to: 2 Proteins%2C and 100%25 coverage of the annotated genomic feature by RNAseq alignments%2C including 25 samples with support for all annotated introns;product=suppressor of cytokine signaling 1-like%2C transcript variant X1	3.4668	2.8087e-10	3.23065e-09
GeneID:109319134	HOXB13	gbkey=mRNA;gene=HOXB13;model_evidence=Supporting evidence includes similarity to: 15 Proteins%2C and 85%25 coverage of the annotated genomic feature by RNAseq alignments;product=homeobox B13	3.45652	3.49664e-08	3.15761e-07
GeneID:109319895	EIF2AK2	gbkey=mRNA;gene=EIF2AK2;model_evidence=Supporting evidence includes similarity to: 2 Proteins%2C and 100%25 coverage of the annotated genomic feature by RNAseq alignments%2C including 2 samples with support for all annotated introns;product=eukaryotic translation initiation factor 2 alpha kinase 2	3.42094	0	0
GeneID:109320287	LOC109320287	gbkey=mRNA;gene=LOC109320287;model_evidence=Supporting evidence includes similarity to: 24 Proteins%2C and 100%25 coverage of the annotated genomic feature by RNAseq alignments;product=zinc-binding protein A33-like	3.42063	2.42307e-119	2.39999e-117
GeneID:109315326	A4GNT	gbkey=mRNA;gene=A4GNT;model_evidence=Supporting evidence includes similarity to: 6 Proteins%2C and 100%25 coverage of the annotated genomic feature by RNAseq alignments%2C including 23 samples with support for all annotated introns;product=alpha-1%2C4-N-acetylglucosaminyltransferase	3.41572	0.000255937	0.00118081
GeneID:109309100	BCL2A1	gbkey=mRNA;gene=BCL2A1;model_evidence=Supporting evidence includes similarity to: 4 Proteins%2C and 100%25 coverage of the annotated genomic feature by RNAseq alignments%2C including 73 samples with support for all annotated introns;product=BCL2 related protein A1	3.41237	4.00256e-08	3.5731e-07
GeneID:109308399	SI	gbkey=mRNA;gene=SI;model_evidence=Supporting evidence includes similarity to: 23 Proteins%2C and 100%25 coverage of the annotated genomic feature by RNAseq alignments%2C including 7 samples with support for all annotated introns;product=sucrase-isomaltase%2C transcript variant X1	3.41057	3.88504e-08	3.48064e-07
GeneID:109314408	TMEM88B	gbkey=mRNA;gene=TMEM88B;model_evidence=Supporting evidence includes similarity to: 2 Proteins%2C and 100%25 coverage of the annotated genomic feature by RNAseq alignments%2C including 57 samples with support for all annotated introns;product=transmembrane protein 88B	3.39641	5.62322e-17	1.08634e-15
GeneID:109321587	CUNH11orf96	gbkey=mRNA;gene=CUNH11orf96;model_evidence=Supporting evidence includes similarity to: 4 Proteins%2C and 100%25 coverage of the annotated genomic feature by RNAseq alignments%2C including 48 samples with support for all annotated introns;product=chromosome unknown C11orf96 homolog	3.34831	4.13045e-71	2.67088e-69
GeneID:109315750	FGL2	gbkey=mRNA;gene=FGL2;model_evidence=Supporting evidence includes similarity to: 3 Proteins%2C and 100%25 coverage of the annotated genomic feature by RNAseq alignments%2C including 102 samples with support for all annotated introns;product=fibrinogen like 2	3.33631	5.72987e-140	6.21816e-138
GeneID:109316828	LOC109316828	gbkey=mRNA;gene=LOC109316828;model_evidence=Supporting evidence includes similarity to: 68 Proteins%2C and 100%25 coverage of the annotated genomic feature by RNAseq alignments;product=histone H2A-IV	3.30134	9.11084e-21	2.06733e-19
GeneID:109311068	LOC109311068	gbkey=mRNA;gene=LOC109311068;model_evidence=Supporting evidence includes similarity to: 1 Protein%2C and 100%25 coverage of the annotated genomic feature by RNAseq alignments%2C including 63 samples with support for all annotated introns;product=syntaxin-3-like%2C transcript variant X2	3.28444	5.7175e-85	4.43195e-83
GeneID:109323681	LOC109323681	gbkey=mRNA;gene=LOC109323681;model_evidence=Supporting evidence includes similarity to: 4 Proteins%2C and 100%25 coverage of the annotated genomic feature by RNAseq alignments%2C including 7 samples with support for all annotated introns;product=programmed cell death 1 ligand 1-like	3.27597	9.10858e-293	1.60106e-290
GeneID:109306202	NMS	gbkey=mRNA;gene=NMS;model_evidence=Supporting evidence includes similarity to: 100%25 coverage of the annotated genomic feature by RNAseq alignments%2C including 11 samples with support for all annotated introns;product=neuromedin S%2C transcript variant X1	3.27316	3.62331e-15	6.24571e-14
GeneID:109323128	FMNL1	gbkey=mRNA;gene=FMNL1;model_evidence=Supporting evidence includes similarity to: 2 Proteins%2C and 100%25 coverage of the annotated genomic feature by RNAseq alignments%2C including 10 samples with support for all annotated introns;product=formin like 1%2C transcript variant X2	3.26591	1.48037e-13	2.28935e-12
GeneID:109318466	LOC109318466	gbkey=mRNA;gene=LOC109318466;model_evidence=Supporting evidence includes similarity to: 5 Proteins%2C and 100%25 coverage of the annotated genomic feature by RNAseq alignments%2C including 123 samples with support for all annotated introns;product=interferon alpha-inducible protein 27-like protein 2A	3.25727	0	0
GeneID:109311886	LOC109311886	gbkey=ncRNA;gene=LOC109311886;model_evidence=Supporting evidence includes similarity to: 100%25 coverage of the annotated genomic feature by RNAseq alignments%2C including 8 samples with support for all annotated introns;product=uncharacterized LOC109311886	3.24616	2.50487e-58	1.3651e-56
GeneID:109313664	LOC109313664	gbkey=misc_RNA;gene=LOC109313664;model_evidence=Supporting evidence includes similarity to: 100%25 coverage of the annotated genomic feature by RNAseq alignments%2C including 30 samples with support for all annotated introns;product=BTB/POZ domain-containing protein KCTD8-like%2C transcript variant X4	3.22872	1.79739e-05	0.000107328
GeneID:109310047	LOC109310047	gbkey=ncRNA;gene=LOC109310047;model_evidence=Supporting evidence includes similarity to: 100%25 coverage of the annotated genomic feature by RNAseq alignments%2C including 96 samples with support for all annotated introns;product=uncharacterized LOC109310047	3.22806	2.37866e-11	3.0649e-10
GeneID:109305622	LOC109305622	gbkey=C_region;gene=LOC109305622;model_evidence=Supporting evidence includes similarity to: 100%25 coverage of the annotated genomic feature by RNAseq alignments%2C including 3 samples with support for all annotated introns	3.17137	5.03034e-30	1.53493e-28
GeneID:109324426	LOC109324426	gbkey=mRNA;gene=LOC109324426;model_evidence=Supporting evidence includes similarity to: 2 Proteins%2C and 100%25 coverage of the annotated genomic feature by RNAseq alignments%2C including 3 samples with support for all annotated introns;product=killer cell lectin-like receptor subfamily B member 1B allele A	3.16259	0.00112372	0.00442677
GeneID:109316503	LOC109316503	gbkey=mRNA;gene=LOC109316503;model_evidence=Supporting evidence includes similarity to: 100%25 coverage of the annotated genomic feature by RNAseq alignments%2C including 2 samples with support for all annotated introns;product=cytidine and dCMP deaminase domain-containing protein 1-like	3.16049	1.20784e-29	3.65871e-28
GeneID:109314985	LOC109314985	gbkey=mRNA;gene=LOC109314985;model_evidence=Supporting evidence includes similarity to: 13 Proteins%2C and 100%25 coverage of the annotated genomic feature by RNAseq alignments%2C including 28 samples with support for all annotated introns;product=E3 ubiquitin-protein ligase RNF135-like%2C transcript variant X1	3.1333	0	0
GeneID:109308445	LOC109308445	gbkey=ncRNA;gene=LOC109308445;model_evidence=Supporting evidence includes similarity to: 100%25 coverage of the annotated genomic feature by RNAseq alignments%2C including 2 samples with support for all annotated introns;product=uncharacterized LOC109308445%2C transcript variant X3	3.10639	6.4841e-12	8.79583e-11
GeneID:109324743	LOC109324743	gbkey=mRNA;gene=LOC109324743;model_evidence=Supporting evidence includes similarity to: 3 Proteins%2C and 99%25 coverage of the annotated genomic feature by RNAseq alignments%2C including 9 samples with support for all annotated introns;product=keratin-associated protein 21-1-like	3.10136	3.17931e-19	6.74793e-18
GeneID:109310073	LOC109310073	gbkey=ncRNA;gene=LOC109310073;model_evidence=Supporting evidence includes similarity to: 100%25 coverage of the annotated genomic feature by RNAseq alignments%2C including 85 samples with support for all annotated introns;product=uncharacterized LOC109310073	3.08274	4.22871e-101	3.79671e-99
GeneID:109310854	EOMES	gbkey=mRNA;gene=EOMES;model_evidence=Supporting evidence includes similarity to: 5 Proteins%2C and 92%25 coverage of the annotated genomic feature by RNAseq alignments%2C including 6 samples with support for all annotated introns;product=eomesodermin	3.08258	2.81138e-06	1.93098e-05
GeneID:109318788	ZBP1	gbkey=mRNA;gene=ZBP1;model_evidence=Supporting evidence includes similarity to: 2 Proteins%2C and 100%25 coverage of the annotated genomic feature by RNAseq alignments%2C including 2 samples with support for all annotated introns;product=Z-DNA binding protein 1	3.03469	1.85793e-140	2.05195e-138
GeneID:109309504	LOC109309504	gbkey=mRNA;gene=LOC109309504;model_evidence=Supporting evidence includes similarity to: 20 Proteins;product=interleukin-8-like	3.01968	6.26021e-06	4.06068e-05
GeneID:109305517	EBPL	gbkey=mRNA;gene=EBPL;model_evidence=Supporting evidence includes similarity to: 1 Protein%2C and 65%25 coverage of the annotated genomic feature by RNAseq alignments;product=emopamil binding protein like	3.01566	0.00238826	0.00863428
GeneID:109324667	LOC109324667	gbkey=mRNA;gene=LOC109324667;model_evidence=Supporting evidence includes similarity to: 3 Proteins%2C and 100%25 coverage of the annotated genomic feature by RNAseq alignments%2C including 5 samples with support for all annotated introns;product=LIM homeobox transcription factor 1-alpha-like	2.99505	4.10825e-19	8.6753e-18
GeneID:109308117	FAM81B	gbkey=mRNA;gene=FAM81B;model_evidence=Supporting evidence includes similarity to: 4 Proteins%2C and 100%25 coverage of the annotated genomic feature by RNAseq alignments%2C including 48 samples with support for all annotated introns;product=family with sequence similarity 81 member B	2.99377	8.79995e-17	1.68183e-15
GeneID:109319947	RGS7	gbkey=mRNA;gene=RGS7;model_evidence=Supporting evidence includes similarity to: 17 Proteins%2C and 100%25 coverage of the annotated genomic feature by RNAseq alignments%2C including 3 samples with support for all annotated introns;product=regulator of G-protein signaling 7%2C transcript variant X2	2.97185	0.000161566	0.000788556
GeneID:109308759	LOC109308759	gbkey=exon;gene=LOC109308759;model_evidence=Supporting evidence includes similarity to: 23 Proteins%2C and 90%25 coverage of the annotated genomic feature by RNAseq alignments	2.96496	3.25401e-14	5.26037e-13
GeneID:109319713	LOC109319713	gbkey=ncRNA;gene=LOC109319713;model_evidence=Supporting evidence includes similarity to: 100%25 coverage of the annotated genomic feature by RNAseq alignments%2C including 44 samples with support for all annotated introns;product=uncharacterized LOC109319713	2.95647	2.99692e-16	5.49775e-15
GeneID:109320138	ADGB	gbkey=mRNA;gene=ADGB;model_evidence=Supporting evidence includes similarity to: 3 Proteins%2C and 100%25 coverage of the annotated genomic feature by RNAseq alignments%2C including 3 samples with support for all annotated introns;product=androglobin%2C transcript variant X2	2.95128	5.07532e-34	1.68457e-32
GeneID:109321581	CHAC1	gbkey=mRNA;gene=CHAC1;model_evidence=Supporting evidence includes similarity to: 3 Proteins%2C and 100%25 coverage of the annotated genomic feature by RNAseq alignments%2C including 36 samples with support for all annotated introns;product=ChaC glutathione specific gamma-glutamylcyclotransferase 1	2.94988	0	0
GeneID:109307441	MOB3C	gbkey=mRNA;gene=MOB3C;model_evidence=Supporting evidence includes similarity to: 18 Proteins%2C and 100%25 coverage of the annotated genomic feature by RNAseq alignments%2C including 21 samples with support for all annotated introns;product=MOB kinase activator 3C%2C transcript variant X2	2.93619	5.04642e-92	4.19862e-90
GeneID:109321546	NFKBIA	gbkey=mRNA;gene=NFKBIA;model_evidence=Supporting evidence includes similarity to: 6 Proteins%2C and 100%25 coverage of the annotated genomic feature by RNAseq alignments%2C including 63 samples with support for all annotated introns;product=NFKB inhibitor alpha	2.92895	0	0
GeneID:109313207	TPPP	gbkey=mRNA;gene=TPPP;model_evidence=Supporting evidence includes similarity to: 13 Proteins%2C and 100%25 coverage of the annotated genomic feature by RNAseq alignments%2C including 42 samples with support for all annotated introns;product=tubulin polymerization promoting protein%2C transcript variant X1	2.92406	5.43932e-96	4.6495e-94
GeneID:109309502	LOC109309502	gbkey=mRNA;gene=LOC109309502;model_evidence=Supporting evidence includes similarity to: 18 Proteins%2C and 100%25 coverage of the annotated genomic feature by RNAseq alignments%2C including 17 samples with support for all annotated introns;product=interleukin-8-like	2.87194	0	0
GeneID:109309699	CTSO	gbkey=mRNA;gene=CTSO;model_evidence=Supporting evidence includes similarity to: 3 Proteins%2C and 100%25 coverage of the annotated genomic feature by RNAseq alignments%2C including 69 samples with support for all annotated introns;product=cathepsin O%2C transcript variant X1	2.85903	5.29171e-228	7.86196e-226
GeneID:109320147	LOC109320147	gbkey=ncRNA;gene=LOC109320147;model_evidence=Supporting evidence includes similarity to: 100%25 coverage of the annotated genomic feature by RNAseq alignments%2C including 20 samples with support for all annotated introns;product=uncharacterized LOC109320147	2.8522	0.00513411	0.0165865
GeneID:109313633	GABRA3	gbkey=mRNA;gene=GABRA3;model_evidence=Supporting evidence includes similarity to: 15 Proteins%2C and 100%25 coverage of the annotated genomic feature by RNAseq alignments%2C including 10 samples with support for all annotated introns;product=gamma-aminobutyric acid type A receptor alpha3 subunit%2C transcript variant X3	2.84865	3.50432e-20	7.78183e-19
GeneID:109310072	IRF1	gbkey=mRNA;gene=IRF1;model_evidence=Supporting evidence includes similarity to: 4 Proteins%2C and 100%25 coverage of the annotated genomic feature by RNAseq alignments%2C including 93 samples with support for all annotated introns;product=interferon regulatory factor 1%2C transcript variant X1	2.84326	0	0
GeneID:109314198	LOC109314198	gbkey=mRNA;gene=LOC109314198;model_evidence=Supporting evidence includes similarity to: 9 Proteins%2C and 100%25 coverage of the annotated genomic feature by RNAseq alignments%2C including 74 samples with support for all annotated introns;product=guanylate-binding protein 1-like%2C transcript variant X1	2.83992	7.95051e-19	1.65371e-17
GeneID:109311313	ARHGEF3	gbkey=mRNA;gene=ARHGEF3;model_evidence=Supporting evidence includes similarity to: 9 Proteins%2C and 100%25 coverage of the annotated genomic feature by RNAseq alignments%2C including 85 samples with support for all annotated introns;product=Rho guanine nucleotide exchange factor 3%2C transcript variant X3	2.81769	2.09339e-11	2.71575e-10
GeneID:109318304	CISH	gbkey=mRNA;gene=CISH;model_evidence=Supporting evidence includes similarity to: 9 Proteins%2C and 100%25 coverage of the annotated genomic feature by RNAseq alignments%2C including 111 samples with support for all annotated introns;product=cytokine inducible SH2 containing protein	2.80797	0	2.08915e-306
GeneID:109307701	SLCO4C1	gbkey=mRNA;gene=SLCO4C1;model_evidence=Supporting evidence includes similarity to: 6 Proteins%2C and 96%25 coverage of the annotated genomic feature by RNAseq alignments;product=solute carrier organic anion transporter family member 4C1	2.79933	4.45163e-07	3.44215e-06
GeneID:109306189	LOC109306189	gbkey=mRNA;gene=LOC109306189;model_evidence=Supporting evidence includes similarity to: 3 Proteins%2C and 100%25 coverage of the annotated genomic feature by RNAseq alignments%2C including 19 samples with support for all annotated introns;product=lysozyme g-like%2C transcript variant X1	2.79903	1.83022e-13	2.80603e-12
GeneID:109319081	MDGA1	gbkey=mRNA;gene=MDGA1;model_evidence=Supporting evidence includes similarity to: 97%25 coverage of the annotated genomic feature by RNAseq alignments;product=MAM domain containing glycosylphosphatidylinositol anchor 1	2.7812	7.75787e-109	7.11899e-107
GeneID:109323082	LOC109323082	gbkey=mRNA;gene=LOC109323082;model_evidence=Supporting evidence includes similarity to: 8 Proteins%2C and 100%25 coverage of the annotated genomic feature by RNAseq alignments%2C including 4 samples with support for all annotated introns;product=poly [ADP-ribose] polymerase 14-like	2.74619	0	0
GeneID:109307064	RGS2	gbkey=mRNA;gene=RGS2;model_evidence=Supporting evidence includes similarity to: 22 Proteins%2C and 100%25 coverage of the annotated genomic feature by RNAseq alignments%2C including 57 samples with support for all annotated introns;product=regulator of G-protein signaling 2	2.74055	0	0
GeneID:109306739	LOC109306739	gbkey=mRNA;gene=LOC109306739;model_evidence=Supporting evidence includes similarity to: 12 Proteins%2C and 100%25 coverage of the annotated genomic feature by RNAseq alignments%2C including 116 samples with support for all annotated introns;product=inhibitor of apoptosis protein-like	2.7134	0	0
GeneID:109318467	LOC109318467	gbkey=mRNA;gene=LOC109318467;model_evidence=Supporting evidence includes similarity to: 3 Proteins%2C and 100%25 coverage of the annotated genomic feature by RNAseq alignments%2C including 2 samples with support for all annotated introns;product=interferon alpha-inducible protein 27-like protein 2A	2.70201	0	0
GeneID:109314898	RNF213	gbkey=mRNA;gene=RNF213;model_evidence=Supporting evidence includes similarity to: 1 Protein%2C and 100%25 coverage of the annotated genomic feature by RNAseq alignments%2C including 1 sample with support for all annotated introns;product=ring finger protein 213	2.68205	0	0
GeneID:109312069	LOC109312069	gbkey=mRNA;gene=LOC109312069;model_evidence=Supporting evidence includes similarity to: 18 Proteins%2C and 99%25 coverage of the annotated genomic feature by RNAseq alignments;product=interferon-induced very large GTPase 1-like	2.6805	4.21683e-188	5.59852e-186
GeneID:109305628	ZPLD1	gbkey=mRNA;gene=ZPLD1;model_evidence=Supporting evidence includes similarity to: 7 Proteins%2C and 100%25 coverage of the annotated genomic feature by RNAseq alignments%2C including 4 samples with support for all annotated introns;product=zona pellucida like domain containing 1%2C transcript variant X4	2.67984	4.11241e-09	4.21717e-08
GeneID:109317312	LOC109317312	gbkey=mRNA;gene=LOC109317312;model_evidence=Supporting evidence includes similarity to: 58 Proteins%2C and 94%25 coverage of the annotated genomic feature by RNAseq alignments;product=olfactory receptor 49-like	2.6683	0.0109913	0.0318558
GeneID:109310120	MYOT	gbkey=mRNA;gene=MYOT;model_evidence=Supporting evidence includes similarity to: 6 Proteins%2C and 100%25 coverage of the annotated genomic feature by RNAseq alignments%2C including 53 samples with support for all annotated introns;product=myotilin%2C transcript variant X1	2.65758	0.00136923	0.00531013
GeneID:109308473	LAMP3	gbkey=mRNA;gene=LAMP3;model_evidence=Supporting evidence includes similarity to: 2 Proteins%2C and 100%25 coverage of the annotated genomic feature by RNAseq alignments%2C including 25 samples with support for all annotated introns;product=lysosomal associated membrane protein 3%2C transcript variant X2	2.65698	0.00137777	0.00533991
GeneID:109310448	LOC109310448	gbkey=ncRNA;gene=LOC109310448;model_evidence=Supporting evidence includes similarity to: 100%25 coverage of the annotated genomic feature by RNAseq alignments%2C including 42 samples with support for all annotated introns;product=uncharacterized LOC109310448	2.65105	0.000197409	0.000940833
GeneID:109312433	EGR2	gbkey=mRNA;gene=EGR2;model_evidence=Supporting evidence includes similarity to: 10 Proteins%2C and 100%25 coverage of the annotated genomic feature by RNAseq alignments%2C including 55 samples with support for all annotated introns;product=early growth response 2	2.64642	8.55305e-67	5.31055e-65
GeneID:109322334	TLR3	gbkey=mRNA;gene=TLR3;model_evidence=Supporting evidence includes similarity to: 31 Proteins%2C and 100%25 coverage of the annotated genomic feature by RNAseq alignments%2C including 61 samples with support for all annotated introns;product=toll like receptor 3%2C transcript variant X2	2.62318	1.21172e-172	1.54309e-170
GeneID:109322879	PARP9	gbkey=mRNA;gene=PARP9;model_evidence=Supporting evidence includes similarity to: 1 Protein%2C and 100%25 coverage of the annotated genomic feature by RNAseq alignments%2C including 8 samples with support for all annotated introns;product=poly(ADP-ribose) polymerase family member 9%2C transcript variant X1	2.62176	0	0
GeneID:109308131	LOC109308131	gbkey=mRNA;gene=LOC109308131;model_evidence=Supporting evidence includes similarity to: 16 Proteins%2C and 100%25 coverage of the annotated genomic feature by RNAseq alignments%2C including 2 samples with support for all annotated introns;product=endoplasmic reticulum aminopeptidase 2-like	2.60359	3.81042e-60	2.15176e-58
GeneID:109310018	STC2	gbkey=mRNA;gene=STC2;model_evidence=Supporting evidence includes similarity to: 10 Proteins%2C and 100%25 coverage of the annotated genomic feature by RNAseq alignments%2C including 100 samples with support for all annotated introns;product=stanniocalcin 2	2.57207	3.16332e-11	4.02428e-10
GeneID:109313504	SOCS1	gbkey=mRNA;gene=SOCS1;model_evidence=Supporting evidence includes similarity to: 4 Proteins%2C and 100%25 coverage of the annotated genomic feature by RNAseq alignments;product=suppressor of cytokine signaling 1	2.5576	1.35311e-149	1.5636e-147
GeneID:109306135	CRLF2	gbkey=mRNA;gene=CRLF2;model_evidence=Supporting evidence includes similarity to: 1 Protein%2C and 97%25 coverage of the annotated genomic feature by RNAseq alignments;product=cytokine receptor-like factor 2	2.53892	0.00293897	0.0103145
GeneID:109305949	IL1RAPL1	gbkey=mRNA;gene=IL1RAPL1;model_evidence=Supporting evidence includes similarity to: 3 Proteins%2C and 100%25 coverage of the annotated genomic feature by RNAseq alignments%2C including 1 sample with support for all annotated introns;product=interleukin 1 receptor accessory protein like 1%2C transcript variant X2	2.53538	0.00275262	0.00977463
GeneID:109315727	SYPL1	gbkey=mRNA;gene=SYPL1;model_evidence=Supporting evidence includes similarity to: 4 Proteins%2C and 100%25 coverage of the annotated genomic feature by RNAseq alignments%2C including 11 samples with support for all annotated introns;product=synaptophysin like 1	2.53425	0.00295683	0.0103597
GeneID:109316552	DRAM1	gbkey=mRNA;gene=DRAM1;model_evidence=Supporting evidence includes similarity to: 8 Proteins%2C and 100%25 coverage of the annotated genomic feature by RNAseq alignments%2C including 68 samples with support for all annotated introns;product=DNA damage regulated autophagy modulator 1%2C transcript variant X1	2.53173	1.40066e-52	7.04847e-51
GeneID:109321966	LOC109321966	gbkey=mRNA;gene=LOC109321966;model_evidence=Supporting evidence includes similarity to: 16 Proteins%2C and 100%25 coverage of the annotated genomic feature by RNAseq alignments%2C including 13 samples with support for all annotated introns;product=probable E3 ubiquitin-protein ligase HERC6%2C transcript variant X4	2.52296	1.71459e-21	3.99682e-20
GeneID:109312074	DCLK3	gbkey=mRNA;gene=DCLK3;model_evidence=Supporting evidence includes similarity to: 6 Proteins%2C and 100%25 coverage of the annotated genomic feature by RNAseq alignments%2C including 38 samples with support for all annotated introns;product=doublecortin like kinase 3	2.51082	1.19558e-40	4.69209e-39
GeneID:109309373	TIFA	gbkey=mRNA;gene=TIFA;model_evidence=Supporting evidence includes similarity to: 5 Proteins%2C and 100%25 coverage of the annotated genomic feature by RNAseq alignments%2C including 13 samples with support for all annotated introns;product=TRAF interacting protein with forkhead associated domain	2.49874	1.84237e-10	2.15895e-09
GeneID:109309313	PRDM8	gbkey=mRNA;gene=PRDM8;model_evidence=Supporting evidence includes similarity to: 1 Protein%2C and 98%25 coverage of the annotated genomic feature by RNAseq alignments;product=PR/SET domain 8	2.44193	0.000175803	0.000850067
GeneID:109314741	GPR146	gbkey=mRNA;gene=GPR146;model_evidence=Supporting evidence includes similarity to: 5 Proteins%2C and 100%25 coverage of the annotated genomic feature by RNAseq alignments%2C including 13 samples with support for all annotated introns;product=G protein-coupled receptor 146%2C transcript variant X6	2.43458	2.52916e-06	1.75161e-05
GeneID:109321272	PAMR1	gbkey=mRNA;gene=PAMR1;model_evidence=Supporting evidence includes similarity to: 5 Proteins%2C and 100%25 coverage of the annotated genomic feature by RNAseq alignments%2C including 17 samples with support for all annotated introns;product=peptidase domain containing associated with muscle regeneration 1%2C transcript variant X1	2.43313	6.70198e-44	2.87425e-42
GeneID:109314839	VWA3A	gbkey=mRNA;gene=VWA3A;model_evidence=Supporting evidence includes similarity to: 5 Proteins%2C and 100%25 coverage of the annotated genomic feature by RNAseq alignments%2C including 4 samples with support for all annotated introns;product=von Willebrand factor A domain containing 3A%2C transcript variant X2	2.43177	3.57758e-46	1.62949e-44
GeneID:109308442	TNFSF10	gbkey=mRNA;gene=TNFSF10;model_evidence=Supporting evidence includes similarity to: 10 Proteins%2C and 100%25 coverage of the annotated genomic feature by RNAseq alignments%2C including 97 samples with support for all annotated introns;product=tumor necrosis factor superfamily member 10	2.42343	0	0
GeneID:109311904	PRDM1	gbkey=mRNA;gene=PRDM1;model_evidence=Supporting evidence includes similarity to: 11 Proteins%2C and 100%25 coverage of the annotated genomic feature by RNAseq alignments%2C including 12 samples with support for all annotated introns;product=PR/SET domain 1%2C transcript variant X2	2.42077	6.33677e-121	6.37765e-119
GeneID:109314082	ABHD3	gbkey=mRNA;gene=ABHD3;model_evidence=Supporting evidence includes similarity to: 12 Proteins%2C and 98%25 coverage of the annotated genomic feature by RNAseq alignments;product=abhydrolase domain containing 3	2.41833	1.83761e-68	1.17007e-66
GeneID:109313179	SDC4	gbkey=mRNA;gene=SDC4;model_evidence=Supporting evidence includes similarity to: 6 Proteins%2C and 100%25 coverage of the annotated genomic feature by RNAseq alignments%2C including 110 samples with support for all annotated introns;product=syndecan 4	2.4003	0	0
GeneID:109308358	GPR149	gbkey=mRNA;gene=GPR149;model_evidence=Supporting evidence includes similarity to: 4 Proteins%2C and 100%25 coverage of the annotated genomic feature by RNAseq alignments%2C including 23 samples with support for all annotated introns;product=G protein-coupled receptor 149%2C transcript variant X1	2.38238	5.72834e-12	7.78754e-11
GeneID:109324325	LOC109324325	gbkey=ncRNA;gene=LOC109324325;model_evidence=Supporting evidence includes similarity to: 100%25 coverage of the annotated genomic feature by RNAseq alignments%2C including 1 sample with support for all annotated introns;product=uncharacterized LOC109324325	2.36472	0.000347421	0.00154795
GeneID:109314301	LDLRAD2	gbkey=mRNA;gene=LDLRAD2;model_evidence=Supporting evidence includes similarity to: 1 Protein%2C and 100%25 coverage of the annotated genomic feature by RNAseq alignments%2C including 12 samples with support for all annotated introns;product=low density lipoprotein receptor class A domain containing 2	2.35119	2.17297e-05	0.000127542
GeneID:109317908	LOC109317908	gbkey=ncRNA;gene=LOC109317908;model_evidence=Supporting evidence includes similarity to: 100%25 coverage of the annotated genomic feature by RNAseq alignments%2C including 18 samples with support for all annotated introns;product=uncharacterized LOC109317908	2.34829	6.2903e-06	4.07602e-05
GeneID:109321500	PTPN5	gbkey=mRNA;gene=PTPN5;model_evidence=Supporting evidence includes similarity to: 17 Proteins%2C and 100%25 coverage of the annotated genomic feature by RNAseq alignments%2C including 27 samples with support for all annotated introns;product=protein tyrosine phosphatase%2C non-receptor type 5%2C transcript variant X7	2.33608	7.59956e-09	7.44447e-08
GeneID:109307921	IL31RA	gbkey=mRNA;gene=IL31RA;model_evidence=Supporting evidence includes similarity to: 8 Proteins%2C and 100%25 coverage of the annotated genomic feature by RNAseq alignments%2C including 2 samples with support for all annotated introns;product=interleukin 31 receptor A	2.33242	3.33945e-12	4.65138e-11
GeneID:109323698	RASEF	gbkey=mRNA;gene=RASEF;model_evidence=Supporting evidence includes similarity to: 4 Proteins%2C and 99%25 coverage of the annotated genomic feature by RNAseq alignments;product=RAS and EF-hand domain containing	2.32888	1.99958e-12	2.81656e-11
GeneID:109305529	FLT1	gbkey=mRNA;gene=FLT1;model_evidence=Supporting evidence includes similarity to: 20 Proteins%2C and 97%25 coverage of the annotated genomic feature by RNAseq alignments;product=fms related tyrosine kinase 1	2.32753	9.52157e-300	1.72216e-297
GeneID:109315951	LOC109315951	gbkey=mRNA;gene=LOC109315951;model_evidence=Supporting evidence includes similarity to: 76 Proteins%2C and 96%25 coverage of the annotated genomic feature by RNAseq alignments;product=histone H2A-IV-like	2.31579	3.42118e-47	1.56972e-45
GeneID:109324884	LOC109324884	gbkey=mRNA;gene=LOC109324884;model_evidence=Supporting evidence includes similarity to: 9 Proteins%2C and 100%25 coverage of the annotated genomic feature by RNAseq alignments%2C including 24 samples with support for all annotated introns;product=perilipin-3-like%2C transcript variant X3	2.29624	3.94868e-05	0.000220096
GeneID:109322171	LOC109322171	gbkey=mRNA;gene=LOC109322171;model_evidence=Supporting evidence includes similarity to: 1 Protein%2C and 100%25 coverage of the annotated genomic feature by RNAseq alignments%2C including 22 samples with support for all annotated introns;product=octopamine receptor-like%2C transcript variant X1	2.29144	0.000154351	0.0007566
GeneID:109306204	LOC109306204	gbkey=mRNA;gene=LOC109306204;model_evidence=Supporting evidence includes similarity to: 92 Proteins%2C and 100%25 coverage of the annotated genomic feature by RNAseq alignments%2C including 2 samples with support for all annotated introns;product=histone H2A-beta%2C sperm-like	2.29044	9.97437e-12	1.3285e-10
GeneID:109320786	LOC109320786	gbkey=mRNA;gene=LOC109320786;model_evidence=Supporting evidence includes similarity to: 22 Proteins%2C and 98%25 coverage of the annotated genomic feature by RNAseq alignments;product=cytosolic phospholipase A2 epsilon-like	2.28574	1.9735e-13	3.01829e-12
GeneID:109306795	RAB38	gbkey=mRNA;gene=RAB38;model_evidence=Supporting evidence includes similarity to: 13 Proteins%2C and 100%25 coverage of the annotated genomic feature by RNAseq alignments%2C including 35 samples with support for all annotated introns;product=RAB38%2C member RAS oncogene family	2.28411	4.28006e-155	5.03917e-153
GeneID:109320599	EXOC3L4	gbkey=mRNA;gene=EXOC3L4;model_evidence=Supporting evidence includes similarity to: 1 Protein%2C and 100%25 coverage of the annotated genomic feature by RNAseq alignments%2C including 15 samples with support for all annotated introns;product=exocyst complex component 3 like 4%2C transcript variant X2	2.28046	6.43505e-09	6.35862e-08
GeneID:109316586	RFX4	gbkey=mRNA;gene=RFX4;model_evidence=Supporting evidence includes similarity to: 1 Protein%2C and 98%25 coverage of the annotated genomic feature by RNAseq alignments;product=regulatory factor X4	2.27831	2.58626e-08	2.37852e-07
GeneID:109312503	DDIT4	gbkey=mRNA;gene=DDIT4;model_evidence=Supporting evidence includes similarity to: 9 Proteins%2C and 100%25 coverage of the annotated genomic feature by RNAseq alignments%2C including 112 samples with support for all annotated introns;product=DNA damage inducible transcript 4	2.27673	0	0
GeneID:109307356	IFI44L	gbkey=mRNA;gene=IFI44L;model_evidence=Supporting evidence includes similarity to: 3 Proteins%2C and 100%25 coverage of the annotated genomic feature by RNAseq alignments%2C including 45 samples with support for all annotated introns;product=interferon induced protein 44 like%2C transcript variant X2	2.26472	1.3256e-06	9.56275e-06
GeneID:109319421	TAPBPL	gbkey=mRNA;gene=TAPBPL;model_evidence=Supporting evidence includes similarity to: 11 Proteins%2C and 100%25 coverage of the annotated genomic feature by RNAseq alignments%2C including 54 samples with support for all annotated introns;product=TAP binding protein like%2C transcript variant X1	2.26418	3.73329e-73	2.46516e-71
GeneID:109306116	MXRA5	gbkey=mRNA;gene=MXRA5;model_evidence=Supporting evidence includes similarity to: 6 Proteins%2C and 100%25 coverage of the annotated genomic feature by RNAseq alignments%2C including 12 samples with support for all annotated introns;product=matrix remodeling associated 5%2C transcript variant X1	2.25603	5.06887e-35	1.74269e-33
GeneID:109309353	SYNPO2	gbkey=mRNA;gene=SYNPO2;model_evidence=Supporting evidence includes similarity to: 6 Proteins%2C and 100%25 coverage of the annotated genomic feature by RNAseq alignments%2C including 36 samples with support for all annotated introns;product=synaptopodin 2	2.25203	1.41645e-19	3.05836e-18
GeneID:109311795	MB21D1	gbkey=mRNA;gene=MB21D1;model_evidence=Supporting evidence includes similarity to: 5 Proteins%2C and 100%25 coverage of the annotated genomic feature by RNAseq alignments%2C including 82 samples with support for all annotated introns;product=Mab-21 domain containing 1	2.24946	0	0
GeneID:109308825	TRIM69	gbkey=misc_RNA;gene=TRIM69;model_evidence=Supporting evidence includes similarity to: 13 Proteins%2C and 100%25 coverage of the annotated genomic feature by RNAseq alignments%2C including 1 sample with support for all annotated introns;product=tripartite motif containing 69%2C transcript variant X2	2.24765	2.12294e-18	4.34332e-17
GeneID:109317710	G0S2	gbkey=mRNA;gene=G0S2;model_evidence=Supporting evidence includes similarity to: 10 Proteins%2C and 100%25 coverage of the annotated genomic feature by RNAseq alignments%2C including 68 samples with support for all annotated introns;product=G0/G1 switch 2	2.23553	3.09567e-43	1.2921e-41
GeneID:109315801	CCDC3	gbkey=mRNA;gene=CCDC3;model_evidence=Supporting evidence includes similarity to: 7 Proteins%2C and 100%25 coverage of the annotated genomic feature by RNAseq alignments%2C including 74 samples with support for all annotated introns;product=coiled-coil domain containing 3	2.21945	1.11519e-27	3.19211e-26
GeneID:109309010	MYO5A	gbkey=mRNA;gene=MYO5A;model_evidence=Supporting evidence includes similarity to: 6 Proteins%2C and 100%25 coverage of the annotated genomic feature by RNAseq alignments%2C including 17 samples with support for all annotated introns;product=myosin VA%2C transcript variant X10	2.21409	6.16959e-74	4.16197e-72
GeneID:109323004	LOC109323004	gbkey=mRNA;gene=LOC109323004;model_evidence=Supporting evidence includes similarity to: 6 Proteins%2C and 100%25 coverage of the annotated genomic feature by RNAseq alignments%2C including 2 samples with support for all annotated introns;product=poly [ADP-ribose] polymerase 14-like%2C transcript variant X2	2.2067	0	0
GeneID:109309611	SLC7A11	gbkey=mRNA;gene=SLC7A11;model_evidence=Supporting evidence includes similarity to: 30 Proteins%2C and 99%25 coverage of the annotated genomic feature by RNAseq alignments;product=solute carrier family 7 member 11	2.19618	3.48182e-45	1.53004e-43
GeneID:109315538	OBSCN	gbkey=mRNA;gene=OBSCN;model_evidence=Supporting evidence includes similarity to: 4 Proteins%2C and 97%25 coverage of the annotated genomic feature by RNAseq alignments;product=obscurin%2C cytoskeletal calmodulin and titin-interacting RhoGEF	2.18971	4.37884e-19	9.2155e-18
GeneID:109318721	HELZ2	gbkey=mRNA;gene=HELZ2;model_evidence=Supporting evidence includes similarity to: 6 Proteins%2C and 99%25 coverage of the annotated genomic feature by RNAseq alignments%2C including 1 sample with support for all annotated introns;product=helicase with zinc finger 2	2.17763	0	0
GeneID:109316504	LOC109316504	gbkey=mRNA;gene=LOC109316504;model_evidence=Supporting evidence includes similarity to: 100%25 coverage of the annotated genomic feature by RNAseq alignments%2C including 2 samples with support for all annotated introns;product=cytidine and dCMP deaminase domain-containing protein 1-like	2.17525	6.72671e-39	2.54392e-37
GeneID:109306228	LOC109306228	gbkey=mRNA;gene=LOC109306228;model_evidence=Supporting evidence includes similarity to: 3 Proteins%2C and 100%25 coverage of the annotated genomic feature by RNAseq alignments%2C including 26 samples with support for all annotated introns;product=interleukin-1 receptor type 2-like%2C transcript variant X2	2.16878	0	0
GeneID:109322202	GPRIN3	gbkey=mRNA;gene=GPRIN3;model_evidence=Supporting evidence includes similarity to: 2 Proteins%2C and 100%25 coverage of the annotated genomic feature by RNAseq alignments%2C including 30 samples with support for all annotated introns;product=GPRIN family member 3%2C transcript variant X1	2.1675	6.71734e-08	5.78155e-07
GeneID:109310079	ACSL6	gbkey=mRNA;gene=ACSL6;model_evidence=Supporting evidence includes similarity to: 11 Proteins%2C and 100%25 coverage of the annotated genomic feature by RNAseq alignments%2C including 13 samples with support for all annotated introns;product=acyl-CoA synthetase long-chain family member 6%2C transcript variant X2	2.16209	0.00489262	0.0159202
GeneID:109309371	ALPK1	gbkey=mRNA;gene=ALPK1;model_evidence=Supporting evidence includes similarity to: 6 Proteins%2C and 100%25 coverage of the annotated genomic feature by RNAseq alignments%2C including 5 samples with support for all annotated introns;product=alpha kinase 1%2C transcript variant X1	2.15168	3.49163e-74	2.36823e-72
GeneID:109317511	RAB44	gbkey=mRNA;gene=RAB44;model_evidence=Supporting evidence includes similarity to: 1 Protein%2C and 100%25 coverage of the annotated genomic feature by RNAseq alignments;product=RAB44%2C member RAS oncogene family	2.14119	3.85984e-36	1.36849e-34
GeneID:109320395	LOC109320395	gbkey=mRNA;gene=LOC109320395;model_evidence=Supporting evidence includes similarity to: 100%25 coverage of the annotated genomic feature by RNAseq alignments%2C including 44 samples with support for all annotated introns;product=uncharacterized LOC109320395	2.08443	0	0
GeneID:109311336	ACKR4	gbkey=mRNA;gene=ACKR4;model_evidence=Supporting evidence includes similarity to: 12 Proteins%2C and 100%25 coverage of the annotated genomic feature by RNAseq alignments%2C including 55 samples with support for all annotated introns;product=atypical chemokine receptor 4	2.06663	4.51895e-18	9.12564e-17
GeneID:109315800	OPTN	gbkey=mRNA;gene=OPTN;model_evidence=Supporting evidence includes similarity to: 2 Proteins%2C and 100%25 coverage of the annotated genomic feature by RNAseq alignments%2C including 98 samples with support for all annotated introns;product=optineurin%2C transcript variant X1	2.0581	0	0
GeneID:109310341	LOC109310341	gbkey=mRNA;gene=LOC109310341;model_evidence=Supporting evidence includes similarity to: 6 Proteins%2C and 79%25 coverage of the annotated genomic feature by RNAseq alignments;product=histamine H3 receptor-like	2.0547	5.991e-48	2.76917e-46
GeneID:109319712	ATF3	gbkey=mRNA;gene=ATF3;model_evidence=Supporting evidence includes similarity to: 15 Proteins%2C and 100%25 coverage of the annotated genomic feature by RNAseq alignments%2C including 43 samples with support for all annotated introns;product=activating transcription factor 3	2.01302	4.80197e-256	7.88534e-254
GeneID:109323733	RAB25	gbkey=mRNA;gene=RAB25;model_evidence=Supporting evidence includes similarity to: 41 Proteins%2C and 100%25 coverage of the annotated genomic feature by RNAseq alignments%2C including 98 samples with support for all annotated introns;product=RAB25%2C member RAS oncogene family	2.01202	0.00405333	0.0135983
GeneID:109321473	BRSK2	gbkey=mRNA;gene=BRSK2;model_evidence=Supporting evidence includes similarity to: 10 Proteins%2C and 100%25 coverage of the annotated genomic feature by RNAseq alignments%2C including 1 sample with support for all annotated introns;product=BR serine/threonine kinase 2%2C transcript variant X4	2.0113	0.00407597	0.0136559
GeneID:109324938	ADAMTS10	gbkey=mRNA;gene=ADAMTS10;model_evidence=Supporting evidence includes similarity to: 16 Proteins%2C and 100%25 coverage of the annotated genomic feature by RNAseq alignments%2C including 33 samples with support for all annotated introns;product=ADAM metallopeptidase with thrombospondin type 1 motif 10%2C transcript variant X1	2.0099	9.65055e-23	2.37084e-21
GeneID:109316613	MB	gbkey=mRNA;gene=MB;model_evidence=Supporting evidence includes similarity to: 10 Proteins%2C and 100%25 coverage of the annotated genomic feature by RNAseq alignments%2C including 19 samples with support for all annotated introns;product=myoglobin%2C transcript variant X1	2.00962	0.00421718	0.0140535
GeneID:109305835	LOC109305835	gbkey=mRNA;gene=LOC109305835;model_evidence=Supporting evidence includes similarity to: 158 Proteins%2C and 100%25 coverage of the annotated genomic feature by RNAseq alignments%2C including 14 samples with support for all annotated introns;product=interferon-induced GTP-binding protein Mx1-like%2C transcript variant X2	2.00834	4.51823e-214	6.40768e-212
GeneID:109310034	SNX10	gbkey=mRNA;gene=SNX10;model_evidence=Supporting evidence includes similarity to: 10 Proteins%2C and 100%25 coverage of the annotated genomic feature by RNAseq alignments%2C including 45 samples with support for all annotated introns;product=sorting nexin 10%2C transcript variant X1	2.00782	4.2512e-249	6.71582e-247
GeneID:109314035	TRAF1	gbkey=mRNA;gene=TRAF1;model_evidence=Supporting evidence includes similarity to: 3 Proteins%2C and 100%25 coverage of the annotated genomic feature by RNAseq alignments%2C including 1 sample with support for all annotated introns;product=TNF receptor associated factor 1%2C transcript variant X2	1.99714	1.21539e-39	4.66711e-38
GeneID:109324255	CASP7	gbkey=mRNA;gene=CASP7;model_evidence=Supporting evidence includes similarity to: 17 Proteins%2C and 100%25 coverage of the annotated genomic feature by RNAseq alignments%2C including 58 samples with support for all annotated introns;product=caspase 7%2C transcript variant X2	1.99428	1.52621e-30	4.70299e-29
GeneID:109321384	DUSP8	gbkey=mRNA;gene=DUSP8;model_evidence=Supporting evidence includes similarity to: 10 Proteins%2C and 100%25 coverage of the annotated genomic feature by RNAseq alignments%2C including 47 samples with support for all annotated introns;product=dual specificity phosphatase 8%2C transcript variant X1	1.98577	1.9234e-248	3.0005e-246
GeneID:109322254	PLAC8	gbkey=mRNA;gene=PLAC8;model_evidence=Supporting evidence includes similarity to: 2 Proteins%2C and 100%25 coverage of the annotated genomic feature by RNAseq alignments%2C including 83 samples with support for all annotated introns;product=placenta specific 8%2C transcript variant X1	1.98522	1.90687e-159	2.26646e-157
GeneID:109309503	LOC109309503	gbkey=mRNA;gene=LOC109309503;model_evidence=Supporting evidence includes similarity to: 18 Proteins%2C and 100%25 coverage of the annotated genomic feature by RNAseq alignments%2C including 14 samples with support for all annotated introns;product=interleukin-8-like	1.98449	0	0
GeneID:109308946	OTUD7A	gbkey=mRNA;gene=OTUD7A;model_evidence=Supporting evidence includes similarity to: 3 Proteins%2C and 100%25 coverage of the annotated genomic feature by RNAseq alignments%2C including 6 samples with support for all annotated introns;product=OTU deubiquitinase 7A%2C transcript variant X3	1.9806	4.33908e-06	2.88348e-05
GeneID:109319078	LOC109319078	gbkey=mRNA;gene=LOC109319078;model_evidence=Supporting evidence includes similarity to: 10 Proteins%2C and 100%25 coverage of the annotated genomic feature by RNAseq alignments%2C including 18 samples with support for all annotated introns;product=25-hydroxycholesterol 7-alpha-hydroxylase%2C transcript variant X1	1.97901	1.256e-48	5.87076e-47
GeneID:109309766	ASB5	gbkey=mRNA;gene=ASB5;model_evidence=Supporting evidence includes similarity to: 13 Proteins%2C and 100%25 coverage of the annotated genomic feature by RNAseq alignments%2C including 85 samples with support for all annotated introns;product=ankyrin repeat and SOCS box containing 5%2C transcript variant X1	1.95477	1.75657e-08	1.65075e-07
GeneID:109322329	TNIP2	gbkey=mRNA;gene=TNIP2;model_evidence=Supporting evidence includes similarity to: 2 Proteins%2C and 100%25 coverage of the annotated genomic feature by RNAseq alignments%2C including 48 samples with support for all annotated introns;product=TNFAIP3 interacting protein 2	1.94676	3.39241e-165	4.15072e-163
GeneID:109319095	LOC109319095	gbkey=ncRNA;gene=LOC109319095;model_evidence=Supporting evidence includes similarity to: 100%25 coverage of the annotated genomic feature by RNAseq alignments%2C including 24 samples with support for all annotated introns;product=uncharacterized LOC109319095	1.94576	7.13384e-13	1.04496e-11
GeneID:109305799	RCAN1	gbkey=mRNA;gene=RCAN1;model_evidence=Supporting evidence includes similarity to: 21 Proteins%2C and 100%25 coverage of the annotated genomic feature by RNAseq alignments%2C including 85 samples with support for all annotated introns;product=regulator of calcineurin 1%2C transcript variant X2	1.94532	0	0
GeneID:109320297	CSF3	gbkey=CDS;gene=CSF3;product=LOW QUALITY PROTEIN: granulocyte colony-stimulating factor	1.94403	7.00389e-22	1.65861e-20
GeneID:109322880	DTX3L	gbkey=mRNA;gene=DTX3L;model_evidence=Supporting evidence includes similarity to: 7 Proteins%2C and 100%25 coverage of the annotated genomic feature by RNAseq alignments%2C including 36 samples with support for all annotated introns;product=deltex E3 ubiquitin ligase 3L	1.9379	0	0
GeneID:109305512	PCDH8	gbkey=mRNA;gene=PCDH8;model_evidence=Supporting evidence includes similarity to: 5 Proteins%2C and 100%25 coverage of the annotated genomic feature by RNAseq alignments%2C including 95 samples with support for all annotated introns;partial=true;product=protocadherin 8;start_range=.,146278593	1.93682	1.45686e-16	2.72589e-15
GeneID:109315813	CELF2	gbkey=mRNA;gene=CELF2;model_evidence=Supporting evidence includes similarity to: 30 Proteins%2C and 100%25 coverage of the annotated genomic feature by RNAseq alignments%2C including 11 samples with support for all annotated introns;product=CUGBP%2C Elav-like family member 2%2C transcript variant X11	1.93494	2.51082e-12	3.52475e-11
GeneID:109322882	LOC109322882	gbkey=ncRNA;gene=LOC109322882;model_evidence=Supporting evidence includes similarity to: 100%25 coverage of the annotated genomic feature by RNAseq alignments%2C including 82 samples with support for all annotated introns;product=uncharacterized LOC109322882	1.92888	0	0
GeneID:109315569	EDN1	gbkey=mRNA;gene=EDN1;model_evidence=Supporting evidence includes similarity to: 9 Proteins%2C and 100%25 coverage of the annotated genomic feature by RNAseq alignments%2C including 32 samples with support for all annotated introns;product=endothelin 1	1.92542	1.52465e-09	1.6249e-08
GeneID:109317353	LOC109317353	gbkey=mRNA;gene=LOC109317353;model_evidence=Supporting evidence includes similarity to: 2 Proteins%2C and 100%25 coverage of the annotated genomic feature by RNAseq alignments%2C including 68 samples with support for all annotated introns;product=tetraspanin-15-like	1.9213	1.77458e-09	1.88003e-08
GeneID:109307248	LRRC39	gbkey=misc_RNA;gene=LRRC39;model_evidence=Supporting evidence includes similarity to: 2 Proteins%2C and 100%25 coverage of the annotated genomic feature by RNAseq alignments%2C including 5 samples with support for all annotated introns;product=leucine rich repeat containing 39%2C transcript variant X3	1.91289	1.2527e-21	2.93315e-20
GeneID:109312787	INHBA	gbkey=mRNA;gene=INHBA;model_evidence=Supporting evidence includes similarity to: 8 Proteins%2C and 100%25 coverage of the annotated genomic feature by RNAseq alignments%2C including 98 samples with support for all annotated introns;product=inhibin beta A subunit	1.90978	9.63934e-87	7.51868e-85
GeneID:109322469	LOC109322469	gbkey=exon;gene=LOC109322469;model_evidence=Supporting evidence includes similarity to: 3 Proteins%2C and 86%25 coverage of the annotated genomic feature by RNAseq alignments	1.90478	5.5032e-06	3.59393e-05
GeneID:109310281	EFCAB9	gbkey=mRNA;gene=EFCAB9;model_evidence=Supporting evidence includes similarity to: 5 Proteins%2C and 100%25 coverage of the annotated genomic feature by RNAseq alignments%2C including 1 sample with support for all annotated introns;product=EF-hand calcium binding domain 9	1.9047	7.73609e-10	8.51456e-09
GeneID:109312148	ROS1	gbkey=mRNA;gene=ROS1;model_evidence=Supporting evidence includes similarity to: 2 Proteins%2C and 98%25 coverage of the annotated genomic feature by RNAseq alignments;product=ROS proto-oncogene 1%2C receptor tyrosine kinase	1.88591	7.17276e-19	1.50195e-17
GeneID:109314835	LOC109314835	gbkey=mRNA;gene=LOC109314835;model_evidence=Supporting evidence includes similarity to: 1 Protein%2C and 100%25 coverage of the annotated genomic feature by RNAseq alignments;product=galanin receptor type 1-like	1.88487	9.93854e-09	9.63737e-08
GeneID:109323163	NR4A2	gbkey=mRNA;gene=NR4A2;model_evidence=Supporting evidence includes similarity to: 30 Proteins%2C and 100%25 coverage of the annotated genomic feature by RNAseq alignments%2C including 14 samples with support for all annotated introns;product=nuclear receptor subfamily 4 group A member 2%2C transcript variant X1	1.88448	1.84733e-21	4.28525e-20
GeneID:109322061	MAPK10	gbkey=mRNA;gene=MAPK10;model_evidence=Supporting evidence includes similarity to: 32 Proteins%2C and 100%25 coverage of the annotated genomic feature by RNAseq alignments%2C including 30 samples with support for all annotated introns;product=mitogen-activated protein kinase 10%2C transcript variant X3	1.86847	6.43661e-10	7.14034e-09
GeneID:109310446	HYDIN	gbkey=mRNA;gene=HYDIN;model_evidence=Supporting evidence includes similarity to: 4 Proteins%2C and 100%25 coverage of the annotated genomic feature by RNAseq alignments%2C including 2 samples with support for all annotated introns;product=HYDIN%2C axonemal central pair apparatus protein%2C transcript variant X2	1.85812	1.09626e-13	1.72309e-12
GeneID:109322137	NFKB1	gbkey=mRNA;gene=NFKB1;model_evidence=Supporting evidence includes similarity to: 12 Proteins%2C and 100%25 coverage of the annotated genomic feature by RNAseq alignments%2C including 88 samples with support for all annotated introns;product=nuclear factor kappa B subunit 1%2C transcript variant X1	1.85627	3.20126e-295	5.70739e-293
GeneID:109316317	LOC109316317	gbkey=mRNA;gene=LOC109316317;model_evidence=Supporting evidence includes similarity to: 5 Proteins%2C and 100%25 coverage of the annotated genomic feature by RNAseq alignments%2C including 17 samples with support for all annotated introns;product=zinc finger CCCH-type antiviral protein 1-like%2C transcript variant X2	1.84803	0	0
GeneID:109323075	MAP3K14	gbkey=mRNA;gene=MAP3K14;model_evidence=Supporting evidence includes similarity to: 3 Proteins%2C and 100%25 coverage of the annotated genomic feature by RNAseq alignments%2C including 14 samples with support for all annotated introns;product=mitogen-activated protein kinase kinase kinase 14	1.84552	6.82841e-143	7.67734e-141
GeneID:109323100	LOC109323100	gbkey=ncRNA;gene=LOC109323100;model_evidence=Supporting evidence includes similarity to: 100%25 coverage of the annotated genomic feature by RNAseq alignments%2C including 1 sample with support for all annotated introns;product=uncharacterized LOC109323100%2C transcript variant X2	1.8296	1.96144e-17	3.85492e-16
GeneID:109309790	IRF2	gbkey=mRNA;gene=IRF2;model_evidence=Supporting evidence includes similarity to: 3 Proteins%2C and 100%25 coverage of the annotated genomic feature by RNAseq alignments%2C including 71 samples with support for all annotated introns;product=interferon regulatory factor 2%2C transcript variant X1	1.81814	1.80534e-98	1.56463e-96
GeneID:109309595	DCHS2	gbkey=mRNA;gene=DCHS2;model_evidence=Supporting evidence includes similarity to: 5 Proteins%2C and 99%25 coverage of the annotated genomic feature by RNAseq alignments%2C including 9 samples with support for all annotated introns;product=dachsous cadherin-related 2	1.81342	1.42669e-07	1.17681e-06
GeneID:109308363	PLCH1	gbkey=mRNA;gene=PLCH1;model_evidence=Supporting evidence includes similarity to: 8 Proteins%2C and 100%25 coverage of the annotated genomic feature by RNAseq alignments%2C including 6 samples with support for all annotated introns;product=phospholipase C eta 1%2C transcript variant X2	1.81082	3.93597e-11	4.96171e-10
GeneID:109305749	LOC109305749	gbkey=mRNA;gene=LOC109305749;model_evidence=Supporting evidence includes similarity to: 46 Proteins%2C and 100%25 coverage of the annotated genomic feature by RNAseq alignments%2C including 69 samples with support for all annotated introns;product=zinc finger protein RFP-like	1.80936	9.06349e-281	1.571e-278
GeneID:109320291	LOC109320291	gbkey=mRNA;gene=LOC109320291;model_evidence=Supporting evidence includes similarity to: 1 Protein%2C and 100%25 coverage of the annotated genomic feature by RNAseq alignments%2C including 3 samples with support for all annotated introns;product=gasdermin-A3-like%2C transcript variant X1	1.80626	2.88226e-11	3.68551e-10
GeneID:109317777	PRICKLE4	gbkey=mRNA;gene=PRICKLE4;model_evidence=Supporting evidence includes similarity to: 100%25 coverage of the annotated genomic feature by RNAseq alignments%2C including 40 samples with support for all annotated introns;product=prickle planar cell polarity protein 4%2C transcript variant X1	1.80163	9.46164e-16	1.68447e-14
GeneID:109309941	FGF18	gbkey=mRNA;gene=FGF18;model_evidence=Supporting evidence includes similarity to: 21 Proteins%2C and 100%25 coverage of the annotated genomic feature by RNAseq alignments%2C including 42 samples with support for all annotated introns;product=fibroblast growth factor 18	1.79787	1.19689e-06	8.69455e-06
GeneID:109323460	VDR	gbkey=mRNA;gene=VDR;model_evidence=Supporting evidence includes similarity to: 28 Proteins%2C and 100%25 coverage of the annotated genomic feature by RNAseq alignments;product=vitamin D (1%2C25- dihydroxyvitamin D3) receptor	1.79304	3.0393e-83	2.31284e-81
GeneID:109317093	LOC109317093	gbkey=ncRNA;gene=LOC109317093;model_evidence=Supporting evidence includes similarity to: 100%25 coverage of the annotated genomic feature by RNAseq alignments%2C including 8 samples with support for all annotated introns;product=uncharacterized LOC109317093	1.78656	1.65219e-19	3.55506e-18
GeneID:109316689	PDGFB	gbkey=mRNA;gene=PDGFB;model_evidence=Supporting evidence includes similarity to: 9 Proteins%2C and 100%25 coverage of the annotated genomic feature by RNAseq alignments%2C including 66 samples with support for all annotated introns;product=platelet derived growth factor subunit B%2C transcript variant X1	1.78489	5.15642e-46	2.34008e-44
GeneID:109316254	LOC109316254	gbkey=mRNA;gene=LOC109316254;model_evidence=Supporting evidence includes similarity to: 2 Proteins%2C and 100%25 coverage of the annotated genomic feature by RNAseq alignments%2C including 82 samples with support for all annotated introns;product=TRPM8 channel-associated factor 2-like	1.78339	5.35258e-57	2.85471e-55
GeneID:109308349	IGSF10	gbkey=mRNA;gene=IGSF10;model_evidence=Supporting evidence includes similarity to: 8 Proteins%2C and 100%25 coverage of the annotated genomic feature by RNAseq alignments%2C including 21 samples with support for all annotated introns;product=immunoglobulin superfamily member 10%2C transcript variant X1	1.77003	2.85192e-39	1.08182e-37
GeneID:109314396	ANKRD33B	gbkey=mRNA;gene=ANKRD33B;model_evidence=Supporting evidence includes similarity to: 8 Proteins%2C and 96%25 coverage of the annotated genomic feature by RNAseq alignments;product=ankyrin repeat domain 33B	1.7642	5.40806e-90	4.27168e-88
GeneID:109318661	LOC109318661	gbkey=ncRNA;gene=LOC109318661;model_evidence=Supporting evidence includes similarity to: 100%25 coverage of the annotated genomic feature by RNAseq alignments%2C including 24 samples with support for all annotated introns;product=uncharacterized LOC109318661	1.76105	0.000292662	0.00132912
GeneID:109311738	MLIP	gbkey=mRNA;gene=MLIP;model_evidence=Supporting evidence includes similarity to: 3 Proteins%2C and 100%25 coverage of the annotated genomic feature by RNAseq alignments%2C including 1 sample with support for all annotated introns;product=muscular LMNA interacting protein%2C transcript variant X1	1.75542	6.49965e-14	1.03464e-12
GeneID:109317090	LOC109317090	gbkey=mRNA;gene=LOC109317090;model_evidence=Supporting evidence includes similarity to: 1 Protein%2C and 100%25 coverage of the annotated genomic feature by RNAseq alignments%2C including 34 samples with support for all annotated introns;product=tapasin-related protein-like	1.75079	1.16826e-52	5.92678e-51
GeneID:109323488	LOC109323488	gbkey=ncRNA;gene=LOC109323488;model_evidence=Supporting evidence includes similarity to: 100%25 coverage of the annotated genomic feature by RNAseq alignments%2C including 21 samples with support for all annotated introns;product=uncharacterized LOC109323488	1.74816	0.00441521	0.0146236
GeneID:109312722	LOC109312722	gbkey=ncRNA;gene=LOC109312722;model_evidence=Supporting evidence includes similarity to: 100%25 coverage of the annotated genomic feature by RNAseq alignments%2C including 42 samples with support for all annotated introns;product=uncharacterized LOC109312722	1.73078	4.38285e-08	3.87654e-07
GeneID:109306941	CRB1	gbkey=mRNA;gene=CRB1;model_evidence=Supporting evidence includes similarity to: 2 Proteins%2C and 78%25 coverage of the annotated genomic feature by RNAseq alignments;product=crumbs 1%2C cell polarity complex component	1.71918	0.0100115	0.029454
GeneID:109315012	RP1	gbkey=mRNA;gene=RP1;model_evidence=Supporting evidence includes similarity to: 1 Protein%2C and 99%25 coverage of the annotated genomic feature by RNAseq alignments;product=RP1%2C axonemal microtubule associated	1.71852	0.0103458	0.0302661
GeneID:109305829	B3GALT5	gbkey=mRNA;gene=B3GALT5;model_evidence=Supporting evidence includes similarity to: 23 Proteins%2C and 100%25 coverage of the annotated genomic feature by RNAseq alignments%2C including 22 samples with support for all annotated introns;product=beta-1%2C3-galactosyltransferase 5	1.71314	8.21394e-05	0.000427125
GeneID:109314478	TNFRSF9	gbkey=mRNA;gene=TNFRSF9;model_evidence=Supporting evidence includes similarity to: 1 Protein%2C and 98%25 coverage of the annotated genomic feature by RNAseq alignments;product=TNF receptor superfamily member 9	1.70851	3.30915e-31	1.03245e-29
GeneID:109320439	CDH17	gbkey=mRNA;gene=CDH17;model_evidence=Supporting evidence includes similarity to: 3 Proteins%2C and 100%25 coverage of the annotated genomic feature by RNAseq alignments%2C including 1 sample with support for all annotated introns;product=cadherin 17	1.70077	6.63762e-16	1.19191e-14
GeneID:109314241	PLCH2	gbkey=mRNA;gene=PLCH2;model_evidence=Supporting evidence includes similarity to: 1 Protein%2C and 100%25 coverage of the annotated genomic feature by RNAseq alignments%2C including 8 samples with support for all annotated introns;product=phospholipase C eta 2	1.68989	5.57904e-05	0.000301153
GeneID:109307203	NCF2	gbkey=mRNA;gene=NCF2;model_evidence=Supporting evidence includes similarity to: 2 Proteins%2C and 100%25 coverage of the annotated genomic feature by RNAseq alignments%2C including 40 samples with support for all annotated introns;product=neutrophil cytosolic factor 2%2C transcript variant X1	1.68367	1.10309e-08	1.06635e-07
GeneID:109320450	GEM	gbkey=mRNA;gene=GEM;model_evidence=Supporting evidence includes similarity to: 16 Proteins%2C and 100%25 coverage of the annotated genomic feature by RNAseq alignments%2C including 89 samples with support for all annotated introns;product=GTP binding protein overexpressed in skeletal muscle	1.67237	2.79148e-160	3.34978e-158
GeneID:109321711	UNC79	gbkey=mRNA;gene=UNC79;model_evidence=Supporting evidence includes similarity to: 2 Proteins%2C and 100%25 coverage of the annotated genomic feature by RNAseq alignments;product=unc-79 homolog (C. elegans)	1.6629	5.36463e-26	1.45545e-24
GeneID:109316834	GPRC5A	gbkey=mRNA;gene=GPRC5A;model_evidence=Supporting evidence includes similarity to: 6 Proteins%2C and 100%25 coverage of the annotated genomic feature by RNAseq alignments%2C including 30 samples with support for all annotated introns;product=G protein-coupled receptor class C group 5 member A%2C transcript variant X1	1.66051	7.17179e-09	7.04201e-08
GeneID:109305818	KCNJ15	gbkey=mRNA;gene=KCNJ15;model_evidence=Supporting evidence includes similarity to: 35 Proteins%2C and 100%25 coverage of the annotated genomic feature by RNAseq alignments%2C including 31 samples with support for all annotated introns;product=potassium voltage-gated channel subfamily J member 15%2C transcript variant X1	1.65611	0.00270079	0.00962751
GeneID:109308836	LOC109308836	gbkey=mRNA;gene=LOC109308836;model_evidence=Supporting evidence includes similarity to: 27 Proteins%2C and 90%25 coverage of the annotated genomic feature by RNAseq alignments;product=zinc finger protein RFP-like	1.65213	2.62654e-15	4.57172e-14
GeneID:109316565	STAB2	gbkey=mRNA;gene=STAB2;model_evidence=Supporting evidence includes similarity to: 4 Proteins%2C and 100%25 coverage of the annotated genomic feature by RNAseq alignments%2C including 21 samples with support for all annotated introns;product=stabilin 2%2C transcript variant X1	1.65018	1.53951e-55	8.03893e-54
GeneID:109322970	IL23A	gbkey=mRNA;gene=IL23A;model_evidence=Supporting evidence includes similarity to: 1 Protein%2C and 94%25 coverage of the annotated genomic feature by RNAseq alignments;partial=true;product=interleukin 23 subunit alpha	1.64538	4.48755e-21	1.0333e-19
GeneID:109318828	OGFR	gbkey=mRNA;gene=OGFR;model_evidence=Supporting evidence includes similarity to: 2 Proteins%2C and 100%25 coverage of the annotated genomic feature by RNAseq alignments%2C including 86 samples with support for all annotated introns;product=opioid growth factor receptor	1.63823	0	0
GeneID:109322826	COBLL1	gbkey=mRNA;gene=COBLL1;model_evidence=Supporting evidence includes similarity to: 7 Proteins%2C and 99%25 coverage of the annotated genomic feature by RNAseq alignments;product=cordon-bleu WH2 repeat protein like 1	1.63789	6.62168e-07	4.99327e-06
GeneID:109324261	RBM20	gbkey=mRNA;gene=RBM20;model_evidence=Supporting evidence includes similarity to: 4 Proteins%2C and 100%25 coverage of the annotated genomic feature by RNAseq alignments%2C including 2 samples with support for all annotated introns;product=RNA binding motif protein 20%2C transcript variant X1	1.63387	2.15994e-58	1.18228e-56
GeneID:109322740	LOC109322740	gbkey=ncRNA;gene=LOC109322740;model_evidence=Supporting evidence includes similarity to: 100%25 coverage of the annotated genomic feature by RNAseq alignments%2C including 17 samples with support for all annotated introns;product=uncharacterized LOC109322740	1.63278	0.000237724	0.00110652
GeneID:109315725	NAMPT	gbkey=mRNA;gene=NAMPT;model_evidence=Supporting evidence includes similarity to: 2 Proteins%2C and 100%25 coverage of the annotated genomic feature by RNAseq alignments%2C including 100 samples with support for all annotated introns;product=nicotinamide phosphoribosyltransferase	1.63001	0	0
GeneID:109308270	SLITRK3	gbkey=mRNA;gene=SLITRK3;model_evidence=Supporting evidence includes similarity to: 11 Proteins%2C and 95%25 coverage of the annotated genomic feature by RNAseq alignments;product=SLIT and NTRK like family member 3	1.62912	0.000246951	0.00114443
GeneID:109316855	TMCC3	gbkey=mRNA;gene=TMCC3;model_evidence=Supporting evidence includes similarity to: 21 Proteins%2C and 100%25 coverage of the annotated genomic feature by RNAseq alignments%2C including 22 samples with support for all annotated introns;product=transmembrane and coiled-coil domain family 3%2C transcript variant X2	1.62881	0.000676831	0.00282126
GeneID:109305883	ICOSLG	gbkey=mRNA;gene=ICOSLG;model_evidence=Supporting evidence includes similarity to: 6 Proteins%2C and 100%25 coverage of the annotated genomic feature by RNAseq alignments%2C including 11 samples with support for all annotated introns;product=inducible T-cell costimulator ligand%2C transcript variant X2	1.62655	3.15254e-258	5.24582e-256
GeneID:109307523	C8B	gbkey=mRNA;gene=C8B;model_evidence=Supporting evidence includes similarity to: 11 Proteins%2C and 100%25 coverage of the annotated genomic feature by RNAseq alignments%2C including 3 samples with support for all annotated introns;product=complement C8 beta chain	1.62616	0.000650574	0.00271544
GeneID:109313300	ZNFX1	gbkey=mRNA;gene=ZNFX1;model_evidence=Supporting evidence includes similarity to: 1 Protein%2C and 99%25 coverage of the annotated genomic feature by RNAseq alignments%2C including 76 samples with support for all annotated introns;partial=true;product=zinc finger NFX1-type containing 1;start_range=.,1578496	1.6251	0	0
GeneID:109319287	T	gbkey=mRNA;gene=T;model_evidence=Supporting evidence includes similarity to: 8 Proteins%2C and 97%25 coverage of the annotated genomic feature by RNAseq alignments;product=T brachyury transcription factor	1.62169	0.00567632	0.0180526
GeneID:109312027	LOC109312027	gbkey=mRNA;gene=LOC109312027;model_evidence=Supporting evidence includes similarity to: 10 Proteins%2C and 100%25 coverage of the annotated genomic feature by RNAseq alignments%2C including 4 samples with support for all annotated introns;product=pantetheinase-like%2C transcript variant X1	1.62025	1.16153e-07	9.69772e-07
GeneID:109323902	RHBG	gbkey=mRNA;gene=RHBG;model_evidence=Supporting evidence includes similarity to: 16 Proteins%2C and 100%25 coverage of the annotated genomic feature by RNAseq alignments%2C including 82 samples with support for all annotated introns;product=Rh family B glycoprotein	1.60239	1.76928e-117	1.72505e-115
GeneID:109319336	TCF24	gbkey=mRNA;gene=TCF24;model_evidence=Supporting evidence includes similarity to: 6 Proteins%2C and 100%25 coverage of the annotated genomic feature by RNAseq alignments%2C including 33 samples with support for all annotated introns;product=transcription factor 24	1.586	4.21152e-08	3.74357e-07
GeneID:109318506	CEBPD	gbkey=mRNA;gene=CEBPD;model_evidence=Supporting evidence includes similarity to: 8 Proteins%2C and 100%25 coverage of the annotated genomic feature by RNAseq alignments;product=CCAAT/enhancer binding protein delta	1.58568	1.4199e-192	1.90541e-190
GeneID:109319042	CNRIP1	gbkey=mRNA;gene=CNRIP1;model_evidence=Supporting evidence includes similarity to: 4 Proteins%2C and 100%25 coverage of the annotated genomic feature by RNAseq alignments%2C including 66 samples with support for all annotated introns;partial=true;product=cannabinoid receptor interacting protein 1;start_range=.,35480247	1.58466	1.17311e-250	1.87698e-248
GeneID:109324532	EGR3	gbkey=mRNA;gene=EGR3;model_evidence=Supporting evidence includes similarity to: 14 Proteins%2C and 97%25 coverage of the annotated genomic feature by RNAseq alignments;product=early growth response 3	1.57754	2.06486e-31	6.47474e-30
GeneID:109322912	STAT2	gbkey=mRNA;gene=STAT2;model_evidence=Supporting evidence includes similarity to: 1 Protein%2C and 74%25 coverage of the annotated genomic feature by RNAseq alignments;product=signal transducer and activator of transcription 2	1.57182	3.01211e-246	4.64087e-244
GeneID:109305488	ZIC2	gbkey=mRNA;gene=ZIC2;model_evidence=Supporting evidence includes similarity to: 12 Proteins%2C and 96%25 coverage of the annotated genomic feature by RNAseq alignments;product=Zic family member 2	1.5666	8.2522e-06	5.24911e-05
GeneID:109310612	LOC109310612	gbkey=mRNA;gene=LOC109310612;model_evidence=Supporting evidence includes similarity to: 18 Proteins%2C and 100%25 coverage of the annotated genomic feature by RNAseq alignments%2C including 55 samples with support for all annotated introns;product=fatty acyl-CoA hydrolase precursor%2C medium chain-like	1.56332	2.26103e-09	2.37323e-08
GeneID:109315565	LOC109315565	gbkey=ncRNA;gene=LOC109315565;model_evidence=Supporting evidence includes similarity to: 100%25 coverage of the annotated genomic feature by RNAseq alignments%2C including 2 samples with support for all annotated introns;product=uncharacterized LOC109315565%2C transcript variant X2	1.562	0.00320558	0.0111343
GeneID:109317593	DENND2D	gbkey=mRNA;gene=DENND2D;model_evidence=Supporting evidence includes similarity to: 12 Proteins%2C and 100%25 coverage of the annotated genomic feature by RNAseq alignments%2C including 24 samples with support for all annotated introns;product=DENN domain containing 2D	1.56165	1.84498e-05	0.000109854
GeneID:109306691	ZC3H12C	gbkey=mRNA;gene=ZC3H12C;model_evidence=Supporting evidence includes similarity to: 11 Proteins%2C and 100%25 coverage of the annotated genomic feature by RNAseq alignments%2C including 11 samples with support for all annotated introns;product=zinc finger CCCH-type containing 12C%2C transcript variant X2	1.56152	0.00306907	0.0107048
GeneID:109324107	2008-03-01	gbkey=mRNA;gene=MARCH8;model_evidence=Supporting evidence includes similarity to: 2 Proteins%2C and 100%25 coverage of the annotated genomic feature by RNAseq alignments%2C including 52 samples with support for all annotated introns;product=membrane associated ring-CH-type finger 8%2C transcript variant X1	1.5573	9.40582e-57	4.99509e-55
GeneID:109310009	DUSP1	gbkey=mRNA;gene=DUSP1;model_evidence=Supporting evidence includes similarity to: 14 Proteins%2C and 100%25 coverage of the annotated genomic feature by RNAseq alignments%2C including 64 samples with support for all annotated introns;product=dual specificity phosphatase 1	1.55631	4.77971e-252	7.74686e-250
GeneID:109307420	MAP3K8	gbkey=mRNA;gene=MAP3K8;model_evidence=Supporting evidence includes similarity to: 1 Protein%2C and 100%25 coverage of the annotated genomic feature by RNAseq alignments%2C including 16 samples with support for all annotated introns;product=mitogen-activated protein kinase kinase kinase 8%2C transcript variant X1	1.54682	2.71246e-26	7.50588e-25
GeneID:109320396	IFI35	gbkey=mRNA;gene=IFI35;model_evidence=Supporting evidence includes similarity to: 4 Proteins%2C and 100%25 coverage of the annotated genomic feature by RNAseq alignments%2C including 94 samples with support for all annotated introns;product=interferon induced protein 35%2C transcript variant X1	1.54129	1.41551e-107	1.28945e-105
GeneID:109309416	ARHGEF38	gbkey=mRNA;gene=ARHGEF38;model_evidence=Supporting evidence includes similarity to: 4 Proteins%2C and 92%25 coverage of the annotated genomic feature by RNAseq alignments;product=Rho guanine nucleotide exchange factor 38	1.54059	0.000561588	0.00237822
GeneID:109317056	PSPH	gbkey=mRNA;gene=PSPH;model_evidence=Supporting evidence includes similarity to: 3 Proteins%2C and 100%25 coverage of the annotated genomic feature by RNAseq alignments%2C including 109 samples with support for all annotated introns;product=phosphoserine phosphatase%2C transcript variant X1	1.53183	7.47272e-33	2.43498e-31
GeneID:109324797	TRIM46	gbkey=mRNA;gene=TRIM46;model_evidence=Supporting evidence includes similarity to: 13 Proteins%2C and 100%25 coverage of the annotated genomic feature by RNAseq alignments%2C including 2 samples with support for all annotated introns;product=tripartite motif containing 46%2C transcript variant X2	1.52641	6.12627e-13	9.02667e-12
GeneID:109309466	PPP1R3B	gbkey=misc_RNA;gene=PPP1R3B;model_evidence=Supporting evidence includes similarity to: 9 Proteins%2C and 100%25 coverage of the annotated genomic feature by RNAseq alignments%2C including 22 samples with support for all annotated introns;product=protein phosphatase 1 regulatory subunit 3B%2C transcript variant X3	1.52576	3.84108e-71	2.4967e-69
GeneID:109311557	LOC109311557	gbkey=mRNA;gene=LOC109311557;model_evidence=Supporting evidence includes similarity to: 100%25 coverage of the annotated genomic feature by RNAseq alignments%2C including 2 samples with support for all annotated introns;product=uncharacterized LOC109311557%2C transcript variant X2	1.52555	3.65706e-34	1.22032e-32
GeneID:109314138	KCNT1	gbkey=mRNA;gene=KCNT1;model_evidence=Supporting evidence includes similarity to: 2 Proteins%2C and 99%25 coverage of the annotated genomic feature by RNAseq alignments;product=potassium sodium-activated channel subfamily T member 1	1.52364	1.20887e-09	1.30395e-08
GeneID:109315885	INSM1	gbkey=mRNA;gene=INSM1;model_evidence=Supporting evidence includes similarity to: 2 Proteins%2C and 100%25 coverage of the annotated genomic feature by RNAseq alignments;partial=true;product=INSM transcriptional repressor 1;start_range=.,3083320	1.50463	2.64208e-10	3.05307e-09
GeneID:109322017	SPARCL1	gbkey=mRNA;gene=SPARCL1;model_evidence=Supporting evidence includes similarity to: 11 Proteins%2C and 100%25 coverage of the annotated genomic feature by RNAseq alignments%2C including 60 samples with support for all annotated introns;product=SPARC like 1%2C transcript variant X1	1.49846	0.00500869	0.0162613
GeneID:109320505	LOC109320505	gbkey=mRNA;gene=LOC109320505;model_evidence=Supporting evidence includes similarity to: 100%25 coverage of the annotated genomic feature by RNAseq alignments;product=uncharacterized LOC109320505	1.49598	1.59446e-32	5.15515e-31
GeneID:109324688	LOC109324688	gbkey=mRNA;gene=LOC109324688;model_evidence=Supporting evidence includes similarity to: 3 Proteins%2C and 95%25 coverage of the annotated genomic feature by RNAseq alignments;product=sperm mitochondrial-associated cysteine-rich protein-like	1.48954	1.73249e-52	8.64858e-51
GeneID:109308123	RHOBTB3	gbkey=mRNA;gene=RHOBTB3;model_evidence=Supporting evidence includes similarity to: 8 Proteins%2C and 100%25 coverage of the annotated genomic feature by RNAseq alignments%2C including 40 samples with support for all annotated introns;product=Rho related BTB domain containing 3	1.48598	4.39627e-08	3.88565e-07
GeneID:109320600	TNFAIP2	gbkey=mRNA;gene=TNFAIP2;model_evidence=Supporting evidence includes similarity to: 9 Proteins%2C and 100%25 coverage of the annotated genomic feature by RNAseq alignments%2C including 100 samples with support for all annotated introns;product=TNF alpha induced protein 2	1.4856	2.336e-226	3.4298e-224
GeneID:109324419	ASIC1	gbkey=mRNA;gene=ASIC1;model_evidence=Supporting evidence includes similarity to: 5 Proteins%2C and 100%25 coverage of the annotated genomic feature by RNAseq alignments%2C including 15 samples with support for all annotated introns;product=acid sensing ion channel subunit 1%2C transcript variant X3	1.4825	0.000802208	0.00327175
GeneID:109313670	LOC109313670	gbkey=mRNA;gene=LOC109313670;model_evidence=Supporting evidence includes similarity to: 1 Protein%2C and 100%25 coverage of the annotated genomic feature by RNAseq alignments%2C including 71 samples with support for all annotated introns;product=regulator of cell cycle RGCC-like	1.47921	1.81376e-05	0.000108201
GeneID:109313935	LOC109313935	gbkey=mRNA;gene=LOC109313935;model_evidence=Supporting evidence includes similarity to: 24 Proteins%2C and 100%25 coverage of the annotated genomic feature by RNAseq alignments%2C including 9 samples with support for all annotated introns;product=torsin-1A-like	1.47631	2.98295e-21	6.90672e-20
GeneID:109312431	ZNF365	gbkey=mRNA;gene=ZNF365;model_evidence=Supporting evidence includes similarity to: 11 Proteins%2C and 100%25 coverage of the annotated genomic feature by RNAseq alignments%2C including 42 samples with support for all annotated introns;product=zinc finger protein 365%2C transcript variant X1	1.47402	3.5563e-41	1.41346e-39
GeneID:109318086	BCO2	gbkey=mRNA;gene=BCO2;model_evidence=Supporting evidence includes similarity to: 2 Proteins%2C and 100%25 coverage of the annotated genomic feature by RNAseq alignments%2C including 63 samples with support for all annotated introns;product=beta-carotene oxygenase 2%2C transcript variant X1	1.47125	1.60643e-45	7.18577e-44
GeneID:109314447	CA6	gbkey=mRNA;gene=CA6;model_evidence=Supporting evidence includes similarity to: 8 Proteins%2C and 100%25 coverage of the annotated genomic feature by RNAseq alignments%2C including 7 samples with support for all annotated introns;product=carbonic anhydrase 6	1.46827	5.4416e-09	5.46349e-08
GeneID:109310002	SH3TC2	gbkey=mRNA;gene=SH3TC2;model_evidence=Supporting evidence includes similarity to: 9 Proteins%2C and 100%25 coverage of the annotated genomic feature by RNAseq alignments%2C including 22 samples with support for all annotated introns;product=SH3 domain and tetratricopeptide repeats 2%2C transcript variant X1	1.46826	0.00273426	0.00972736
GeneID:109310704	ZNF469	gbkey=mRNA;gene=ZNF469;model_evidence=Supporting evidence includes similarity to: 2 Proteins%2C and 99%25 coverage of the annotated genomic feature by RNAseq alignments%2C including 6 samples with support for all annotated introns;product=zinc finger protein 469	1.46517	5.05709e-64	3.07865e-62
GeneID:109311856	BORCS6	gbkey=mRNA;gene=BORCS6;model_evidence=Supporting evidence includes similarity to: 1 Protein%2C and 100%25 coverage of the annotated genomic feature by RNAseq alignments;product=BLOC-1 related complex subunit 6	1.45762	8.08626e-65	4.94689e-63
GeneID:109308633	LOC109308633	gbkey=mRNA;gene=LOC109308633;model_evidence=Supporting evidence includes similarity to: 2 Proteins;product=protein ZBED8-like	1.45489	0.00200048	0.00741271
GeneID:109310596	CEBPG	gbkey=mRNA;gene=CEBPG;model_evidence=Supporting evidence includes similarity to: 5 Proteins%2C and 100%25 coverage of the annotated genomic feature by RNAseq alignments;product=CCAAT/enhancer binding protein gamma	1.45387	1.5084e-160	1.82765e-158
GeneID:109314611	LOC109314611	gbkey=mRNA;gene=LOC109314611;model_evidence=Supporting evidence includes similarity to: 8 Proteins%2C and 100%25 coverage of the annotated genomic feature by RNAseq alignments%2C including 13 samples with support for all annotated introns;product=hexosaminidase D-like%2C transcript variant X3	1.45015	8.04059e-49	3.77243e-47
GeneID:109307962	ADAMTS6	gbkey=mRNA;gene=ADAMTS6;model_evidence=Supporting evidence includes similarity to: 5 Proteins%2C and 100%25 coverage of the annotated genomic feature by RNAseq alignments%2C including 5 samples with support for all annotated introns;product=ADAM metallopeptidase with thrombospondin type 1 motif 6	1.44996	2.8184e-50	1.36862e-48
GeneID:109316832	APOLD1	gbkey=mRNA;gene=APOLD1;model_evidence=Supporting evidence includes similarity to: 7 Proteins%2C and 100%25 coverage of the annotated genomic feature by RNAseq alignments%2C including 11 samples with support for all annotated introns;product=apolipoprotein L domain containing 1	1.44926	3.35404e-05	0.000189834
GeneID:109320165	HIVEP2	gbkey=mRNA;gene=HIVEP2;model_evidence=Supporting evidence includes similarity to: 10 Proteins%2C and 100%25 coverage of the annotated genomic feature by RNAseq alignments%2C including 5 samples with support for all annotated introns;product=human immunodeficiency virus type I enhancer binding protein 2%2C transcript variant X1	1.44659	4.23428e-63	2.50445e-61
GeneID:109314936	KCNJ2	gbkey=mRNA;gene=KCNJ2;model_evidence=Supporting evidence includes similarity to: 69 Proteins%2C and 100%25 coverage of the annotated genomic feature by RNAseq alignments;product=potassium voltage-gated channel subfamily J member 2	1.44303	1.16457e-10	1.39079e-09
GeneID:109317089	RAP1GAP2	gbkey=mRNA;gene=RAP1GAP2;model_evidence=Supporting evidence includes similarity to: 10 Proteins%2C and 100%25 coverage of the annotated genomic feature by RNAseq alignments%2C including 14 samples with support for all annotated introns;product=RAP1 GTPase activating protein 2%2C transcript variant X2	1.44276	4.51473e-08	3.98753e-07
GeneID:109323204	LOC109323204	gbkey=ncRNA;gene=LOC109323204;model_evidence=Supporting evidence includes similarity to: 100%25 coverage of the annotated genomic feature by RNAseq alignments%2C including 12 samples with support for all annotated introns;product=uncharacterized LOC109323204%2C transcript variant X2	1.44006	2.05722e-08	1.91313e-07
GeneID:109314720	LFNG	gbkey=mRNA;gene=LFNG;model_evidence=Supporting evidence includes similarity to: 14 Proteins%2C and 100%25 coverage of the annotated genomic feature by RNAseq alignments%2C including 124 samples with support for all annotated introns;product=LFNG O-fucosylpeptide 3-beta-N-acetylglucosaminyltransferase	1.43912	3.32668e-90	2.66134e-88
GeneID:109314511	TAS1R2	gbkey=mRNA;gene=TAS1R2;model_evidence=Supporting evidence includes similarity to: 16 Proteins%2C and 97%25 coverage of the annotated genomic feature by RNAseq alignments;product=taste 1 receptor member 2	1.43882	0.00107643	0.00426199
GeneID:109315908	RDH10	gbkey=mRNA;gene=RDH10;model_evidence=Supporting evidence includes similarity to: 9 Proteins%2C and 80%25 coverage of the annotated genomic feature by RNAseq alignments;product=retinol dehydrogenase 10	1.43408	2.47236e-258	4.16961e-256
GeneID:109319550	PELI1	gbkey=mRNA;gene=PELI1;model_evidence=Supporting evidence includes similarity to: 19 Proteins%2C and 100%25 coverage of the annotated genomic feature by RNAseq alignments%2C including 103 samples with support for all annotated introns;product=pellino E3 ubiquitin protein ligase 1	1.43203	5.80966e-128	5.99212e-126
GeneID:109322385	MSX1	gbkey=mRNA;gene=MSX1;model_evidence=Supporting evidence includes similarity to: 41 Proteins%2C and 100%25 coverage of the annotated genomic feature by RNAseq alignments%2C including 45 samples with support for all annotated introns;product=msh homeobox 1	1.43174	5.05989e-214	7.09522e-212
GeneID:109323097	SLC4A10	gbkey=mRNA;gene=SLC4A10;model_evidence=Supporting evidence includes similarity to: 37 Proteins%2C and 100%25 coverage of the annotated genomic feature by RNAseq alignments%2C including 3 samples with support for all annotated introns;product=solute carrier family 4 member 10%2C transcript variant X3	1.41708	6.19801e-05	0.000331552
GeneID:109316080	LOC109316080	gbkey=mRNA;gene=LOC109316080;model_evidence=Supporting evidence includes similarity to: 23 Proteins%2C and 100%25 coverage of the annotated genomic feature by RNAseq alignments;product=histone H1.11R-like	1.41562	3.16595e-42	1.29544e-40
GeneID:109314307	ECE1	gbkey=mRNA;gene=ECE1;model_evidence=Supporting evidence includes similarity to: 22 Proteins%2C and 100%25 coverage of the annotated genomic feature by RNAseq alignments%2C including 110 samples with support for all annotated introns;product=endothelin converting enzyme 1%2C transcript variant X1	1.41417	4.08964e-170	5.10387e-168
GeneID:109310114	TRPC7	gbkey=mRNA;gene=TRPC7;model_evidence=Supporting evidence includes similarity to: 20 Proteins%2C and 98%25 coverage of the annotated genomic feature by RNAseq alignments;product=transient receptor potential cation channel subfamily C member 7%2C transcript variant X2	1.40735	0.000302552	0.00136955
GeneID:109322050	RASL11B	gbkey=mRNA;gene=RASL11B;model_evidence=Supporting evidence includes similarity to: 10 Proteins%2C and 100%25 coverage of the annotated genomic feature by RNAseq alignments%2C including 82 samples with support for all annotated introns;product=RAS like family 11 member B	1.40325	2.95209e-43	1.23631e-41
GeneID:109320065	SLC22A3	gbkey=mRNA;gene=SLC22A3;model_evidence=Supporting evidence includes similarity to: 9 Proteins%2C and 100%25 coverage of the annotated genomic feature by RNAseq alignments%2C including 38 samples with support for all annotated introns;product=solute carrier family 22 member 3	1.40031	1.42287e-08	1.35864e-07
GeneID:109321730	BDKRB2	gbkey=mRNA;gene=BDKRB2;model_evidence=Supporting evidence includes similarity to: 7 Proteins%2C and 100%25 coverage of the annotated genomic feature by RNAseq alignments%2C including 44 samples with support for all annotated introns;product=bradykinin receptor B2	1.39616	4.31591e-100	3.82004e-98
GeneID:109312143	LOC109312143	gbkey=ncRNA;gene=LOC109312143;model_evidence=Supporting evidence includes similarity to: 100%25 coverage of the annotated genomic feature by RNAseq alignments%2C including 12 samples with support for all annotated introns;product=uncharacterized LOC109312143	1.39572	9.36488e-05	0.000481358
GeneID:109315601	LSMEM1	gbkey=mRNA;gene=LSMEM1;model_evidence=Supporting evidence includes similarity to: 2 Proteins%2C and 100%25 coverage of the annotated genomic feature by RNAseq alignments%2C including 4 samples with support for all annotated introns;product=leucine rich single-pass membrane protein 1	1.39455	8.88713e-19	1.83933e-17
GeneID:109321395	TMEM86A	gbkey=mRNA;gene=TMEM86A;model_evidence=Supporting evidence includes similarity to: 6 Proteins%2C and 100%25 coverage of the annotated genomic feature by RNAseq alignments%2C including 39 samples with support for all annotated introns;product=transmembrane protein 86A	1.3897	0.00175677	0.00660576
GeneID:109317634	LOC109317634	gbkey=mRNA;gene=LOC109317634;model_evidence=Supporting evidence includes similarity to: 40 Proteins%2C and 100%25 coverage of the annotated genomic feature by RNAseq alignments%2C including 6 samples with support for all annotated introns;product=E3 ubiquitin-protein ligase TRIM39-like	1.38367	4.78915e-07	3.68715e-06
GeneID:109316454	CECR1	gbkey=mRNA;gene=CECR1;model_evidence=Supporting evidence includes similarity to: 5 Proteins%2C and 100%25 coverage of the annotated genomic feature by RNAseq alignments%2C including 33 samples with support for all annotated introns;product=cat eye syndrome chromosome region%2C candidate 1%2C transcript variant X1	1.38232	0.000952436	0.00381586
GeneID:109310010	LOC109310010	gbkey=ncRNA;gene=LOC109310010;model_evidence=Supporting evidence includes similarity to: 100%25 coverage of the annotated genomic feature by RNAseq alignments%2C including 15 samples with support for all annotated introns;product=uncharacterized LOC109310010%2C transcript variant X1	1.37748	4.25516e-18	8.60687e-17
GeneID:109317347	MXD1	gbkey=mRNA;gene=MXD1;model_evidence=Supporting evidence includes similarity to: 2 Proteins%2C and 100%25 coverage of the annotated genomic feature by RNAseq alignments%2C including 9 samples with support for all annotated introns;product=MAX dimerization protein 1	1.37197	3.19556e-125	3.24233e-123
GeneID:109322780	CALCRL	gbkey=mRNA;gene=CALCRL;model_evidence=Supporting evidence includes similarity to: 7 Proteins%2C and 100%25 coverage of the annotated genomic feature by RNAseq alignments%2C including 54 samples with support for all annotated introns;product=calcitonin receptor like receptor	1.37068	4.85246e-118	4.7684e-116
GeneID:109320353	LOC109320353	gbkey=mRNA;gene=LOC109320353;model_evidence=Supporting evidence includes similarity to: 5 Proteins%2C and 100%25 coverage of the annotated genomic feature by RNAseq alignments%2C including 4 samples with support for all annotated introns;product=zinc finger protein 385C-like%2C transcript variant X3	1.36927	1.68075e-17	3.3137e-16
GeneID:109322480	LOC109322480	gbkey=mRNA;gene=LOC109322480;model_evidence=Supporting evidence includes similarity to: 3 Proteins%2C and 100%25 coverage of the annotated genomic feature by RNAseq alignments%2C including 130 samples with support for all annotated introns;product=lymphocyte antigen 6E-like	1.36787	0	0
GeneID:109305903	LOC109305903	gbkey=ncRNA;gene=LOC109305903;model_evidence=Supporting evidence includes similarity to: 100%25 coverage of the annotated genomic feature by RNAseq alignments%2C including 4 samples with support for all annotated introns;product=uncharacterized LOC109305903	1.36591	0.000165042	0.000803639
GeneID:109313797	LOC109313797	gbkey=mRNA;gene=LOC109313797;model_evidence=Supporting evidence includes similarity to: 17 Proteins%2C and 100%25 coverage of the annotated genomic feature by RNAseq alignments%2C including 30 samples with support for all annotated introns;product=ectonucleoside triphosphate diphosphohydrolase 8-like	1.3601	1.72592e-07	1.41057e-06
GeneID:109320366	STAT3	gbkey=mRNA;gene=STAT3;model_evidence=Supporting evidence includes similarity to: 12 Proteins%2C and 100%25 coverage of the annotated genomic feature by RNAseq alignments%2C including 89 samples with support for all annotated introns;product=signal transducer and activator of transcription 3%2C transcript variant X2	1.35946	0	0
GeneID:109315275	NRN1	gbkey=mRNA;gene=NRN1;model_evidence=Supporting evidence includes similarity to: 6 Proteins%2C and 100%25 coverage of the annotated genomic feature by RNAseq alignments%2C including 97 samples with support for all annotated introns;product=neuritin 1	1.35566	2.74236e-91	2.23691e-89
GeneID:109310277	IL12B	gbkey=mRNA;gene=IL12B;model_evidence=Supporting evidence includes similarity to: 4 Proteins%2C and 98%25 coverage of the annotated genomic feature by RNAseq alignments;product=interleukin 12B	1.35271	0.00988982	0.0291234
GeneID:109318668	CITED4	gbkey=misc_RNA;gene=CITED4;model_evidence=Supporting evidence includes similarity to: 3 Proteins%2C and 100%25 coverage of the annotated genomic feature by RNAseq alignments%2C including 34 samples with support for all annotated introns;product=Cbp/p300 interacting transactivator with Glu/Asp rich carboxy-terminal domain 4%2C transcript variant X2	1.34813	3.25082e-27	9.2205e-26
GeneID:109314673	RASD1	gbkey=mRNA;gene=RASD1;model_evidence=Supporting evidence includes similarity to: 12 Proteins%2C and 100%25 coverage of the annotated genomic feature by RNAseq alignments%2C including 122 samples with support for all annotated introns;product=ras related dexamethasone induced 1	1.34663	5.96646e-42	2.41758e-40
GeneID:109318403	NOL4	gbkey=mRNA;gene=NOL4;model_evidence=Supporting evidence includes similarity to: 4 Proteins%2C and 100%25 coverage of the annotated genomic feature by RNAseq alignments%2C including 18 samples with support for all annotated introns;product=nucleolar protein 4%2C transcript variant X2	1.33102	3.72922e-05	0.000209171
GeneID:109317725	RAB7B	gbkey=mRNA;gene=RAB7B;model_evidence=Supporting evidence includes similarity to: 11 Proteins%2C and 100%25 coverage of the annotated genomic feature by RNAseq alignments%2C including 66 samples with support for all annotated introns;product=RAB7B%2C member RAS oncogene family%2C transcript variant X2	1.32335	5.61639e-11	6.98829e-10
GeneID:109306422	SPRY2	gbkey=mRNA;gene=SPRY2;model_evidence=Supporting evidence includes similarity to: 10 Proteins%2C and 100%25 coverage of the annotated genomic feature by RNAseq alignments%2C including 125 samples with support for all annotated introns;product=sprouty RTK signaling antagonist 2%2C transcript variant X1	1.32094	4.61734e-90	3.67035e-88
GeneID:109310861	ZC3H12B	gbkey=mRNA;gene=ZC3H12B;model_evidence=Supporting evidence includes similarity to: 9 Proteins%2C and 100%25 coverage of the annotated genomic feature by RNAseq alignments%2C including 17 samples with support for all annotated introns;product=zinc finger CCCH-type containing 12B%2C transcript variant X3	1.31144	5.10828e-113	4.82965e-111
GeneID:109319692	SERTAD4	gbkey=mRNA;gene=SERTAD4;model_evidence=Supporting evidence includes similarity to: 4 Proteins%2C and 100%25 coverage of the annotated genomic feature by RNAseq alignments%2C including 29 samples with support for all annotated introns;product=SERTA domain containing 4	1.30831	2.61273e-71	1.70717e-69
GeneID:109305458	RS1	gbkey=mRNA;gene=RS1;model_evidence=Supporting evidence includes similarity to: 9 Proteins%2C and 96%25 coverage of the annotated genomic feature by RNAseq alignments;partial=true;product=retinoschisin 1;start_range=.,62726856	1.30519	0.00018865	0.000902743
GeneID:109316228	HEY1	gbkey=mRNA;gene=HEY1;model_evidence=Supporting evidence includes similarity to: 15 Proteins%2C and 100%25 coverage of the annotated genomic feature by RNAseq alignments%2C including 61 samples with support for all annotated introns;partial=true;product=hes related family bHLH transcription factor with YRPW motif 1	1.30511	7.04694e-40	2.73974e-38
GeneID:109321451	SCUBE2	gbkey=mRNA;gene=SCUBE2;model_evidence=Supporting evidence includes similarity to: 3 Proteins%2C and 100%25 coverage of the annotated genomic feature by RNAseq alignments%2C including 8 samples with support for all annotated introns;product=signal peptide%2C CUB domain and EGF like domain containing 2%2C transcript variant X3	1.29934	6.35054e-49	2.99074e-47
GeneID:109307699	PCSK1	gbkey=mRNA;gene=PCSK1;model_evidence=Supporting evidence includes similarity to: 33 Proteins%2C and 98%25 coverage of the annotated genomic feature by RNAseq alignments;product=proprotein convertase subtilisin/kexin type 1	1.29173	9.39441e-77	6.54985e-75
GeneID:109317803	LOC109317803	gbkey=mRNA;gene=LOC109317803;model_evidence=Supporting evidence includes similarity to: 100%25 coverage of the annotated genomic feature by RNAseq alignments%2C including 2 samples with support for all annotated introns;product=uncharacterized LOC109317803	1.29171	0.00595444	0.0188178
GeneID:109315175	PIK3R5	gbkey=mRNA;gene=PIK3R5;model_evidence=Supporting evidence includes similarity to: 1 Protein%2C and 100%25 coverage of the annotated genomic feature by RNAseq alignments%2C including 27 samples with support for all annotated introns;product=phosphoinositide-3-kinase regulatory subunit 5	1.28831	0.00800919	0.0242668
GeneID:109309527	ANTXR2	gbkey=mRNA;gene=ANTXR2;model_evidence=Supporting evidence includes similarity to: 11 Proteins%2C and 100%25 coverage of the annotated genomic feature by RNAseq alignments%2C including 97 samples with support for all annotated introns;product=anthrax toxin receptor 2%2C transcript variant X1	1.28762	8.48311e-96	7.20199e-94
GeneID:109320294	GSDMA	gbkey=mRNA;gene=GSDMA;model_evidence=Supporting evidence includes similarity to: 1 Protein%2C and 100%25 coverage of the annotated genomic feature by RNAseq alignments%2C including 14 samples with support for all annotated introns;product=gasdermin A	1.28543	7.79035e-18	1.56057e-16
GeneID:109318342	LOC109318342	gbkey=mRNA;gene=LOC109318342;model_evidence=Supporting evidence includes similarity to: 20 Proteins%2C and 100%25 coverage of the annotated genomic feature by RNAseq alignments%2C including 94 samples with support for all annotated introns;product=ras-related protein Rab-10-like	1.28249	1.24945e-11	1.65182e-10
GeneID:109323246	CD28	gbkey=mRNA;gene=CD28;model_evidence=Supporting evidence includes similarity to: 5 Proteins%2C and 100%25 coverage of the annotated genomic feature by RNAseq alignments%2C including 3 samples with support for all annotated introns;product=CD28 molecule	1.2761	0.000130962	0.000654547
GeneID:109306858	IL18BP	gbkey=mRNA;gene=IL18BP;model_evidence=Supporting evidence includes similarity to: 1 Protein%2C and 100%25 coverage of the annotated genomic feature by RNAseq alignments%2C including 1 sample with support for all annotated introns;product=interleukin 18 binding protein%2C transcript variant X1	1.27506	1.70342e-31	5.35482e-30
GeneID:109324437	LOC109324437	gbkey=mRNA;gene=LOC109324437;model_evidence=Supporting evidence includes similarity to: 14 Proteins%2C and 100%25 coverage of the annotated genomic feature by RNAseq alignments%2C including 83 samples with support for all annotated introns;product=methyltransferase-like protein 7A	1.26832	2.47066e-07	1.9778e-06
GeneID:109315932	PARP12	gbkey=mRNA;gene=PARP12;model_evidence=Supporting evidence includes similarity to: 5 Proteins%2C and 100%25 coverage of the annotated genomic feature by RNAseq alignments%2C including 63 samples with support for all annotated introns;partial=true;product=poly(ADP-ribose) polymerase family member 12	1.26213	3.01042e-201	4.0837e-199
GeneID:109322029	KIAA1211	gbkey=mRNA;gene=KIAA1211;model_evidence=Supporting evidence includes similarity to: 18 Proteins%2C and 100%25 coverage of the annotated genomic feature by RNAseq alignments%2C including 23 samples with support for all annotated introns;product=KIAA1211 ortholog%2C transcript variant X4	1.25987	0.000172405	0.000835627
GeneID:109306648	ATP8A2	gbkey=mRNA;gene=ATP8A2;model_evidence=Supporting evidence includes similarity to: 5 Proteins%2C and 100%25 coverage of the annotated genomic feature by RNAseq alignments%2C including 1 sample with support for all annotated introns;product=ATPase phospholipid transporting 8A2	1.25987	0.00174631	0.0065716
GeneID:109317645	LOC109317645	gbkey=mRNA;gene=LOC109317645;model_evidence=Supporting evidence includes similarity to: 9 Proteins%2C and 100%25 coverage of the annotated genomic feature by RNAseq alignments%2C including 93 samples with support for all annotated introns;product=butyrophilin subfamily 1 member A1-like	1.25915	1.1413e-13	1.78489e-12
GeneID:109316667	SLC16A8	gbkey=mRNA;gene=SLC16A8;model_evidence=Supporting evidence includes similarity to: 11 Proteins%2C and 97%25 coverage of the annotated genomic feature by RNAseq alignments;product=solute carrier family 16 member 8	1.25752	0.00194665	0.00724334
GeneID:109319841	CMTR1	gbkey=misc_RNA;gene=CMTR1;model_evidence=Supporting evidence includes similarity to: 8 Proteins%2C and 100%25 coverage of the annotated genomic feature by RNAseq alignments%2C including 4 samples with support for all annotated introns;product=cap methyltransferase 1%2C transcript variant X7	1.25247	4.99453e-242	7.50984e-240
GeneID:109322399	CYTL1	gbkey=mRNA;gene=CYTL1;model_evidence=Supporting evidence includes similarity to: 6 Proteins%2C and 100%25 coverage of the annotated genomic feature by RNAseq alignments%2C including 48 samples with support for all annotated introns;product=cytokine like 1	1.25193	0.000139708	0.000691337
GeneID:109317357	MTHFD2	gbkey=mRNA;gene=MTHFD2;model_evidence=Supporting evidence includes similarity to: 15 Proteins%2C and 100%25 coverage of the annotated genomic feature by RNAseq alignments%2C including 110 samples with support for all annotated introns;product=methylenetetrahydrofolate dehydrogenase (NADP+ dependent) 2%2C methenyltetrahydrofolate cyclohydrolase	1.25193	8.94766e-149	1.02447e-146
GeneID:109315431	IL10RA	gbkey=mRNA;gene=IL10RA;model_evidence=Supporting evidence includes similarity to: 7 Proteins%2C and 97%25 coverage of the annotated genomic feature by RNAseq alignments;product=interleukin 10 receptor subunit alpha	1.2475	3.41581e-12	4.74713e-11
GeneID:109323689	CUNH9orf64	gbkey=mRNA;gene=CUNH9orf64;model_evidence=Supporting evidence includes similarity to: 5 Proteins%2C and 100%25 coverage of the annotated genomic feature by RNAseq alignments%2C including 111 samples with support for all annotated introns;product=chromosome unknown C9orf64 homolog%2C transcript variant X1	1.2466	0.0045409	0.0149665
GeneID:109305969	SAT1	gbkey=mRNA;gene=SAT1;model_evidence=Supporting evidence includes similarity to: 8 Proteins%2C and 100%25 coverage of the annotated genomic feature by RNAseq alignments%2C including 127 samples with support for all annotated introns;product=spermidine/spermine N1-acetyltransferase 1	1.24474	3.4418e-100	3.06812e-98
GeneID:109309607	WWC2	gbkey=mRNA;gene=WWC2;model_evidence=Supporting evidence includes similarity to: 3 Proteins%2C and 99%25 coverage of the annotated genomic feature by RNAseq alignments;product=WW and C2 domain containing 2	1.24057	1.35218e-34	4.59814e-33
GeneID:109310501	PLCL2	gbkey=mRNA;gene=PLCL2;model_evidence=Supporting evidence includes similarity to: 10 Proteins%2C and 100%25 coverage of the annotated genomic feature by RNAseq alignments%2C including 17 samples with support for all annotated introns;product=phospholipase C like 2%2C transcript variant X3	1.24014	3.46673e-06	2.34497e-05
GeneID:109312887	BICDL1	gbkey=mRNA;gene=BICDL1;model_evidence=Supporting evidence includes similarity to: 1 Protein%2C and 100%25 coverage of the annotated genomic feature by RNAseq alignments%2C including 1 sample with support for all annotated introns;product=BICD family like cargo adaptor 1	1.23348	4.32264e-23	1.07893e-21
GeneID:109319892	LOC109319892	gbkey=mRNA;gene=LOC109319892;model_evidence=Supporting evidence includes similarity to: 2 Proteins%2C and 100%25 coverage of the annotated genomic feature by RNAseq alignments%2C including 8 samples with support for all annotated introns;product=sulfotransferase 6B1-like%2C transcript variant X1	1.23031	7.79712e-40	3.02199e-38
GeneID:109319750	DUSP10	gbkey=mRNA;gene=DUSP10;model_evidence=Supporting evidence includes similarity to: 9 Proteins%2C and 100%25 coverage of the annotated genomic feature by RNAseq alignments%2C including 71 samples with support for all annotated introns;product=dual specificity phosphatase 10	1.23009	5.95549e-13	8.7958e-12
GeneID:109316826	SMCO3	gbkey=mRNA;gene=SMCO3;model_evidence=Supporting evidence includes similarity to: 4 Proteins%2C and 100%25 coverage of the annotated genomic feature by RNAseq alignments%2C including 54 samples with support for all annotated introns;product=single-pass membrane protein with coiled-coil domains 3	1.22912	3.45636e-05	0.000194918
GeneID:109311993	NCOA7	gbkey=mRNA;gene=NCOA7;model_evidence=Supporting evidence includes similarity to: 14 Proteins%2C and 100%25 coverage of the annotated genomic feature by RNAseq alignments%2C including 82 samples with support for all annotated introns;product=nuclear receptor coactivator 7%2C transcript variant X1	1.2291	3.02176e-77	2.11863e-75
GeneID:109308370	TIPARP	gbkey=mRNA;gene=TIPARP;model_evidence=Supporting evidence includes similarity to: 9 Proteins%2C and 100%25 coverage of the annotated genomic feature by RNAseq alignments%2C including 90 samples with support for all annotated introns;product=TCDD inducible poly(ADP-ribose) polymerase	1.22897	1.20814e-185	1.58711e-183
GeneID:109308464	CCDC39	gbkey=mRNA;gene=CCDC39;model_evidence=Supporting evidence includes similarity to: 7 Proteins%2C and 100%25 coverage of the annotated genomic feature by RNAseq alignments%2C including 71 samples with support for all annotated introns;product=coiled-coil domain containing 39	1.22855	3.17735e-52	1.57981e-50
GeneID:109321661	HAS2	gbkey=mRNA;gene=HAS2;model_evidence=Supporting evidence includes similarity to: 22 Proteins%2C and 100%25 coverage of the annotated genomic feature by RNAseq alignments%2C including 65 samples with support for all annotated introns;product=hyaluronan synthase 2	1.22807	9.53669e-99	8.32293e-97
GeneID:109310629	LOC109310629	gbkey=mRNA;gene=LOC109310629;model_evidence=Supporting evidence includes similarity to: 100%25 coverage of the annotated genomic feature by RNAseq alignments%2C including 114 samples with support for all annotated introns;product=uncharacterized LOC109310629	1.2233	9.18455e-83	6.94686e-81
GeneID:109309520	LOC109309520	gbkey=ncRNA;gene=LOC109309520;model_evidence=Supporting evidence includes similarity to: 100%25 coverage of the annotated genomic feature by RNAseq alignments%2C including 15 samples with support for all annotated introns;product=uncharacterized LOC109309520	1.21831	0.0177442	0.0479636
GeneID:109324486	CCDC65	gbkey=mRNA;gene=CCDC65;model_evidence=Supporting evidence includes similarity to: 5 Proteins%2C and 100%25 coverage of the annotated genomic feature by RNAseq alignments%2C including 80 samples with support for all annotated introns;product=coiled-coil domain containing 65	1.21793	5.11809e-22	1.22364e-20
GeneID:109313354	NR4A3	gbkey=mRNA;gene=NR4A3;model_evidence=Supporting evidence includes similarity to: 20 Proteins%2C and 100%25 coverage of the annotated genomic feature by RNAseq alignments%2C including 19 samples with support for all annotated introns;product=nuclear receptor subfamily 4 group A member 3	1.21762	1.35941e-14	2.24114e-13
GeneID:109307065	RGS1	gbkey=mRNA;gene=RGS1;model_evidence=Supporting evidence includes similarity to: 25 Proteins%2C and 100%25 coverage of the annotated genomic feature by RNAseq alignments%2C including 40 samples with support for all annotated introns;product=regulator of G-protein signaling 1	1.21313	8.20158e-07	6.1035e-06
GeneID:109313154	OSER1	gbkey=mRNA;gene=OSER1;model_evidence=Supporting evidence includes similarity to: 9 Proteins%2C and 100%25 coverage of the annotated genomic feature by RNAseq alignments%2C including 104 samples with support for all annotated introns;product=oxidative stress responsive serine rich 1%2C transcript variant X1	1.21288	6.65769e-81	4.83069e-79
GeneID:109313852	TNFSF15	gbkey=mRNA;gene=TNFSF15;model_evidence=Supporting evidence includes similarity to: 4 Proteins%2C and 100%25 coverage of the annotated genomic feature by RNAseq alignments%2C including 17 samples with support for all annotated introns;product=tumor necrosis factor superfamily member 15	1.21194	3.33545e-06	2.26354e-05
GeneID:109305456	ARX	gbkey=mRNA;gene=ARX;model_evidence=Supporting evidence includes similarity to: 1 Protein%2C and 98%25 coverage of the annotated genomic feature by RNAseq alignments;product=aristaless related homeobox	1.21137	0.0037375	0.0127269
GeneID:109307233	LOC109307233	gbkey=mRNA;gene=LOC109307233;model_evidence=Supporting evidence includes similarity to: 100%25 coverage of the annotated genomic feature by RNAseq alignments%2C including 38 samples with support for all annotated introns;product=uncharacterized LOC109307233	1.20566	8.46983e-136	9.11237e-134
GeneID:109318764	LOC109318764	gbkey=mRNA;gene=LOC109318764;model_evidence=Supporting evidence includes similarity to: 4 Proteins%2C and 100%25 coverage of the annotated genomic feature by RNAseq alignments%2C including 81 samples with support for all annotated introns;product=1%2C25-dihydroxyvitamin D(3) 24-hydroxylase%2C mitochondrial	1.20303	4.78511e-05	0.000262267
GeneID:109309317	JADE1	gbkey=misc_RNA;gene=JADE1;model_evidence=Supporting evidence includes similarity to: 4 Proteins%2C and 100%25 coverage of the annotated genomic feature by RNAseq alignments%2C including 2 samples with support for all annotated introns;product=jade family PHD finger 1%2C transcript variant X5	1.20278	5.51835e-89	4.33138e-87
GeneID:109324193	CRTAC1	gbkey=mRNA;gene=CRTAC1;model_evidence=Supporting evidence includes similarity to: 8 Proteins%2C and 100%25 coverage of the annotated genomic feature by RNAseq alignments%2C including 17 samples with support for all annotated introns;product=cartilage acidic protein 1	1.20263	2.87605e-05	0.000164572
GeneID:109306529	CDADC1	gbkey=mRNA;gene=CDADC1;model_evidence=Supporting evidence includes similarity to: 12 Proteins%2C and 100%25 coverage of the annotated genomic feature by RNAseq alignments%2C including 47 samples with support for all annotated introns;product=cytidine and dCMP deaminase domain containing 1%2C transcript variant X1	1.2025	1.79671e-55	9.34288e-54
GeneID:109318453	TEKT2	gbkey=mRNA;gene=TEKT2;model_evidence=Supporting evidence includes similarity to: 9 Proteins%2C and 100%25 coverage of the annotated genomic feature by RNAseq alignments%2C including 50 samples with support for all annotated introns;product=tektin 2%2C transcript variant X1	1.19571	0.00170497	0.00644288
GeneID:109317575	IGFN1	gbkey=mRNA;gene=IGFN1;model_evidence=Supporting evidence includes similarity to: 3 Proteins%2C and 100%25 coverage of the annotated genomic feature by RNAseq alignments%2C including 38 samples with support for all annotated introns;product=immunoglobulin-like and fibronectin type III domain containing 1%2C transcript variant X1	1.19556	5.02592e-16	9.10355e-15
GeneID:109321777	AMN	gbkey=mRNA;gene=AMN;model_evidence=Supporting evidence includes similarity to: 2 Proteins%2C and 100%25 coverage of the annotated genomic feature by RNAseq alignments%2C including 78 samples with support for all annotated introns;product=amnion associated transmembrane protein	1.19069	0.000470709	0.00203198
GeneID:109317062	ASL	gbkey=mRNA;gene=ASL;model_evidence=Supporting evidence includes similarity to: 16 Proteins%2C and 100%25 coverage of the annotated genomic feature by RNAseq alignments%2C including 96 samples with support for all annotated introns;product=argininosuccinate lyase	1.18357	6.81378e-44	2.91219e-42
GeneID:109319132	TBX15	gbkey=mRNA;gene=TBX15;model_evidence=Supporting evidence includes similarity to: 10 Proteins%2C and 100%25 coverage of the annotated genomic feature by RNAseq alignments%2C including 7 samples with support for all annotated introns;product=T-box 15	1.18266	0.00304129	0.0106228
GeneID:109324170	SLF2	gbkey=mRNA;gene=SLF2;model_evidence=Supporting evidence includes similarity to: 1 Protein%2C and 100%25 coverage of the annotated genomic feature by RNAseq alignments;product=SMC5-SMC6 complex localization factor 2	1.18202	1.03998e-177	1.35198e-175
GeneID:109318233	LRRC6	gbkey=mRNA;gene=LRRC6;model_evidence=Supporting evidence includes similarity to: 1 Protein%2C and 95%25 coverage of the annotated genomic feature by RNAseq alignments;product=leucine rich repeat containing 6	1.17918	0.00328492	0.0113562
GeneID:109311818	FAM46A	gbkey=mRNA;gene=FAM46A;model_evidence=Supporting evidence includes similarity to: 16 Proteins%2C and 100%25 coverage of the annotated genomic feature by RNAseq alignments%2C including 33 samples with support for all annotated introns;product=family with sequence similarity 46 member A	1.17905	1.40656e-12	2.00845e-11
GeneID:109309192	MEGF11	gbkey=mRNA;gene=MEGF11;model_evidence=Supporting evidence includes similarity to: 3 Proteins%2C and 100%25 coverage of the annotated genomic feature by RNAseq alignments%2C including 1 sample with support for all annotated introns;product=multiple EGF like domains 11%2C transcript variant X2	1.17647	5.22857e-80	3.75015e-78
GeneID:109324562	SLC25A37	gbkey=mRNA;gene=SLC25A37;model_evidence=Supporting evidence includes similarity to: 14 Proteins%2C and 100%25 coverage of the annotated genomic feature by RNAseq alignments%2C including 57 samples with support for all annotated introns;product=solute carrier family 25 member 37%2C transcript variant X1	1.1761	6.83745e-111	6.36801e-109
GeneID:109305630	NFKBIZ	gbkey=mRNA;gene=NFKBIZ;model_evidence=Supporting evidence includes similarity to: 3 Proteins%2C and 100%25 coverage of the annotated genomic feature by RNAseq alignments%2C including 28 samples with support for all annotated introns;product=NFKB inhibitor zeta%2C transcript variant X2	1.17474	3.52185e-81	2.58545e-79
GeneID:109318169	LOC109318169	gbkey=mRNA;gene=LOC109318169;model_evidence=Supporting evidence includes similarity to: 11 Proteins%2C and 100%25 coverage of the annotated genomic feature by RNAseq alignments%2C including 132 samples with support for all annotated introns;product=dispanin subfamily A member 2b-like	1.17446	7.92874e-225	1.15059e-222
GeneID:109324251	DUSP5	gbkey=mRNA;gene=DUSP5;model_evidence=Supporting evidence includes similarity to: 6 Proteins%2C and 100%25 coverage of the annotated genomic feature by RNAseq alignments%2C including 114 samples with support for all annotated introns;product=dual specificity phosphatase 5%2C transcript variant X1	1.17379	2.2512e-140	2.46447e-138
GeneID:109311868	BACH2	gbkey=mRNA;gene=BACH2;model_evidence=Supporting evidence includes similarity to: 6 Proteins%2C and 100%25 coverage of the annotated genomic feature by RNAseq alignments%2C including 10 samples with support for all annotated introns;product=BTB domain and CNC homolog 2%2C transcript variant X2	1.17348	1.10698e-20	2.50274e-19
GeneID:109309424	CSGALNACT1	gbkey=misc_RNA;gene=CSGALNACT1;model_evidence=Supporting evidence includes similarity to: 2 Proteins%2C and 100%25 coverage of the annotated genomic feature by RNAseq alignments%2C including 10 samples with support for all annotated introns;product=chondroitin sulfate N-acetylgalactosaminyltransferase 1%2C transcript variant X6	1.17038	2.04882e-07	1.6625e-06
GeneID:109306973	F3	gbkey=mRNA;gene=F3;model_evidence=Supporting evidence includes similarity to: 4 Proteins%2C and 98%25 coverage of the annotated genomic feature by RNAseq alignments;product=coagulation factor III%2C tissue factor	1.16072	1.75923e-91	1.44442e-89
GeneID:109318829	COL9A3	gbkey=mRNA;gene=COL9A3;model_evidence=Supporting evidence includes similarity to: 2 Proteins%2C and 100%25 coverage of the annotated genomic feature by RNAseq alignments%2C including 5 samples with support for all annotated introns;product=collagen type IX alpha 3 chain	1.15742	2.73199e-08	2.50481e-07
GeneID:109322614	CUNH2orf66	gbkey=mRNA;gene=CUNH2orf66;model_evidence=Supporting evidence includes similarity to: 1 Protein%2C and 96%25 coverage of the annotated genomic feature by RNAseq alignments;product=chromosome unknown C2orf66 homolog	1.15637	0.00779327	0.023693
GeneID:109308602	LOC109308602	gbkey=ncRNA;gene=LOC109308602;model_evidence=Supporting evidence includes similarity to: 100%25 coverage of the annotated genomic feature by RNAseq alignments%2C including 5 samples with support for all annotated introns;product=uncharacterized LOC109308602%2C transcript variant X2	1.15623	0.00775789	0.0236143
GeneID:109313100	IGFBP3	gbkey=mRNA;gene=IGFBP3;model_evidence=Supporting evidence includes similarity to: 5 Proteins%2C and 100%25 coverage of the annotated genomic feature by RNAseq alignments%2C including 114 samples with support for all annotated introns;product=insulin like growth factor binding protein 3	1.15456	2.8918e-40	1.13134e-38
GeneID:109324153	KNDC1	gbkey=misc_RNA;gene=KNDC1;model_evidence=Supporting evidence includes similarity to: 1 Protein%2C and 100%25 coverage of the annotated genomic feature by RNAseq alignments%2C including 5 samples with support for all annotated introns;product=kinase non-catalytic C-lobe domain containing 1%2C transcript variant X2	1.1528	2.68561e-08	2.46625e-07
GeneID:109306596	STARD13	gbkey=mRNA;gene=STARD13;model_evidence=Supporting evidence includes similarity to: 12 Proteins%2C and 100%25 coverage of the annotated genomic feature by RNAseq alignments%2C including 14 samples with support for all annotated introns;product=StAR related lipid transfer domain containing 13%2C transcript variant X1	1.15018	1.84672e-21	4.28525e-20
GeneID:109320264	ARL5C	gbkey=mRNA;gene=ARL5C;model_evidence=Supporting evidence includes similarity to: 19 Proteins%2C and 100%25 coverage of the annotated genomic feature by RNAseq alignments%2C including 115 samples with support for all annotated introns;product=ADP ribosylation factor like GTPase 5C	1.1478	1.73419e-34	5.88117e-33
GeneID:109319965	NID1	gbkey=mRNA;gene=NID1;model_evidence=Supporting evidence includes similarity to: 9 Proteins%2C and 100%25 coverage of the annotated genomic feature by RNAseq alignments%2C including 110 samples with support for all annotated introns;product=nidogen 1	1.14019	0.00463808	0.0152244
GeneID:109313078	FOXS1	gbkey=mRNA;gene=FOXS1;model_evidence=Supporting evidence includes similarity to: 18 Proteins%2C and 100%25 coverage of the annotated genomic feature by RNAseq alignments;product=forkhead box S1	1.13976	3.00221e-30	9.20578e-29
GeneID:109309972	GABRA1	gbkey=mRNA;gene=GABRA1;model_evidence=Supporting evidence includes similarity to: 16 Proteins%2C and 100%25 coverage of the annotated genomic feature by RNAseq alignments%2C including 2 samples with support for all annotated introns;product=gamma-aminobutyric acid type A receptor alpha1 subunit%2C transcript variant X1	1.136	9.82096e-60	5.47168e-58
GeneID:109317578	PKP1	gbkey=mRNA;gene=PKP1;model_evidence=Supporting evidence includes similarity to: 4 Proteins%2C and 100%25 coverage of the annotated genomic feature by RNAseq alignments%2C including 24 samples with support for all annotated introns;product=plakophilin 1%2C transcript variant X2	1.12982	0.00244491	0.00882628
GeneID:109310028	MSX2	gbkey=mRNA;gene=MSX2;model_evidence=Supporting evidence includes similarity to: 19 Proteins%2C and 100%25 coverage of the annotated genomic feature by RNAseq alignments%2C including 98 samples with support for all annotated introns;product=msh homeobox 2	1.12205	2.55466e-65	1.57055e-63
GeneID:109324568	LOC109324568	gbkey=mRNA;gene=LOC109324568;model_evidence=Supporting evidence includes similarity to: 4 Proteins%2C and 100%25 coverage of the annotated genomic feature by RNAseq alignments%2C including 2 samples with support for all annotated introns;product=tumor necrosis factor receptor superfamily member 10B-like	1.11667	1.1021e-215	1.58095e-213
GeneID:109316401	BCAT1	gbkey=mRNA;gene=BCAT1;model_evidence=Supporting evidence includes similarity to: 8 Proteins%2C and 100%25 coverage of the annotated genomic feature by RNAseq alignments%2C including 29 samples with support for all annotated introns;product=branched chain amino acid transaminase 1	1.11526	1.04308e-30	3.22218e-29
GeneID:109313881	EPB41L4B	gbkey=mRNA;gene=EPB41L4B;model_evidence=Supporting evidence includes similarity to: 3 Proteins%2C and 100%25 coverage of the annotated genomic feature by RNAseq alignments%2C including 2 samples with support for all annotated introns;product=erythrocyte membrane protein band 4.1 like 4B%2C transcript variant X3	1.11438	2.89122e-14	4.67996e-13
GeneID:109319371	C1R	gbkey=mRNA;gene=C1R;model_evidence=Supporting evidence includes similarity to: 55 Proteins%2C and 100%25 coverage of the annotated genomic feature by RNAseq alignments%2C including 10 samples with support for all annotated introns;product=complement C1r	1.11131	8.04304e-116	7.72132e-114
GeneID:109322739	ZEB2	gbkey=mRNA;gene=ZEB2;model_evidence=Supporting evidence includes similarity to: 23 Proteins%2C and 100%25 coverage of the annotated genomic feature by RNAseq alignments%2C including 4 samples with support for all annotated introns;product=zinc finger E-box binding homeobox 2%2C transcript variant X2	1.10714	4.59247e-117	4.44295e-115
GeneID:109324566	LOC109324566	gbkey=mRNA;gene=LOC109324566;model_evidence=Supporting evidence includes similarity to: 22 Proteins%2C and 100%25 coverage of the annotated genomic feature by RNAseq alignments;product=D(1) dopamine receptor-like	1.10327	8.35842e-05	0.000433734
GeneID:109311406	TIMP4	gbkey=mRNA;gene=TIMP4;model_evidence=Supporting evidence includes similarity to: 8 Proteins%2C and 100%25 coverage of the annotated genomic feature by RNAseq alignments%2C including 87 samples with support for all annotated introns;product=TIMP metallopeptidase inhibitor 4	1.10227	2.21038e-06	1.54714e-05
GeneID:109313623	LOC109313623	gbkey=mRNA;gene=LOC109313623;model_evidence=Supporting evidence includes similarity to: 9 Proteins%2C and 100%25 coverage of the annotated genomic feature by RNAseq alignments%2C including 15 samples with support for all annotated introns;product=heat shock transcription factor%2C Y-linked-like	1.09895	0.00671905	0.0208864
GeneID:109314418	LOC109314418	gbkey=mRNA;gene=LOC109314418;model_evidence=Supporting evidence includes similarity to: 2 Proteins%2C and 100%25 coverage of the annotated genomic feature by RNAseq alignments%2C including 2 samples with support for all annotated introns;product=lysophosphatidic acid receptor 6-like	1.09888	0.00658608	0.0205383
GeneID:109316546	TBXAS1	gbkey=mRNA;gene=TBXAS1;model_evidence=Supporting evidence includes similarity to: 25 Proteins%2C and 100%25 coverage of the annotated genomic feature by RNAseq alignments%2C including 11 samples with support for all annotated introns;product=thromboxane A synthase 1%2C transcript variant X3	1.09582	1.91125e-05	0.000113529
GeneID:109317756	LOC109317756	gbkey=mRNA;gene=LOC109317756;model_evidence=Supporting evidence includes similarity to: 1 Protein%2C and 100%25 coverage of the annotated genomic feature by RNAseq alignments%2C including 4 samples with support for all annotated introns;product=RRP12-like protein%2C transcript variant X2	1.0909	2.09773e-17	4.10984e-16
GeneID:109320857	LRRC74A	gbkey=mRNA;gene=LRRC74A;model_evidence=Supporting evidence includes similarity to: 4 Proteins%2C and 83%25 coverage of the annotated genomic feature by RNAseq alignments;product=leucine rich repeat containing 74A	1.09069	0.00050241	0.0021556
GeneID:109313064	TCF15	gbkey=mRNA;gene=TCF15;model_evidence=Supporting evidence includes similarity to: 15 Proteins%2C and 100%25 coverage of the annotated genomic feature by RNAseq alignments%2C including 48 samples with support for all annotated introns;product=transcription factor 15 (basic helix-loop-helix)	1.09009	0.000570904	0.00241276
GeneID:109306980	LOC109306980	gbkey=mRNA;gene=LOC109306980;model_evidence=Supporting evidence includes similarity to: 4 Proteins%2C and 89%25 coverage of the annotated genomic feature by RNAseq alignments;product=vitellogenin-2-like	1.08677	0.00232086	0.00844443
GeneID:109322915	RBM43	gbkey=mRNA;gene=RBM43;model_evidence=Supporting evidence includes similarity to: 2 Proteins%2C and 100%25 coverage of the annotated genomic feature by RNAseq alignments%2C including 35 samples with support for all annotated introns;product=RNA binding motif protein 43	1.08538	4.50194e-91	3.64833e-89
GeneID:109322066	TMEM71	gbkey=mRNA;gene=TMEM71;model_evidence=Supporting evidence includes similarity to: 1 Protein%2C and 100%25 coverage of the annotated genomic feature by RNAseq alignments%2C including 1 sample with support for all annotated introns;product=transmembrane protein 71	1.07594	1.31055e-15	2.31666e-14
GeneID:109319088	LOC109319088	gbkey=mRNA;gene=LOC109319088;model_evidence=Supporting evidence includes similarity to: 1 Protein%2C and 85%25 coverage of the annotated genomic feature by RNAseq alignments;product=maestro heat-like repeat-containing protein family member 1	1.07506	3.92602e-11	4.95416e-10
GeneID:109314464	DNAH5	gbkey=mRNA;gene=DNAH5;model_evidence=Supporting evidence includes similarity to: 4 Proteins%2C and 100%25 coverage of the annotated genomic feature by RNAseq alignments%2C including 2 samples with support for all annotated introns;product=dynein axonemal heavy chain 5%2C transcript variant X2	1.07331	2.54412e-05	0.000146916
GeneID:109320550	LOC109320550	gbkey=mRNA;gene=LOC109320550;model_evidence=Supporting evidence includes similarity to: 88%25 coverage of the annotated genomic feature by RNAseq alignments;product=uncharacterized LOC109320550	1.0724	1.64915e-07	1.35226e-06
GeneID:109323987	FGFR2	gbkey=mRNA;gene=FGFR2;model_evidence=Supporting evidence includes similarity to: 16 Proteins%2C and 100%25 coverage of the annotated genomic feature by RNAseq alignments%2C including 100 samples with support for all annotated introns;product=fibroblast growth factor receptor 2%2C transcript variant X4	1.06996	2.69445e-31	8.42776e-30
GeneID:109323067	ACKR3	gbkey=mRNA;gene=ACKR3;model_evidence=Supporting evidence includes similarity to: 6 Proteins%2C and 100%25 coverage of the annotated genomic feature by RNAseq alignments%2C including 101 samples with support for all annotated introns;product=atypical chemokine receptor 3%2C transcript variant X1	1.06868	4.62658e-31	1.43989e-29
GeneID:109306145	PLCXD1	gbkey=mRNA;gene=PLCXD1;model_evidence=Supporting evidence includes similarity to: 4 Proteins%2C and 100%25 coverage of the annotated genomic feature by RNAseq alignments%2C including 38 samples with support for all annotated introns;product=phosphatidylinositol specific phospholipase C X domain containing 1%2C transcript variant X1	1.0655	1.10108e-62	6.42125e-61
GeneID:109320843	LOC109320843	gbkey=ncRNA;gene=LOC109320843;model_evidence=Supporting evidence includes similarity to: 100%25 coverage of the annotated genomic feature by RNAseq alignments%2C including 6 samples with support for all annotated introns;product=uncharacterized LOC109320843	1.06502	4.75886e-08	4.19129e-07
GeneID:109321318	LOC109321318	gbkey=mRNA;gene=LOC109321318;model_evidence=Supporting evidence includes similarity to: 1 Protein%2C and 100%25 coverage of the annotated genomic feature by RNAseq alignments%2C including 4 samples with support for all annotated introns;product=pleckstrin homology domain-containing family A member 7-like%2C transcript variant X5	1.06398	5.90012e-62	3.42482e-60
GeneID:109321368	CD82	gbkey=mRNA;gene=CD82;model_evidence=Supporting evidence includes similarity to: 3 Proteins%2C and 100%25 coverage of the annotated genomic feature by RNAseq alignments%2C including 109 samples with support for all annotated introns;product=CD82 molecule%2C transcript variant X1	1.06266	4.43507e-100	3.89786e-98
GeneID:109314495	FAM213B	gbkey=CDS;gene=FAM213B;product=LOW QUALITY PROTEIN: prostamide/prostaglandin F synthase	1.06259	3.14908e-13	4.75793e-12
GeneID:109323706	GADD45G	gbkey=mRNA;gene=GADD45G;model_evidence=Supporting evidence includes similarity to: 17 Proteins%2C and 100%25 coverage of the annotated genomic feature by RNAseq alignments%2C including 108 samples with support for all annotated introns;product=growth arrest and DNA damage inducible gamma	1.06102	3.24167e-12	4.52023e-11
GeneID:109307683	CCNO	gbkey=mRNA;gene=CCNO;model_evidence=Supporting evidence includes similarity to: 3 Proteins%2C and 100%25 coverage of the annotated genomic feature by RNAseq alignments%2C including 64 samples with support for all annotated introns;partial=true;product=cyclin O	1.06048	5.26398e-05	0.000285752
GeneID:109314885	SOCS3	gbkey=mRNA;gene=SOCS3;model_evidence=Supporting evidence includes similarity to: 21 Proteins%2C and 100%25 coverage of the annotated genomic feature by RNAseq alignments;product=suppressor of cytokine signaling 3	1.06047	4.40793e-42	1.79774e-40
GeneID:109324282	PLAU	gbkey=mRNA;gene=PLAU;model_evidence=Supporting evidence includes similarity to: 6 Proteins%2C and 100%25 coverage of the annotated genomic feature by RNAseq alignments%2C including 70 samples with support for all annotated introns;product=plasminogen activator%2C urokinase	1.05978	3.47824e-61	1.99122e-59
GeneID:109309973	GABRB2	gbkey=mRNA;gene=GABRB2;model_evidence=Supporting evidence includes similarity to: 17 Proteins%2C and 100%25 coverage of the annotated genomic feature by RNAseq alignments%2C including 5 samples with support for all annotated introns;product=gamma-aminobutyric acid type A receptor beta2 subunit%2C transcript variant X1	1.05634	2.07176e-12	2.91166e-11
GeneID:109313535	MCRIP2	gbkey=mRNA;gene=MCRIP2;model_evidence=Supporting evidence includes similarity to: 2 Proteins%2C and 100%25 coverage of the annotated genomic feature by RNAseq alignments%2C including 124 samples with support for all annotated introns;partial=true;product=MAPK regulated corepressor interacting protein 2	1.05569	2.96411e-09	3.06988e-08
GeneID:109314384	TMEM51	gbkey=mRNA;gene=TMEM51;model_evidence=Supporting evidence includes similarity to: 2 Proteins%2C and 100%25 coverage of the annotated genomic feature by RNAseq alignments%2C including 2 samples with support for all annotated introns;product=transmembrane protein 51%2C transcript variant X1	1.04781	7.98822e-25	2.11214e-23
GeneID:109312721	LOC109312721	gbkey=mRNA;gene=LOC109312721;model_evidence=Supporting evidence includes similarity to: 2 Proteins%2C and 100%25 coverage of the annotated genomic feature by RNAseq alignments%2C including 92 samples with support for all annotated introns;product=filamin-interacting protein FAM101A-like	1.04561	0.00027411	0.0012563
GeneID:109311122	TMCC1	gbkey=mRNA;gene=TMCC1;model_evidence=Supporting evidence includes similarity to: 6 Proteins%2C and 100%25 coverage of the annotated genomic feature by RNAseq alignments%2C including 33 samples with support for all annotated introns;product=transmembrane and coiled-coil domain family 1%2C transcript variant X2	1.04459	2.65644e-39	1.01074e-37
GeneID:109319961	EDARADD	gbkey=mRNA;gene=EDARADD;model_evidence=Supporting evidence includes similarity to: 4 Proteins%2C and 100%25 coverage of the annotated genomic feature by RNAseq alignments%2C including 72 samples with support for all annotated introns;product=EDAR associated death domain	1.04224	1.7951e-44	7.75186e-43
GeneID:109310617	CDH16	gbkey=misc_RNA;gene=CDH16;model_evidence=Supporting evidence includes similarity to: 1 Protein%2C and 100%25 coverage of the annotated genomic feature by RNAseq alignments%2C including 26 samples with support for all annotated introns;product=cadherin 16%2C transcript variant X6	1.03984	1.92922e-08	1.79945e-07
GeneID:109307098	LOC109307098	gbkey=ncRNA;gene=LOC109307098;model_evidence=Supporting evidence includes similarity to: 100%25 coverage of the annotated genomic feature by RNAseq alignments%2C including 66 samples with support for all annotated introns;product=uncharacterized LOC109307098	1.03899	4.43767e-50	2.13831e-48
GeneID:109320097	CNKSR3	gbkey=mRNA;gene=CNKSR3;model_evidence=Supporting evidence includes similarity to: 7 Proteins%2C and 100%25 coverage of the annotated genomic feature by RNAseq alignments%2C including 96 samples with support for all annotated introns;product=CNKSR family member 3	1.03853	1.56639e-47	7.21348e-46
GeneID:109323559	TDRD7	gbkey=mRNA;gene=TDRD7;model_evidence=Supporting evidence includes similarity to: 3 Proteins%2C and 100%25 coverage of the annotated genomic feature by RNAseq alignments%2C including 34 samples with support for all annotated introns;product=tudor domain containing 7%2C transcript variant X2	1.03564	3.33299e-35	1.15544e-33
GeneID:109309289	PCDH10	gbkey=mRNA;gene=PCDH10;model_evidence=Supporting evidence includes similarity to: 24 Proteins%2C and 99%25 coverage of the annotated genomic feature by RNAseq alignments;product=protocadherin 10	1.03469	1.07021e-63	6.45229e-62
GeneID:109316017	IL15RA	gbkey=mRNA;gene=IL15RA;model_evidence=Supporting evidence includes similarity to: 87%25 coverage of the annotated genomic feature by RNAseq alignments;product=interleukin 15 receptor subunit alpha	1.03391	1.29515e-13	2.0154e-12
GeneID:109324296	FAS	gbkey=mRNA;gene=FAS;model_evidence=Supporting evidence includes similarity to: 7 Proteins%2C and 100%25 coverage of the annotated genomic feature by RNAseq alignments%2C including 62 samples with support for all annotated introns;product=Fas cell surface death receptor	1.03139	5.01736e-79	3.55776e-77
GeneID:109317034	LOC109317034	gbkey=ncRNA;gene=LOC109317034;model_evidence=Supporting evidence includes similarity to: 100%25 coverage of the annotated genomic feature by RNAseq alignments%2C including 19 samples with support for all annotated introns;product=uncharacterized LOC109317034	1.02873	0.000916319	0.00368773
GeneID:109314223	PRDM16	gbkey=mRNA;gene=PRDM16;model_evidence=Supporting evidence includes similarity to: 2 Proteins%2C and 100%25 coverage of the annotated genomic feature by RNAseq alignments%2C including 11 samples with support for all annotated introns;product=PR/SET domain 16%2C transcript variant X3	1.02551	4.89207e-15	8.352e-14
GeneID:109311199	LOC109311199	gbkey=mRNA;gene=LOC109311199;model_evidence=Supporting evidence includes similarity to: 2 Proteins%2C and 100%25 coverage of the annotated genomic feature by RNAseq alignments%2C including 58 samples with support for all annotated introns;product=collagen alpha-6(VI) chain-like	1.01937	8.13946e-05	0.000423951
GeneID:109318047	ARHGEF12	gbkey=mRNA;gene=ARHGEF12;model_evidence=Supporting evidence includes similarity to: 3 Proteins%2C and 100%25 coverage of the annotated genomic feature by RNAseq alignments%2C including 71 samples with support for all annotated introns;product=Rho guanine nucleotide exchange factor 12%2C transcript variant X2	1.01648	2.7265e-131	2.83557e-129
GeneID:109307161	GJD4	gbkey=mRNA;gene=GJD4;model_evidence=Supporting evidence includes similarity to: 1 Protein%2C and 99%25 coverage of the annotated genomic feature by RNAseq alignments;product=gap junction protein delta 4	1.01526	0.00834616	0.0251838
GeneID:109318033	LOC109318033	gbkey=mRNA;gene=LOC109318033;model_evidence=Supporting evidence includes similarity to: 100%25 coverage of the annotated genomic feature by RNAseq alignments;product=uncharacterized LOC109318033	1.01445	3.23729e-10	3.69299e-09
GeneID:109321801	EGR4	gbkey=mRNA;gene=EGR4;model_evidence=Supporting evidence includes similarity to: 3 Proteins%2C and 98%25 coverage of the annotated genomic feature by RNAseq alignments;partial=true;product=early growth response 4	1.01216	5.81067e-11	7.20917e-10
GeneID:109316013	BEND7	gbkey=mRNA;gene=BEND7;model_evidence=Supporting evidence includes similarity to: 4 Proteins%2C and 98%25 coverage of the annotated genomic feature by RNAseq alignments;product=BEN domain containing 7	1.00894	1.9677e-17	3.86115e-16
GeneID:109319964	GPR137B	gbkey=mRNA;gene=GPR137B;model_evidence=Supporting evidence includes similarity to: 12 Proteins%2C and 100%25 coverage of the annotated genomic feature by RNAseq alignments%2C including 116 samples with support for all annotated introns;product=G protein-coupled receptor 137B	1.00803	1.06279e-45	4.80564e-44
GeneID:109314289	SLC2A1	gbkey=mRNA;gene=SLC2A1;model_evidence=Supporting evidence includes similarity to: 36 Proteins%2C and 100%25 coverage of the annotated genomic feature by RNAseq alignments%2C including 104 samples with support for all annotated introns;product=solute carrier family 2 member 1	1.00684	2.07061e-79	1.47664e-77
GeneID:109313188	MAFB	gbkey=mRNA;gene=MAFB;model_evidence=Supporting evidence includes similarity to: 14 Proteins%2C and 100%25 coverage of the annotated genomic feature by RNAseq alignments;product=MAF bZIP transcription factor B	0.999921	7.1232e-63	4.1736e-61
GeneID:109321589	ADM	gbkey=mRNA;gene=ADM;model_evidence=Supporting evidence includes similarity to: 2 Proteins%2C and 100%25 coverage of the annotated genomic feature by RNAseq alignments%2C including 4 samples with support for all annotated introns;product=adrenomedullin%2C transcript variant X2	0.999579	2.03677e-81	1.50408e-79
GeneID:109307964	LOC109307964	gbkey=ncRNA;gene=LOC109307964;model_evidence=Supporting evidence includes similarity to: 100%25 coverage of the annotated genomic feature by RNAseq alignments%2C including 74 samples with support for all annotated introns;product=uncharacterized LOC109307964	0.997631	0.000210754	0.000997047
GeneID:109313181	SYS1	gbkey=mRNA;gene=SYS1;model_evidence=Supporting evidence includes similarity to: 7 Proteins%2C and 100%25 coverage of the annotated genomic feature by RNAseq alignments%2C including 55 samples with support for all annotated introns;product=SYS1%2C golgi trafficking protein	0.994026	7.50665e-35	2.56666e-33
GeneID:109322156	KHDRBS3	gbkey=mRNA;gene=KHDRBS3;model_evidence=Supporting evidence includes similarity to: 7 Proteins%2C and 97%25 coverage of the annotated genomic feature by RNAseq alignments;product=KH RNA binding domain containing%2C signal transduction associated 3	0.991147	1.41412e-07	1.16721e-06
GeneID:109320887	DACT1	gbkey=mRNA;gene=DACT1;model_evidence=Supporting evidence includes similarity to: 5 Proteins%2C and 93%25 coverage of the annotated genomic feature by RNAseq alignments;product=dishevelled binding antagonist of beta catenin 1	0.989594	4.06096e-14	6.52262e-13
GeneID:109318747	PARD6B	gbkey=mRNA;gene=PARD6B;model_evidence=Supporting evidence includes similarity to: 10 Proteins%2C and 100%25 coverage of the annotated genomic feature by RNAseq alignments%2C including 62 samples with support for all annotated introns;product=par-6 family cell polarity regulator beta	0.98748	2.38169e-24	6.14122e-23
GeneID:109322546	MAFA	gbkey=mRNA;gene=MAFA;model_evidence=Supporting evidence includes similarity to: 16 Proteins%2C and 100%25 coverage of the annotated genomic feature by RNAseq alignments;product=MAF bZIP transcription factor A	0.986272	2.06161e-05	0.000121765
GeneID:109310425	PARD6A	gbkey=mRNA;gene=PARD6A;model_evidence=Supporting evidence includes similarity to: 20 Proteins%2C and 100%25 coverage of the annotated genomic feature by RNAseq alignments%2C including 79 samples with support for all annotated introns;product=par-6 family cell polarity regulator alpha	0.983302	0.0149342	0.0415098
GeneID:109311774	ADGRB3	gbkey=mRNA;gene=ADGRB3;model_evidence=Supporting evidence includes similarity to: 7 Proteins%2C and 100%25 coverage of the annotated genomic feature by RNAseq alignments%2C including 17 samples with support for all annotated introns;product=adhesion G protein-coupled receptor B3%2C transcript variant X1	0.97763	8.76135e-11	1.06467e-09
GeneID:109310160	CSF1R	gbkey=mRNA;gene=CSF1R;model_evidence=Supporting evidence includes similarity to: 7 Proteins%2C and 100%25 coverage of the annotated genomic feature by RNAseq alignments%2C including 28 samples with support for all annotated introns;product=colony stimulating factor 1 receptor%2C transcript variant X3	0.975811	3.18365e-12	4.44926e-11
GeneID:109316011	PCLO	gbkey=mRNA;gene=PCLO;model_evidence=Supporting evidence includes similarity to: 2 Proteins%2C and 99%25 coverage of the annotated genomic feature by RNAseq alignments;product=piccolo presynaptic cytomatrix protein	0.974809	9.20366e-08	7.76617e-07
GeneID:109316817	TMEM140	gbkey=mRNA;gene=TMEM140;model_evidence=Supporting evidence includes similarity to: 2 Proteins%2C and 100%25 coverage of the annotated genomic feature by RNAseq alignments%2C including 54 samples with support for all annotated introns;product=transmembrane protein 140%2C transcript variant X3	0.972894	6.85171e-09	6.75429e-08
GeneID:109323663	GCNT1	gbkey=mRNA;gene=GCNT1;model_evidence=Supporting evidence includes similarity to: 3 Proteins%2C and 100%25 coverage of the annotated genomic feature by RNAseq alignments;product=glucosaminyl (N-acetyl) transferase 1%2C core 2	0.972325	1.11175e-11	1.4776e-10
GeneID:109306010	RAI2	gbkey=mRNA;gene=RAI2;model_evidence=Supporting evidence includes similarity to: 8 Proteins%2C and 100%25 coverage of the annotated genomic feature by RNAseq alignments%2C including 45 samples with support for all annotated introns;product=retinoic acid induced 2	0.970533	1.03481e-10	1.24536e-09
GeneID:109311369	PPARG	gbkey=mRNA;gene=PPARG;model_evidence=Supporting evidence includes similarity to: 78 Proteins%2C and 100%25 coverage of the annotated genomic feature by RNAseq alignments%2C including 92 samples with support for all annotated introns;product=peroxisome proliferator activated receptor gamma	0.968268	1.15654e-25	3.09733e-24
GeneID:109324037	CCSER2	gbkey=mRNA;gene=CCSER2;model_evidence=Supporting evidence includes similarity to: 2 Proteins%2C and 100%25 coverage of the annotated genomic feature by RNAseq alignments%2C including 19 samples with support for all annotated introns;product=coiled-coil serine rich protein 2%2C transcript variant X2	0.96819	4.2783e-97	3.68229e-95
GeneID:109315219	LOC109315219	gbkey=mRNA;gene=LOC109315219;model_evidence=Supporting evidence includes similarity to: 1 Protein%2C and 78%25 coverage of the annotated genomic feature by RNAseq alignments;product=unconventional myosin-XV-like	0.964789	0.00666063	0.0207257
GeneID:109317891	IRF6	gbkey=mRNA;gene=IRF6;model_evidence=Supporting evidence includes similarity to: 19 Proteins%2C and 100%25 coverage of the annotated genomic feature by RNAseq alignments%2C including 89 samples with support for all annotated introns;product=interferon regulatory factor 6	0.96151	1.39258e-10	1.65361e-09
GeneID:109315952	LOC109315952	gbkey=mRNA;gene=LOC109315952;model_evidence=Supporting evidence includes similarity to: 257 Proteins%2C and 73%25 coverage of the annotated genomic feature by RNAseq alignments;product=uncharacterized LOC109315952	0.96116	1.08403e-60	6.14942e-59
GeneID:109306324	TNFSF13B	gbkey=mRNA;gene=TNFSF13B;model_evidence=Supporting evidence includes similarity to: 12 Proteins%2C and 100%25 coverage of the annotated genomic feature by RNAseq alignments%2C including 3 samples with support for all annotated introns;product=tumor necrosis factor superfamily member 13b%2C transcript variant X2	0.957426	8.352e-42	3.3408e-40
GeneID:109322182	FGFR3	gbkey=mRNA;gene=FGFR3;model_evidence=Supporting evidence includes similarity to: 29 Proteins%2C and 100%25 coverage of the annotated genomic feature by RNAseq alignments%2C including 34 samples with support for all annotated introns;product=fibroblast growth factor receptor 3%2C transcript variant X3	0.952495	8.98117e-16	1.60351e-14
GeneID:109309866	GALNT10	gbkey=mRNA;gene=GALNT10;model_evidence=Supporting evidence includes similarity to: 12 Proteins%2C and 94%25 coverage of the annotated genomic feature by RNAseq alignments;product=polypeptide N-acetylgalactosaminyltransferase 10	0.950783	9.81202e-62	5.66917e-60
GeneID:109313992	DBH	gbkey=mRNA;gene=DBH;model_evidence=Supporting evidence includes similarity to: 14 Proteins%2C and 100%25 coverage of the annotated genomic feature by RNAseq alignments%2C including 77 samples with support for all annotated introns;product=dopamine beta-hydroxylase	0.944391	8.12503e-05	0.000423384
GeneID:109314471	CASZ1	gbkey=mRNA;gene=CASZ1;model_evidence=Supporting evidence includes similarity to: 2 Proteins%2C and 100%25 coverage of the annotated genomic feature by RNAseq alignments%2C including 7 samples with support for all annotated introns;product=castor zinc finger 1%2C transcript variant X3	0.942948	1.16027e-13	1.81003e-12
GeneID:109312830	LOC109312830	gbkey=mRNA;gene=LOC109312830;model_evidence=Supporting evidence includes similarity to: 6 Proteins%2C and 100%25 coverage of the annotated genomic feature by RNAseq alignments%2C including 103 samples with support for all annotated introns;product=coiled-coil domain-containing protein 74A-like%2C transcript variant X1	0.941359	0.00072048	0.00298228
GeneID:109324131	STK32C	gbkey=mRNA;gene=STK32C;model_evidence=Supporting evidence includes similarity to: 14 Proteins%2C and 100%25 coverage of the annotated genomic feature by RNAseq alignments%2C including 61 samples with support for all annotated introns;product=serine/threonine kinase 32C%2C transcript variant X1	0.93795	2.32877e-38	8.64972e-37
GeneID:109320555	TP53INP1	gbkey=mRNA;gene=TP53INP1;model_evidence=Supporting evidence includes similarity to: 8 Proteins%2C and 100%25 coverage of the annotated genomic feature by RNAseq alignments%2C including 46 samples with support for all annotated introns;product=tumor protein p53 inducible nuclear protein 1%2C transcript variant X1	0.936698	2.41195e-50	1.17583e-48
GeneID:109322911	GYPC	gbkey=mRNA;gene=GYPC;model_evidence=Supporting evidence includes similarity to: 1 Protein%2C and 100%25 coverage of the annotated genomic feature by RNAseq alignments%2C including 4 samples with support for all annotated introns;product=glycophorin C (Gerbich blood group)	0.936571	4.14961e-12	5.71602e-11
GeneID:109312359	PDE4C	gbkey=mRNA;gene=PDE4C;model_evidence=Supporting evidence includes similarity to: 40 Proteins%2C and 98%25 coverage of the annotated genomic feature by RNAseq alignments;product=phosphodiesterase 4C	0.934166	0.001534	0.00586351
GeneID:109313152	JPH2	gbkey=mRNA;gene=JPH2;model_evidence=Supporting evidence includes similarity to: 10 Proteins%2C and 100%25 coverage of the annotated genomic feature by RNAseq alignments%2C including 43 samples with support for all annotated introns;product=junctophilin 2%2C transcript variant X1	0.928723	5.73483e-16	1.03726e-14
GeneID:109314778	SYT17	gbkey=mRNA;gene=SYT17;model_evidence=Supporting evidence includes similarity to: 4 Proteins%2C and 95%25 coverage of the annotated genomic feature by RNAseq alignments;product=synaptotagmin 17	0.92814	0.00795459	0.0241244
GeneID:109317342	LRRTM4	gbkey=mRNA;gene=LRRTM4;model_evidence=Supporting evidence includes similarity to: 16 Proteins%2C and 100%25 coverage of the annotated genomic feature by RNAseq alignments%2C including 30 samples with support for all annotated introns;product=leucine rich repeat transmembrane neuronal 4%2C transcript variant X1	0.926307	0.00815831	0.0246706
GeneID:109322215	ARAP2	gbkey=mRNA;gene=ARAP2;model_evidence=Supporting evidence includes similarity to: 8 Proteins%2C and 100%25 coverage of the annotated genomic feature by RNAseq alignments%2C including 5 samples with support for all annotated introns;product=ArfGAP with RhoGAP domain%2C ankyrin repeat and PH domain 2%2C transcript variant X1	0.926236	1.89033e-20	4.24305e-19
GeneID:109321780	LOC109321780	gbkey=mRNA;gene=LOC109321780;model_evidence=Supporting evidence includes similarity to: 2 Proteins%2C and 100%25 coverage of the annotated genomic feature by RNAseq alignments%2C including 102 samples with support for all annotated introns;product=protein LBH	0.9249	5.99367e-05	0.000321172
GeneID:109316878	DUSP6	gbkey=mRNA;gene=DUSP6;model_evidence=Supporting evidence includes similarity to: 19 Proteins%2C and 100%25 coverage of the annotated genomic feature by RNAseq alignments%2C including 80 samples with support for all annotated introns;product=dual specificity phosphatase 6	0.924789	1.70048e-113	1.62e-111
GeneID:109315541	RASSF3	gbkey=mRNA;gene=RASSF3;model_evidence=Supporting evidence includes similarity to: 9 Proteins%2C and 100%25 coverage of the annotated genomic feature by RNAseq alignments%2C including 73 samples with support for all annotated introns;product=Ras association domain family member 3%2C transcript variant X1	0.924641	6.57317e-15	1.10856e-13
GeneID:109310450	MTSS1L	gbkey=mRNA;gene=MTSS1L;model_evidence=Supporting evidence includes similarity to: 2 Proteins%2C and 100%25 coverage of the annotated genomic feature by RNAseq alignments%2C including 21 samples with support for all annotated introns;product=MTSS1L%2C I-BAR domain containing%2C transcript variant X4	0.922884	7.03145e-58	3.81533e-56
GeneID:109321209	KCNQ1	gbkey=mRNA;gene=KCNQ1;model_evidence=Supporting evidence includes similarity to: 15 Proteins%2C and 100%25 coverage of the annotated genomic feature by RNAseq alignments%2C including 43 samples with support for all annotated introns;product=potassium voltage-gated channel subfamily Q member 1%2C transcript variant X4	0.922044	1.52848e-31	4.81704e-30
GeneID:109309682	SFRP2	gbkey=mRNA;gene=SFRP2;model_evidence=Supporting evidence includes similarity to: 6 Proteins%2C and 100%25 coverage of the annotated genomic feature by RNAseq alignments%2C including 117 samples with support for all annotated introns;product=secreted frizzled related protein 2	0.912125	1.09238e-131	1.14562e-129
GeneID:109318872	TNFRSF6B	gbkey=mRNA;gene=TNFRSF6B;model_evidence=Supporting evidence includes similarity to: 4 Proteins%2C and 100%25 coverage of the annotated genomic feature by RNAseq alignments%2C including 20 samples with support for all annotated introns;product=TNF receptor superfamily member 6b%2C transcript variant X2	0.909274	0.0019852	0.00736703
GeneID:109323647	CORO2A	gbkey=mRNA;gene=CORO2A;model_evidence=Supporting evidence includes similarity to: 23 Proteins%2C and 100%25 coverage of the annotated genomic feature by RNAseq alignments%2C including 27 samples with support for all annotated introns;product=coronin 2A%2C transcript variant X1	0.907375	0.00287851	0.0101537
GeneID:109312106	CSMD1	gbkey=mRNA;gene=CSMD1;model_evidence=Supporting evidence includes similarity to: 7 Proteins%2C and 99%25 coverage of the annotated genomic feature by RNAseq alignments;product=CUB and Sushi multiple domains 1	0.906135	0.00631257	0.0198241
GeneID:109311850	LOC109311850	gbkey=ncRNA;gene=LOC109311850;model_evidence=Supporting evidence includes similarity to: 100%25 coverage of the annotated genomic feature by RNAseq alignments%2C including 86 samples with support for all annotated introns;product=uncharacterized LOC109311850%2C transcript variant X1	0.90604	0.000307701	0.00138883
GeneID:109322841	CDK5R1	gbkey=mRNA;gene=CDK5R1;model_evidence=Supporting evidence includes similarity to: 15 Proteins%2C and 100%25 coverage of the annotated genomic feature by RNAseq alignments;product=cyclin dependent kinase 5 regulatory subunit 1	0.902958	1.36171e-08	1.30523e-07
GeneID:109319848	NFKBIE	gbkey=mRNA;gene=NFKBIE;model_evidence=Supporting evidence includes similarity to: 9 Proteins%2C and 100%25 coverage of the annotated genomic feature by RNAseq alignments%2C including 116 samples with support for all annotated introns;product=NFKB inhibitor epsilon	0.899973	1.02378e-35	3.58897e-34
GeneID:109317538	CSF1	gbkey=misc_RNA;gene=CSF1;model_evidence=Supporting evidence includes similarity to: 3 Proteins%2C and 100%25 coverage of the annotated genomic feature by RNAseq alignments%2C including 14 samples with support for all annotated introns;product=colony stimulating factor 1%2C transcript variant X1	0.899141	1.38035e-63	8.28209e-62
GeneID:109313602	IL1RAPL2	gbkey=mRNA;gene=IL1RAPL2;model_evidence=Supporting evidence includes similarity to: 8 Proteins%2C and 100%25 coverage of the annotated genomic feature by RNAseq alignments%2C including 2 samples with support for all annotated introns;product=interleukin 1 receptor accessory protein like 2	0.894562	7.90662e-05	0.00041321
GeneID:109318606	SESN2	gbkey=mRNA;gene=SESN2;model_evidence=Supporting evidence includes similarity to: 8 Proteins%2C and 100%25 coverage of the annotated genomic feature by RNAseq alignments%2C including 43 samples with support for all annotated introns;product=sestrin 2%2C transcript variant X2	0.894001	1.971e-66	1.21773e-64
GeneID:109324868	LOC109324868	gbkey=mRNA;gene=LOC109324868;model_evidence=Supporting evidence includes similarity to: 1 Protein%2C and 100%25 coverage of the annotated genomic feature by RNAseq alignments%2C including 10 samples with support for all annotated introns;product=paired mesoderm homeobox protein 2-like%2C transcript variant X1	0.893054	7.31892e-05	0.000385076
GeneID:109317898	LOC109317898	gbkey=ncRNA;gene=LOC109317898;model_evidence=Supporting evidence includes similarity to: 100%25 coverage of the annotated genomic feature by RNAseq alignments%2C including 71 samples with support for all annotated introns;product=uncharacterized LOC109317898	0.892529	6.22404e-08	5.39043e-07
GeneID:109316282	NTF3	gbkey=mRNA;gene=NTF3;model_evidence=Supporting evidence includes similarity to: 11 Proteins%2C and 100%25 coverage of the annotated genomic feature by RNAseq alignments%2C including 48 samples with support for all annotated introns;product=neurotrophin 3%2C transcript variant X1	0.892495	0.000358627	0.0015922
GeneID:109316039	LOC109316039	gbkey=mRNA;gene=LOC109316039;model_evidence=Supporting evidence includes similarity to: 4 Proteins%2C and 100%25 coverage of the annotated genomic feature by RNAseq alignments%2C including 2 samples with support for all annotated introns;product=C-type lectin domain family 2 member L-like	0.89057	5.68871e-27	1.6026e-25
GeneID:109314179	KLHL21	gbkey=mRNA;gene=KLHL21;model_evidence=Supporting evidence includes similarity to: 8 Proteins%2C and 100%25 coverage of the annotated genomic feature by RNAseq alignments%2C including 107 samples with support for all annotated introns;product=kelch like family member 21	0.889586	4.6819e-109	4.32816e-107
GeneID:109322072	MXD4	gbkey=mRNA;gene=MXD4;model_evidence=Supporting evidence includes similarity to: 7 Proteins%2C and 100%25 coverage of the annotated genomic feature by RNAseq alignments%2C including 105 samples with support for all annotated introns;product=MAX dimerization protein 4%2C transcript variant X1	0.883002	3.35627e-35	1.16028e-33
GeneID:109321059	DPF3	gbkey=misc_RNA;gene=DPF3;model_evidence=Supporting evidence includes similarity to: 3 Proteins%2C and 100%25 coverage of the annotated genomic feature by RNAseq alignments%2C including 16 samples with support for all annotated introns;product=double PHD fingers 3%2C transcript variant X3	0.882202	0.000423184	0.00184533
GeneID:109312730	AMPH	gbkey=mRNA;gene=AMPH;model_evidence=Supporting evidence includes similarity to: 20 Proteins%2C and 98%25 coverage of the annotated genomic feature by RNAseq alignments;product=amphiphysin	0.88042	0.00683577	0.0211881
GeneID:109310492	ESRP2	gbkey=mRNA;gene=ESRP2;model_evidence=Supporting evidence includes similarity to: 6 Proteins%2C and 100%25 coverage of the annotated genomic feature by RNAseq alignments%2C including 15 samples with support for all annotated introns;product=epithelial splicing regulatory protein 2%2C transcript variant X2	0.878005	7.03387e-05	0.000371488
GeneID:109321635	FOXA1	gbkey=mRNA;gene=FOXA1;model_evidence=Supporting evidence includes similarity to: 21 Proteins%2C and 100%25 coverage of the annotated genomic feature by RNAseq alignments%2C including 22 samples with support for all annotated introns;product=forkhead box A1	0.875539	0.0097107	0.0286636
GeneID:109308579	LOC109308579	gbkey=mRNA;gene=LOC109308579;model_evidence=Supporting evidence includes similarity to: 8 Proteins%2C and 100%25 coverage of the annotated genomic feature by RNAseq alignments%2C including 40 samples with support for all annotated introns;product=phospholipid scramblase 1-like	0.875533	4.34483e-63	2.55771e-61
GeneID:109321143	SYNJ2BP	gbkey=mRNA;gene=SYNJ2BP;model_evidence=Supporting evidence includes similarity to: 13 Proteins%2C and 100%25 coverage of the annotated genomic feature by RNAseq alignments%2C including 103 samples with support for all annotated introns;product=synaptojanin 2 binding protein	0.874863	1.08374e-45	4.88269e-44
GeneID:109324382	STAT6	gbkey=mRNA;gene=STAT6;model_evidence=Supporting evidence includes similarity to: 7 Proteins%2C and 100%25 coverage of the annotated genomic feature by RNAseq alignments%2C including 7 samples with support for all annotated introns;product=signal transducer and activator of transcription 6%2C transcript variant X2	0.87441	7.71461e-132	8.15918e-130
GeneID:109305621	LOC109305621	gbkey=ncRNA;gene=LOC109305621;model_evidence=Supporting evidence includes similarity to: 100%25 coverage of the annotated genomic feature by RNAseq alignments%2C including 13 samples with support for all annotated introns;product=uncharacterized LOC109305621	0.873117	5.88668e-05	0.000316118
GeneID:109306322	IRS2	gbkey=mRNA;gene=IRS2;model_evidence=Supporting evidence includes similarity to: 11 Proteins%2C and 100%25 coverage of the annotated genomic feature by RNAseq alignments%2C including 68 samples with support for all annotated introns;product=insulin receptor substrate 2%2C transcript variant X2	0.872185	6.97659e-09	6.87197e-08
GeneID:109315071	NQO2	gbkey=mRNA;gene=NQO2;model_evidence=Supporting evidence includes similarity to: 10 Proteins%2C and 100%25 coverage of the annotated genomic feature by RNAseq alignments%2C including 14 samples with support for all annotated introns;product=NAD(P)H quinone dehydrogenase 2%2C transcript variant X2	0.87171	1.8578e-14	3.03474e-13
GeneID:109324790	ADAM15	gbkey=mRNA;gene=ADAM15;model_evidence=Supporting evidence includes similarity to: 161 Proteins%2C and 100%25 coverage of the annotated genomic feature by RNAseq alignments%2C including 5 samples with support for all annotated introns;product=ADAM metallopeptidase domain 15	0.870947	0.000157742	0.000771255
GeneID:109321582	BDNF	gbkey=mRNA;gene=BDNF;model_evidence=Supporting evidence includes similarity to: 65 Proteins%2C and 100%25 coverage of the annotated genomic feature by RNAseq alignments%2C including 41 samples with support for all annotated introns;product=brain derived neurotrophic factor%2C transcript variant X1	0.8708	0.00375148	0.0127571
GeneID:109315529	NEDD9	gbkey=mRNA;gene=NEDD9;model_evidence=Supporting evidence includes similarity to: 4 Proteins%2C and 100%25 coverage of the annotated genomic feature by RNAseq alignments%2C including 90 samples with support for all annotated introns;product=neural precursor cell expressed%2C developmentally down-regulated 9%2C transcript variant X2	0.867296	1.52041e-44	6.58844e-43
GeneID:109308093	CACNB2	gbkey=mRNA;gene=CACNB2;model_evidence=Supporting evidence includes similarity to: 21 Proteins%2C and 100%25 coverage of the annotated genomic feature by RNAseq alignments%2C including 22 samples with support for all annotated introns;product=calcium voltage-gated channel auxiliary subunit beta 2%2C transcript variant X2	0.866555	3.92662e-06	2.63605e-05
GeneID:109307023	IL12RB2	gbkey=mRNA;gene=IL12RB2;model_evidence=Supporting evidence includes similarity to: 6 Proteins%2C and 99%25 coverage of the annotated genomic feature by RNAseq alignments;product=interleukin 12 receptor subunit beta 2	0.863543	6.49707e-10	7.20102e-09
GeneID:109313285	LOC109313285	gbkey=mRNA;gene=LOC109313285;model_evidence=Supporting evidence includes similarity to: 2 Proteins%2C and 98%25 coverage of the annotated genomic feature by RNAseq alignments;product=interferon regulatory factor 4-like	0.863377	5.69027e-32	1.81623e-30
GeneID:109309998	GRPEL2	gbkey=mRNA;gene=GRPEL2;model_evidence=Supporting evidence includes similarity to: 9 Proteins%2C and 100%25 coverage of the annotated genomic feature by RNAseq alignments%2C including 92 samples with support for all annotated introns;product=GrpE like 2%2C mitochondrial%2C transcript variant X1	0.860516	9.45585e-50	4.52142e-48
GeneID:109319198	LOC109319198	gbkey=ncRNA;gene=LOC109319198;model_evidence=Supporting evidence includes similarity to: 100%25 coverage of the annotated genomic feature by RNAseq alignments%2C including 17 samples with support for all annotated introns;product=uncharacterized LOC109319198%2C transcript variant X1	0.856335	0.0185816	0.0497208
GeneID:109322991	LOC109322991	gbkey=mRNA;gene=LOC109322991;model_evidence=Supporting evidence includes similarity to: 21 Proteins%2C and 100%25 coverage of the annotated genomic feature by RNAseq alignments%2C including 106 samples with support for all annotated introns;product=histamine N-methyltransferase-like%2C transcript variant X1	0.855778	3.56124e-13	5.36767e-12
GeneID:109314235	TNFRSF14	gbkey=mRNA;gene=TNFRSF14;model_evidence=Supporting evidence includes similarity to: 100%25 coverage of the annotated genomic feature by RNAseq alignments;product=TNF receptor superfamily member 14	0.855773	9.62371e-29	2.81934e-27
GeneID:109322831	CHN1	gbkey=mRNA;gene=CHN1;model_evidence=Supporting evidence includes similarity to: 17 Proteins%2C and 100%25 coverage of the annotated genomic feature by RNAseq alignments%2C including 84 samples with support for all annotated introns;product=chimerin 1%2C transcript variant X1	0.855631	7.96009e-70	5.12072e-68
GeneID:109320045	RPS6KA2	gbkey=mRNA;gene=RPS6KA2;model_evidence=Supporting evidence includes similarity to: 19 Proteins%2C and 100%25 coverage of the annotated genomic feature by RNAseq alignments%2C including 33 samples with support for all annotated introns;product=ribosomal protein S6 kinase A2%2C transcript variant X2	0.853389	0.00833991	0.025171
GeneID:109315446	TMTC2	gbkey=mRNA;gene=TMTC2;model_evidence=Supporting evidence includes similarity to: 10 Proteins%2C and 100%25 coverage of the annotated genomic feature by RNAseq alignments%2C including 72 samples with support for all annotated introns;product=transmembrane and tetratricopeptide repeat containing 2%2C transcript variant X1	0.848643	2.46944e-41	9.84621e-40
GeneID:109319574	REL	gbkey=mRNA;gene=REL;model_evidence=Supporting evidence includes similarity to: 15 Proteins%2C and 100%25 coverage of the annotated genomic feature by RNAseq alignments%2C including 28 samples with support for all annotated introns;product=REL proto-oncogene%2C NF-kB subunit	0.846257	4.98837e-24	1.28096e-22
GeneID:109315046	FADS6	gbkey=mRNA;gene=FADS6;model_evidence=Supporting evidence includes similarity to: 4 Proteins%2C and 100%25 coverage of the annotated genomic feature by RNAseq alignments%2C including 10 samples with support for all annotated introns;product=fatty acid desaturase 6%2C transcript variant X2	0.845205	0.0058542	0.018548
GeneID:109317349	ADD2	gbkey=mRNA;gene=ADD2;model_evidence=Supporting evidence includes similarity to: 29 Proteins%2C and 100%25 coverage of the annotated genomic feature by RNAseq alignments%2C including 14 samples with support for all annotated introns;product=adducin 2%2C transcript variant X1	0.842913	5.14982e-09	5.19142e-08
GeneID:109321542	LRRC4C	gbkey=mRNA;gene=LRRC4C;model_evidence=Supporting evidence includes similarity to: 18 Proteins%2C and 100%25 coverage of the annotated genomic feature by RNAseq alignments%2C including 25 samples with support for all annotated introns;product=leucine rich repeat containing 4C%2C transcript variant X3	0.839368	0.0164099	0.0449211
GeneID:109321246	LOC109321246	gbkey=ncRNA;gene=LOC109321246;model_evidence=Supporting evidence includes similarity to: 100%25 coverage of the annotated genomic feature by RNAseq alignments%2C including 74 samples with support for all annotated introns;product=uncharacterized LOC109321246	0.83934	2.52037e-11	3.23616e-10
GeneID:109310464	LDHD	gbkey=mRNA;gene=LDHD;model_evidence=Supporting evidence includes similarity to: 4 Proteins%2C and 100%25 coverage of the annotated genomic feature by RNAseq alignments%2C including 80 samples with support for all annotated introns;product=lactate dehydrogenase D%2C transcript variant X1	0.838909	4.52969e-09	4.60721e-08
GeneID:109315066	DUSP22	gbkey=mRNA;gene=DUSP22;model_evidence=Supporting evidence includes similarity to: 5 Proteins%2C and 100%25 coverage of the annotated genomic feature by RNAseq alignments%2C including 97 samples with support for all annotated introns;product=dual specificity phosphatase 22	0.830551	8.39993e-29	2.48415e-27
GeneID:109323526	JAK2	gbkey=mRNA;gene=JAK2;model_evidence=Supporting evidence includes similarity to: 34 Proteins%2C and 100%25 coverage of the annotated genomic feature by RNAseq alignments%2C including 1 sample with support for all annotated introns;product=Janus kinase 2	0.82995	8.62104e-53	4.40945e-51
GeneID:109324916	MKNK2	gbkey=mRNA;gene=MKNK2;model_evidence=Supporting evidence includes similarity to: 13 Proteins%2C and 100%25 coverage of the annotated genomic feature by RNAseq alignments%2C including 89 samples with support for all annotated introns;product=MAP kinase interacting serine/threonine kinase 2	0.829909	5.53194e-27	1.56196e-25
GeneID:109318348	RNF19B	gbkey=mRNA;gene=RNF19B;model_evidence=Supporting evidence includes similarity to: 9 Proteins%2C and 99%25 coverage of the annotated genomic feature by RNAseq alignments%2C including 107 samples with support for all annotated introns;partial=true;product=ring finger protein 19B	0.829524	2.60982e-94	2.20071e-92
GeneID:109319775	EPHX1	gbkey=mRNA;gene=EPHX1;model_evidence=Supporting evidence includes similarity to: 7 Proteins%2C and 100%25 coverage of the annotated genomic feature by RNAseq alignments%2C including 108 samples with support for all annotated introns;product=epoxide hydrolase 1	0.829125	1.41967e-11	1.865e-10
GeneID:109312522	PCDH15	gbkey=mRNA;gene=PCDH15;model_evidence=Supporting evidence includes similarity to: 4 Proteins%2C and 100%25 coverage of the annotated genomic feature by RNAseq alignments%2C including 1 sample with support for all annotated introns;product=protocadherin related 15%2C transcript variant X2	0.829108	1.58328e-06	1.13169e-05
GeneID:109311144	LOC109311144	gbkey=mRNA;gene=LOC109311144;model_evidence=Supporting evidence includes similarity to: 100%25 coverage of the annotated genomic feature by RNAseq alignments%2C including 38 samples with support for all annotated introns;product=protein SSUH2 homolog	0.828881	3.21016e-12	4.48129e-11
GeneID:109323272	KLF4	gbkey=mRNA;gene=KLF4;model_evidence=Supporting evidence includes similarity to: 14 Proteins%2C and 94%25 coverage of the annotated genomic feature by RNAseq alignments;product=Kruppel like factor 4	0.828594	2.01442e-23	5.05834e-22
GeneID:109324438	LOC109324438	gbkey=mRNA;gene=LOC109324438;model_evidence=Supporting evidence includes similarity to: 14 Proteins%2C and 100%25 coverage of the annotated genomic feature by RNAseq alignments%2C including 125 samples with support for all annotated introns;product=methyltransferase-like protein 7A	0.827906	1.92316e-32	6.18584e-31
GeneID:109320617	ASPG	gbkey=mRNA;gene=ASPG;model_evidence=Supporting evidence includes similarity to: 2 Proteins%2C and 100%25 coverage of the annotated genomic feature by RNAseq alignments%2C including 20 samples with support for all annotated introns;product=asparaginase	0.826765	3.16338e-22	7.66581e-21
GeneID:109318546	EDN2	gbkey=mRNA;gene=EDN2;model_evidence=Supporting evidence includes similarity to: 5 Proteins%2C and 62%25 coverage of the annotated genomic feature by RNAseq alignments;product=endothelin 2	0.826024	0.00593369	0.0187617
GeneID:109323397	LOC109323397	gbkey=mRNA;gene=LOC109323397;model_evidence=Supporting evidence includes similarity to: 6 Proteins%2C and 100%25 coverage of the annotated genomic feature by RNAseq alignments%2C including 13 samples with support for all annotated introns;product=A-kinase anchor protein 2-like%2C transcript variant X1	0.82594	1.97504e-63	1.17374e-61
GeneID:109315749	CCDC146	gbkey=mRNA;gene=CCDC146;model_evidence=Supporting evidence includes similarity to: 1 Protein%2C and 100%25 coverage of the annotated genomic feature by RNAseq alignments%2C including 13 samples with support for all annotated introns;product=coiled-coil domain containing 146	0.825436	0.0088473	0.0264719
GeneID:109310532	ADCY7	gbkey=mRNA;gene=ADCY7;model_evidence=Supporting evidence includes similarity to: 12 Proteins%2C and 100%25 coverage of the annotated genomic feature by RNAseq alignments%2C including 1 sample with support for all annotated introns;product=adenylate cyclase 7%2C transcript variant X2	0.822319	1.44506e-06	1.03646e-05
GeneID:109310056	SPRY4	gbkey=mRNA;gene=SPRY4;model_evidence=Supporting evidence includes similarity to: 6 Proteins%2C and 100%25 coverage of the annotated genomic feature by RNAseq alignments%2C including 87 samples with support for all annotated introns;product=sprouty RTK signaling antagonist 4%2C transcript variant X1	0.822286	1.03546e-12	1.49914e-11
GeneID:109321503	DLL4	gbkey=misc_RNA;gene=DLL4;model_evidence=Supporting evidence includes similarity to: 14 Proteins%2C and 100%25 coverage of the annotated genomic feature by RNAseq alignments%2C including 7 samples with support for all annotated introns;product=delta like canonical Notch ligand 4%2C transcript variant X2	0.821502	1.22388e-12	1.75967e-11
GeneID:109314497	MIIP	gbkey=mRNA;gene=MIIP;model_evidence=Supporting evidence includes similarity to: 100%25 coverage of the annotated genomic feature by RNAseq alignments%2C including 10 samples with support for all annotated introns;product=migration and invasion inhibitory protein	0.820989	2.63747e-34	8.84827e-33
GeneID:109323858	NFKB2	gbkey=mRNA;gene=NFKB2;model_evidence=Supporting evidence includes similarity to: 11 Proteins%2C and 93%25 coverage of the annotated genomic feature by RNAseq alignments;product=nuclear factor kappa B subunit 2	0.819638	1.63335e-83	1.25056e-81
GeneID:109318408	LOC109318408	gbkey=ncRNA;gene=LOC109318408;model_evidence=Supporting evidence includes similarity to: 100%25 coverage of the annotated genomic feature by RNAseq alignments%2C including 16 samples with support for all annotated introns;product=uncharacterized LOC109318408	0.817425	0.000331173	0.00148297
GeneID:109311327	IL17RB	gbkey=mRNA;gene=IL17RB;model_evidence=Supporting evidence includes similarity to: 1 Protein%2C and 100%25 coverage of the annotated genomic feature by RNAseq alignments%2C including 18 samples with support for all annotated introns;product=interleukin 17 receptor B%2C transcript variant X3	0.814975	0.016081	0.0441467
GeneID:109322548	LRP1B	gbkey=mRNA;gene=LRP1B;model_evidence=Supporting evidence includes similarity to: 12 Proteins%2C and 98%25 coverage of the annotated genomic feature by RNAseq alignments;product=LDL receptor related protein 1B	0.811725	3.73837e-08	3.35888e-07
GeneID:109324531	CHMP7	gbkey=mRNA;gene=CHMP7;model_evidence=Supporting evidence includes similarity to: 4 Proteins%2C and 96%25 coverage of the annotated genomic feature by RNAseq alignments;product=charged multivesicular body protein 7	0.810815	3.16751e-146	3.59368e-144
GeneID:109311719	ANGPT2	gbkey=mRNA;gene=ANGPT2;model_evidence=Supporting evidence includes similarity to: 10 Proteins%2C and 100%25 coverage of the annotated genomic feature by RNAseq alignments%2C including 72 samples with support for all annotated introns;product=angiopoietin 2%2C transcript variant X1	0.806187	0.00936305	0.0278135
GeneID:109308548	TP63	gbkey=mRNA;gene=TP63;model_evidence=Supporting evidence includes similarity to: 22 Proteins%2C and 100%25 coverage of the annotated genomic feature by RNAseq alignments%2C including 24 samples with support for all annotated introns;product=tumor protein p63%2C transcript variant X4	0.803611	1.26656e-73	8.42175e-72
GeneID:109324299	PTPRE	gbkey=mRNA;gene=PTPRE;model_evidence=Supporting evidence includes similarity to: 7 Proteins%2C and 100%25 coverage of the annotated genomic feature by RNAseq alignments%2C including 5 samples with support for all annotated introns;product=protein tyrosine phosphatase%2C receptor type E%2C transcript variant X1	0.800723	0.000197461	0.000940833
GeneID:109314043	DAB2IP	gbkey=misc_RNA;gene=DAB2IP;model_evidence=Supporting evidence includes similarity to: 11 Proteins%2C and 100%25 coverage of the annotated genomic feature by RNAseq alignments%2C including 19 samples with support for all annotated introns;product=DAB2 interacting protein%2C transcript variant X1	0.794903	5.14259e-26	1.39825e-24
GeneID:109320763	SLC6A5	gbkey=mRNA;gene=SLC6A5;model_evidence=Supporting evidence includes similarity to: 29 Proteins%2C and 95%25 coverage of the annotated genomic feature by RNAseq alignments;product=solute carrier family 6 member 5	0.791871	0.0161509	0.0442996
GeneID:109309007	FAM214A	gbkey=mRNA;gene=FAM214A;model_evidence=Supporting evidence includes similarity to: 4 Proteins%2C and 100%25 coverage of the annotated genomic feature by RNAseq alignments%2C including 91 samples with support for all annotated introns;product=family with sequence similarity 214 member A%2C transcript variant X2	0.78733	1.40673e-18	2.8875e-17
GeneID:109318745	FAM65C	gbkey=mRNA;gene=FAM65C;model_evidence=Supporting evidence includes similarity to: 4 Proteins%2C and 100%25 coverage of the annotated genomic feature by RNAseq alignments%2C including 14 samples with support for all annotated introns;product=family with sequence similarity 65 member C%2C transcript variant X2	0.786803	3.6987e-08	3.33283e-07
GeneID:109322888	LOC109322888	gbkey=ncRNA;gene=LOC109322888;model_evidence=Supporting evidence includes similarity to: 100%25 coverage of the annotated genomic feature by RNAseq alignments%2C including 11 samples with support for all annotated introns;product=uncharacterized LOC109322888	0.784384	0.01331	0.0375898
GeneID:109312507	OIT3	gbkey=mRNA;gene=OIT3;model_evidence=Supporting evidence includes similarity to: 9 Proteins%2C and 100%25 coverage of the annotated genomic feature by RNAseq alignments%2C including 60 samples with support for all annotated introns;product=oncoprotein induced transcript 3	0.783976	0.00020058	0.000953614
GeneID:109320748	PHLDA2	gbkey=mRNA;gene=PHLDA2;model_evidence=Supporting evidence includes similarity to: 2 Proteins%2C and 86%25 coverage of the annotated genomic feature by RNAseq alignments;product=pleckstrin homology like domain family A member 2	0.783057	1.50578e-31	4.7575e-30
GeneID:109320343	JUP	gbkey=mRNA;gene=JUP;model_evidence=Supporting evidence includes similarity to: 16 Proteins%2C and 100%25 coverage of the annotated genomic feature by RNAseq alignments%2C including 94 samples with support for all annotated introns;product=junction plakoglobin%2C transcript variant X1	0.780917	5.5607e-49	2.62869e-47
GeneID:109310005	STK10	gbkey=mRNA;gene=STK10;model_evidence=Supporting evidence includes similarity to: 6 Proteins%2C and 100%25 coverage of the annotated genomic feature by RNAseq alignments%2C including 55 samples with support for all annotated introns;product=serine/threonine kinase 10%2C transcript variant X1	0.780572	6.15056e-37	2.21847e-35
GeneID:109313715	ACSL4	gbkey=mRNA;gene=ACSL4;model_evidence=Supporting evidence includes similarity to: 12 Proteins%2C and 100%25 coverage of the annotated genomic feature by RNAseq alignments%2C including 25 samples with support for all annotated introns;product=acyl-CoA synthetase long-chain family member 4%2C transcript variant X3	0.77702	1.28392e-81	9.53769e-80
GeneID:109324230	COL17A1	gbkey=mRNA;gene=COL17A1;model_evidence=Supporting evidence includes similarity to: 1 Protein%2C and 99%25 coverage of the annotated genomic feature by RNAseq alignments;product=collagen type XVII alpha 1 chain	0.77645	0.000286532	0.00130461
GeneID:109311538	NCOA1	gbkey=misc_RNA;gene=NCOA1;model_evidence=Supporting evidence includes similarity to: 2 Proteins%2C and 100%25 coverage of the annotated genomic feature by RNAseq alignments%2C including 21 samples with support for all annotated introns;product=nuclear receptor coactivator 1%2C transcript variant X3	0.775973	3.11108e-45	1.37682e-43
GeneID:109324266	LOC109324266	gbkey=ncRNA;gene=LOC109324266;model_evidence=Supporting evidence includes similarity to: 100%25 coverage of the annotated genomic feature by RNAseq alignments%2C including 18 samples with support for all annotated introns;product=uncharacterized LOC109324266%2C transcript variant X1	0.773699	0.00471353	0.0154396
GeneID:109320640	BTBD6	gbkey=mRNA;gene=BTBD6;model_evidence=Supporting evidence includes similarity to: 21 Proteins%2C and 100%25 coverage of the annotated genomic feature by RNAseq alignments%2C including 115 samples with support for all annotated introns;product=BTB domain containing 6%2C transcript variant X1	0.771519	3.84791e-50	1.86132e-48
GeneID:109315155	TRIM16	gbkey=mRNA;gene=TRIM16;model_evidence=Supporting evidence includes similarity to: 11 Proteins%2C and 100%25 coverage of the annotated genomic feature by RNAseq alignments%2C including 61 samples with support for all annotated introns;product=tripartite motif containing 16%2C transcript variant X1	0.771309	0.0102313	0.0299804
GeneID:109318572	ZC3H12A	gbkey=mRNA;gene=ZC3H12A;model_evidence=Supporting evidence includes similarity to: 10 Proteins%2C and 100%25 coverage of the annotated genomic feature by RNAseq alignments%2C including 20 samples with support for all annotated introns;product=zinc finger CCCH-type containing 12A	0.770961	1.42295e-45	6.38792e-44
GeneID:109311280	GATA2	gbkey=mRNA;gene=GATA2;model_evidence=Supporting evidence includes similarity to: 2 Proteins%2C and 100%25 coverage of the annotated genomic feature by RNAseq alignments%2C including 33 samples with support for all annotated introns;product=GATA binding protein 2%2C transcript variant X1	0.770208	8.39796e-22	1.97376e-20
GeneID:109320627	ZBTB42	gbkey=mRNA;gene=ZBTB42;model_evidence=Supporting evidence includes similarity to: 4 Proteins%2C and 100%25 coverage of the annotated genomic feature by RNAseq alignments;product=zinc finger and BTB domain containing 42	0.770198	9.1443e-18	1.82593e-16
GeneID:109323127	BBS5	gbkey=mRNA;gene=BBS5;model_evidence=Supporting evidence includes similarity to: 8 Proteins%2C and 100%25 coverage of the annotated genomic feature by RNAseq alignments%2C including 90 samples with support for all annotated introns;product=Bardet-Biedl syndrome 5	0.769787	6.39186e-13	9.3958e-12
GeneID:109318110	UBE2L6	gbkey=mRNA;gene=UBE2L6;model_evidence=Supporting evidence includes similarity to: 29 Proteins%2C and 100%25 coverage of the annotated genomic feature by RNAseq alignments%2C including 71 samples with support for all annotated introns;partial=true;product=ubiquitin conjugating enzyme E2 L6;start_range=.,530206	0.769751	1.22051e-82	9.17587e-81
GeneID:109321174	BAALC	gbkey=mRNA;gene=BAALC;model_evidence=Supporting evidence includes similarity to: 1 Protein%2C and 100%25 coverage of the annotated genomic feature by RNAseq alignments%2C including 64 samples with support for all annotated introns;product=brain and acute leukemia%2C cytoplasmic	0.768821	1.38951e-08	1.3278e-07
GeneID:109321663	PTPN21	gbkey=mRNA;gene=PTPN21;model_evidence=Supporting evidence includes similarity to: 9 Proteins%2C and 100%25 coverage of the annotated genomic feature by RNAseq alignments%2C including 6 samples with support for all annotated introns;product=protein tyrosine phosphatase%2C non-receptor type 21%2C transcript variant X2	0.768601	3.30099e-22	7.96834e-21
GeneID:109316754	FAM109B	gbkey=mRNA;gene=FAM109B;model_evidence=Supporting evidence includes similarity to: 11 Proteins%2C and 100%25 coverage of the annotated genomic feature by RNAseq alignments%2C including 74 samples with support for all annotated introns;product=family with sequence similarity 109 member B%2C transcript variant X2	0.765563	4.07234e-18	8.26387e-17
GeneID:109313933	LOC109313933	gbkey=mRNA;gene=LOC109313933;model_evidence=Supporting evidence includes similarity to: 24 Proteins%2C and 100%25 coverage of the annotated genomic feature by RNAseq alignments%2C including 89 samples with support for all annotated introns;product=torsin-1B-like	0.765198	1.66236e-75	1.1399e-73
GeneID:109314802	SOX8	gbkey=mRNA;gene=SOX8;model_evidence=Supporting evidence includes similarity to: 32 Proteins%2C and 95%25 coverage of the annotated genomic feature by RNAseq alignments;product=SRY-box 8	0.764753	2.50041e-05	0.000144803
GeneID:109308197	LOC109308197	gbkey=mRNA;gene=LOC109308197;model_evidence=Supporting evidence includes similarity to: 9 Proteins%2C and 100%25 coverage of the annotated genomic feature by RNAseq alignments;product=glial cell line-derived neurotrophic factor-like	0.764086	0.0103499	0.030271
GeneID:109319650	JPH1	gbkey=mRNA;gene=JPH1;model_evidence=Supporting evidence includes similarity to: 7 Proteins%2C and 100%25 coverage of the annotated genomic feature by RNAseq alignments%2C including 21 samples with support for all annotated introns;product=junctophilin 1	0.760293	0.000776184	0.00318016
GeneID:109306227	WNT9A	gbkey=mRNA;gene=WNT9A;model_evidence=Supporting evidence includes similarity to: 10 Proteins%2C and 98%25 coverage of the annotated genomic feature by RNAseq alignments;product=Wnt family member 9A%2C transcript variant X2	0.759075	6.73036e-05	0.000357273
GeneID:109324246	PPIF	gbkey=mRNA;gene=PPIF;model_evidence=Supporting evidence includes similarity to: 26 Proteins%2C and 100%25 coverage of the annotated genomic feature by RNAseq alignments%2C including 109 samples with support for all annotated introns;product=peptidylprolyl isomerase F	0.75858	4.16005e-36	1.47075e-34
GeneID:109316813	LOC109316813	gbkey=mRNA;gene=LOC109316813;model_evidence=Supporting evidence includes similarity to: 40 Proteins%2C and 100%25 coverage of the annotated genomic feature by RNAseq alignments;product=histone H2A.J-like	0.757835	3.92426e-06	2.63589e-05
GeneID:109310423	LOC109310423	gbkey=ncRNA;gene=LOC109310423;model_evidence=Supporting evidence includes similarity to: 100%25 coverage of the annotated genomic feature by RNAseq alignments%2C including 23 samples with support for all annotated introns;product=uncharacterized LOC109310423	0.757831	0.0051681	0.0166661
GeneID:109322129	RBM47	gbkey=mRNA;gene=RBM47;model_evidence=Supporting evidence includes similarity to: 30 Proteins%2C and 100%25 coverage of the annotated genomic feature by RNAseq alignments%2C including 56 samples with support for all annotated introns;product=RNA binding motif protein 47%2C transcript variant X3	0.757411	7.21201e-44	3.07188e-42
GeneID:109313940	FNBP1	gbkey=mRNA;gene=FNBP1;model_evidence=Supporting evidence includes similarity to: 7 Proteins%2C and 100%25 coverage of the annotated genomic feature by RNAseq alignments%2C including 22 samples with support for all annotated introns;product=formin binding protein 1%2C transcript variant X11	0.756538	1.41811e-105	1.28246e-103
GeneID:109310035	LOC109310035	gbkey=mRNA;gene=LOC109310035;model_evidence=Supporting evidence includes similarity to: 100%25 coverage of the annotated genomic feature by RNAseq alignments%2C including 1 sample with support for all annotated introns;product=uncharacterized LOC109310035	0.753239	9.16741e-08	7.74606e-07
GeneID:109306527	FNDC3A	gbkey=mRNA;gene=FNDC3A;model_evidence=Supporting evidence includes similarity to: 8 Proteins%2C and 100%25 coverage of the annotated genomic feature by RNAseq alignments%2C including 10 samples with support for all annotated introns;product=fibronectin type III domain containing 3A%2C transcript variant X2	0.750506	2.00953e-32	6.44702e-31
GeneID:109311370	LOC109311370	gbkey=ncRNA;gene=LOC109311370;model_evidence=Supporting evidence includes similarity to: 100%25 coverage of the annotated genomic feature by RNAseq alignments%2C including 8 samples with support for all annotated introns;product=uncharacterized LOC109311370	0.750313	0.000169901	0.000824724
GeneID:109323115	LOC109323115	gbkey=mRNA;gene=LOC109323115;model_evidence=Supporting evidence includes similarity to: 11 Proteins%2C and 100%25 coverage of the annotated genomic feature by RNAseq alignments%2C including 13 samples with support for all annotated introns;product=kelch-like protein 41%2C transcript variant X2	0.745327	0.010414	0.0304301
GeneID:109321870	HPSE	gbkey=mRNA;gene=HPSE;model_evidence=Supporting evidence includes similarity to: 13 Proteins%2C and 99%25 coverage of the annotated genomic feature by RNAseq alignments;product=heparanase	0.744383	2.84704e-07	2.25738e-06
GeneID:109309391	LRRC72	gbkey=mRNA;gene=LRRC72;model_evidence=Supporting evidence includes similarity to: 1 Protein%2C and 100%25 coverage of the annotated genomic feature by RNAseq alignments%2C including 43 samples with support for all annotated introns;product=leucine rich repeat containing 72%2C transcript variant X1	0.743888	0.0111298	0.0321821
GeneID:109322868	MRAS	gbkey=mRNA;gene=MRAS;model_evidence=Supporting evidence includes similarity to: 54 Proteins%2C and 100%25 coverage of the annotated genomic feature by RNAseq alignments%2C including 68 samples with support for all annotated introns;product=muscle RAS oncogene homolog	0.740316	1.66263e-10	1.96678e-09
GeneID:109324760	ADAR	gbkey=mRNA;gene=ADAR;model_evidence=Supporting evidence includes similarity to: 2 Proteins%2C and 100%25 coverage of the annotated genomic feature by RNAseq alignments%2C including 104 samples with support for all annotated introns;product=adenosine deaminase%2C RNA specific%2C transcript variant X3	0.738291	1.63605e-120	1.63344e-118
GeneID:109320149	STX11	gbkey=mRNA;gene=STX11;model_evidence=Supporting evidence includes similarity to: 13 Proteins%2C and 100%25 coverage of the annotated genomic feature by RNAseq alignments%2C including 2 samples with support for all annotated introns;product=syntaxin 11%2C transcript variant X1	0.738077	4.43094e-13	6.63047e-12
GeneID:109316669	MAFF	gbkey=mRNA;gene=MAFF;model_evidence=Supporting evidence includes similarity to: 8 Proteins%2C and 100%25 coverage of the annotated genomic feature by RNAseq alignments%2C including 12 samples with support for all annotated introns;product=MAF bZIP transcription factor F%2C transcript variant X2	0.737209	1.78557e-80	1.28809e-78
GeneID:109316815	LOC109316815	gbkey=mRNA;gene=LOC109316815;model_evidence=Supporting evidence includes similarity to: 241 Proteins%2C and 100%25 coverage of the annotated genomic feature by RNAseq alignments;product=histone H3	0.73714	1.13896e-11	1.51216e-10
GeneID:109318675	PTAFR	gbkey=mRNA;gene=PTAFR;model_evidence=Supporting evidence includes similarity to: 17 Proteins%2C and 100%25 coverage of the annotated genomic feature by RNAseq alignments%2C including 2 samples with support for all annotated introns;product=platelet activating factor receptor	0.733877	7.98813e-22	1.88453e-20
GeneID:109320346	KLHL10	gbkey=mRNA;gene=KLHL10;model_evidence=Supporting evidence includes similarity to: 8 Proteins%2C and 100%25 coverage of the annotated genomic feature by RNAseq alignments%2C including 3 samples with support for all annotated introns;product=kelch like family member 10	0.731294	0.00311604	0.0108531
GeneID:109308373	CCNL1	gbkey=mRNA;gene=CCNL1;model_evidence=Supporting evidence includes similarity to: 12 Proteins%2C and 100%25 coverage of the annotated genomic feature by RNAseq alignments%2C including 88 samples with support for all annotated introns;product=cyclin L1%2C transcript variant X1	0.730104	8.62012e-60	4.82417e-58
GeneID:109319619	FSHR	gbkey=mRNA;gene=FSHR;model_evidence=Supporting evidence includes similarity to: 32 Proteins%2C and 100%25 coverage of the annotated genomic feature by RNAseq alignments%2C including 39 samples with support for all annotated introns;product=follicle stimulating hormone receptor	0.729209	0.00314928	0.010954
GeneID:109319374	C1S	gbkey=mRNA;gene=C1S;model_evidence=Supporting evidence includes similarity to: 71 Proteins%2C and 100%25 coverage of the annotated genomic feature by RNAseq alignments%2C including 32 samples with support for all annotated introns;product=complement C1s	0.729128	6.65386e-26	1.79353e-24
GeneID:109317899	LAMB3	gbkey=mRNA;gene=LAMB3;model_evidence=Supporting evidence includes similarity to: 1 Protein%2C and 100%25 coverage of the annotated genomic feature by RNAseq alignments%2C including 1 sample with support for all annotated introns;product=laminin subunit beta 3%2C transcript variant X2	0.728438	1.02989e-19	2.24312e-18
GeneID:109311310	IL17RD	gbkey=mRNA;gene=IL17RD;model_evidence=Supporting evidence includes similarity to: 6 Proteins%2C and 100%25 coverage of the annotated genomic feature by RNAseq alignments%2C including 14 samples with support for all annotated introns;product=interleukin 17 receptor D%2C transcript variant X2	0.72795	3.43496e-14	5.53139e-13
GeneID:109317512	CDKN1A	gbkey=mRNA;gene=CDKN1A;model_evidence=Supporting evidence includes similarity to: 6 Proteins%2C and 100%25 coverage of the annotated genomic feature by RNAseq alignments%2C including 114 samples with support for all annotated introns;product=cyclin dependent kinase inhibitor 1A	0.727231	2.66547e-78	1.87938e-76
GeneID:109321776	TRAF3	gbkey=mRNA;gene=TRAF3;model_evidence=Supporting evidence includes similarity to: 14 Proteins%2C and 100%25 coverage of the annotated genomic feature by RNAseq alignments%2C including 5 samples with support for all annotated introns;product=TNF receptor associated factor 3%2C transcript variant X1	0.727183	1.96041e-58	1.07779e-56
GeneID:109315059	GGA3	gbkey=mRNA;gene=GGA3;model_evidence=Supporting evidence includes similarity to: 6 Proteins%2C and 100%25 coverage of the annotated genomic feature by RNAseq alignments%2C including 83 samples with support for all annotated introns;product=golgi associated%2C gamma adaptin ear containing%2C ARF binding protein 3%2C transcript variant X1	0.727091	1.16277e-36	4.16995e-35
GeneID:109307990	SERINC5	gbkey=mRNA;gene=SERINC5;model_evidence=Supporting evidence includes similarity to: 1 Protein%2C and 100%25 coverage of the annotated genomic feature by RNAseq alignments%2C including 88 samples with support for all annotated introns;product=serine incorporator 5	0.724812	1.07865e-19	2.33707e-18
GeneID:109317751	PLEKHA6	gbkey=mRNA;gene=PLEKHA6;model_evidence=Supporting evidence includes similarity to: 3 Proteins%2C and 100%25 coverage of the annotated genomic feature by RNAseq alignments%2C including 2 samples with support for all annotated introns;product=pleckstrin homology domain containing A6%2C transcript variant X3	0.722327	1.33077e-05	8.16919e-05
GeneID:109310953	LOC109310953	gbkey=misc_RNA;gene=LOC109310953;model_evidence=Supporting evidence includes similarity to: 100%25 coverage of the annotated genomic feature by RNAseq alignments%2C including 16 samples with support for all annotated introns;product=interleukin-20 receptor subunit alpha-like%2C transcript variant X5	0.721902	7.92845e-07	5.90729e-06
GeneID:109309704	FAM198B	gbkey=mRNA;gene=FAM198B;model_evidence=Supporting evidence includes similarity to: 5 Proteins%2C and 100%25 coverage of the annotated genomic feature by RNAseq alignments%2C including 94 samples with support for all annotated introns;product=family with sequence similarity 198 member B	0.718789	5.1748e-14	8.27968e-13
GeneID:109309640	OTUD4	gbkey=mRNA;gene=OTUD4;model_evidence=Supporting evidence includes similarity to: 2 Proteins%2C and 100%25 coverage of the annotated genomic feature by RNAseq alignments%2C including 11 samples with support for all annotated introns;product=OTU deubiquitinase 4%2C transcript variant X3	0.718246	9.30513e-82	6.95377e-80
GeneID:109314629	NOXO1	gbkey=mRNA;gene=NOXO1;model_evidence=Supporting evidence includes similarity to: 5 Proteins%2C and 100%25 coverage of the annotated genomic feature by RNAseq alignments%2C including 18 samples with support for all annotated introns;product=NADPH oxidase organizer 1%2C transcript variant X1	0.716127	0.000283578	0.00129257
GeneID:109308124	GLRX	gbkey=mRNA;gene=GLRX;model_evidence=Supporting evidence includes similarity to: 12 Proteins%2C and 100%25 coverage of the annotated genomic feature by RNAseq alignments%2C including 119 samples with support for all annotated introns;product=glutaredoxin%2C transcript variant X1	0.712415	1.05116e-44	4.57092e-43
GeneID:109315736	LOC109315736	gbkey=ncRNA;gene=LOC109315736;model_evidence=Supporting evidence includes similarity to: 100%25 coverage of the annotated genomic feature by RNAseq alignments%2C including 10 samples with support for all annotated introns;product=uncharacterized LOC109315736	0.707919	0.000502485	0.0021556
GeneID:109313176	KCNS1	gbkey=mRNA;gene=KCNS1;model_evidence=Supporting evidence includes similarity to: 21 Proteins%2C and 100%25 coverage of the annotated genomic feature by RNAseq alignments%2C including 23 samples with support for all annotated introns;product=potassium voltage-gated channel modifier subfamily S member 1	0.70737	0.00322922	0.0111977
GeneID:109319247	VANGL1	gbkey=mRNA;gene=VANGL1;model_evidence=Supporting evidence includes similarity to: 9 Proteins%2C and 100%25 coverage of the annotated genomic feature by RNAseq alignments%2C including 61 samples with support for all annotated introns;product=VANGL planar cell polarity protein 1	0.70583	1.07508e-60	6.12649e-59
GeneID:109317900	CAMK1G	gbkey=mRNA;gene=CAMK1G;model_evidence=Supporting evidence includes similarity to: 13 Proteins%2C and 100%25 coverage of the annotated genomic feature by RNAseq alignments%2C including 26 samples with support for all annotated introns;product=calcium/calmodulin dependent protein kinase IG%2C transcript variant X2	0.705413	7.56711e-06	4.86541e-05
GeneID:109314820	ADAP1	gbkey=mRNA;gene=ADAP1;model_evidence=Supporting evidence includes similarity to: 11 Proteins%2C and 99%25 coverage of the annotated genomic feature by RNAseq alignments;product=ArfGAP with dual PH domains 1	0.705391	0.005564	0.0177502
GeneID:109308130	LOC109308130	gbkey=CDS;gene=LOC109308130;product=LOW QUALITY PROTEIN: endoplasmic reticulum aminopeptidase 2-like	0.705338	0.00419992	0.0140072
GeneID:109324328	ANKRD1	gbkey=mRNA;gene=ANKRD1;model_evidence=Supporting evidence includes similarity to: 2 Proteins%2C and 100%25 coverage of the annotated genomic feature by RNAseq alignments%2C including 3 samples with support for all annotated introns;product=ankyrin repeat domain 1	0.702405	4.60886e-37	1.67205e-35
GeneID:109311973	FAM184A	gbkey=misc_RNA;gene=FAM184A;model_evidence=Supporting evidence includes similarity to: 1 Protein%2C and 100%25 coverage of the annotated genomic feature by RNAseq alignments%2C including 5 samples with support for all annotated introns;product=family with sequence similarity 184 member A%2C transcript variant X2	0.700293	4.87911e-06	3.21157e-05
GeneID:109322725	CFLAR	gbkey=mRNA;gene=CFLAR;model_evidence=Supporting evidence includes similarity to: 9 Proteins%2C and 100%25 coverage of the annotated genomic feature by RNAseq alignments%2C including 104 samples with support for all annotated introns;product=CASP8 and FADD like apoptosis regulator%2C transcript variant X2	0.699204	2.57582e-19	5.4857e-18
GeneID:109314999	TRIM25	gbkey=mRNA;gene=TRIM25;model_evidence=Supporting evidence includes similarity to: 22 Proteins%2C and 100%25 coverage of the annotated genomic feature by RNAseq alignments%2C including 2 samples with support for all annotated introns;product=tripartite motif containing 25%2C transcript variant X1	0.696394	9.40859e-56	4.93358e-54
GeneID:109306764	PANX1	gbkey=mRNA;gene=PANX1;model_evidence=Supporting evidence includes similarity to: 15 Proteins%2C and 100%25 coverage of the annotated genomic feature by RNAseq alignments%2C including 58 samples with support for all annotated introns;product=pannexin 1	0.693559	8.41701e-26	2.26389e-24
GeneID:109314255	GNB1	gbkey=mRNA;gene=GNB1;model_evidence=Supporting evidence includes similarity to: 40 Proteins%2C and 100%25 coverage of the annotated genomic feature by RNAseq alignments%2C including 120 samples with support for all annotated introns;product=G protein subunit beta 1%2C transcript variant X1	0.692858	3.52515e-111	3.30781e-109
GeneID:109312126	NT5E	gbkey=mRNA;gene=NT5E;model_evidence=Supporting evidence includes similarity to: 20 Proteins%2C and 95%25 coverage of the annotated genomic feature by RNAseq alignments;product=5'-nucleotidase ecto	0.691545	0.00645885	0.0202224
GeneID:109317673	MDM4	gbkey=mRNA;gene=MDM4;model_evidence=Supporting evidence includes similarity to: 10 Proteins%2C and 99%25 coverage of the annotated genomic feature by RNAseq alignments;product=MDM4%2C p53 regulator	0.69152	1.42209e-43	6.03665e-42
GeneID:109323529	LOC109323529	gbkey=ncRNA;gene=LOC109323529;model_evidence=Supporting evidence includes similarity to: 100%25 coverage of the annotated genomic feature by RNAseq alignments%2C including 77 samples with support for all annotated introns;product=uncharacterized LOC109323529	0.691405	0.000700107	0.0029076
GeneID:109309468	MFHAS1	gbkey=mRNA;gene=MFHAS1;model_evidence=Supporting evidence includes similarity to: 4 Proteins%2C and 100%25 coverage of the annotated genomic feature by RNAseq alignments%2C including 93 samples with support for all annotated introns;product=malignant fibrous histiocytoma amplified sequence 1	0.690588	2.30011e-27	6.55373e-26
GeneID:109306209	NPAS2	gbkey=mRNA;gene=NPAS2;model_evidence=Supporting evidence includes similarity to: 20 Proteins%2C and 100%25 coverage of the annotated genomic feature by RNAseq alignments%2C including 13 samples with support for all annotated introns;product=neuronal PAS domain protein 2%2C transcript variant X1	0.690093	2.58366e-12	3.62293e-11
GeneID:109309164	ALDH1A3	gbkey=mRNA;gene=ALDH1A3;model_evidence=Supporting evidence includes similarity to: 23 Proteins%2C and 100%25 coverage of the annotated genomic feature by RNAseq alignments%2C including 95 samples with support for all annotated introns;product=aldehyde dehydrogenase 1 family member A3	0.684805	4.11583e-11	5.17276e-10
GeneID:109308543	BCL6	gbkey=mRNA;gene=BCL6;model_evidence=Supporting evidence includes similarity to: 13 Proteins%2C and 100%25 coverage of the annotated genomic feature by RNAseq alignments%2C including 87 samples with support for all annotated introns;product=B-cell CLL/lymphoma 6%2C transcript variant X2	0.683879	3.96643e-06	2.66134e-05
GeneID:109321620	CALCB	gbkey=mRNA;gene=CALCB;model_evidence=Supporting evidence includes similarity to: 4 Proteins%2C and 100%25 coverage of the annotated genomic feature by RNAseq alignments%2C including 42 samples with support for all annotated introns;product=calcitonin related polypeptide beta%2C transcript variant X3	0.682038	1.19615e-42	4.92671e-41
GeneID:109323652	NFIL3	gbkey=mRNA;gene=NFIL3;model_evidence=Supporting evidence includes similarity to: 5 Proteins%2C and 100%25 coverage of the annotated genomic feature by RNAseq alignments%2C including 98 samples with support for all annotated introns;product=nuclear factor%2C interleukin 3 regulated	0.680923	5.51258e-42	2.24094e-40
GeneID:109310291	CHN2	gbkey=mRNA;gene=CHN2;model_evidence=Supporting evidence includes similarity to: 16 Proteins%2C and 100%25 coverage of the annotated genomic feature by RNAseq alignments%2C including 77 samples with support for all annotated introns;product=chimerin 2	0.680206	5.30621e-48	2.46177e-46
GeneID:109320036	LOC109320036	gbkey=ncRNA;gene=LOC109320036;model_evidence=Supporting evidence includes similarity to: 100%25 coverage of the annotated genomic feature by RNAseq alignments%2C including 70 samples with support for all annotated introns;product=uncharacterized LOC109320036	0.679384	0.000458549	0.00198705
GeneID:109312921	LOC109312921	gbkey=mRNA;gene=LOC109312921;model_evidence=Supporting evidence includes similarity to: 5 Proteins%2C and 100%25 coverage of the annotated genomic feature by RNAseq alignments%2C including 12 samples with support for all annotated introns;product=leukemia inhibitory factor-like	0.679221	7.28404e-42	2.92515e-40
GeneID:109306466	PCDH17	gbkey=mRNA;gene=PCDH17;model_evidence=Supporting evidence includes similarity to: 10 Proteins%2C and 99%25 coverage of the annotated genomic feature by RNAseq alignments;product=protocadherin 17	0.679082	2.21349e-11	2.86857e-10
GeneID:109306535	PHF11	gbkey=mRNA;gene=PHF11;model_evidence=Supporting evidence includes similarity to: 2 Proteins%2C and 100%25 coverage of the annotated genomic feature by RNAseq alignments%2C including 10 samples with support for all annotated introns;product=PHD finger protein 11%2C transcript variant X1	0.678668	9.4274e-34	3.1208e-32
GeneID:109317444	RNF122	gbkey=mRNA;gene=RNF122;model_evidence=Supporting evidence includes similarity to: 2 Proteins%2C and 100%25 coverage of the annotated genomic feature by RNAseq alignments%2C including 106 samples with support for all annotated introns;product=ring finger protein 122	0.67866	3.30231e-23	8.25909e-22
GeneID:109319328	BOC	gbkey=mRNA;gene=BOC;model_evidence=Supporting evidence includes similarity to: 12 Proteins%2C and 100%25 coverage of the annotated genomic feature by RNAseq alignments%2C including 73 samples with support for all annotated introns;product=BOC cell adhesion associated%2C oncogene regulated%2C transcript variant X2	0.678611	2.7429e-43	1.15257e-41
GeneID:109321233	LOC109321233	gbkey=ncRNA;gene=LOC109321233;model_evidence=Supporting evidence includes similarity to: 100%25 coverage of the annotated genomic feature by RNAseq alignments%2C including 14 samples with support for all annotated introns;product=uncharacterized LOC109321233	0.677013	0.00452909	0.0149334
GeneID:109324354	ZNF488	gbkey=mRNA;gene=ZNF488;model_evidence=Supporting evidence includes similarity to: 2 Proteins%2C and 100%25 coverage of the annotated genomic feature by RNAseq alignments%2C including 19 samples with support for all annotated introns;product=zinc finger protein 488	0.673491	2.35467e-14	3.83634e-13
GeneID:109306098	STS	gbkey=mRNA;gene=STS;model_evidence=Supporting evidence includes similarity to: 18 Proteins%2C and 100%25 coverage of the annotated genomic feature by RNAseq alignments%2C including 3 samples with support for all annotated introns;product=steroid sulfatase (microsomal)%2C isozyme S	0.673038	5.15466e-07	3.95391e-06
GeneID:109305491	LOC109305491	gbkey=mRNA;gene=LOC109305491;model_evidence=Supporting evidence includes similarity to: 1 Protein%2C and 94%25 coverage of the annotated genomic feature by RNAseq alignments;product=dedicator of cytokinesis protein 9-like	0.671285	8.79721e-08	7.45851e-07
GeneID:109308553	IL1RAP	gbkey=mRNA;gene=IL1RAP;model_evidence=Supporting evidence includes similarity to: 12 Proteins%2C and 100%25 coverage of the annotated genomic feature by RNAseq alignments%2C including 3 samples with support for all annotated introns;product=interleukin 1 receptor accessory protein%2C transcript variant X2	0.669386	1.0839e-39	4.18795e-38
GeneID:109312740	LOC109312740	gbkey=ncRNA;gene=LOC109312740;model_evidence=Supporting evidence includes similarity to: 100%25 coverage of the annotated genomic feature by RNAseq alignments%2C including 38 samples with support for all annotated introns;product=uncharacterized LOC109312740	0.66835	1.67132e-13	2.57825e-12
GeneID:109310175	SMIM3	gbkey=mRNA;gene=SMIM3;model_evidence=Supporting evidence includes similarity to: 3 Proteins%2C and 100%25 coverage of the annotated genomic feature by RNAseq alignments%2C including 26 samples with support for all annotated introns;product=small integral membrane protein 3	0.667512	1.74812e-16	3.25134e-15
GeneID:109314381	FHAD1	gbkey=mRNA;gene=FHAD1;model_evidence=Supporting evidence includes similarity to: 2 Proteins%2C and 100%25 coverage of the annotated genomic feature by RNAseq alignments%2C including 24 samples with support for all annotated introns;product=forkhead associated phosphopeptide binding domain 1%2C transcript variant X2	0.666091	0.0142774	0.0399958
GeneID:109306231	OTUD1	gbkey=mRNA;gene=OTUD1;model_evidence=Supporting evidence includes similarity to: 4 Proteins%2C and 92%25 coverage of the annotated genomic feature by RNAseq alignments;product=OTU deubiquitinase 1	0.665822	6.38301e-23	1.5837e-21
GeneID:109314617	RAB26	gbkey=mRNA;gene=RAB26;model_evidence=Supporting evidence includes similarity to: 17 Proteins%2C and 100%25 coverage of the annotated genomic feature by RNAseq alignments%2C including 62 samples with support for all annotated introns;product=RAB26%2C member RAS oncogene family	0.665736	0.0193494	0.0514336
GeneID:109313149	LOC109313149	gbkey=mRNA;gene=LOC109313149;model_evidence=Supporting evidence includes similarity to: 13 Proteins%2C and 93%25 coverage of the annotated genomic feature by RNAseq alignments%2C including 114 samples with support for all annotated introns;product=TP53-regulating kinase-like	0.665479	0.000352637	0.00156839
GeneID:109321645	FGF19	gbkey=mRNA;gene=FGF19;model_evidence=Supporting evidence includes similarity to: 6 Proteins%2C and 100%25 coverage of the annotated genomic feature by RNAseq alignments%2C including 14 samples with support for all annotated introns;product=fibroblast growth factor 19	0.665013	5.94343e-50	2.85284e-48
GeneID:109313707	CAPN6	gbkey=mRNA;gene=CAPN6;model_evidence=Supporting evidence includes similarity to: 5 Proteins%2C and 100%25 coverage of the annotated genomic feature by RNAseq alignments%2C including 31 samples with support for all annotated introns;product=calpain 6%2C transcript variant X1	0.66477	0.00102729	0.00408691
GeneID:109308150	CUNH5orf30	gbkey=mRNA;gene=CUNH5orf30;model_evidence=Supporting evidence includes similarity to: 3 Proteins%2C and 100%25 coverage of the annotated genomic feature by RNAseq alignments%2C including 88 samples with support for all annotated introns;product=chromosome unknown C5orf30 homolog%2C transcript variant X3	0.663654	4.24957e-11	5.33548e-10
GeneID:109310014	CREBRF	gbkey=mRNA;gene=CREBRF;model_evidence=Supporting evidence includes similarity to: 9 Proteins%2C and 100%25 coverage of the annotated genomic feature by RNAseq alignments%2C including 9 samples with support for all annotated introns;product=CREB3 regulatory factor	0.663187	0.00228599	0.00832903
GeneID:109310826	FAAH2	gbkey=mRNA;gene=FAAH2;model_evidence=Supporting evidence includes similarity to: 3 Proteins%2C and 96%25 coverage of the annotated genomic feature by RNAseq alignments;product=fatty acid amide hydrolase 2	0.662909	6.0694e-37	2.19554e-35
GeneID:109308934	TLN2	gbkey=mRNA;gene=TLN2;model_evidence=Supporting evidence includes similarity to: 6 Proteins%2C and 100%25 coverage of the annotated genomic feature by RNAseq alignments%2C including 10 samples with support for all annotated introns;product=talin 2%2C transcript variant X2	0.662134	2.79483e-33	9.20302e-32
GeneID:109306716	NUB1	gbkey=mRNA;gene=NUB1;model_evidence=Supporting evidence includes similarity to: 1 Protein%2C and 100%25 coverage of the annotated genomic feature by RNAseq alignments%2C including 117 samples with support for all annotated introns;product=negative regulator of ubiquitin like proteins 1%2C transcript variant X1	0.661303	2.62861e-35	9.1379e-34
GeneID:109321509	JDP2	gbkey=mRNA;gene=JDP2;model_evidence=Supporting evidence includes similarity to: 12 Proteins%2C and 100%25 coverage of the annotated genomic feature by RNAseq alignments%2C including 112 samples with support for all annotated introns;product=Jun dimerization protein 2%2C transcript variant X1	0.65965	4.64629e-20	1.0263e-18
GeneID:109306573	FREM2	gbkey=mRNA;gene=FREM2;model_evidence=Supporting evidence includes similarity to: 7 Proteins%2C and 100%25 coverage of the annotated genomic feature by RNAseq alignments%2C including 72 samples with support for all annotated introns;partial=true;product=FRAS1 related extracellular matrix protein 2	0.658903	4.94411e-06	3.24926e-05
GeneID:109307093	LOC109307093	gbkey=mRNA;gene=LOC109307093;model_evidence=Supporting evidence includes similarity to: 35 Proteins%2C and 100%25 coverage of the annotated genomic feature by RNAseq alignments%2C including 26 samples with support for all annotated introns;product=dimethylaniline monooxygenase [N-oxide-forming] 5-like%2C transcript variant X1	0.658048	2.49581e-05	0.000144604
GeneID:109322763	RBMS1	gbkey=mRNA;gene=RBMS1;model_evidence=Supporting evidence includes similarity to: 11 Proteins%2C and 100%25 coverage of the annotated genomic feature by RNAseq alignments%2C including 17 samples with support for all annotated introns;product=RNA binding motif single stranded interacting protein 1%2C transcript variant X2	0.657758	4.84212e-69	3.09896e-67
GeneID:109320677	LOC109320677	gbkey=ncRNA;gene=LOC109320677;model_evidence=Supporting evidence includes similarity to: 100%25 coverage of the annotated genomic feature by RNAseq alignments%2C including 82 samples with support for all annotated introns;product=uncharacterized LOC109320677	0.657414	0.000463823	0.00200781
GeneID:109311517	LOC109311517	gbkey=mRNA;gene=LOC109311517;model_evidence=Supporting evidence includes similarity to: 4 Proteins%2C and 100%25 coverage of the annotated genomic feature by RNAseq alignments%2C including 16 samples with support for all annotated introns;product=L-threonine 3-dehydrogenase%2C mitochondrial%2C transcript variant X2	0.65434	2.89367e-72	1.90068e-70
GeneID:109318875	GMEB2	gbkey=mRNA;gene=GMEB2;model_evidence=Supporting evidence includes similarity to: 4 Proteins%2C and 100%25 coverage of the annotated genomic feature by RNAseq alignments%2C including 52 samples with support for all annotated introns;product=glucocorticoid modulatory element binding protein 2%2C transcript variant X2	0.652895	1.36712e-24	3.57687e-23
GeneID:109307909	GPX8	gbkey=mRNA;gene=GPX8;model_evidence=Supporting evidence includes similarity to: 16 Proteins%2C and 100%25 coverage of the annotated genomic feature by RNAseq alignments%2C including 123 samples with support for all annotated introns;product=glutathione peroxidase 8 (putative)%2C transcript variant X1	0.651774	3.22269e-22	7.79442e-21
GeneID:109311296	IP6K2	gbkey=mRNA;gene=IP6K2;model_evidence=Supporting evidence includes similarity to: 11 Proteins%2C and 100%25 coverage of the annotated genomic feature by RNAseq alignments%2C including 95 samples with support for all annotated introns;product=inositol hexakisphosphate kinase 2%2C transcript variant X1	0.650637	2.37237e-34	7.98038e-33
GeneID:109321552	SPI1	gbkey=mRNA;gene=SPI1;model_evidence=Supporting evidence includes similarity to: 8 Proteins%2C and 100%25 coverage of the annotated genomic feature by RNAseq alignments%2C including 99 samples with support for all annotated introns;product=Spi-1 proto-oncogene%2C transcript variant X1	0.649906	0.00270568	0.00964218
GeneID:109318658	HIVEP3	gbkey=mRNA;gene=HIVEP3;model_evidence=Supporting evidence includes similarity to: 5 Proteins%2C and 100%25 coverage of the annotated genomic feature by RNAseq alignments%2C including 5 samples with support for all annotated introns;product=human immunodeficiency virus type I enhancer binding protein 3	0.649805	2.01994e-37	7.41438e-36
GeneID:109315061	SLC25A19	gbkey=mRNA;gene=SLC25A19;model_evidence=Supporting evidence includes similarity to: 8 Proteins%2C and 100%25 coverage of the annotated genomic feature by RNAseq alignments%2C including 23 samples with support for all annotated introns;product=solute carrier family 25 member 19	0.64845	2.02795e-43	8.55026e-42
GeneID:109315444	SLC6A15	gbkey=mRNA;gene=SLC6A15;model_evidence=Supporting evidence includes similarity to: 22 Proteins%2C and 100%25 coverage of the annotated genomic feature by RNAseq alignments%2C including 10 samples with support for all annotated introns;product=solute carrier family 6 member 15%2C transcript variant X1	0.64695	6.29039e-06	4.07602e-05
GeneID:109313539	SRL	gbkey=mRNA;gene=SRL;model_evidence=Supporting evidence includes similarity to: 91%25 coverage of the annotated genomic feature by RNAseq alignments;product=sarcalumenin	0.646334	0.00538635	0.0172762
GeneID:109313991	FAM163B	gbkey=mRNA;gene=FAM163B;model_evidence=Supporting evidence includes similarity to: 3 Proteins%2C and 100%25 coverage of the annotated genomic feature by RNAseq alignments%2C including 75 samples with support for all annotated introns;product=family with sequence similarity 163 member B	0.645265	1.15873e-17	2.30637e-16
GeneID:109306168	ATP10A	gbkey=CDS;gene=ATP10A;product=LOW QUALITY PROTEIN: probable phospholipid-transporting ATPase VA	0.644482	9.14253e-16	1.62998e-14
GeneID:109310358	CDYL2	gbkey=mRNA;gene=CDYL2;model_evidence=Supporting evidence includes similarity to: 9 Proteins%2C and 100%25 coverage of the annotated genomic feature by RNAseq alignments%2C including 33 samples with support for all annotated introns;partial=true;product=chromodomain Y-like 2;start_range=.,33250412	0.643525	4.07323e-26	1.11969e-24
GeneID:109310680	IRF8	gbkey=mRNA;gene=IRF8;model_evidence=Supporting evidence includes similarity to: 6 Proteins%2C and 100%25 coverage of the annotated genomic feature by RNAseq alignments%2C including 74 samples with support for all annotated introns;product=interferon regulatory factor 8%2C transcript variant X2	0.642743	0.0184716	0.0495434
GeneID:109308019	F2RL2	gbkey=mRNA;gene=F2RL2;model_evidence=Supporting evidence includes similarity to: 8 Proteins%2C and 100%25 coverage of the annotated genomic feature by RNAseq alignments%2C including 92 samples with support for all annotated introns;product=coagulation factor II thrombin receptor like 2	0.641637	0.0174029	0.0471534
GeneID:109315763	MYLIP	gbkey=mRNA;gene=MYLIP;model_evidence=Supporting evidence includes similarity to: 11 Proteins%2C and 100%25 coverage of the annotated genomic feature by RNAseq alignments%2C including 98 samples with support for all annotated introns;product=myosin regulatory light chain interacting protein	0.641467	2.16486e-26	6.01725e-25
GeneID:109317369	GGCX	gbkey=mRNA;gene=GGCX;model_evidence=Supporting evidence includes similarity to: 19 Proteins%2C and 100%25 coverage of the annotated genomic feature by RNAseq alignments%2C including 107 samples with support for all annotated introns;product=gamma-glutamyl carboxylase	0.641234	1.76434e-26	4.92594e-25
GeneID:109322640	LOC109322640	gbkey=mRNA;gene=LOC109322640;model_evidence=Supporting evidence includes similarity to: 4 Proteins%2C and 100%25 coverage of the annotated genomic feature by RNAseq alignments%2C including 30 samples with support for all annotated introns;product=25-hydroxyvitamin D-1 alpha hydroxylase%2C mitochondrial-like	0.640884	0.000591986	0.00249257
GeneID:109321271	SUSD6	gbkey=mRNA;gene=SUSD6;model_evidence=Supporting evidence includes similarity to: 3 Proteins%2C and 100%25 coverage of the annotated genomic feature by RNAseq alignments%2C including 29 samples with support for all annotated introns;product=sushi domain containing 6	0.640858	2.12826e-34	7.19803e-33
GeneID:109321502	RRAS2	gbkey=mRNA;gene=RRAS2;model_evidence=Supporting evidence includes similarity to: 29 Proteins%2C and 100%25 coverage of the annotated genomic feature by RNAseq alignments%2C including 108 samples with support for all annotated introns;product=related RAS viral (r-ras) oncogene homolog 2	0.639394	1.03367e-54	5.35279e-53
GeneID:109321032	SNAP23	gbkey=mRNA;gene=SNAP23;model_evidence=Supporting evidence includes similarity to: 9 Proteins%2C and 100%25 coverage of the annotated genomic feature by RNAseq alignments%2C including 23 samples with support for all annotated introns;product=synaptosome associated protein 23%2C transcript variant X2	0.637074	3.32776e-61	1.91385e-59
GeneID:109314877	LOC109314877	gbkey=mRNA;gene=LOC109314877;model_evidence=Supporting evidence includes similarity to: 4 Proteins%2C and 100%25 coverage of the annotated genomic feature by RNAseq alignments%2C including 86 samples with support for all annotated introns;product=small integral membrane protein 10-like protein 2A	0.636781	0.00405867	0.0136125
GeneID:109322130	SPP1	gbkey=mRNA;gene=SPP1;model_evidence=Supporting evidence includes similarity to: 4 Proteins%2C and 100%25 coverage of the annotated genomic feature by RNAseq alignments%2C including 120 samples with support for all annotated introns;product=secreted phosphoprotein 1%2C transcript variant X2	0.636553	1.47899e-92	1.23878e-90
GeneID:109308353	P2RY1	gbkey=mRNA;gene=P2RY1;model_evidence=Supporting evidence includes similarity to: 7 Proteins%2C and 100%25 coverage of the annotated genomic feature by RNAseq alignments%2C including 16 samples with support for all annotated introns;product=purinergic receptor P2Y1	0.635055	6.76178e-05	0.000358788
GeneID:109306882	GDPD5	gbkey=mRNA;gene=GDPD5;model_evidence=Supporting evidence includes similarity to: 3 Proteins%2C and 100%25 coverage of the annotated genomic feature by RNAseq alignments%2C including 90 samples with support for all annotated introns;product=glycerophosphodiester phosphodiesterase domain containing 5%2C transcript variant X2	0.634132	4.07701e-06	2.72967e-05
GeneID:109324691	LOC109324691	gbkey=mRNA;gene=LOC109324691;model_evidence=Supporting evidence includes similarity to: 6 Proteins%2C and 68%25 coverage of the annotated genomic feature by RNAseq alignments;product=trichohyalin-like	0.634089	0.0149841	0.041614
GeneID:109323193	GAD1	gbkey=mRNA;gene=GAD1;model_evidence=Supporting evidence includes similarity to: 48 Proteins%2C and 100%25 coverage of the annotated genomic feature by RNAseq alignments%2C including 6 samples with support for all annotated introns;product=glutamate decarboxylase 1%2C transcript variant X2	0.633169	8.18164e-06	5.20954e-05
GeneID:109324171	LOC109324171	gbkey=mRNA;gene=LOC109324171;model_evidence=Supporting evidence includes similarity to: 100%25 coverage of the annotated genomic feature by RNAseq alignments%2C including 90 samples with support for all annotated introns;product=uncharacterized LOC109324171%2C transcript variant X1	0.633035	5.4516e-43	2.26786e-41
GeneID:109305993	SH3KBP1	gbkey=mRNA;gene=SH3KBP1;model_evidence=Supporting evidence includes similarity to: 1 Protein%2C and 100%25 coverage of the annotated genomic feature by RNAseq alignments%2C including 2 samples with support for all annotated introns;product=SH3 domain containing kinase binding protein 1%2C transcript variant X2	0.632856	5.15283e-47	2.35558e-45
GeneID:109319359	FILIP1L	gbkey=misc_RNA;gene=FILIP1L;model_evidence=Supporting evidence includes similarity to: 8 Proteins%2C and 100%25 coverage of the annotated genomic feature by RNAseq alignments%2C including 1 sample with support for all annotated introns;product=filamin A interacting protein 1 like%2C transcript variant X3	0.632666	1.0016e-42	4.13905e-41
GeneID:109316310	DUSP16	gbkey=mRNA;gene=DUSP16;model_evidence=Supporting evidence includes similarity to: 8 Proteins%2C and 100%25 coverage of the annotated genomic feature by RNAseq alignments%2C including 39 samples with support for all annotated introns;product=dual specificity phosphatase 16	0.632502	1.04146e-30	3.22218e-29
GeneID:109322511	LOC109322511	gbkey=mRNA;gene=LOC109322511;model_evidence=Supporting evidence includes similarity to: 3 Proteins%2C and 96%25 coverage of the annotated genomic feature by RNAseq alignments;product=cytochrome P450 27C1-like	0.631653	0.00426989	0.0142064
GeneID:109311070	LOC109311070	gbkey=mRNA;gene=LOC109311070;model_evidence=Supporting evidence includes similarity to: 12 Proteins%2C and 100%25 coverage of the annotated genomic feature by RNAseq alignments%2C including 35 samples with support for all annotated introns;product=protein FAM46D-like	0.629714	2.38881e-05	0.00013905
GeneID:109323080	TMEFF2	gbkey=mRNA;gene=TMEFF2;model_evidence=Supporting evidence includes similarity to: 13 Proteins%2C and 100%25 coverage of the annotated genomic feature by RNAseq alignments%2C including 87 samples with support for all annotated introns;product=transmembrane protein with EGF like and two follistatin like domains 2	0.628597	9.10084e-10	9.96303e-09
GeneID:109318465	LOC109318465	gbkey=mRNA;gene=LOC109318465;model_evidence=Supporting evidence includes similarity to: 100%25 coverage of the annotated genomic feature by RNAseq alignments%2C including 9 samples with support for all annotated introns;product=interferon alpha-inducible protein 27-like protein 2A	0.628111	7.15725e-15	1.20219e-13
GeneID:109306382	MBNL2	gbkey=mRNA;gene=MBNL2;model_evidence=Supporting evidence includes similarity to: 5 Proteins%2C and 100%25 coverage of the annotated genomic feature by RNAseq alignments%2C including 42 samples with support for all annotated introns;product=muscleblind like splicing regulator 2%2C transcript variant X7	0.627431	0.000340196	0.00151901
GeneID:109318422	DTNA	gbkey=mRNA;gene=DTNA;model_evidence=Supporting evidence includes similarity to: 5 Proteins%2C and 100%25 coverage of the annotated genomic feature by RNAseq alignments%2C including 13 samples with support for all annotated introns;product=dystrobrevin alpha%2C transcript variant X7	0.627356	7.82672e-05	0.000409549
GeneID:109316697	ATF4	gbkey=mRNA;gene=ATF4;model_evidence=Supporting evidence includes similarity to: 7 Proteins%2C and 100%25 coverage of the annotated genomic feature by RNAseq alignments%2C including 131 samples with support for all annotated introns;product=activating transcription factor 4	0.626278	1.43922e-67	9.02588e-66
GeneID:109307147	KLF6	gbkey=mRNA;gene=KLF6;model_evidence=Supporting evidence includes similarity to: 4 Proteins%2C and 100%25 coverage of the annotated genomic feature by RNAseq alignments%2C including 104 samples with support for all annotated introns;product=Kruppel like factor 6%2C transcript variant X2	0.625955	1.64016e-52	8.22056e-51
GeneID:109317659	LOC109317659	gbkey=mRNA;gene=LOC109317659;model_evidence=Supporting evidence includes similarity to: 23 Proteins%2C and 100%25 coverage of the annotated genomic feature by RNAseq alignments%2C including 89 samples with support for all annotated introns;product=caspase-1-like	0.625694	9.74517e-09	9.45721e-08
GeneID:109307256	EPC1	gbkey=mRNA;gene=EPC1;model_evidence=Supporting evidence includes similarity to: 8 Proteins%2C and 100%25 coverage of the annotated genomic feature by RNAseq alignments%2C including 48 samples with support for all annotated introns;product=enhancer of polycomb homolog 1%2C transcript variant X1	0.624881	1.86437e-32	6.01222e-31
GeneID:109320132	UST	gbkey=mRNA;gene=UST;model_evidence=Supporting evidence includes similarity to: 9 Proteins%2C and 100%25 coverage of the annotated genomic feature by RNAseq alignments%2C including 53 samples with support for all annotated introns;product=uronyl 2-sulfotransferase	0.623802	1.0944e-10	1.31202e-09
GeneID:109322456	FZD5	gbkey=mRNA;gene=FZD5;model_evidence=Supporting evidence includes similarity to: 37 Proteins%2C and 98%25 coverage of the annotated genomic feature by RNAseq alignments;product=frizzled class receptor 5	0.623397	0.00177695	0.00667359
GeneID:109309663	SH3D19	gbkey=mRNA;gene=SH3D19;model_evidence=Supporting evidence includes similarity to: 4 Proteins%2C and 100%25 coverage of the annotated genomic feature by RNAseq alignments%2C including 32 samples with support for all annotated introns;product=SH3 domain containing 19%2C transcript variant X3	0.62203	7.28945e-42	2.92515e-40
GeneID:109315767	SEMA3C	gbkey=mRNA;gene=SEMA3C;model_evidence=Supporting evidence includes similarity to: 36 Proteins%2C and 100%25 coverage of the annotated genomic feature by RNAseq alignments%2C including 58 samples with support for all annotated introns;product=semaphorin 3C	0.621497	1.66841e-63	9.96254e-62
GeneID:109308374	VEPH1	gbkey=mRNA;gene=VEPH1;model_evidence=Supporting evidence includes similarity to: 2 Proteins%2C and 100%25 coverage of the annotated genomic feature by RNAseq alignments%2C including 77 samples with support for all annotated introns;product=ventricular zone expressed PH domain containing 1%2C transcript variant X10	0.621038	8.43067e-12	1.13013e-10
GeneID:109317755	SOX13	gbkey=mRNA;gene=SOX13;model_evidence=Supporting evidence includes similarity to: 2 Proteins%2C and 100%25 coverage of the annotated genomic feature by RNAseq alignments%2C including 7 samples with support for all annotated introns;product=SRY-box 13%2C transcript variant X3	0.619378	1.69166e-05	0.000101548
GeneID:109318326	GAREM1	gbkey=mRNA;gene=GAREM1;model_evidence=Supporting evidence includes similarity to: 5 Proteins%2C and 100%25 coverage of the annotated genomic feature by RNAseq alignments%2C including 14 samples with support for all annotated introns;product=GRB2 associated regulator of MAPK1 subtype 1%2C transcript variant X2	0.618727	1.05023e-19	2.27946e-18
GeneID:109309036	TOPAZ1	gbkey=mRNA;gene=TOPAZ1;model_evidence=Supporting evidence includes similarity to: 3 Proteins%2C and 96%25 coverage of the annotated genomic feature by RNAseq alignments%2C including 5 samples with support for all annotated introns;product=testis and ovary specific PAZ domain containing 1	0.617332	1.55531e-17	3.081e-16
GeneID:109321613	PLA2G4F	gbkey=mRNA;gene=PLA2G4F;model_evidence=Supporting evidence includes similarity to: 9 Proteins%2C and 97%25 coverage of the annotated genomic feature by RNAseq alignments;product=phospholipase A2 group IVF	0.617049	0.000938911	0.0037653
GeneID:109311488	FYCO1	gbkey=mRNA;gene=FYCO1;model_evidence=Supporting evidence includes similarity to: 7 Proteins%2C and 100%25 coverage of the annotated genomic feature by RNAseq alignments%2C including 16 samples with support for all annotated introns;product=FYVE and coiled-coil domain containing 1%2C transcript variant X1	0.615459	4.50111e-17	8.72265e-16
GeneID:109313828	RNF208	gbkey=mRNA;gene=RNF208;model_evidence=Supporting evidence includes similarity to: 3 Proteins%2C and 100%25 coverage of the annotated genomic feature by RNAseq alignments%2C including 39 samples with support for all annotated introns;product=ring finger protein 208%2C transcript variant X1	0.614563	0.00287105	0.0101426
GeneID:109313025	TBX3	gbkey=mRNA;gene=TBX3;model_evidence=Supporting evidence includes similarity to: 20 Proteins%2C and 99%25 coverage of the annotated genomic feature by RNAseq alignments;product=T-box 3	0.614125	1.21277e-51	6.0061e-50
GeneID:109313624	TMEM185A	gbkey=mRNA;gene=TMEM185A;model_evidence=Supporting evidence includes similarity to: 5 Proteins%2C and 100%25 coverage of the annotated genomic feature by RNAseq alignments%2C including 113 samples with support for all annotated introns;product=transmembrane protein 185A	0.612995	1.82624e-12	2.58142e-11
GeneID:109309091	IL16	gbkey=mRNA;gene=IL16;model_evidence=Supporting evidence includes similarity to: 13 Proteins%2C and 100%25 coverage of the annotated genomic feature by RNAseq alignments;product=interleukin 16	0.610724	4.09878e-26	1.12256e-24
GeneID:109313874	PIP5KL1	gbkey=mRNA;gene=PIP5KL1;model_evidence=Supporting evidence includes similarity to: 2 Proteins%2C and 100%25 coverage of the annotated genomic feature by RNAseq alignments%2C including 5 samples with support for all annotated introns;product=phosphatidylinositol-4-phosphate 5-kinase like 1%2C transcript variant X2	0.610699	0.00717706	0.0221105
GeneID:109307089	PRKAB2	gbkey=mRNA;gene=PRKAB2;model_evidence=Supporting evidence includes similarity to: 2 Proteins%2C and 100%25 coverage of the annotated genomic feature by RNAseq alignments%2C including 93 samples with support for all annotated introns;product=protein kinase AMP-activated non-catalytic subunit beta 2%2C transcript variant X2	0.609983	3.15974e-19	6.71782e-18
GeneID:109308376	PTX3	gbkey=mRNA;gene=PTX3;model_evidence=Supporting evidence includes similarity to: 6 Proteins%2C and 100%25 coverage of the annotated genomic feature by RNAseq alignments%2C including 104 samples with support for all annotated introns;product=pentraxin 3	0.609658	2.8537e-45	1.26741e-43
GeneID:109312343	KDSR	gbkey=mRNA;gene=KDSR;model_evidence=Supporting evidence includes similarity to: 13 Proteins%2C and 98%25 coverage of the annotated genomic feature by RNAseq alignments;product=3-ketodihydrosphingosine reductase	0.607868	1.13858e-25	3.05581e-24
GeneID:109314439	PLEKHN1	gbkey=mRNA;gene=PLEKHN1;model_evidence=Supporting evidence includes similarity to: 1 Protein%2C and 98%25 coverage of the annotated genomic feature by RNAseq alignments;product=pleckstrin homology domain containing N1	0.607718	7.61911e-28	2.1859e-26
GeneID:109314243	LAMA3	gbkey=mRNA;gene=LAMA3;model_evidence=Supporting evidence includes similarity to: 2 Proteins%2C and 98%25 coverage of the annotated genomic feature by RNAseq alignments;product=laminin subunit alpha 3	0.607366	0.00193733	0.00721511
GeneID:109305494	DOCK9	gbkey=mRNA;gene=DOCK9;model_evidence=Supporting evidence includes similarity to: 7 Proteins%2C and 97%25 coverage of the annotated genomic feature by RNAseq alignments;product=dedicator of cytokinesis 9	0.60624	2.50922e-05	0.000145246
GeneID:109324176	CPEB3	gbkey=mRNA;gene=CPEB3;model_evidence=Supporting evidence includes similarity to: 5 Proteins%2C and 100%25 coverage of the annotated genomic feature by RNAseq alignments%2C including 28 samples with support for all annotated introns;product=cytoplasmic polyadenylation element binding protein 3%2C transcript variant X6	0.606172	1.99544e-08	1.85844e-07
GeneID:109307556	ROR1	gbkey=mRNA;gene=ROR1;model_evidence=Supporting evidence includes similarity to: 22 Proteins%2C and 100%25 coverage of the annotated genomic feature by RNAseq alignments%2C including 69 samples with support for all annotated introns;product=receptor tyrosine kinase like orphan receptor 1	0.604272	1.03075e-13	1.62627e-12
GeneID:109320175	HECA	gbkey=mRNA;gene=HECA;model_evidence=Supporting evidence includes similarity to: 1 Protein%2C and 100%25 coverage of the annotated genomic feature by RNAseq alignments%2C including 107 samples with support for all annotated introns;product=hdc homolog%2C cell cycle regulator	0.604151	4.5836e-11	5.74331e-10
GeneID:109317840	MYC	gbkey=mRNA;gene=MYC;model_evidence=Supporting evidence includes similarity to: 16 Proteins%2C and 100%25 coverage of the annotated genomic feature by RNAseq alignments%2C including 103 samples with support for all annotated introns;partial=true;product=v-myc avian myelocytomatosis viral oncogene homolog;start_range=.,254878470	0.602541	5.24051e-60	2.94602e-58
GeneID:109314990	SERPINB1	gbkey=mRNA;gene=SERPINB1;model_evidence=Supporting evidence includes similarity to: 46 Proteins%2C and 100%25 coverage of the annotated genomic feature by RNAseq alignments%2C including 14 samples with support for all annotated introns;product=serpin family B member 1%2C transcript variant X2	0.602452	0.00158063	0.00601961
GeneID:109317066	KCTD7	gbkey=mRNA;gene=KCTD7;model_evidence=Supporting evidence includes similarity to: 5 Proteins%2C and 100%25 coverage of the annotated genomic feature by RNAseq alignments%2C including 72 samples with support for all annotated introns;product=potassium channel tetramerization domain containing 7%2C transcript variant X1	0.602296	1.45812e-06	1.04523e-05
GeneID:109305704	LOC109305704	gbkey=ncRNA;gene=LOC109305704;model_evidence=Supporting evidence includes similarity to: 100%25 coverage of the annotated genomic feature by RNAseq alignments%2C including 107 samples with support for all annotated introns;product=uncharacterized LOC109305704	0.598365	1.26266e-36	4.51518e-35
GeneID:109320896	GCH1	gbkey=mRNA;gene=GCH1;model_evidence=Supporting evidence includes similarity to: 11 Proteins%2C and 100%25 coverage of the annotated genomic feature by RNAseq alignments%2C including 43 samples with support for all annotated introns;partial=true;product=GTP cyclohydrolase 1;start_range=.,112811209	0.598154	9.3729e-64	5.67834e-62
GeneID:109307331	CYR61	gbkey=mRNA;gene=CYR61;model_evidence=Supporting evidence includes similarity to: 13 Proteins%2C and 100%25 coverage of the annotated genomic feature by RNAseq alignments%2C including 63 samples with support for all annotated introns;product=cysteine rich angiogenic inducer 61	0.595158	1.29125e-83	9.94743e-82
GeneID:109316487	CAPRIN2	gbkey=mRNA;gene=CAPRIN2;model_evidence=Supporting evidence includes similarity to: 2 Proteins%2C and 100%25 coverage of the annotated genomic feature by RNAseq alignments%2C including 5 samples with support for all annotated introns;product=caprin family member 2%2C transcript variant X4	0.594767	4.34317e-06	2.88466e-05
GeneID:109324034	PCGF5	gbkey=mRNA;gene=PCGF5;model_evidence=Supporting evidence includes similarity to: 10 Proteins%2C and 100%25 coverage of the annotated genomic feature by RNAseq alignments%2C including 2 samples with support for all annotated introns;product=polycomb group ring finger 5%2C transcript variant X1	0.594385	2.76025e-10	3.17786e-09
GeneID:109317350	HK2	gbkey=mRNA;gene=HK2;model_evidence=Supporting evidence includes similarity to: 33 Proteins%2C and 100%25 coverage of the annotated genomic feature by RNAseq alignments%2C including 58 samples with support for all annotated introns;product=hexokinase 2	0.594144	3.52873e-59	1.95727e-57
GeneID:109311635	FAM49A	gbkey=mRNA;gene=FAM49A;model_evidence=Supporting evidence includes similarity to: 11 Proteins%2C and 100%25 coverage of the annotated genomic feature by RNAseq alignments%2C including 73 samples with support for all annotated introns;product=family with sequence similarity 49 member A%2C transcript variant X4	0.59391	1.82127e-22	4.45675e-21
GeneID:109324698	EFNA1	gbkey=mRNA;gene=EFNA1;model_evidence=Supporting evidence includes similarity to: 7 Proteins%2C and 93%25 coverage of the annotated genomic feature by RNAseq alignments;product=ephrin A1	0.593444	3.30678e-10	3.76883e-09
GeneID:109318700	SNAI1	gbkey=mRNA;gene=SNAI1;model_evidence=Supporting evidence includes similarity to: 12 Proteins%2C and 100%25 coverage of the annotated genomic feature by RNAseq alignments%2C including 122 samples with support for all annotated introns;partial=true;product=snail family transcriptional repressor 1;start_range=.,292087	0.592207	4.25057e-41	1.67871e-39
GeneID:109308824	B2M	gbkey=mRNA;gene=B2M;model_evidence=Supporting evidence includes similarity to: 19 Proteins%2C and 100%25 coverage of the annotated genomic feature by RNAseq alignments%2C including 115 samples with support for all annotated introns;product=beta-2-microglobulin	0.591596	7.57619e-59	4.18367e-57
GeneID:109320738	FLT3LG	gbkey=mRNA;gene=FLT3LG;model_evidence=Supporting evidence includes similarity to: 23 Proteins%2C and 99%25 coverage of the annotated genomic feature by RNAseq alignments;product=fms related tyrosine kinase 3 ligand	0.588785	1.14994e-06	8.37438e-06
GeneID:109309329	TRPC3	gbkey=mRNA;gene=TRPC3;model_evidence=Supporting evidence includes similarity to: 5 Proteins%2C and 100%25 coverage of the annotated genomic feature by RNAseq alignments%2C including 25 samples with support for all annotated introns;product=transient receptor potential cation channel subfamily C member 3%2C transcript variant X2	0.588109	0.00383806	0.0130267
GeneID:109311751	BEND6	gbkey=mRNA;gene=BEND6;model_evidence=Supporting evidence includes similarity to: 1 Protein%2C and 100%25 coverage of the annotated genomic feature by RNAseq alignments%2C including 12 samples with support for all annotated introns;product=BEN domain containing 6%2C transcript variant X2	0.587777	0.0018314	0.00685951
GeneID:109316786	ANKS1B	gbkey=mRNA;gene=ANKS1B;model_evidence=Supporting evidence includes similarity to: 3 Proteins%2C and 100%25 coverage of the annotated genomic feature by RNAseq alignments%2C including 5 samples with support for all annotated introns;product=ankyrin repeat and sterile alpha motif domain containing 1B%2C transcript variant X6	0.587589	1.96031e-06	1.38453e-05
GeneID:109305619	CD47	gbkey=mRNA;gene=CD47;model_evidence=Supporting evidence includes similarity to: 5 Proteins%2C and 100%25 coverage of the annotated genomic feature by RNAseq alignments%2C including 71 samples with support for all annotated introns;product=CD47 molecule%2C transcript variant X1	0.586661	2.99737e-53	1.54575e-51
GeneID:109313870	FAM102A	gbkey=mRNA;gene=FAM102A;model_evidence=Supporting evidence includes similarity to: 6 Proteins%2C and 100%25 coverage of the annotated genomic feature by RNAseq alignments%2C including 34 samples with support for all annotated introns;product=family with sequence similarity 102 member A	0.585334	3.14532e-16	5.74724e-15
GeneID:109307707	CCBE1	gbkey=mRNA;gene=CCBE1;model_evidence=Supporting evidence includes similarity to: 6 Proteins%2C and 100%25 coverage of the annotated genomic feature by RNAseq alignments%2C including 61 samples with support for all annotated introns;partial=true;product=collagen and calcium binding EGF domains 1;start_range=.,23528	0.584229	9.50893e-39	3.57444e-37
Down-regulated
Entrez ID	Gene symbol	Gene	Log2 fold-change	P-value	FDR-corrected p-value
GeneID:109318069	POU2AF1	gbkey=mRNA;gene=POU2AF1;model_evidence=Supporting evidence includes similarity to: 3 Proteins%2C and 100%25 coverage of the annotated genomic feature by RNAseq alignments%2C including 14 samples with support for all annotated introns;product=POU class 2 associating factor 1	-1.71958	0.000282189	0.00128814
GeneID:109319006	LOC109319006	gbkey=mRNA;gene=LOC109319006;model_evidence=Supporting evidence includes similarity to: 11 Proteins%2C and 100%25 coverage of the annotated genomic feature by RNAseq alignments%2C including 21 samples with support for all annotated introns;partial=true;product=acid-sensing ion channel 2-like;start_range=.,6997839	-1.53864	0.000178761	0.00086303
GeneID:109324042	GFRA1	gbkey=mRNA;gene=GFRA1;model_evidence=Supporting evidence includes similarity to: 6 Proteins%2C and 100%25 coverage of the annotated genomic feature by RNAseq alignments%2C including 89 samples with support for all annotated introns;product=GDNF family receptor alpha 1%2C transcript variant X1	-1.5136	3.53082e-12	4.89607e-11
GeneID:109323077	DPP10	gbkey=mRNA;gene=DPP10;model_evidence=Supporting evidence includes similarity to: 27 Proteins%2C and 100%25 coverage of the annotated genomic feature by RNAseq alignments%2C including 18 samples with support for all annotated introns;product=dipeptidyl peptidase like 10	-1.36577	0.00222588	0.00813847
GeneID:109323210	LOC109323210	gbkey=mRNA;gene=LOC109323210;model_evidence=Supporting evidence includes similarity to: 2 Proteins%2C and 100%25 coverage of the annotated genomic feature by RNAseq alignments%2C including 4 samples with support for all annotated introns;product=inducible T-cell costimulator-like	-1.33241	5.86554e-134	6.25658e-132
GeneID:109313862	BRINP1	gbkey=mRNA;gene=BRINP1;model_evidence=Supporting evidence includes similarity to: 14 Proteins%2C and 100%25 coverage of the annotated genomic feature by RNAseq alignments%2C including 76 samples with support for all annotated introns;product=BMP/retinoic acid inducible neural specific 1	-1.25715	9.30669e-24	2.3752e-22
GeneID:109306705	RAB39A	gbkey=mRNA;gene=RAB39A;model_evidence=Supporting evidence includes similarity to: 22 Proteins%2C and 98%25 coverage of the annotated genomic feature by RNAseq alignments%2C including 11 samples with support for all annotated introns;product=RAB39A%2C member RAS oncogene family	-1.24656	0.00102896	0.00409224
GeneID:109319668	KCNG3	gbkey=mRNA;gene=KCNG3;model_evidence=Supporting evidence includes similarity to: 7 Proteins%2C and 100%25 coverage of the annotated genomic feature by RNAseq alignments;product=potassium voltage-gated channel modifier subfamily G member 3	-1.22736	5.55576e-26	1.50403e-24
GeneID:109324336	LOC109324336	gbkey=mRNA;gene=LOC109324336;model_evidence=Supporting evidence includes similarity to: 30 Proteins%2C and 100%25 coverage of the annotated genomic feature by RNAseq alignments%2C including 97 samples with support for all annotated introns;product=retinol dehydrogenase 16-like	-1.16263	0.0107145	0.0311694
GeneID:109311611	LOC109311611	gbkey=mRNA;gene=LOC109311611;model_evidence=Supporting evidence includes similarity to: 21 Proteins%2C and 100%25 coverage of the annotated genomic feature by RNAseq alignments%2C including 16 samples with support for all annotated introns;product=rho-related GTP-binding protein RhoB-like%2C transcript variant X1	-1.14733	0.00509738	0.0164935
GeneID:109317450	LGI3	gbkey=mRNA;gene=LGI3;model_evidence=Supporting evidence includes similarity to: 16 Proteins%2C and 100%25 coverage of the annotated genomic feature by RNAseq alignments%2C including 16 samples with support for all annotated introns;product=leucine rich repeat LGI family member 3	-1.11177	0.000237305	0.00110507
GeneID:109321607	GREM1	gbkey=mRNA;gene=GREM1;model_evidence=Supporting evidence includes similarity to: 6 Proteins%2C and 100%25 coverage of the annotated genomic feature by RNAseq alignments%2C including 48 samples with support for all annotated introns;product=gremlin 1%2C DAN family BMP antagonist	-1.08658	5.8576e-09	5.85291e-08
GeneID:109322343	C1QTNF7	gbkey=mRNA;gene=C1QTNF7;model_evidence=Supporting evidence includes similarity to: 12 Proteins%2C and 100%25 coverage of the annotated genomic feature by RNAseq alignments%2C including 27 samples with support for all annotated introns;product=C1q and tumor necrosis factor related protein 7%2C transcript variant X4	-1.07068	8.86925e-37	3.18986e-35
GeneID:109324602	LOC109324602	gbkey=mRNA;gene=LOC109324602;model_evidence=Supporting evidence includes similarity to: 9 Proteins%2C and 100%25 coverage of the annotated genomic feature by RNAseq alignments%2C including 23 samples with support for all annotated introns;product=mas-related G-protein coupled receptor member H-like	-1.06365	0.0130329	0.0368989
GeneID:109315746	LRRC17	gbkey=mRNA;gene=LRRC17;model_evidence=Supporting evidence includes similarity to: 4 Proteins%2C and 100%25 coverage of the annotated genomic feature by RNAseq alignments%2C including 52 samples with support for all annotated introns;product=leucine rich repeat containing 17%2C transcript variant X2	-1.03296	3.97642e-08	3.55485e-07
GeneID:109324690	LOC109324690	gbkey=mRNA;gene=LOC109324690;model_evidence=Supporting evidence includes similarity to: 98%25 coverage of the annotated genomic feature by RNAseq alignments%2C including 2 samples with support for all annotated introns;product=uncharacterized LOC109324690	-1.01994	0.00760477	0.0232332
GeneID:109311255	LOC109311255	gbkey=mRNA;gene=LOC109311255;model_evidence=Supporting evidence includes similarity to: 3 Proteins%2C and 100%25 coverage of the annotated genomic feature by RNAseq alignments%2C including 33 samples with support for all annotated introns;product=netrin-4-like%2C transcript variant X2	-1.01803	0.00540189	0.0173082
GeneID:109309730	TLL1	gbkey=mRNA;gene=TLL1;model_evidence=Supporting evidence includes similarity to: 22 Proteins%2C and 100%25 coverage of the annotated genomic feature by RNAseq alignments%2C including 38 samples with support for all annotated introns;product=tolloid like 1%2C transcript variant X2	-1.01486	4.8227e-05	0.000263979
GeneID:109312018	ARG1	gbkey=CDS;gene=ARG1;product=LOW QUALITY PROTEIN: arginase-1	-1.00362	0.00486279	0.0158371
GeneID:109319877	RASGRP3	gbkey=mRNA;gene=RASGRP3;model_evidence=Supporting evidence includes similarity to: 11 Proteins%2C and 100%25 coverage of the annotated genomic feature by RNAseq alignments%2C including 69 samples with support for all annotated introns;product=RAS guanyl releasing protein 3%2C transcript variant X2	-1.00297	0.00503186	0.0163195
GeneID:109305997	MKX	gbkey=mRNA;gene=MKX;model_evidence=Supporting evidence includes similarity to: 7 Proteins%2C and 92%25 coverage of the annotated genomic feature by RNAseq alignments;product=mohawk homeobox	-0.988153	0.000461572	0.00199876
GeneID:109324642	RETSAT	gbkey=mRNA;gene=RETSAT;model_evidence=Supporting evidence includes similarity to: 14 Proteins%2C and 100%25 coverage of the annotated genomic feature by RNAseq alignments%2C including 81 samples with support for all annotated introns;product=retinol saturase%2C transcript variant X1	-0.954779	0.00559879	0.017852
GeneID:109312674	CMKLR1	gbkey=mRNA;gene=CMKLR1;model_evidence=Supporting evidence includes similarity to: 14 Proteins%2C and 100%25 coverage of the annotated genomic feature by RNAseq alignments%2C including 10 samples with support for all annotated introns;product=chemerin chemokine-like receptor 1%2C transcript variant X3	-0.939849	4.52114e-17	8.74789e-16
GeneID:109307517	TMEM61	gbkey=mRNA;gene=TMEM61;model_evidence=Supporting evidence includes similarity to: 3 Proteins%2C and 100%25 coverage of the annotated genomic feature by RNAseq alignments%2C including 98 samples with support for all annotated introns;product=transmembrane protein 61	-0.92497	0.00775467	0.0236102
GeneID:109320730	LOC109320730	gbkey=ncRNA;gene=LOC109320730;model_evidence=Supporting evidence includes similarity to: 100%25 coverage of the annotated genomic feature by RNAseq alignments%2C including 51 samples with support for all annotated introns;product=uncharacterized LOC109320730%2C transcript variant X1	-0.908271	0.0053542	0.0171952
GeneID:109313164	WISP2	gbkey=mRNA;gene=WISP2;model_evidence=Supporting evidence includes similarity to: 6 Proteins%2C and 100%25 coverage of the annotated genomic feature by RNAseq alignments%2C including 22 samples with support for all annotated introns;product=WNT1 inducible signaling pathway protein 2	-0.904172	3.70947e-41	1.46966e-39
GeneID:109309027	GLDN	gbkey=mRNA;gene=GLDN;model_evidence=Supporting evidence includes similarity to: 1 Protein%2C and 100%25 coverage of the annotated genomic feature by RNAseq alignments%2C including 73 samples with support for all annotated introns;product=gliomedin%2C transcript variant X1	-0.900557	0.0151775	0.0420923
GeneID:109314622	LOC109314622	gbkey=ncRNA;gene=LOC109314622;model_evidence=Supporting evidence includes similarity to: 100%25 coverage of the annotated genomic feature by RNAseq alignments%2C including 5 samples with support for all annotated introns;product=uncharacterized LOC109314622	-0.883481	0.000251951	0.00116414
GeneID:109307025	PTGER3	gbkey=mRNA;gene=PTGER3;model_evidence=Supporting evidence includes similarity to: 11 Proteins%2C and 100%25 coverage of the annotated genomic feature by RNAseq alignments%2C including 53 samples with support for all annotated introns;partial=true;product=prostaglandin E receptor 3	-0.883326	0.00520522	0.0167707
GeneID:109317464	SAMD12	gbkey=mRNA;gene=SAMD12;model_evidence=Supporting evidence includes similarity to: 3 Proteins%2C and 97%25 coverage of the annotated genomic feature by RNAseq alignments;product=sterile alpha motif domain containing 12	-0.873825	0.00262791	0.00940802
GeneID:109309136	ST8SIA2	gbkey=mRNA;gene=ST8SIA2;model_evidence=Supporting evidence includes similarity to: 18 Proteins%2C and 100%25 coverage of the annotated genomic feature by RNAseq alignments%2C including 64 samples with support for all annotated introns;product=ST8 alpha-N-acetyl-neuraminide alpha-2%2C8-sialyltransferase 2%2C transcript variant X1	-0.872213	1.19431e-09	1.29048e-08
GeneID:109310912	TBX22	gbkey=mRNA;gene=TBX22;model_evidence=Supporting evidence includes similarity to: 8 Proteins%2C and 100%25 coverage of the annotated genomic feature by RNAseq alignments%2C including 3 samples with support for all annotated introns;product=T-box 22	-0.850591	1.24737e-11	1.65081e-10
GeneID:109323896	VAX1	gbkey=mRNA;gene=VAX1;model_evidence=Supporting evidence includes similarity to: 8 Proteins%2C and 89%25 coverage of the annotated genomic feature by RNAseq alignments;product=ventral anterior homeobox 1	-0.847692	0.0115069	0.0331316
GeneID:109315985	ADAMTS20	gbkey=mRNA;gene=ADAMTS20;model_evidence=Supporting evidence includes similarity to: 15 Proteins%2C and 96%25 coverage of the annotated genomic feature by RNAseq alignments;product=ADAM metallopeptidase with thrombospondin type 1 motif 20	-0.835916	0.000731945	0.00302555
GeneID:109314965	CUNH17orf58	gbkey=mRNA;gene=CUNH17orf58;model_evidence=Supporting evidence includes similarity to: 3 Proteins%2C and 100%25 coverage of the annotated genomic feature by RNAseq alignments%2C including 81 samples with support for all annotated introns;product=chromosome unknown C17orf58 homolog	-0.831775	0.0147142	0.0410262
GeneID:109309071	DLX5	gbkey=mRNA;gene=DLX5;model_evidence=Supporting evidence includes similarity to: 13 Proteins%2C and 100%25 coverage of the annotated genomic feature by RNAseq alignments%2C including 60 samples with support for all annotated introns;product=distal-less homeobox 5	-0.785697	0.0023756	0.00860096
GeneID:109312152	SLC35F1	gbkey=mRNA;gene=SLC35F1;model_evidence=Supporting evidence includes similarity to: 10 Proteins%2C and 93%25 coverage of the annotated genomic feature by RNAseq alignments;product=solute carrier family 35 member F1	-0.778134	0.000278942	0.0012761
GeneID:109318531	MANEAL	gbkey=mRNA;gene=MANEAL;model_evidence=Supporting evidence includes similarity to: 5 Proteins%2C and 71%25 coverage of the annotated genomic feature by RNAseq alignments;product=mannosidase endo-alpha like	-0.774373	0.00508467	0.0164652
GeneID:109320872	DIO3	gbkey=mRNA;gene=DIO3;model_evidence=Supporting evidence includes similarity to: 17 Proteins%2C and 100%25 coverage of the annotated genomic feature by RNAseq alignments;partial=true;product=iodothyronine deiodinase 3;start_range=.,98027881	-0.761353	7.75528e-08	6.60655e-07
GeneID:109306476	RGCC	gbkey=mRNA;gene=RGCC;model_evidence=Supporting evidence includes similarity to: 5 Proteins%2C and 100%25 coverage of the annotated genomic feature by RNAseq alignments%2C including 89 samples with support for all annotated introns;product=regulator of cell cycle%2C transcript variant X1	-0.760421	2.97372e-06	2.03131e-05
GeneID:109315479	LOC109315479	gbkey=mRNA;gene=LOC109315479;model_evidence=Supporting evidence includes similarity to: 28 Proteins%2C and 100%25 coverage of the annotated genomic feature by RNAseq alignments%2C including 13 samples with support for all annotated introns;product=glioma pathogenesis-related protein 1-like	-0.759281	0.0110205	0.0319257
GeneID:109310125	COL23A1	gbkey=mRNA;gene=COL23A1;model_evidence=Supporting evidence includes similarity to: 100%25 coverage of the annotated genomic feature by RNAseq alignments%2C including 9 samples with support for all annotated introns;product=collagen type XXIII alpha 1 chain	-0.757133	4.37308e-08	3.87064e-07
GeneID:109322015	DLC1	gbkey=mRNA;gene=DLC1;model_evidence=Supporting evidence includes similarity to: 25 Proteins%2C and 100%25 coverage of the annotated genomic feature by RNAseq alignments%2C including 34 samples with support for all annotated introns;product=DLC1 Rho GTPase activating protein%2C transcript variant X3	-0.745185	7.10406e-91	5.71992e-89
GeneID:109315693	SLCO5A1	gbkey=mRNA;gene=SLCO5A1;model_evidence=Supporting evidence includes similarity to: 4 Proteins%2C and 100%25 coverage of the annotated genomic feature by RNAseq alignments%2C including 22 samples with support for all annotated introns;partial=true;product=solute carrier organic anion transporter family member 5A1	-0.711389	7.58883e-05	0.000397768
GeneID:109324090	SLC18A2	gbkey=mRNA;gene=SLC18A2;model_evidence=Supporting evidence includes similarity to: 19 Proteins%2C and 100%25 coverage of the annotated genomic feature by RNAseq alignments%2C including 57 samples with support for all annotated introns;product=solute carrier family 18 member A2	-0.697999	0.000406928	0.00178379
GeneID:109316262	TSPAN11	gbkey=mRNA;gene=TSPAN11;model_evidence=Supporting evidence includes similarity to: 2 Proteins%2C and 100%25 coverage of the annotated genomic feature by RNAseq alignments%2C including 16 samples with support for all annotated introns;product=tetraspanin 11%2C transcript variant X2	-0.693132	0.000397877	0.00174903
GeneID:109322710	COL3A1	gbkey=mRNA;gene=COL3A1;model_evidence=Supporting evidence includes similarity to: 15 Proteins%2C and 100%25 coverage of the annotated genomic feature by RNAseq alignments%2C including 84 samples with support for all annotated introns;product=collagen type III alpha 1 chain%2C transcript variant X6	-0.688935	1.68242e-75	1.14735e-73
GeneID:109306089	GPR143	gbkey=mRNA;gene=GPR143;model_evidence=Supporting evidence includes similarity to: 2 Proteins%2C and 100%25 coverage of the annotated genomic feature by RNAseq alignments%2C including 17 samples with support for all annotated introns;product=G protein-coupled receptor 143	-0.686018	0.000906887	0.00365642
GeneID:109320977	BDKRB1	gbkey=mRNA;gene=BDKRB1;model_evidence=Supporting evidence includes similarity to: 4 Proteins%2C and 100%25 coverage of the annotated genomic feature by RNAseq alignments%2C including 6 samples with support for all annotated introns;product=bradykinin receptor B1%2C transcript variant X2	-0.68435	0.0168794	0.0459545
GeneID:109307617	METTL11B	gbkey=mRNA;gene=METTL11B;model_evidence=Supporting evidence includes similarity to: 6 Proteins%2C and 98%25 coverage of the annotated genomic feature by RNAseq alignments;product=methyltransferase like 11B	-0.673344	0.000131741	0.00065774
GeneID:109312008	ARHGAP18	gbkey=mRNA;gene=ARHGAP18;model_evidence=Supporting evidence includes similarity to: 13 Proteins%2C and 100%25 coverage of the annotated genomic feature by RNAseq alignments%2C including 82 samples with support for all annotated introns;product=Rho GTPase activating protein 18%2C transcript variant X1	-0.670348	0.00351056	0.0120528
GeneID:109324716	LOC109324716	gbkey=mRNA;gene=LOC109324716;model_evidence=Supporting evidence includes similarity to: 3 Proteins%2C and 100%25 coverage of the annotated genomic feature by RNAseq alignments%2C including 2 samples with support for all annotated introns;product=cornifin alpha-like%2C transcript variant X3	-0.666756	3.99337e-05	0.00022219
GeneID:109314141	OLFML2A	gbkey=mRNA;gene=OLFML2A;model_evidence=Supporting evidence includes similarity to: 7 Proteins%2C and 84%25 coverage of the annotated genomic feature by RNAseq alignments;product=olfactomedin like 2A	-0.662421	0.00568904	0.0180844
GeneID:109309344	NDNF	gbkey=mRNA;gene=NDNF;model_evidence=Supporting evidence includes similarity to: 6 Proteins%2C and 100%25 coverage of the annotated genomic feature by RNAseq alignments%2C including 88 samples with support for all annotated introns;product=neuron derived neurotrophic factor	-0.652593	0.00981134	0.0289333
GeneID:109316353	SCUBE1	gbkey=mRNA;gene=SCUBE1;model_evidence=Supporting evidence includes similarity to: 4 Proteins%2C and 100%25 coverage of the annotated genomic feature by RNAseq alignments%2C including 24 samples with support for all annotated introns;product=signal peptide%2C CUB domain and EGF like domain containing 1%2C transcript variant X1	-0.645394	9.83298e-06	6.18526e-05
GeneID:109307903	LOC109307903	gbkey=mRNA;gene=LOC109307903;model_evidence=Supporting evidence includes similarity to: 2 Proteins%2C and 100%25 coverage of the annotated genomic feature by RNAseq alignments%2C including 68 samples with support for all annotated introns;product=molybdopterin synthase sulfur carrier subunit-like%2C transcript variant X2	-0.641699	0.00371082	0.0126498
GeneID:109306806	LOC109306806	gbkey=ncRNA;gene=LOC109306806;model_evidence=Supporting evidence includes similarity to: 100%25 coverage of the annotated genomic feature by RNAseq alignments%2C including 46 samples with support for all annotated introns;product=uncharacterized LOC109306806	-0.639406	0.00604948	0.0190746
GeneID:109315921	WNT5B	gbkey=mRNA;gene=WNT5B;model_evidence=Supporting evidence includes similarity to: 46 Proteins%2C and 95%25 coverage of the annotated genomic feature by RNAseq alignments;product=Wnt family member 5B	-0.628094	5.74024e-30	1.74727e-28
GeneID:109318637	AIM1L	gbkey=mRNA;gene=AIM1L;model_evidence=Supporting evidence includes similarity to: 4 Proteins%2C and 100%25 coverage of the annotated genomic feature by RNAseq alignments%2C including 1 sample with support for all annotated introns;product=absent in melanoma 1-like	-0.617955	2.61475e-07	2.08645e-06
GeneID:109313570	GRIA3	gbkey=mRNA;gene=GRIA3;model_evidence=Supporting evidence includes similarity to: 60 Proteins%2C and 100%25 coverage of the annotated genomic feature by RNAseq alignments%2C including 28 samples with support for all annotated introns;product=glutamate ionotropic receptor AMPA type subunit 3%2C transcript variant X2	-0.608249	0.00025194	0.00116414
GeneID:109306016	LOC109306016	gbkey=mRNA;gene=LOC109306016;model_evidence=Supporting evidence includes similarity to: 22 Proteins%2C and 100%25 coverage of the annotated genomic feature by RNAseq alignments%2C including 2 samples with support for all annotated introns;product=regucalcin-like	-0.60797	0.0119483	0.0342478
GeneID:109320024	THBS2	gbkey=mRNA;gene=THBS2;model_evidence=Supporting evidence includes similarity to: 18 Proteins%2C and 100%25 coverage of the annotated genomic feature by RNAseq alignments%2C including 75 samples with support for all annotated introns;product=thrombospondin 2%2C transcript variant X1	-0.606631	6.75916e-74	4.53518e-72
GeneID:109309870	NIPAL4	gbkey=mRNA;gene=NIPAL4;model_evidence=Supporting evidence includes similarity to: 8 Proteins%2C and 94%25 coverage of the annotated genomic feature by RNAseq alignments;product=NIPA like domain containing 4	-0.601679	6.28929e-05	0.000336003
GeneID:109306732	LOC109306732	gbkey=mRNA;gene=LOC109306732;model_evidence=Supporting evidence includes similarity to: 38 Proteins%2C and 100%25 coverage of the annotated genomic feature by RNAseq alignments%2C including 37 samples with support for all annotated introns;product=neutrophil collagenase-like	-0.60041	2.6805e-10	3.0946e-09
GeneID:109321857	MTNR1A	gbkey=mRNA;gene=MTNR1A;model_evidence=Supporting evidence includes similarity to: 32 Proteins%2C and 99%25 coverage of the annotated genomic feature by RNAseq alignments;product=melatonin receptor 1A	-0.600245	0.00533415	0.017144
GeneID:109310111	LOC109310111	gbkey=mRNA;gene=LOC109310111;model_evidence=Supporting evidence includes similarity to: 5 Proteins%2C and 100%25 coverage of the annotated genomic feature by RNAseq alignments%2C including 2 samples with support for all annotated introns;product=leukocyte cell-derived chemotaxin-2-like	-0.599495	1.46936e-05	8.92776e-05
GeneID:109311827	PRSS35	gbkey=mRNA;gene=PRSS35;model_evidence=Supporting evidence includes similarity to: 9 Proteins%2C and 100%25 coverage of the annotated genomic feature by RNAseq alignments%2C including 17 samples with support for all annotated introns;product=protease%2C serine 35	-0.593139	1.69049e-14	2.76867e-13
GeneID:109308772	LOC109308772	gbkey=mRNA;gene=LOC109308772;model_evidence=Supporting evidence includes similarity to: 11 Proteins%2C and 91%25 coverage of the annotated genomic feature by RNAseq alignments;product=transmembrane protein 2-like	-0.592467	2.11803e-57	1.13446e-55
GeneID:109317658	LOC109317658	gbkey=ncRNA;gene=LOC109317658;model_evidence=Supporting evidence includes similarity to: 100%25 coverage of the annotated genomic feature by RNAseq alignments%2C including 38 samples with support for all annotated introns;product=uncharacterized LOC109317658	-0.591353	0.0102194	0.0299743
GeneID:109323408	PCSK5	gbkey=mRNA;gene=PCSK5;model_evidence=Supporting evidence includes similarity to: 16 Proteins%2C and 100%25 coverage of the annotated genomic feature by RNAseq alignments%2C including 19 samples with support for all annotated introns;product=proprotein convertase subtilisin/kexin type 5%2C transcript variant X4	-0.590439	1.19321e-27	3.40761e-26
GeneID:109314798	HS3ST6	gbkey=mRNA;gene=HS3ST6;model_evidence=Supporting evidence includes similarity to: 14 Proteins%2C and 97%25 coverage of the annotated genomic feature by RNAseq alignments;product=heparan sulfate-glucosamine 3-sulfotransferase 6	-0.58202	0.0156156	0.0431155
