# Supplementary material for: Dynamic Changes in Host Gene Expression following In Vitro Viral Mimic Stimulation in Crocodile Cells
Source: Front Immunol. 2017 Nov 22;8:1634. doi: 10.3389/fimmu.2017.01634 (PMC5702629; doi:10.3389/fimmu.2017.01634)
Supplement: Supplementary file 1 [file Data_Sheet_1.zip › Data sheet 1/Table_S20.xlsx]

## Sheet: Table S20
Table S20: Biological Processes identified using topGO for DE genes detected using RNA-seq from dsRNA-stimulated versus non-stimulated control LV-1 cells at 24 hps.
GO.ID	IPA Canonical Pathway	Annotated	Significant	Expected	Rank in classic	Classic	KS	Weight
GO:0000122	Negative regulation of transcription from RNA polymerase II promoter	343	96	45.07	27	9.2e-14	0.96	9.2e-14
GO:0045944	Positive regulation of transcription from RNA polymerase II promoter	549	125	72.15	56	1.4e-10	1	1.4e-10
GO:0010468	Regulation of gene expression	2104	420	276.49	3	1.4e-23	0.95	2.5e-09
GO:1903506	Regulation of nucleic acid-templated transcription	1721	351	226.16	10	8.9e-21	0.93	3.4e-08
GO:0019221	Cytokine-mediated signaling pathway	192	55	25.23	89	8.2e-09	1	1.3e-07
GO:0007159	Leukocyte cell-cell adhesion	131	40	17.22	118	1.4e-07	1	2.2e-07
GO:0043068	Positive regulation of programmed cell death	245	61	32.2	130	3.6e-07	1	3.6e-07
GO:0000188	Inactivation of MAPK activity	11	9	1.45	137	4.9e-07	0.98	4.9e-07
GO:1903708	Positive regulation of hemopoiesis	75	26	9.86	155	1.5e-06	1	1.5e-06
GO:0032496	Response to lipopolysaccharide	104	32	13.67	159	2e-06	1	2e-06
GO:0045597	Positive regulation of cell differentiation	411	92	54.01	114	1e-07	1	2e-06
GO:0034612	Response to tumor necrosis factor	90	29	11.83	162	2.1e-06	1	2.1e-06
GO:0070059	Intrinsic apoptotic signaling pathway in response to endoplasmic reticulum stress	32	15	4.21	167	3.5e-06	0.99	3.5e-06
GO:0007249	I-kappaB kinase/NF-kappaB signaling	124	37	16.3	144	7.6e-07	0.99	5.8e-06
GO:0043547	Positive regulation of GTPase activity	349	75	45.86	185	7.7e-06	1	7.7e-06
GO:0048660	Regulation of smooth muscle cell prolife...	33	14	4.34	211	3.1e-05	0.85	3.1e-05
GO:0006954	Inflammatory response	237	54	31.15	205	2.7e-05	1	5.1e-05
GO:0043369	CD4-positive or CD8-positive, alpha-beta T cell lineage commitment	10	7	1.31	229	5.6e-05	1	5.6e-05
GO:0045444	Fat cell differentiation	95	27	12.48	230	6e-05	0.98	6e-05
GO:0051251	Positive regulation of lymphocyte activation	105	31	13.8	184	7.5e-06	1	7e-05
GO:0016579	Protein deubiquitination	91	26	11.96	240	7.4e-05	0.93	7.4e-05
GO:0042127	Regulation of cell proliferation	726	148	95.41	91	1e-08	1	0.00011
GO:0001819	Positive regulation of cytokine production	166	41	21.81	218	3.6e-05	0.99	0.00013
GO:0000302	Response to reactive oxygen species	79	23	10.38	261	0.00014	0.74	0.00015
GO:0030225	Macrophage differentiation	18	9	2.37	268	0.00018	0.98	0.00018
GO:0042509	Regulation of tyrosine phosphorylation o...	22	10	2.89	277	0.00021	1	0.00021
GO:0043066	Negative regulation of apoptotic process	360	74	47.31	222	4.4e-05	0.89	0.00022
GO:0030218	Erythrocyte differentiation	57	18	7.49	282	0.00024	0.85	0.00024
GO:0070373	Negative regulation of ERK1 and ERK2 cas...	31	12	4.07	291	0.00032	0.87	0.00032
GO:0048514	Blood vessel morphogenesis	244	55	32.06	213	3.1e-05	0.99	0.00035
GO:0051056	Regulation of small GTPase mediated sign...	164	37	21.55	314	0.00058	1	0.00044
GO:0006955	Immune response	563	121	73.99	93	1.1e-08	1	0.00048
GO:0098542	Defense response to other organism	129	35	16.95	196	1.6e-05	1	0.00049
GO:0009896	Positive regulation of catabolic process	187	42	24.57	288	0.00028	0.95	0.00052
GO:0035914	Skeletal muscle cell differentiation	37	13	4.86	312	0.00055	0.93	0.00055
GO:0050731	Positive regulation of peptidyl-tyrosine...	71	20	9.33	316	0.0006	0.65	0.0006
GO:0032092	Positive regulation of protein binding	38	13	4.99	331	0.00073	0.41	0.00073
GO:0035335	Peptidyl-tyrosine dephosphorylation	78	21	10.25	338	0.00085	0.89	0.00085
GO:0046626	Regulation of insulin receptor signaling...	30	11	3.94	343	0.00097	0.97	0.00097
GO:0009968	Negative regulation of signal transducti...	566	124	74.38	77	2.2e-09	1	0.00125
GO:0002230	Positive regulation of defense response to virus	11	6	1.45	359	0.0013	1	0.0013
GO:0035456	Response to interferon-beta	11	6	1.45	360	0.0013	0.99	0.0013
GO:0009617	Response to bacterium	150	46	19.71	94	1.4e-08	1	0.00149
GO:2000379	Positive regulation of reactive oxygen s...	30	11	3.94	344	0.00097	1	0.00162
GO:0002042	Cell migration involved in sprouting ang...	15	7	1.97	365	0.00164	0.84	0.00164
GO:1903901	Negative regulation of viral life cycle	23	9	3.02	367	0.00165	1	0.00165
GO:0070266	Necroptotic process	19	8	2.5	373	0.00172	0.99	0.00172
GO:0018105	Peptidyl-serine phosphorylation	144	32	18.92	375	0.00173	0.55	0.00173
GO:0030335	Positive regulation of cell migration	180	38	23.65	382	0.00184	0.98	0.00184
