# Supplementary material for: Dynamic Changes in Host Gene Expression following In Vitro Viral Mimic Stimulation in Crocodile Cells
Source: Front Immunol. 2017 Nov 22;8:1634. doi: 10.3389/fimmu.2017.01634 (PMC5702629; doi:10.3389/fimmu.2017.01634)
Supplement: Supplementary file 1 [file Data_Sheet_1.zip › Data sheet 1/Table_S21.xlsx]

## Sheet: Table S21
Table S21: Biological Processes identified using topGO for DE genes detected using RNA-seq from dsRNA-stimulated versus non-stimulated control LV-1 cells at 48 hps.
GO.ID	IPA Canonical Pathway	Annotated	Significant	Expected	Rank in classic	Classic	KS	Weight
GO:0000122	Negative regulation of transcription from RNA polymerase II promoter	343	144	82.29	35	5.8e-14	0.99	5.8e-14
GO:0010468	Regulation of gene expression	2104	679	504.78	8	1e-22	0.96	2.6e-11
GO:1903506	Regulation of nucleic acid-templated transcription	1721	565	412.89	11	2.9e-20	0.94	2.6e-10
GO:0019221	Cytokine-mediated signaling pathway	192	83	46.06	77	2.6e-09	1	2.6e-09
GO:0045944	Positive regulation of transcription from RNA polymerase II promoter	549	190	131.71	79	5.3e-09	1	5.3e-09
GO:0043087	Regulation of GTPase activity	382	138	91.65	98	4e-08	0.99	4e-08
GO:0000302	Response to reactive oxygen species	79	38	18.95	151	2.5e-06	0.88	3.2e-07
GO:2001235	Positive regulation of apoptotic signaling pathway	75	38	17.99	121	4.7e-07	0.99	4.7e-07
GO:0018105	Peptidyl-serine phosphorylation	144	61	34.55	131	7.7e-07	0.72	7.7e-07
GO:0016567	Protein ubiquitination	471	158	113	135	1e-06	1	1e-06
GO:0002768	Immune response-regulating cell surface receptor signaling	102	45	24.47	165	5.9e-06	1	1.5e-06
GO:0000188	Inactivation of MAPK activity	11	10	2.64	163	5.4e-06	0.94	5.4e-06
GO:0043124	Negative regulation of I-kappaB kinase/NF-kappaB signaling	26	17	6.24	170	8.8e-06	0.93	8.8e-06
GO:0034612	Response to tumor necrosis factor	90	40	21.59	184	1.5e-05	1	1.5e-05
GO:0001819	Positive regulation of cytokine production	166	65	39.83	169	8.6e-06	0.98	2e-05
GO:0032496	Response to lipopolysaccharide	104	44	24.95	200	2.7e-05	1	2.7e-05
GO:0071260	Cellular response to mechanical stimulus	28	17	6.72	214	3.6e-05	1	3.6e-05
GO:1903708	Positive regulation of hemopoiesis	75	34	17.99	223	4e-05	1	4e-05
GO:0070266	Necroptotic process	19	13	4.56	231	5.2e-05	0.99	5.2e-05
GO:0098542	Defense response to other organism	129	55	30.95	147	2.1e-06	1	5.2e-05
GO:0070059	Intrinsic apoptotic signaling pathway in...	32	18	7.68	251	8.8e-05	0.98	8.8e-05
GO:0051098	Regulation of binding	144	55	34.55	252	9.2e-05	0.88	9.2e-05
GO:1900006	Positive regulation of dendrite developm...	35	19	8.4	261	0.00011	1	0.00011
GO:0071230	Cellular response to amino acid stimulus	30	17	7.2	266	0.00012	1	0.00012
GO:0035556	Intracellular signal transduction	1333	453	319.8	15	4.6e-19	0.99	0.00012
GO:0042127	Regulation of cell proliferation	726	230	174.18	125	6e-07	1	0.00013
GO:0051247	Positive regulation of protein metabolic...	711	232	170.58	97	3.7e-08	0.99	0.00015
GO:0007169	Transmembrane receptor protein tyrosine ...	356	120	85.41	185	1.6e-05	0.99	0.00018
GO:0043506	Regulation of JUN kinase activity	39	20	9.36	292	0.0002	0.98	0.0002
GO:0002696	Positive regulation of leukocyte activation	120	50	28.79	177	1.3e-05	0.99	0.0002
GO:0071108	Protein K48-linked deubiquitination	14	10	3.36	298	0.00023	0.9	0.00023
GO:0007159	Leukocyte cell-cell adhesion	131	53	31.43	191	2e-05	0.99	0.00024
GO:0097191	Extrinsic apoptotic signaling pathway	93	42	22.31	164	5.8e-06	0.98	0.00025
GO:0043369	CD4-positive or CD8-positive, alpha-beta...	10	8	2.4	311	0.0003	0.99	0.0003
GO:0016482	Cytosolic transport	82	34	19.67	318	0.00034	1	0.00034
GO:0006955	Immune response	563	198	135.07	71	5.5e-10	1	0.00037
GO:0048015	Phosphatidylinositol-mediated signaling	86	35	20.63	330	0.00042	0.96	0.00042
GO:0010498	Proteasomal protein catabolic process	225	76	53.98	342	0.00051	1	0.00051
GO:0030522	Intracellular receptor signaling pathway	115	44	27.59	332	0.00043	0.97	0.00054
GO:0009968	Negative regulation of signal transducti...	566	202	135.79	60	8.3e-11	0.99	0.00057
GO:0016050	Vesicle organization	192	66	46.06	361	0.00069	1	0.00058
GO:0060612	Adipose tissue development	20	12	4.8	352	0.00062	0.95	0.00062
GO:0007260	Tyrosine phosphorylation of STAT protein	28	15	6.72	362	0.00069	1	0.00069
GO:0016239	Positive regulation of macroautophagy	28	15	6.72	363	0.00069	0.97	0.00069
GO:0046329	Negative regulation of JNK cascade	13	9	3.12	364	0.00071	0.92	0.00071
GO:0006511	Ubiquitin-dependent protein catabolic pr...	343	108	82.29	367	0.00079	1	0.00079
GO:0045599	Negative regulation of fat cell differen...	23	13	5.52	368	0.00081	0.79	0.00081
GO:0030225	Macrophage differentiation	18	11	4.32	373	0.00085	0.97	0.00085
GO:0009617	Response to bacterium	150	65	35.99	106	1.2e-07	1	0.00093
GO:0002702	Positive regulation of production of mol...	37	18	8.88	378	0.00094	0.93	0.00094
