# Supplementary material for: Dynamic Changes in Host Gene Expression following In Vitro Viral Mimic Stimulation in Crocodile Cells
Source: Front Immunol. 2017 Nov 22;8:1634. doi: 10.3389/fimmu.2017.01634 (PMC5702629; doi:10.3389/fimmu.2017.01634)
Supplement: Supplementary file 1 [file Data_Sheet_1.zip › Data sheet 1/Table_S22.xlsx]

## Sheet: Table S22
Table S22: Biological Processes identified using topGO for DE genes detected using RNA-seq from dsDNA-stimulated versus non-stimulated control LV-1 cells at 48 hps.
GO.ID	IPA Canonical Pathway	Annotated	Significant	Expected	Rank in classic	Classic	KS	Weight
GO:0010256	Endomembrane system organization	300	113	65.04	1	1.2e-10	1	2.7e-09
GO:0043087	Regulation of GTPase activity	382	126	82.82	3	1.3e-07	0.98	1.3e-07
GO:0006914	Autophagy	200	73	43.36	11	9.5e-07	1	8.8e-06
GO:0016192	Vesicle-mediated transport	763	221	165.42	8	5.2e-07	1	1.5e-05
GO:0071260	Cellular response to mechanical stimulus	28	16	6.07	51	4.6e-05	1	4.6e-05
GO:0007264	Small GTPase mediated signal transductio...	286	94	62	21	6e-06	0.98	7.6e-05
GO:0045892	Negative regulation of transcription, DN...	495	142	107.31	66	0.0001	0.97	0.00015
GO:0098586	Cellular response to virus	25	14	5.42	79	0.00019	1	0.00019
GO:0018105	Peptidyl-serine phosphorylation	144	50	31.22	81	0.0002	0.78	0.0002
GO:0097581	Lamellipodium organization	41	19	8.89	99	0.00038	0.98	0.00038
GO:0090150	Establishment of protein localization to...	152	51	32.95	108	0.00045	0.99	0.00045
GO:0034330	Cell junction organization	127	49	27.53	31	1e-05	1	0.00052
GO:0048013	Ephrin receptor signaling pathway	33	16	7.15	117	0.00058	1	0.00058
GO:0043149	Stress fiber assembly	52	22	11.27	120	0.00065	0.86	0.00065
GO:0051607	Defense response to virus	72	28	15.61	122	0.00067	1	0.00067
GO:0046834	Lipid phosphorylation	49	21	10.62	123	0.0007	0.98	0.0007
GO:0071526	Semaphorin-plexin signaling pathway	14	9	3.04	124	0.00071	0.99	0.00071
GO:1903573	Negative regulation of response to endop...	22	12	4.77	128	0.00075	1	0.00075
GO:0030097	Hemopoiesis	348	107	75.45	49	3.8e-05	0.94	0.00103
GO:1903828	Negative regulation of cellular protein ...	61	26	13.22	80	0.00019	0.95	0.00128
GO:0015833	Peptide transport	955	250	207.04	92	0.00029	0.99	0.0013
GO:0045184	Establishment of protein localization	1021	274	221.35	41	2.2e-05	0.98	0.00151
GO:0032273	Positive regulation of protein polymeriz...	55	23	11.92	118	0.0006	0.93	0.00184
GO:0048525	Negative regulation of viral process	33	15	7.15	170	0.00196	1	0.00196
GO:0046907	Intracellular transport	872	234	189.05	65	9.1e-05	0.97	0.00339
GO:0001667	Ameboidal-type cell migration	175	58	37.94	90	0.00027	0.91	0.00339
GO:1902589	Single-organism organelle organization	935	254	202.71	38	1.8e-05	0.99	0.00648
GO:0030029	Actin filament-based process	375	117	81.3	25	7.8e-06	1	0.00692
