# Supplementary material for: Dynamic Changes in Host Gene Expression following In Vitro Viral Mimic Stimulation in Crocodile Cells
Source: Front Immunol. 2017 Nov 22;8:1634. doi: 10.3389/fimmu.2017.01634 (PMC5702629; doi:10.3389/fimmu.2017.01634)
Supplement: Supplementary file 1 [file Data_Sheet_1.zip › Data sheet 1/Table_S23.xlsx]

## Sheet: Table S23
Table S23: Canonical pathways identified using KEGG Mapper for DE genes detected using RNA-seq from dsRNA-stimulated versus non-stimulated control LV-1 cells at 24 hps (Sorted by the number of hits).
1. amj01100 Metabolic pathways - Alligator mississippiensis (American alligator) (387)
2. amj04010 MAPK signaling pathway - Alligator mississippiensis (American alligator) (108)
3. amj04217 Necroptosis - Alligator mississippiensis (American alligator) (102)
4. amj04510 Focal adhesion - Alligator mississippiensis (American alligator) (95)
5. amj04144 Endocytosis - Alligator mississippiensis (American alligator) (95)
6. amj04810 Regulation of actin cytoskeleton - Alligator mississippiensis (American alligator) (93)
7. amj04210 Apoptosis - Alligator mississippiensis (American alligator) (75)
8. amj00230 Purine metabolism - Alligator mississippiensis (American alligator) (74)
9. amj04910 Insulin signaling pathway - Alligator mississippiensis (American alligator) (71)
10. amj04218 Cellular senescence - Alligator mississippiensis (American alligator) (68)
11. amj04530 Tight junction - Alligator mississippiensis (American alligator) (65)
12. amj04141 Protein processing in endoplasmic reticulum - Alligator mississippiensis (American alligator) (65)
13. amj04068 FoxO signaling pathway - Alligator mississippiensis (American alligator) (62)
14. amj04621 NOD-like receptor signaling pathway - Alligator mississippiensis (American alligator) (61)
15. amj04140 Autophagy - animal - Alligator mississippiensis (American alligator) (59)
16. amj04145 Phagosome - Alligator mississippiensis (American alligator) (58)
17. amj04261 Adrenergic signaling in cardiomyocytes - Alligator mississippiensis (American alligator) (56)
18. amj04142 Lysosome - Alligator mississippiensis (American alligator) (55)
19. amj03013 RNA transport - Alligator mississippiensis (American alligator) (54)
20. amj04020 Calcium signaling pathway - Alligator mississippiensis (American alligator) (54)
21. amj05168 Herpes simplex infection - Alligator mississippiensis (American alligator) (53)
22. amj04371 Apelin signaling pathway - Alligator mississippiensis (American alligator) (53)
23. amj04933 AGE-RAGE signaling pathway in diabetic complications - Alligator mississippiensis (American alligator) (52)
24. amj04060 Cytokine-cytokine receptor interaction - Alligator mississippiensis (American alligator) (52)
25. amj04310 Wnt signaling pathway - Alligator mississippiensis (American alligator) (51)
26. amj00240 Pyrimidine metabolism - Alligator mississippiensis (American alligator) (50)
27. amj04912 GnRH signaling pathway - Alligator mississippiensis (American alligator) (48)
28. amj04150 mTOR signaling pathway - Alligator mississippiensis (American alligator) (48)
29. amj04270 Vascular smooth muscle contraction - Alligator mississippiensis (American alligator) (47)
30. amj05132 Salmonella infection - Alligator mississippiensis (American alligator) (44)
31. amj04070 Phosphatidylinositol signaling system - Alligator mississippiensis (American alligator) (43)
32. amj04080 Neuroactive ligand-receptor interaction - Alligator mississippiensis (American alligator) (43)
33. amj00564 Glycerophospholipid metabolism - Alligator mississippiensis (American alligator) (43)
34. amj04620 Toll-like receptor signaling pathway - Alligator mississippiensis (American alligator) (43)
35. amj04916 Melanogenesis - Alligator mississippiensis (American alligator) (43)
36. amj01200 Carbon metabolism - Alligator mississippiensis (American alligator) (42)
37. amj04920 Adipocytokine signaling pathway - Alligator mississippiensis (American alligator) (41)
38. amj04512 ECM-receptor interaction - Alligator mississippiensis (American alligator) (40)
39. amj04114 Oocyte meiosis - Alligator mississippiensis (American alligator) (39)
40. amj04012 ErbB signaling pathway - Alligator mississippiensis (American alligator) (38)
41. amj04540 Gap junction - Alligator mississippiensis (American alligator) (37)
42. amj04914 Progesterone-mediated oocyte maturation - Alligator mississippiensis (American alligator) (36)
43. amj04110 Cell cycle - Alligator mississippiensis (American alligator) (36)
44. amj01230 Biosynthesis of amino acids - Alligator mississippiensis (American alligator) (35)
45. amj04514 Cell adhesion molecules (CAMs) - Alligator mississippiensis (American alligator) (35)
46. amj04370 VEGF signaling pathway - Alligator mississippiensis (American alligator) (35)
47. amj01212 Fatty acid metabolism - Alligator mississippiensis (American alligator) (34)
48. amj03018 RNA degradation - Alligator mississippiensis (American alligator) (34)
49. amj03040 Spliceosome - Alligator mississippiensis (American alligator) (32)
50. amj04115 p53 signaling pathway - Alligator mississippiensis (American alligator) (31)
51. amj00010 Glycolysis / Gluconeogenesis - Alligator mississippiensis (American alligator) (31)
52. amj04622 RIG-I-like receptor signaling pathway - Alligator mississippiensis (American alligator) (30)
53. amj00982 Drug metabolism - cytochrome P450 - Alligator mississippiensis (American alligator) (30)
54. amj04120 Ubiquitin mediated proteolysis - Alligator mississippiensis (American alligator) (30)
