# Supplementary material for: Dynamic Changes in Host Gene Expression following In Vitro Viral Mimic Stimulation in Crocodile Cells
Source: Front Immunol. 2017 Nov 22;8:1634. doi: 10.3389/fimmu.2017.01634 (PMC5702629; doi:10.3389/fimmu.2017.01634)
Supplement: Supplementary file 1 [file Data_Sheet_1.zip › Data sheet 1/Table_S25.xlsx]

## Sheet: Table S25
Table S25: Canonical pathways identified using KEGG Mapper for DE genes detected using RNA-seq from dsDNA-stimulated versus non-stimulated control LV-1 cells at 48 hps (Sorted by the number of hits).
1. amj01100 Metabolic pathways - Alligator mississippiensis (American alligator) (557)
2. amj04144 Endocytosis - Alligator mississippiensis (American alligator) (143)
3. amj04810 Regulation of actin cytoskeleton - Alligator mississippiensis (American alligator) (134)
4. amj04010 MAPK signaling pathway - Alligator mississippiensis (American alligator) (132)
5. amj04510 Focal adhesion - Alligator mississippiensis (American alligator) (123)
6. amj04217 Necroptosis - Alligator mississippiensis (American alligator) (108)
7. amj04141 Protein processing in endoplasmic reticulum - Alligator mississippiensis (American alligator) (96)
8. amj04218 Cellular senescence - Alligator mississippiensis (American alligator) (92)
9. amj03013 RNA transport - Alligator mississippiensis (American alligator) (91)
10. amj04530 Tight junction - Alligator mississippiensis (American alligator) (89)
11. amj04210 Apoptosis - Alligator mississippiensis (American alligator) (86)
12. amj04145 Phagosome - Alligator mississippiensis (American alligator) (85)
13. amj00230 Purine metabolism - Alligator mississippiensis (American alligator) (78)
14. amj04110 Cell cycle - Alligator mississippiensis (American alligator) (78)
15. amj04150 mTOR signaling pathway - Alligator mississippiensis (American alligator) (77)
16. amj04068 FoxO signaling pathway - Alligator mississippiensis (American alligator) (72)
17. amj04310 Wnt signaling pathway - Alligator mississippiensis (American alligator) (71)
18. amj04070 Phosphatidylinositol signaling system - Alligator mississippiensis (American alligator) (71)
19. amj04020 Calcium signaling pathway - Alligator mississippiensis (American alligator) (69)
20. amj04142 Lysosome - Alligator mississippiensis (American alligator) (69)
21. amj04621 NOD-like receptor signaling pathway - Alligator mississippiensis (American alligator) (69)
22. amj04140 Autophagy - animal - Alligator mississippiensis (American alligator) (67)
23. amj04912 GnRH signaling pathway - Alligator mississippiensis (American alligator) (66)
24. amj04933 AGE-RAGE signaling pathway in diabetic complications - Alligator mississippiensis (American alligator) (66)
25. amj04910 Insulin signaling pathway - Alligator mississippiensis (American alligator) (66)
26. amj04114 Oocyte meiosis - Alligator mississippiensis (American alligator) (64)
27. amj04261 Adrenergic signaling in cardiomyocytes - Alligator mississippiensis (American alligator) (64)
28. amj04371 Apelin signaling pathway - Alligator mississippiensis (American alligator) (64)
29. amj05168 Herpes simplex infection - Alligator mississippiensis (American alligator) (63)
30. amj03040 Spliceosome - Alligator mississippiensis (American alligator) (63)
31. amj05132 Salmonella infection - Alligator mississippiensis (American alligator) (63)
32. amj04270 Vascular smooth muscle contraction - Alligator mississippiensis (American alligator) (62)
33. amj00564 Glycerophospholipid metabolism - Alligator mississippiensis (American alligator) (62)
34. amj04060 Cytokine-cytokine receptor interaction - Alligator mississippiensis (American alligator) (61)
35. amj04540 Gap junction - Alligator mississippiensis (American alligator) (56)
36. amj04916 Melanogenesis - Alligator mississippiensis (American alligator) (54)
37. amj04520 Adherens junction - Alligator mississippiensis (American alligator) (54)
38. amj01200 Carbon metabolism - Alligator mississippiensis (American alligator) (52)
39. amj04914 Progesterone-mediated oocyte maturation - Alligator mississippiensis (American alligator) (51)
40. amj04080 Neuroactive ligand-receptor interaction - Alligator mississippiensis (American alligator) (50)
41. amj04512 ECM-receptor interaction - Alligator mississippiensis (American alligator) (48)
42. amj00240 Pyrimidine metabolism - Alligator mississippiensis (American alligator) (48)
43. amj04120 Ubiquitin mediated proteolysis - Alligator mississippiensis (American alligator) (47)
44. amj03008 Ribosome biogenesis in eukaryotes - Alligator mississippiensis (American alligator) (45)
45. amj00562 Inositol phosphate metabolism - Alligator mississippiensis (American alligator) (45)
46. amj04115 p53 signaling pathway - Alligator mississippiensis (American alligator) (44)
47. amj04350 TGF-beta signaling pathway - Alligator mississippiensis (American alligator) (44)
48. amj00561 Glycerolipid metabolism - Alligator mississippiensis (American alligator) (43)
49. amj04514 Cell adhesion molecules (CAMs) - Alligator mississippiensis (American alligator) (43)
50. amj03015 mRNA surveillance pathway - Alligator mississippiensis (American alligator) (40)
51. amj04620 Toll-like receptor signaling pathway - Alligator mississippiensis (American alligator) (40)
52. amj04012 ErbB signaling pathway - Alligator mississippiensis (American alligator) (39)
53. amj04370 VEGF signaling pathway - Alligator mississippiensis (American alligator) (38)
54. amj00600 Sphingolipid metabolism - Alligator mississippiensis (American alligator) (38)
55. amj04920 Adipocytokine signaling pathway - Alligator mississippiensis (American alligator) (37)
56. amj03018 RNA degradation - Alligator mississippiensis (American alligator) (36)
57. amj01230 Biosynthesis of amino acids - Alligator mississippiensis (American alligator) (36)
58. amj03320 PPAR signaling pathway - Alligator mississippiensis (American alligator) (35)
59. amj04622 RIG-I-like receptor signaling pathway - Alligator mississippiensis (American alligator) (33)
60. amj00480 Glutathione metabolism - Alligator mississippiensis (American alligator) (33)
61. amj04137 Mitophagy - animal - Alligator mississippiensis (American alligator) (32)
62. amj04146 Peroxisome - Alligator mississippiensis (American alligator) (31)
63. amj04330 Notch signaling pathway - Alligator mississippiensis (American alligator) (31)
64. amj01212 Fatty acid metabolism - Alligator mississippiensis (American alligator) (30)
65. amj00510 N-Glycan biosynthesis - Alligator mississippiensis (American alligator) (30)
66. amj00310 Lysine degradation - Alligator mississippiensis (American alligator) (30)
