# Supplementary material for: Dynamic Changes in Host Gene Expression following In Vitro Viral Mimic Stimulation in Crocodile Cells
Source: Front Immunol. 2017 Nov 22;8:1634. doi: 10.3389/fimmu.2017.01634 (PMC5702629; doi:10.3389/fimmu.2017.01634)
Supplement: Supplementary file 1 [file Data_Sheet_1.zip › Data sheet 1/Table_S3.xlsx]

## Sheet: Table S3
Table S3: Detailed information for DE genes detected using RNA-seq in dsRNA stimulated LV-1 cells versus control samples at 48 hps; using a fold change threshold of >1.5, P-value of ≤ 0.05 and FDR-adjusted P values of ≤ 0.05.
Up-regulated
Entrez ID	Gene symbol	Gene	Log2 fold-change	P-value	FDR-corrected p-value
GeneID:109323757	LOC109323757	gbkey=mRNA;gene=LOC109323757;model_evidence=Supporting evidence includes similarity to: 3 Proteins%2C and 100%25 coverage of the annotated genomic feature by RNAseq alignments%2C including 3 samples with support for all annotated introns;product=programmed cell death 1 ligand 2-like	11.5993	0	0
GeneID:109320784	LOC109320784	gbkey=mRNA;gene=LOC109320784;model_evidence=Supporting evidence includes similarity to: 25 Proteins%2C and 44%25 coverage of the annotated genomic feature by RNAseq alignments;product=cytosolic phospholipase A2 delta-like	11.3818	1.21306e-215	8.13924e-214
GeneID:109309480	LOC109309480	gbkey=mRNA;gene=LOC109309480;model_evidence=Supporting evidence includes similarity to: 1 Protein%2C and 100%25 coverage of the annotated genomic feature by RNAseq alignments%2C including 109 samples with support for all annotated introns;product=C-X-C motif chemokine 10-like	10.6897	0	0
GeneID:109307129	SELE	gbkey=mRNA;gene=SELE;model_evidence=Supporting evidence includes similarity to: 10 Proteins%2C and 100%25 coverage of the annotated genomic feature by RNAseq alignments%2C including 2 samples with support for all annotated introns;product=selectin E%2C transcript variant X6	10.5139	0	0
GeneID:109315790	CD83	gbkey=mRNA;gene=CD83;model_evidence=Supporting evidence includes similarity to: 4 Proteins%2C and 100%25 coverage of the annotated genomic feature by RNAseq alignments%2C including 18 samples with support for all annotated introns;product=CD83 molecule	10.2423	0	0
GeneID:109306630	FLT3	gbkey=mRNA;gene=FLT3;model_evidence=Supporting evidence includes similarity to: 16 Proteins%2C and 100%25 coverage of the annotated genomic feature by RNAseq alignments%2C including 1 sample with support for all annotated introns;product=fms related tyrosine kinase 3	9.98053	7.65579e-113	2.63934e-111
GeneID:109306430	ACOD1	gbkey=mRNA;gene=ACOD1;model_evidence=Supporting evidence includes similarity to: 5 Proteins%2C and 100%25 coverage of the annotated genomic feature by RNAseq alignments%2C including 9 samples with support for all annotated introns;product=aconitate decarboxylase 1	9.82085	0	0
GeneID:109312098	RSAD2	gbkey=mRNA;gene=RSAD2;model_evidence=Supporting evidence includes similarity to: 16 Proteins%2C and 94%25 coverage of the annotated genomic feature by RNAseq alignments;product=radical S-adenosyl methionine domain containing 2	9.76574	0	0
GeneID:109309506	LOC109309506	gbkey=mRNA;gene=LOC109309506;model_evidence=Supporting evidence includes similarity to: 1 Protein%2C and 89%25 coverage of the annotated genomic feature by RNAseq alignments;product=interleukin-8-like	9.75607	0	0
GeneID:109309482	LOC109309482	gbkey=mRNA;gene=LOC109309482;model_evidence=Supporting evidence includes similarity to: 3 Proteins%2C and 100%25 coverage of the annotated genomic feature by RNAseq alignments%2C including 28 samples with support for all annotated introns;product=C-X-C motif chemokine 11-like	9.33237	0	0
GeneID:109324007	LOC109324007	gbkey=mRNA;gene=LOC109324007;model_evidence=Supporting evidence includes similarity to: 16 Proteins%2C and 100%25 coverage of the annotated genomic feature by RNAseq alignments%2C including 49 samples with support for all annotated introns;product=interferon-induced protein with tetratricopeptide repeats 5-like	9.25958	0	0
GeneID:109308809	LOC109308809	gbkey=mRNA;gene=LOC109308809;model_evidence=Supporting evidence includes similarity to: 24 Proteins%2C and 98%25 coverage of the annotated genomic feature by RNAseq alignments;product=zinc finger protein RFP-like	9.23291	1.63906e-60	2.98184e-59
GeneID:109309602	LOC109309602	gbkey=mRNA;gene=LOC109309602;model_evidence=Supporting evidence includes similarity to: 3 Proteins%2C and 90%25 coverage of the annotated genomic feature by RNAseq alignments;product=probable ATP-dependent RNA helicase DDX60	9.05109	6.45404e-63	1.22225e-61
GeneID:109308541	LOC109308541	gbkey=mRNA;gene=LOC109308541;model_evidence=Supporting evidence includes similarity to: 3 Proteins%2C and 100%25 coverage of the annotated genomic feature by RNAseq alignments;product=receptor-transporting protein 2-like	9.03668	9.09787e-181	5.28099e-179
GeneID:109316287	APOBEC1	gbkey=mRNA;gene=APOBEC1;model_evidence=Supporting evidence includes similarity to: 2 Proteins%2C and 100%25 coverage of the annotated genomic feature by RNAseq alignments%2C including 5 samples with support for all annotated introns;product=apolipoprotein B mRNA editing enzyme catalytic subunit 1%2C transcript variant X2	9.01268	0	0
GeneID:109312085	TRANK1	gbkey=mRNA;gene=TRANK1;model_evidence=Supporting evidence includes similarity to: 1 Protein%2C and 100%25 coverage of the annotated genomic feature by RNAseq alignments%2C including 17 samples with support for all annotated introns;product=tetratricopeptide repeat and ankyrin repeat containing 1%2C transcript variant X2	8.94445	0	0
GeneID:109305836	LOC109305836	gbkey=mRNA;gene=LOC109305836;model_evidence=Supporting evidence includes similarity to: 163 Proteins%2C and 100%25 coverage of the annotated genomic feature by RNAseq alignments%2C including 4 samples with support for all annotated introns;product=interferon-induced GTP-binding protein Mx1-like	8.90235	0	0
GeneID:109321796	LOC109321796	gbkey=exon;gene=LOC109321796;model_evidence=Supporting evidence includes similarity to: 6 Proteins%2C and 61%25 coverage of the annotated genomic feature by RNAseq alignments	8.89284	2.46005e-58	4.2939e-57
GeneID:109320649	ESR2	gbkey=mRNA;gene=ESR2;model_evidence=Supporting evidence includes similarity to: 33 Proteins%2C and 100%25 coverage of the annotated genomic feature by RNAseq alignments;product=estrogen receptor 2	8.73823	0	0
GeneID:109321967	LOC109321967	gbkey=mRNA;gene=LOC109321967;model_evidence=Supporting evidence includes similarity to: 9 Proteins%2C and 100%25 coverage of the annotated genomic feature by RNAseq alignments%2C including 2 samples with support for all annotated introns;product=E3 ISG15--protein ligase HERC5-like%2C transcript variant X1	8.59133	0	0
GeneID:109317639	LOC109317639	gbkey=mRNA;gene=LOC109317639;model_evidence=Supporting evidence includes similarity to: 16 Proteins%2C and 100%25 coverage of the annotated genomic feature by RNAseq alignments%2C including 33 samples with support for all annotated introns;product=C-C motif chemokine 4-like	8.54622	0	0
GeneID:109316646	MFNG	gbkey=misc_RNA;gene=MFNG;model_evidence=Supporting evidence includes similarity to: 16 Proteins%2C and 100%25 coverage of the annotated genomic feature by RNAseq alignments%2C including 29 samples with support for all annotated introns;product=MFNG O-fucosylpeptide 3-beta-N-acetylglucosaminyltransferase%2C transcript variant X2	8.43565	3.15261e-160	1.58648e-158
GeneID:109323977	PAX2	gbkey=mRNA;gene=PAX2;model_evidence=Supporting evidence includes similarity to: 4 Proteins%2C and 100%25 coverage of the annotated genomic feature by RNAseq alignments%2C including 85 samples with support for all annotated introns;product=paired box 2%2C transcript variant X2	8.36386	1.00097e-261	7.75906e-260
GeneID: 102382728	LOC102382728	gbkey=mRNA;gene=LOC102382728;model_evidence=Supporting evidence includes similarity to: Alligator sinensis 2'-5'-oligoadenylate synthase 1-like (LOC102382728);product=2'-5'-oligoadenylate synthase 1-like	8.27118	0	9.85e-69
GeneID:109324675	GMIP	gbkey=mRNA;gene=GMIP;model_evidence=Supporting evidence includes similarity to: 8 Proteins%2C and 100%25 coverage of the annotated genomic feature by RNAseq alignments%2C including 3 samples with support for all annotated introns;product=GEM interacting protein%2C transcript variant X1	8.19189	3.57082e-168	1.91261e-166
GeneID:109316215	LOC109316215	gbkey=mRNA;gene=LOC109316215;model_evidence=Supporting evidence includes similarity to: 28 Proteins%2C and 100%25 coverage of the annotated genomic feature by RNAseq alignments%2C including 2 samples with support for all annotated introns;product=zinc finger protein RFP-like	8.15928	0	0
GeneID:109316226	CD86	gbkey=mRNA;gene=CD86;model_evidence=Supporting evidence includes similarity to: 7 Proteins%2C and 96%25 coverage of the annotated genomic feature by RNAseq alignments;product=CD86 molecule	8.09271	6.49932e-34	6.79895e-33
GeneID:109317638	LOC109317638	gbkey=mRNA;gene=LOC109317638;model_evidence=Supporting evidence includes similarity to: 31 Proteins%2C and 100%25 coverage of the annotated genomic feature by RNAseq alignments%2C including 95 samples with support for all annotated introns;product=C-C motif chemokine 4-like	8.08265	3.07929e-103	9.7537e-102
GeneID:109308122	LOC109308122	gbkey=mRNA;gene=LOC109308122;model_evidence=Supporting evidence includes similarity to: 10 Proteins%2C and 100%25 coverage of the annotated genomic feature by RNAseq alignments%2C including 5 samples with support for all annotated introns;product=carnitine O-palmitoyltransferase 2%2C mitochondrial-like%2C transcript variant X1	7.9477	1.36463e-31	1.34522e-30
GeneID:109321276	LOC109321276	gbkey=ncRNA;gene=LOC109321276;model_evidence=Supporting evidence includes similarity to: 100%25 coverage of the annotated genomic feature by RNAseq alignments%2C including 13 samples with support for all annotated introns;product=uncharacterized LOC109321276	7.91408	1.69183e-30	1.60807e-29
GeneID:109307242	VCAM1	gbkey=mRNA;gene=VCAM1;model_evidence=Supporting evidence includes similarity to: 4 Proteins%2C and 100%25 coverage of the annotated genomic feature by RNAseq alignments%2C including 85 samples with support for all annotated introns;product=vascular cell adhesion molecule 1	7.91329	3.67137e-71	7.88618e-70
GeneID:109320601	LOC109320601	gbkey=mRNA;gene=LOC109320601;model_evidence=Supporting evidence includes similarity to: 100%25 coverage of the annotated genomic feature by RNAseq alignments%2C including 1 sample with support for all annotated introns;product=uncharacterized LOC109320601	7.85921	0	0
GeneID:109316441	USP18	gbkey=mRNA;gene=USP18;model_evidence=Supporting evidence includes similarity to: 11 Proteins%2C and 100%25 coverage of the annotated genomic feature by RNAseq alignments%2C including 6 samples with support for all annotated introns;product=ubiquitin specific peptidase 18	7.808	0	0
GeneID:109317870	MOV10	gbkey=mRNA;gene=MOV10;model_evidence=Supporting evidence includes similarity to: 6 Proteins%2C and 100%25 coverage of the annotated genomic feature by RNAseq alignments%2C including 2 samples with support for all annotated introns;product=Mov10 RISC complex RNA helicase	7.80061	1.97527e-121	7.44754e-120
GeneID:109315766	CD36	gbkey=misc_RNA;gene=CD36;model_evidence=Supporting evidence includes similarity to: 3 Proteins%2C and 100%25 coverage of the annotated genomic feature by RNAseq alignments%2C including 15 samples with support for all annotated introns;product=CD36 molecule%2C transcript variant X3	7.62628	0	0
GeneID:109324323	ANKRD22	gbkey=mRNA;gene=ANKRD22;model_evidence=Supporting evidence includes similarity to: 3 Proteins%2C and 100%25 coverage of the annotated genomic feature by RNAseq alignments%2C including 53 samples with support for all annotated introns;product=ankyrin repeat domain 22	7.62245	1.89809e-25	1.52728e-24
GeneID:109320651	LOC109320651	gbkey=ncRNA;gene=LOC109320651;model_evidence=Supporting evidence includes similarity to: 100%25 coverage of the annotated genomic feature by RNAseq alignments%2C including 16 samples with support for all annotated introns;product=uncharacterized LOC109320651	7.5992	0	0
GeneID:109310290	LOC109310290	gbkey=mRNA;gene=LOC109310290;model_evidence=Supporting evidence includes similarity to: 28 Proteins%2C and 100%25 coverage of the annotated genomic feature by RNAseq alignments;product=neuropeptide Y receptor type 6-like	7.59834	4.86803e-74	1.08488e-72
GeneID:109307916	IL6	gbkey=mRNA;gene=IL6;model_evidence=Supporting evidence includes similarity to: 15 Proteins%2C and 92%25 coverage of the annotated genomic feature by RNAseq alignments;product=interleukin 6	7.5575	1.40648e-24	1.09912e-23
GeneID:109321893	FGF20	gbkey=mRNA;gene=FGF20;model_evidence=Supporting evidence includes similarity to: 17 Proteins%2C and 95%25 coverage of the annotated genomic feature by RNAseq alignments%2C including 7 samples with support for all annotated introns;product=fibroblast growth factor 20	7.48794	3.17989e-23	2.37493e-22
GeneID:109320196	LOC109320196	gbkey=mRNA;gene=LOC109320196;model_evidence=Supporting evidence includes similarity to: 1 Protein%2C and 100%25 coverage of the annotated genomic feature by RNAseq alignments%2C including 6 samples with support for all annotated introns;product=vacuolar protein 8-like%2C transcript variant X1	7.4639	6.30177e-23	4.63989e-22
GeneID:109310020	LOC109310020	gbkey=ncRNA;gene=LOC109310020;model_evidence=Supporting evidence includes similarity to: 100%25 coverage of the annotated genomic feature by RNAseq alignments%2C including 64 samples with support for all annotated introns;product=uncharacterized LOC109310020	7.43957	1.66728e-22	1.20554e-21
GeneID:109311671	CMPK2	gbkey=mRNA;gene=CMPK2;model_evidence=Supporting evidence includes similarity to: 5 Proteins%2C and 100%25 coverage of the annotated genomic feature by RNAseq alignments%2C including 24 samples with support for all annotated introns;product=cytidine/uridine monophosphate kinase 2	7.3933	0	0
GeneID:109315377	LOC109315377	gbkey=mRNA;gene=LOC109315377;model_evidence=Supporting evidence includes similarity to: 96%25 coverage of the annotated genomic feature by RNAseq alignments;product=uncharacterized LOC109315377	7.33958	6.85649e-21	4.62036e-20
GeneID:109316442	TUBA8	gbkey=mRNA;gene=TUBA8;model_evidence=Supporting evidence includes similarity to: 217 Proteins%2C and 100%25 coverage of the annotated genomic feature by RNAseq alignments%2C including 45 samples with support for all annotated introns;product=tubulin alpha 8	7.33399	1.15438e-61	2.15024e-60
GeneID:109309359	NDST4	gbkey=mRNA;gene=NDST4;model_evidence=Supporting evidence includes similarity to: 14 Proteins%2C and 100%25 coverage of the annotated genomic feature by RNAseq alignments%2C including 1 sample with support for all annotated introns;product=N-deacetylase and N-sulfotransferase 4%2C transcript variant X1	7.3127	9.13787e-21	6.12792e-20
GeneID:109307022	IL23R	gbkey=mRNA;gene=IL23R;model_evidence=Supporting evidence includes similarity to: 1 Protein%2C and 99%25 coverage of the annotated genomic feature by RNAseq alignments;product=interleukin 23 receptor	7.27076	5.66227e-273	4.52982e-271
GeneID:109306413	LOC109306413	gbkey=ncRNA;gene=LOC109306413;model_evidence=Supporting evidence includes similarity to: 100%25 coverage of the annotated genomic feature by RNAseq alignments%2C including 22 samples with support for all annotated introns;product=uncharacterized LOC109306413	7.20348	1.29708e-19	8.29708e-19
GeneID:109307218	PTGS2	gbkey=mRNA;gene=PTGS2;model_evidence=Supporting evidence includes similarity to: 6 Proteins%2C and 100%25 coverage of the annotated genomic feature by RNAseq alignments%2C including 53 samples with support for all annotated introns;product=prostaglandin-endoperoxide synthase 2	7.06884	0	0
GeneID:109311515	BLK	gbkey=mRNA;gene=BLK;model_evidence=Supporting evidence includes similarity to: 39 Proteins%2C and 100%25 coverage of the annotated genomic feature by RNAseq alignments%2C including 2 samples with support for all annotated introns;product=BLK proto-oncogene%2C Src family tyrosine kinase	7.02043	2.01305e-17	1.16363e-16
GeneID:109320355	DHX58	gbkey=mRNA;gene=DHX58;model_evidence=Supporting evidence includes similarity to: 16 Proteins%2C and 100%25 coverage of the annotated genomic feature by RNAseq alignments%2C including 60 samples with support for all annotated introns;product=DExH-box helicase 58	6.97995	0	0
GeneID:109320399	ZPBP2	gbkey=mRNA;gene=ZPBP2;model_evidence=Supporting evidence includes similarity to: 5 Proteins%2C and 96%25 coverage of the annotated genomic feature by RNAseq alignments%2C including 3 samples with support for all annotated introns;product=zona pellucida binding protein 2	6.88381	5.24131e-16	2.78822e-15
GeneID:109305596	LOC109305596	gbkey=mRNA;gene=LOC109305596;model_evidence=Supporting evidence includes similarity to: 2 Proteins%2C and 100%25 coverage of the annotated genomic feature by RNAseq alignments%2C including 3 samples with support for all annotated introns;product=OX-2 membrane glycoprotein-like	6.88311	6.31325e-16	3.34278e-15
GeneID:109312523	LOC109312523	gbkey=ncRNA;gene=LOC109312523;model_evidence=Supporting evidence includes similarity to: 100%25 coverage of the annotated genomic feature by RNAseq alignments%2C including 24 samples with support for all annotated introns;product=uncharacterized LOC109312523	6.8828	6.92603e-16	3.66103e-15
GeneID:109320736	LOC109320736	gbkey=ncRNA;gene=LOC109320736;model_evidence=Supporting evidence includes similarity to: 100%25 coverage of the annotated genomic feature by RNAseq alignments%2C including 5 samples with support for all annotated introns;product=uncharacterized LOC109320736	6.84747	1.21356e-15	6.32634e-15
GeneID:109315796	LOC109315796	gbkey=ncRNA;gene=LOC109315796;model_evidence=Supporting evidence includes similarity to: 100%25 coverage of the annotated genomic feature by RNAseq alignments%2C including 1 sample with support for all annotated introns;product=uncharacterized LOC109315796	6.84715	1.34081e-15	6.96932e-15
GeneID:109308610	LOC109308610	gbkey=mRNA;gene=LOC109308610;model_evidence=Supporting evidence includes similarity to: 5 Proteins%2C and 100%25 coverage of the annotated genomic feature by RNAseq alignments%2C including 9 samples with support for all annotated introns;product=C-C motif chemokine 20-like	6.81083	2.54879e-15	1.30098e-14
GeneID:109307775	LOC109307775	gbkey=mRNA;gene=LOC109307775;model_evidence=Supporting evidence includes similarity to: 28 Proteins%2C and 100%25 coverage of the annotated genomic feature by RNAseq alignments;product=interferon omega-1-like	6.7639	0	0
GeneID:109308834	LOC109308834	gbkey=mRNA;gene=LOC109308834;model_evidence=Supporting evidence includes similarity to: 41 Proteins%2C and 100%25 coverage of the annotated genomic feature by RNAseq alignments%2C including 2 samples with support for all annotated introns;product=zinc finger protein RFP-like	6.73729	4.64325e-303	4.29242e-301
GeneID:109320187	TNFAIP3	gbkey=mRNA;gene=TNFAIP3;model_evidence=Supporting evidence includes similarity to: 1 Protein%2C and 100%25 coverage of the annotated genomic feature by RNAseq alignments%2C including 17 samples with support for all annotated introns;product=TNF alpha induced protein 3%2C transcript variant X1	6.70772	0	0
GeneID:109316850	LOC109316850	gbkey=mRNA;gene=LOC109316850;model_evidence=Supporting evidence includes similarity to: 2 Proteins%2C and 100%25 coverage of the annotated genomic feature by RNAseq alignments%2C including 25 samples with support for all annotated introns;product=suppressor of cytokine signaling 1-like%2C transcript variant X1	6.69503	1.34285e-96	3.9807e-95
GeneID:109315177	PIK3R6	gbkey=mRNA;gene=PIK3R6;model_evidence=Supporting evidence includes similarity to: 1 Protein%2C and 100%25 coverage of the annotated genomic feature by RNAseq alignments%2C including 10 samples with support for all annotated introns;product=phosphoinositide-3-kinase regulatory subunit 6%2C transcript variant X1	6.63	4.36608e-233	3.14964e-231
GeneID:109323099	CACNB4	gbkey=misc_RNA;gene=CACNB4;model_evidence=Supporting evidence includes similarity to: 18 Proteins%2C and 100%25 coverage of the annotated genomic feature by RNAseq alignments%2C including 2 samples with support for all annotated introns;product=calcium voltage-gated channel auxiliary subunit beta 4%2C transcript variant X2	6.57131	2.8093e-102	8.83126e-101
GeneID:109312149	LOC109312149	gbkey=mRNA;gene=LOC109312149;model_evidence=Supporting evidence includes similarity to: 3 Proteins%2C and 86%25 coverage of the annotated genomic feature by RNAseq alignments;product=nephrocan-like	6.53953	3.96081e-36	4.50601e-35
GeneID:109317113	NOS2	gbkey=mRNA;gene=NOS2;model_evidence=Supporting evidence includes similarity to: 35 Proteins%2C and 100%25 coverage of the annotated genomic feature by RNAseq alignments%2C including 11 samples with support for all annotated introns;product=nitric oxide synthase 2%2C transcript variant X1	6.5345	0	0
GeneID:109318545	MATN1	gbkey=mRNA;gene=MATN1;model_evidence=Supporting evidence includes similarity to: 5 Proteins%2C and 95%25 coverage of the annotated genomic feature by RNAseq alignments%2C including 2 samples with support for all annotated introns;product=matrilin 1%2C cartilage matrix protein	6.5238	3.00169e-54	4.9421e-53
GeneID:109306135	CRLF2	gbkey=mRNA;gene=CRLF2;model_evidence=Supporting evidence includes similarity to: 1 Protein%2C and 97%25 coverage of the annotated genomic feature by RNAseq alignments;product=cytokine receptor-like factor 2	6.4303	2.42194e-46	3.42308e-45
GeneID:109306481	EPSTI1	gbkey=mRNA;gene=EPSTI1;model_evidence=Supporting evidence includes similarity to: 1 Protein%2C and 100%25 coverage of the annotated genomic feature by RNAseq alignments%2C including 71 samples with support for all annotated introns;product=epithelial stromal interaction 1%2C transcript variant X1	6.41902	0	0
GeneID:109313318	LOC109313318	gbkey=mRNA;gene=LOC109313318;model_evidence=Supporting evidence includes similarity to: 4 Proteins%2C and 100%25 coverage of the annotated genomic feature by RNAseq alignments%2C including 67 samples with support for all annotated introns;product=interferon alpha-inducible protein 27%2C mitochondrial-like	6.37306	0	0
GeneID:109310120	MYOT	gbkey=mRNA;gene=MYOT;model_evidence=Supporting evidence includes similarity to: 6 Proteins%2C and 100%25 coverage of the annotated genomic feature by RNAseq alignments%2C including 53 samples with support for all annotated introns;product=myotilin%2C transcript variant X1	6.29133	2.4953e-48	3.63376e-47
GeneID:109308445	LOC109308445	gbkey=ncRNA;gene=LOC109308445;model_evidence=Supporting evidence includes similarity to: 100%25 coverage of the annotated genomic feature by RNAseq alignments%2C including 2 samples with support for all annotated introns;product=uncharacterized LOC109308445%2C transcript variant X3	6.28317	1.94767e-131	8.21181e-130
GeneID:109321596	LOC109321596	gbkey=mRNA;gene=LOC109321596;model_evidence=Supporting evidence includes similarity to: 1 Protein%2C and 100%25 coverage of the annotated genomic feature by RNAseq alignments%2C including 2 samples with support for all annotated introns;product=cyclic GMP-AMP synthase-like%2C transcript variant X2	6.26409	3.15859e-139	1.40282e-137
GeneID:109307662	ALPK2	gbkey=mRNA;gene=ALPK2;model_evidence=Supporting evidence includes similarity to: 1 Protein%2C and 95%25 coverage of the annotated genomic feature by RNAseq alignments;product=alpha kinase 2	6.26228	7.49979e-49	1.10374e-47
GeneID:109308828	LOC109308828	gbkey=mRNA;gene=LOC109308828;model_evidence=Supporting evidence includes similarity to: 6 Proteins%2C and 100%25 coverage of the annotated genomic feature by RNAseq alignments%2C including 4 samples with support for all annotated introns;product=sterile alpha motif domain-containing protein 9-like%2C transcript variant X1	6.2507	0	0
GeneID:109315326	A4GNT	gbkey=mRNA;gene=A4GNT;model_evidence=Supporting evidence includes similarity to: 6 Proteins%2C and 100%25 coverage of the annotated genomic feature by RNAseq alignments%2C including 23 samples with support for all annotated introns;product=alpha-1%2C4-N-acetylglucosaminyltransferase	6.24214	6.65945e-28	5.81595e-27
GeneID:109308833	LOC109308833	gbkey=mRNA;gene=LOC109308833;model_evidence=Supporting evidence includes similarity to: 49 Proteins%2C and 100%25 coverage of the annotated genomic feature by RNAseq alignments%2C including 12 samples with support for all annotated introns;product=zinc finger protein RFP-like	6.12352	0	0
GeneID:109324935	LOC109324935	gbkey=mRNA;gene=LOC109324935;model_evidence=Supporting evidence includes similarity to: 7 Proteins%2C and 100%25 coverage of the annotated genomic feature by RNAseq alignments%2C including 2 samples with support for all annotated introns;product=tyrosine-protein kinase ZAP-70	6.11652	8.82347e-146	4.09357e-144
GeneID:109317076	XAF1	gbkey=mRNA;gene=XAF1;model_evidence=Supporting evidence includes similarity to: 100%25 coverage of the annotated genomic feature by RNAseq alignments%2C including 40 samples with support for all annotated introns;product=XIAP associated factor 1	6.05665	0	0
GeneID:109323611	DDX58	gbkey=mRNA;gene=DDX58;model_evidence=Supporting evidence includes similarity to: 15 Proteins%2C and 100%25 coverage of the annotated genomic feature by RNAseq alignments%2C including 22 samples with support for all annotated introns;product=DExD/H-box helicase 58%2C transcript variant X3	6.00564	0	0
GeneID:109324172	LOC109324172	gbkey=mRNA;gene=LOC109324172;model_evidence=Supporting evidence includes similarity to: 18 Proteins%2C and 100%25 coverage of the annotated genomic feature by RNAseq alignments%2C including 83 samples with support for all annotated introns;product=nuclear receptor subfamily 2 group F member 5%2C transcript variant X1	5.96778	1.71385e-95	5.0091e-94
GeneID:109305517	EBPL	gbkey=mRNA;gene=EBPL;model_evidence=Supporting evidence includes similarity to: 1 Protein%2C and 65%25 coverage of the annotated genomic feature by RNAseq alignments;product=emopamil binding protein like	5.96393	2.90036e-24	2.23988e-23
GeneID:109305622	LOC109305622	gbkey=C_region;gene=LOC109305622;model_evidence=Supporting evidence includes similarity to: 100%25 coverage of the annotated genomic feature by RNAseq alignments%2C including 3 samples with support for all annotated introns	5.9484	1.45022e-266	1.14549e-264
GeneID:109309990	LOC109309990	gbkey=mRNA;gene=LOC109309990;model_evidence=Supporting evidence includes similarity to: 2 Proteins%2C and 100%25 coverage of the annotated genomic feature by RNAseq alignments%2C including 49 samples with support for all annotated introns;product=E3 ubiquitin/ISG15 ligase TRIM25-like	5.94629	0	0
GeneID:109311313	ARHGEF3	gbkey=mRNA;gene=ARHGEF3;model_evidence=Supporting evidence includes similarity to: 9 Proteins%2C and 100%25 coverage of the annotated genomic feature by RNAseq alignments%2C including 85 samples with support for all annotated introns;product=Rho guanine nucleotide exchange factor 3%2C transcript variant X3	5.93727	5.04906e-142	2.30814e-140
GeneID:109319947	RGS7	gbkey=mRNA;gene=RGS7;model_evidence=Supporting evidence includes similarity to: 17 Proteins%2C and 100%25 coverage of the annotated genomic feature by RNAseq alignments%2C including 3 samples with support for all annotated introns;product=regulator of G-protein signaling 7%2C transcript variant X2	5.90047	7.03778e-37	8.11752e-36
GeneID:109315132	LOC109315132	gbkey=mRNA;gene=LOC109315132;model_evidence=Supporting evidence includes similarity to: 100%25 coverage of the annotated genomic feature by RNAseq alignments%2C including 2 samples with support for all annotated introns;product=uncharacterized LOC109315132%2C transcript variant X1	5.85459	2.46743e-22	1.7667e-21
GeneID:109310029	DRD1	gbkey=mRNA;gene=DRD1;model_evidence=Supporting evidence includes similarity to: 22 Proteins%2C and 100%25 coverage of the annotated genomic feature by RNAseq alignments%2C including 12 samples with support for all annotated introns;product=dopamine receptor D1%2C transcript variant X3	5.80974	1.30519e-21	9.0695e-21
GeneID:109305675	CD80	gbkey=mRNA;gene=CD80;model_evidence=Supporting evidence includes similarity to: 2 Proteins%2C and 100%25 coverage of the annotated genomic feature by RNAseq alignments%2C including 22 samples with support for all annotated introns;product=CD80 molecule%2C transcript variant X2	5.77532	4.76225e-93	1.35075e-91
GeneID:109306941	CRB1	gbkey=mRNA;gene=CRB1;model_evidence=Supporting evidence includes similarity to: 2 Proteins%2C and 78%25 coverage of the annotated genomic feature by RNAseq alignments;product=crumbs 1%2C cell polarity complex component	5.7495	2.47677e-70	5.2479e-69
GeneID:109314408	TMEM88B	gbkey=mRNA;gene=TMEM88B;model_evidence=Supporting evidence includes similarity to: 2 Proteins%2C and 100%25 coverage of the annotated genomic feature by RNAseq alignments%2C including 57 samples with support for all annotated introns;product=transmembrane protein 88B	5.74554	6.75971e-100	2.07275e-98
GeneID:109324132	NEURL1	gbkey=mRNA;gene=NEURL1;model_evidence=Supporting evidence includes similarity to: 2 Proteins%2C and 100%25 coverage of the annotated genomic feature by RNAseq alignments%2C including 22 samples with support for all annotated introns;product=neuralized E3 ubiquitin protein ligase 1%2C transcript variant X1	5.74237	7.42616e-93	2.10155e-91
GeneID:109311886	LOC109311886	gbkey=ncRNA;gene=LOC109311886;model_evidence=Supporting evidence includes similarity to: 100%25 coverage of the annotated genomic feature by RNAseq alignments%2C including 8 samples with support for all annotated introns;product=uncharacterized LOC109311886	5.72054	0	0
GeneID:109309294	TNIP3	gbkey=mRNA;gene=TNIP3;model_evidence=Supporting evidence includes similarity to: 1 Protein%2C and 97%25 coverage of the annotated genomic feature by RNAseq alignments;product=TNFAIP3 interacting protein 3	5.68928	4.48917e-119	1.64296e-117
GeneID:109310412	NLRC5	gbkey=mRNA;gene=NLRC5;model_evidence=Supporting evidence includes similarity to: 9 Proteins%2C and 100%25 coverage of the annotated genomic feature by RNAseq alignments%2C including 1 sample with support for all annotated introns;product=NLR family CARD domain containing 5	5.66242	2.41907e-277	2.01267e-275
GeneID:109308759	LOC109308759	gbkey=exon;gene=LOC109308759;model_evidence=Supporting evidence includes similarity to: 23 Proteins%2C and 90%25 coverage of the annotated genomic feature by RNAseq alignments	5.63105	2.74668e-122	1.04828e-120
GeneID:109324314	CH25H	gbkey=mRNA;gene=CH25H;model_evidence=Supporting evidence includes similarity to: 3 Proteins%2C and 100%25 coverage of the annotated genomic feature by RNAseq alignments;product=cholesterol 25-hydroxylase	5.6152	1.73246e-61	3.21265e-60
GeneID:109320147	LOC109320147	gbkey=ncRNA;gene=LOC109320147;model_evidence=Supporting evidence includes similarity to: 100%25 coverage of the annotated genomic feature by RNAseq alignments%2C including 20 samples with support for all annotated introns;product=uncharacterized LOC109320147	5.52976	4.95675e-18	2.94432e-17
GeneID:109318206	IRF7	gbkey=mRNA;gene=IRF7;model_evidence=Supporting evidence includes similarity to: 6 Proteins%2C and 100%25 coverage of the annotated genomic feature by RNAseq alignments%2C including 2 samples with support for all annotated introns;product=interferon regulatory factor 7	5.51968	0	0
GeneID:109307757	SYT4	gbkey=mRNA;gene=SYT4;model_evidence=Supporting evidence includes similarity to: 6 Proteins%2C and 100%25 coverage of the annotated genomic feature by RNAseq alignments%2C including 5 samples with support for all annotated introns;product=synaptotagmin 4	5.47146	5.0915e-17	2.8713e-16
GeneID:109315483	KCNC2	gbkey=mRNA;gene=KCNC2;model_evidence=Supporting evidence includes similarity to: 5 Proteins%2C and 97%25 coverage of the annotated genomic feature by RNAseq alignments%2C including 3 samples with support for all annotated introns;product=potassium voltage-gated channel subfamily C member 2	5.43975	2.89403e-91	8.0261e-90
GeneID:109319504	LOC109319504	gbkey=ncRNA;gene=LOC109319504;model_evidence=Supporting evidence includes similarity to: 100%25 coverage of the annotated genomic feature by RNAseq alignments%2C including 5 samples with support for all annotated introns;product=uncharacterized LOC109319504	5.39109	3.83075e-36	4.36601e-35
GeneID:109314741	GPR146	gbkey=mRNA;gene=GPR146;model_evidence=Supporting evidence includes similarity to: 5 Proteins%2C and 100%25 coverage of the annotated genomic feature by RNAseq alignments%2C including 13 samples with support for all annotated introns;product=G protein-coupled receptor 146%2C transcript variant X6	5.38649	1.12509e-60	2.0558e-59
GeneID:109311068	LOC109311068	gbkey=mRNA;gene=LOC109311068;model_evidence=Supporting evidence includes similarity to: 1 Protein%2C and 100%25 coverage of the annotated genomic feature by RNAseq alignments%2C including 63 samples with support for all annotated introns;product=syntaxin-3-like%2C transcript variant X2	5.35625	0	0
GeneID:109321500	PTPN5	gbkey=mRNA;gene=PTPN5;model_evidence=Supporting evidence includes similarity to: 17 Proteins%2C and 100%25 coverage of the annotated genomic feature by RNAseq alignments%2C including 27 samples with support for all annotated introns;product=protein tyrosine phosphatase%2C non-receptor type 5%2C transcript variant X7	5.28702	1.04759e-103	3.34372e-102
GeneID:109323084	IFIH1	gbkey=mRNA;gene=IFIH1;model_evidence=Supporting evidence includes similarity to: 13 Proteins%2C and 100%25 coverage of the annotated genomic feature by RNAseq alignments%2C including 55 samples with support for all annotated introns;product=interferon induced with helicase C domain 1%2C transcript variant X1	5.27979	0	0
GeneID:109308935	LOC109308935	gbkey=mRNA;gene=LOC109308935;model_evidence=Supporting evidence includes similarity to: 4 Proteins%2C and 100%25 coverage of the annotated genomic feature by RNAseq alignments%2C including 31 samples with support for all annotated introns;product=C2 calcium-dependent domain-containing protein 4C-like	5.25466	0	0
GeneID:109318205	LOC109318205	gbkey=mRNA;gene=LOC109318205;model_evidence=Supporting evidence includes similarity to: 1 Protein%2C and 100%25 coverage of the annotated genomic feature by RNAseq alignments;product=malignant fibrous histiocytoma-amplified sequence 1 homolog	5.23043	6.28754e-117	2.25484e-115
GeneID:109307356	IFI44L	gbkey=mRNA;gene=IFI44L;model_evidence=Supporting evidence includes similarity to: 3 Proteins%2C and 100%25 coverage of the annotated genomic feature by RNAseq alignments%2C including 45 samples with support for all annotated introns;product=interferon induced protein 44 like%2C transcript variant X2	5.22733	9.34279e-77	2.15126e-75
GeneID:109319134	HOXB13	gbkey=mRNA;gene=HOXB13;model_evidence=Supporting evidence includes similarity to: 15 Proteins%2C and 85%25 coverage of the annotated genomic feature by RNAseq alignments;product=homeobox B13	5.20542	2.85059e-28	2.51772e-27
GeneID:109315493	TSPAN8	gbkey=mRNA;gene=TSPAN8;model_evidence=Supporting evidence includes similarity to: 2 Proteins%2C and 100%25 coverage of the annotated genomic feature by RNAseq alignments%2C including 27 samples with support for all annotated introns;product=tetraspanin 8%2C transcript variant X1	5.19761	1.09312e-110	3.66725e-109
GeneID:109324426	LOC109324426	gbkey=mRNA;gene=LOC109324426;model_evidence=Supporting evidence includes similarity to: 2 Proteins%2C and 100%25 coverage of the annotated genomic feature by RNAseq alignments%2C including 3 samples with support for all annotated introns;product=killer cell lectin-like receptor subfamily B member 1B allele A	5.14692	9.02619e-14	4.20167e-13
GeneID:109308804	LOC109308804	gbkey=mRNA;gene=LOC109308804;model_evidence=Supporting evidence includes similarity to: 10 Proteins%2C and 100%25 coverage of the annotated genomic feature by RNAseq alignments%2C including 12 samples with support for all annotated introns;product=dual oxidase maturation factor 1-like	5.1461	7.66912e-14	3.58332e-13
GeneID:109308295	SST	gbkey=mRNA;gene=SST;model_evidence=Supporting evidence includes similarity to: 4 Proteins%2C and 90%25 coverage of the annotated genomic feature by RNAseq alignments;product=somatostatin	5.14605	8.24888e-14	3.84701e-13
GeneID:109315727	SYPL1	gbkey=mRNA;gene=SYPL1;model_evidence=Supporting evidence includes similarity to: 4 Proteins%2C and 100%25 coverage of the annotated genomic feature by RNAseq alignments%2C including 11 samples with support for all annotated introns;product=synaptophysin like 1	5.13437	1.54071e-20	1.02277e-19
GeneID:109324043	BLNK	gbkey=mRNA;gene=BLNK;model_evidence=Supporting evidence includes similarity to: 4 Proteins%2C and 100%25 coverage of the annotated genomic feature by RNAseq alignments%2C including 10 samples with support for all annotated introns;product=B-cell linker%2C transcript variant X1	5.10356	2.09421e-65	4.1094e-64
GeneID:109311855	PNRC1	gbkey=mRNA;gene=PNRC1;model_evidence=Supporting evidence includes similarity to: 3 Proteins%2C and 100%25 coverage of the annotated genomic feature by RNAseq alignments%2C including 124 samples with support for all annotated introns;product=proline rich nuclear receptor coactivator 1	5.10327	0	0
GeneID:109306734	LOC109306734	gbkey=mRNA;gene=LOC109306734;model_evidence=Supporting evidence includes similarity to: 25 Proteins%2C and 74%25 coverage of the annotated genomic feature by RNAseq alignments;product=interstitial collagenase-like	5.06016	2.29285e-27	1.97344e-26
GeneID:109309501	LOC109309501	gbkey=mRNA;gene=LOC109309501;model_evidence=Supporting evidence includes similarity to: 14 Proteins%2C and 100%25 coverage of the annotated genomic feature by RNAseq alignments%2C including 43 samples with support for all annotated introns;product=interleukin-8-like	5.03735	0	0
GeneID:109306202	NMS	gbkey=mRNA;gene=NMS;model_evidence=Supporting evidence includes similarity to: 100%25 coverage of the annotated genomic feature by RNAseq alignments%2C including 11 samples with support for all annotated introns;product=neuromedin S%2C transcript variant X1	5.0111	9.93381e-59	1.74611e-57
GeneID:109318466	LOC109318466	gbkey=mRNA;gene=LOC109318466;model_evidence=Supporting evidence includes similarity to: 5 Proteins%2C and 100%25 coverage of the annotated genomic feature by RNAseq alignments%2C including 123 samples with support for all annotated introns;product=interferon alpha-inducible protein 27-like protein 2A	5.00102	0	0
GeneID:109305628	ZPLD1	gbkey=mRNA;gene=ZPLD1;model_evidence=Supporting evidence includes similarity to: 7 Proteins%2C and 100%25 coverage of the annotated genomic feature by RNAseq alignments%2C including 4 samples with support for all annotated introns;product=zona pellucida like domain containing 1%2C transcript variant X4	4.98199	4.53971e-62	8.50684e-61
GeneID:109312145	GPRC6A	gbkey=mRNA;gene=GPRC6A;model_evidence=Supporting evidence includes similarity to: 5 Proteins;product=G protein-coupled receptor class C group 6 member A	4.97913	2.5795e-19	1.62998e-18
GeneID:109309504	LOC109309504	gbkey=mRNA;gene=LOC109309504;model_evidence=Supporting evidence includes similarity to: 20 Proteins;product=interleukin-8-like	4.9749	2.36076e-25	1.89225e-24
GeneID:109313664	LOC109313664	gbkey=misc_RNA;gene=LOC109313664;model_evidence=Supporting evidence includes similarity to: 100%25 coverage of the annotated genomic feature by RNAseq alignments%2C including 30 samples with support for all annotated introns;product=BTB/POZ domain-containing protein KCTD8-like%2C transcript variant X4	4.95516	4.00013e-19	2.5061e-18
GeneID:109320599	EXOC3L4	gbkey=mRNA;gene=EXOC3L4;model_evidence=Supporting evidence includes similarity to: 1 Protein%2C and 100%25 coverage of the annotated genomic feature by RNAseq alignments%2C including 15 samples with support for all annotated introns;product=exocyst complex component 3 like 4%2C transcript variant X2	4.95087	2.89987e-88	7.73298e-87
GeneID:109310854	EOMES	gbkey=mRNA;gene=EOMES;model_evidence=Supporting evidence includes similarity to: 5 Proteins%2C and 92%25 coverage of the annotated genomic feature by RNAseq alignments%2C including 6 samples with support for all annotated introns;product=eomesodermin	4.9402	2.18777e-25	1.75471e-24
GeneID:109308473	LAMP3	gbkey=mRNA;gene=LAMP3;model_evidence=Supporting evidence includes similarity to: 2 Proteins%2C and 100%25 coverage of the annotated genomic feature by RNAseq alignments%2C including 25 samples with support for all annotated introns;product=lysosomal associated membrane protein 3%2C transcript variant X2	4.93004	1.22514e-18	7.50603e-18
GeneID:109309664	RAPGEF5	gbkey=mRNA;gene=RAPGEF5;model_evidence=Supporting evidence includes similarity to: 3 Proteins%2C and 100%25 coverage of the annotated genomic feature by RNAseq alignments%2C including 1 sample with support for all annotated introns;product=Rap guanine nucleotide exchange factor 5	4.90802	9.01786e-12	3.69478e-11
GeneID:109307441	MOB3C	gbkey=mRNA;gene=MOB3C;model_evidence=Supporting evidence includes similarity to: 18 Proteins%2C and 100%25 coverage of the annotated genomic feature by RNAseq alignments%2C including 21 samples with support for all annotated introns;product=MOB kinase activator 3C%2C transcript variant X2	4.88672	0	0
GeneID:109310446	HYDIN	gbkey=mRNA;gene=HYDIN;model_evidence=Supporting evidence includes similarity to: 4 Proteins%2C and 100%25 coverage of the annotated genomic feature by RNAseq alignments%2C including 2 samples with support for all annotated introns;product=HYDIN%2C axonemal central pair apparatus protein%2C transcript variant X2	4.873	4.48683e-173	2.4998e-171
GeneID:109310079	ACSL6	gbkey=mRNA;gene=ACSL6;model_evidence=Supporting evidence includes similarity to: 11 Proteins%2C and 100%25 coverage of the annotated genomic feature by RNAseq alignments%2C including 13 samples with support for all annotated introns;product=acyl-CoA synthetase long-chain family member 6%2C transcript variant X2	4.86657	2.26494e-24	1.75786e-23
GeneID:109310448	LOC109310448	gbkey=ncRNA;gene=LOC109310448;model_evidence=Supporting evidence includes similarity to: 100%25 coverage of the annotated genomic feature by RNAseq alignments%2C including 42 samples with support for all annotated introns;product=uncharacterized LOC109310448	4.86308	3.23491e-23	2.41458e-22
GeneID:109317312	LOC109317312	gbkey=mRNA;gene=LOC109317312;model_evidence=Supporting evidence includes similarity to: 58 Proteins%2C and 94%25 coverage of the annotated genomic feature by RNAseq alignments;product=olfactory receptor 49-like	4.77114	1.02342e-10	3.93543e-10
GeneID:109321150	SHANK2	gbkey=mRNA;gene=SHANK2;model_evidence=Supporting evidence includes similarity to: 2 Proteins%2C and 100%25 coverage of the annotated genomic feature by RNAseq alignments%2C including 2 samples with support for all annotated introns;product=SH3 and multiple ankyrin repeat domains 2%2C transcript variant X3	4.69814	3.30742e-33	3.41129e-32
GeneID:109308117	FAM81B	gbkey=mRNA;gene=FAM81B;model_evidence=Supporting evidence includes similarity to: 4 Proteins%2C and 100%25 coverage of the annotated genomic feature by RNAseq alignments%2C including 48 samples with support for all annotated introns;product=family with sequence similarity 81 member B	4.68548	5.37886e-68	1.09687e-66
GeneID:109314980	LOC109314980	gbkey=mRNA;gene=LOC109314980;model_evidence=Supporting evidence includes similarity to: 1 Protein%2C and 100%25 coverage of the annotated genomic feature by RNAseq alignments%2C including 1 sample with support for all annotated introns;product=sterile alpha motif domain-containing protein 9-like	4.68027	0	0
GeneID:109317640	LOC109317640	gbkey=mRNA;gene=LOC109317640;model_evidence=Supporting evidence includes similarity to: 18 Proteins%2C and 100%25 coverage of the annotated genomic feature by RNAseq alignments%2C including 9 samples with support for all annotated introns;product=C-C motif chemokine 4-like	4.6404	0	0
GeneID:109320287	LOC109320287	gbkey=mRNA;gene=LOC109320287;model_evidence=Supporting evidence includes similarity to: 24 Proteins%2C and 100%25 coverage of the annotated genomic feature by RNAseq alignments;product=zinc-binding protein A33-like	4.60337	6.1755e-294	5.54462e-292
GeneID:109305949	IL1RAPL1	gbkey=mRNA;gene=IL1RAPL1;model_evidence=Supporting evidence includes similarity to: 3 Proteins%2C and 100%25 coverage of the annotated genomic feature by RNAseq alignments%2C including 1 sample with support for all annotated introns;product=interleukin 1 receptor accessory protein like 1%2C transcript variant X2	4.5912	1.1113e-14	5.44523e-14
GeneID:109320138	ADGB	gbkey=mRNA;gene=ADGB;model_evidence=Supporting evidence includes similarity to: 3 Proteins%2C and 100%25 coverage of the annotated genomic feature by RNAseq alignments%2C including 3 samples with support for all annotated introns;product=androglobin%2C transcript variant X2	4.58899	1.23998e-125	4.91266e-124
GeneID:109318467	LOC109318467	gbkey=mRNA;gene=LOC109318467;model_evidence=Supporting evidence includes similarity to: 3 Proteins%2C and 100%25 coverage of the annotated genomic feature by RNAseq alignments%2C including 2 samples with support for all annotated introns;product=interferon alpha-inducible protein 27-like protein 2A	4.56041	0	0
GeneID:109307701	SLCO4C1	gbkey=mRNA;gene=SLCO4C1;model_evidence=Supporting evidence includes similarity to: 6 Proteins%2C and 96%25 coverage of the annotated genomic feature by RNAseq alignments;product=solute carrier organic anion transporter family member 4C1	4.53855	1.11053e-28	9.96367e-28
GeneID:109306766	HEPHL1	gbkey=mRNA;gene=HEPHL1;model_evidence=Supporting evidence includes similarity to: 3 Proteins%2C and 100%25 coverage of the annotated genomic feature by RNAseq alignments%2C including 12 samples with support for all annotated introns;product=hephaestin like 1%2C transcript variant X2	4.52611	5.30651e-14	2.50948e-13
GeneID:109310281	EFCAB9	gbkey=mRNA;gene=EFCAB9;model_evidence=Supporting evidence includes similarity to: 5 Proteins%2C and 100%25 coverage of the annotated genomic feature by RNAseq alignments%2C including 1 sample with support for all annotated introns;product=EF-hand calcium binding domain 9	4.5183	6.79619e-109	2.26177e-107
GeneID:109323681	LOC109323681	gbkey=mRNA;gene=LOC109323681;model_evidence=Supporting evidence includes similarity to: 4 Proteins%2C and 100%25 coverage of the annotated genomic feature by RNAseq alignments%2C including 7 samples with support for all annotated introns;product=programmed cell death 1 ligand 1-like	4.51424	0	0
GeneID:109314035	TRAF1	gbkey=mRNA;gene=TRAF1;model_evidence=Supporting evidence includes similarity to: 3 Proteins%2C and 100%25 coverage of the annotated genomic feature by RNAseq alignments%2C including 1 sample with support for all annotated introns;product=TNF receptor associated factor 1%2C transcript variant X2	4.51184	0	0
GeneID:109311738	MLIP	gbkey=mRNA;gene=MLIP;model_evidence=Supporting evidence includes similarity to: 3 Proteins%2C and 100%25 coverage of the annotated genomic feature by RNAseq alignments%2C including 1 sample with support for all annotated introns;product=muscular LMNA interacting protein%2C transcript variant X1	4.49699	2.56909e-167	1.37018e-165
GeneID:109309100	BCL2A1	gbkey=mRNA;gene=BCL2A1;model_evidence=Supporting evidence includes similarity to: 4 Proteins%2C and 100%25 coverage of the annotated genomic feature by RNAseq alignments%2C including 73 samples with support for all annotated introns;product=BCL2 related protein A1	4.38467	7.6098e-17	4.24923e-16
GeneID:109308358	GPR149	gbkey=mRNA;gene=GPR149;model_evidence=Supporting evidence includes similarity to: 4 Proteins%2C and 100%25 coverage of the annotated genomic feature by RNAseq alignments%2C including 23 samples with support for all annotated introns;product=G protein-coupled receptor 149%2C transcript variant X1	4.37352	2.45542e-61	4.54654e-60
GeneID:109307921	IL31RA	gbkey=mRNA;gene=IL31RA;model_evidence=Supporting evidence includes similarity to: 8 Proteins%2C and 100%25 coverage of the annotated genomic feature by RNAseq alignments%2C including 2 samples with support for all annotated introns;product=interleukin 31 receptor A	4.36532	1.29463e-74	2.91643e-73
GeneID:109305835	LOC109305835	gbkey=mRNA;gene=LOC109305835;model_evidence=Supporting evidence includes similarity to: 158 Proteins%2C and 100%25 coverage of the annotated genomic feature by RNAseq alignments%2C including 14 samples with support for all annotated introns;product=interferon-induced GTP-binding protein Mx1-like%2C transcript variant X2	4.3291	0	0
GeneID:109312148	ROS1	gbkey=mRNA;gene=ROS1;model_evidence=Supporting evidence includes similarity to: 2 Proteins%2C and 98%25 coverage of the annotated genomic feature by RNAseq alignments;product=ROS proto-oncogene 1%2C receptor tyrosine kinase	4.30571	4.19303e-198	2.61645e-196
GeneID:109321587	CUNH11orf96	gbkey=mRNA;gene=CUNH11orf96;model_evidence=Supporting evidence includes similarity to: 4 Proteins%2C and 100%25 coverage of the annotated genomic feature by RNAseq alignments%2C including 48 samples with support for all annotated introns;product=chromosome unknown C11orf96 homolog	4.25517	3.67497e-152	1.78458e-150
GeneID:109306189	LOC109306189	gbkey=mRNA;gene=LOC109306189;model_evidence=Supporting evidence includes similarity to: 3 Proteins%2C and 100%25 coverage of the annotated genomic feature by RNAseq alignments%2C including 19 samples with support for all annotated introns;product=lysozyme g-like%2C transcript variant X1	4.24106	2.85719e-44	3.91413e-43
GeneID:109314241	PLCH2	gbkey=mRNA;gene=PLCH2;model_evidence=Supporting evidence includes similarity to: 1 Protein%2C and 100%25 coverage of the annotated genomic feature by RNAseq alignments%2C including 8 samples with support for all annotated introns;product=phospholipase C eta 2	4.21348	1.49201e-54	2.46953e-53
GeneID:109320786	LOC109320786	gbkey=mRNA;gene=LOC109320786;model_evidence=Supporting evidence includes similarity to: 22 Proteins%2C and 98%25 coverage of the annotated genomic feature by RNAseq alignments;product=cytosolic phospholipase A2 epsilon-like	4.20192	1.681e-66	3.35126e-65
GeneID:109314985	LOC109314985	gbkey=mRNA;gene=LOC109314985;model_evidence=Supporting evidence includes similarity to: 13 Proteins%2C and 100%25 coverage of the annotated genomic feature by RNAseq alignments%2C including 28 samples with support for all annotated introns;product=E3 ubiquitin-protein ligase RNF135-like%2C transcript variant X1	4.20159	0	0
GeneID:109316828	LOC109316828	gbkey=mRNA;gene=LOC109316828;model_evidence=Supporting evidence includes similarity to: 68 Proteins%2C and 100%25 coverage of the annotated genomic feature by RNAseq alignments;product=histone H2A-IV	4.19861	6.97939e-42	9.07321e-41
GeneID:109311904	PRDM1	gbkey=mRNA;gene=PRDM1;model_evidence=Supporting evidence includes similarity to: 11 Proteins%2C and 100%25 coverage of the annotated genomic feature by RNAseq alignments%2C including 12 samples with support for all annotated introns;product=PR/SET domain 1%2C transcript variant X2	4.17602	0	0
GeneID:109309352	MYOZ2	gbkey=mRNA;gene=MYOZ2;model_evidence=Supporting evidence includes similarity to: 3 Proteins%2C and 100%25 coverage of the annotated genomic feature by RNAseq alignments%2C including 6 samples with support for all annotated introns;product=myozenin 2	4.1479	1.29688e-10	4.94049e-10
GeneID:109310114	TRPC7	gbkey=mRNA;gene=TRPC7;model_evidence=Supporting evidence includes similarity to: 20 Proteins%2C and 98%25 coverage of the annotated genomic feature by RNAseq alignments;product=transient receptor potential cation channel subfamily C member 7%2C transcript variant X2	4.13825	5.725e-58	9.92333e-57
GeneID:109318788	ZBP1	gbkey=mRNA;gene=ZBP1;model_evidence=Supporting evidence includes similarity to: 2 Proteins%2C and 100%25 coverage of the annotated genomic feature by RNAseq alignments%2C including 2 samples with support for all annotated introns;product=Z-DNA binding protein 1	4.13199	0	0
GeneID:109309595	DCHS2	gbkey=mRNA;gene=DCHS2;model_evidence=Supporting evidence includes similarity to: 5 Proteins%2C and 99%25 coverage of the annotated genomic feature by RNAseq alignments%2C including 9 samples with support for all annotated introns;product=dachsous cadherin-related 2	4.1202	1.07144e-65	2.1124e-64
GeneID:109321473	BRSK2	gbkey=mRNA;gene=BRSK2;model_evidence=Supporting evidence includes similarity to: 10 Proteins%2C and 100%25 coverage of the annotated genomic feature by RNAseq alignments%2C including 1 sample with support for all annotated introns;product=BR serine/threonine kinase 2%2C transcript variant X4	4.11699	3.3549e-17	1.90574e-16
GeneID:109321272	PAMR1	gbkey=mRNA;gene=PAMR1;model_evidence=Supporting evidence includes similarity to: 5 Proteins%2C and 100%25 coverage of the annotated genomic feature by RNAseq alignments%2C including 17 samples with support for all annotated introns;product=peptidase domain containing associated with muscle regeneration 1%2C transcript variant X1	4.09321	3.06053e-178	1.7683e-176
GeneID:109316586	RFX4	gbkey=mRNA;gene=RFX4;model_evidence=Supporting evidence includes similarity to: 1 Protein%2C and 98%25 coverage of the annotated genomic feature by RNAseq alignments;product=regulatory factor X4	4.09178	6.24952e-42	8.13284e-41
GeneID:109324667	LOC109324667	gbkey=mRNA;gene=LOC109324667;model_evidence=Supporting evidence includes similarity to: 3 Proteins%2C and 100%25 coverage of the annotated genomic feature by RNAseq alignments%2C including 5 samples with support for all annotated introns;product=LIM homeobox transcription factor 1-alpha-like	4.08854	1.41721e-48	2.07105e-47
GeneID:109321966	LOC109321966	gbkey=mRNA;gene=LOC109321966;model_evidence=Supporting evidence includes similarity to: 16 Proteins%2C and 100%25 coverage of the annotated genomic feature by RNAseq alignments%2C including 13 samples with support for all annotated introns;product=probable E3 ubiquitin-protein ligase HERC6%2C transcript variant X4	4.08069	1.83945e-89	4.97969e-88
GeneID:109306739	LOC109306739	gbkey=mRNA;gene=LOC109306739;model_evidence=Supporting evidence includes similarity to: 12 Proteins%2C and 100%25 coverage of the annotated genomic feature by RNAseq alignments%2C including 116 samples with support for all annotated introns;product=inhibitor of apoptosis protein-like	4.05913	0	0
GeneID:109321588	LOC109321588	gbkey=ncRNA;gene=LOC109321588;model_evidence=Supporting evidence includes similarity to: 100%25 coverage of the annotated genomic feature by RNAseq alignments%2C including 33 samples with support for all annotated introns;product=uncharacterized LOC109321588	4.04568	5.82355e-41	7.43128e-40
GeneID:109319895	EIF2AK2	gbkey=mRNA;gene=EIF2AK2;model_evidence=Supporting evidence includes similarity to: 2 Proteins%2C and 100%25 coverage of the annotated genomic feature by RNAseq alignments%2C including 2 samples with support for all annotated introns;product=eukaryotic translation initiation factor 2 alpha kinase 2	4.03274	0	0
GeneID:109322029	KIAA1211	gbkey=mRNA;gene=KIAA1211;model_evidence=Supporting evidence includes similarity to: 18 Proteins%2C and 100%25 coverage of the annotated genomic feature by RNAseq alignments%2C including 23 samples with support for all annotated introns;product=KIAA1211 ortholog%2C transcript variant X4	4.02772	4.76667e-71	1.02213e-69
GeneID:109316613	MB	gbkey=mRNA;gene=MB;model_evidence=Supporting evidence includes similarity to: 10 Proteins%2C and 100%25 coverage of the annotated genomic feature by RNAseq alignments%2C including 19 samples with support for all annotated introns;product=myoglobin%2C transcript variant X1	4.01659	1.13453e-15	5.9317e-15
GeneID:109316503	LOC109316503	gbkey=mRNA;gene=LOC109316503;model_evidence=Supporting evidence includes similarity to: 100%25 coverage of the annotated genomic feature by RNAseq alignments%2C including 2 samples with support for all annotated introns;product=cytidine and dCMP deaminase domain-containing protein 1-like	3.98711	1.63596e-60	2.98055e-59
GeneID:109311145	LOC109311145	gbkey=mRNA;gene=LOC109311145;model_evidence=Supporting evidence includes similarity to: 1 Protein%2C and 100%25 coverage of the annotated genomic feature by RNAseq alignments%2C including 36 samples with support for all annotated introns;product=protein SSUH2 homolog%2C transcript variant X1	3.98679	2.04482e-14	9.89891e-14
GeneID:109315012	RP1	gbkey=mRNA;gene=RP1;model_evidence=Supporting evidence includes similarity to: 1 Protein%2C and 99%25 coverage of the annotated genomic feature by RNAseq alignments;product=RP1%2C axonemal microtubule associated	3.98372	3.03534e-18	1.82471e-17
GeneID:109324325	LOC109324325	gbkey=ncRNA;gene=LOC109324325;model_evidence=Supporting evidence includes similarity to: 100%25 coverage of the annotated genomic feature by RNAseq alignments%2C including 1 sample with support for all annotated introns;product=uncharacterized LOC109324325	3.9333	9.22022e-15	4.54098e-14
GeneID:109312106	CSMD1	gbkey=mRNA;gene=CSMD1;model_evidence=Supporting evidence includes similarity to: 7 Proteins%2C and 99%25 coverage of the annotated genomic feature by RNAseq alignments;product=CUB and Sushi multiple domains 1	3.91303	1.83332e-81	4.46001e-80
GeneID:109321546	NFKBIA	gbkey=mRNA;gene=NFKBIA;model_evidence=Supporting evidence includes similarity to: 6 Proteins%2C and 100%25 coverage of the annotated genomic feature by RNAseq alignments%2C including 63 samples with support for all annotated introns;product=NFKB inhibitor alpha	3.90664	0	0
GeneID:109318304	CISH	gbkey=mRNA;gene=CISH;model_evidence=Supporting evidence includes similarity to: 9 Proteins%2C and 100%25 coverage of the annotated genomic feature by RNAseq alignments%2C including 111 samples with support for all annotated introns;product=cytokine inducible SH2 containing protein	3.89969	0	0
GeneID:109315750	FGL2	gbkey=mRNA;gene=FGL2;model_evidence=Supporting evidence includes similarity to: 3 Proteins%2C and 100%25 coverage of the annotated genomic feature by RNAseq alignments%2C including 102 samples with support for all annotated introns;product=fibrinogen like 2	3.89349	2.13831e-221	1.49084e-219
GeneID:109314839	VWA3A	gbkey=mRNA;gene=VWA3A;model_evidence=Supporting evidence includes similarity to: 5 Proteins%2C and 100%25 coverage of the annotated genomic feature by RNAseq alignments%2C including 4 samples with support for all annotated introns;product=von Willebrand factor A domain containing 3A%2C transcript variant X2	3.85073	4.16091e-165	2.18186e-163
GeneID:109317908	LOC109317908	gbkey=ncRNA;gene=LOC109317908;model_evidence=Supporting evidence includes similarity to: 100%25 coverage of the annotated genomic feature by RNAseq alignments%2C including 18 samples with support for all annotated introns;product=uncharacterized LOC109317908	3.84495	2.47806e-21	1.70675e-20
GeneID:109324141	TXNIP	gbkey=mRNA;gene=TXNIP;model_evidence=Supporting evidence includes similarity to: 21 Proteins%2C and 100%25 coverage of the annotated genomic feature by RNAseq alignments%2C including 131 samples with support for all annotated introns;product=thioredoxin interacting protein	3.83358	0	0
GeneID:109310277	IL12B	gbkey=mRNA;gene=IL12B;model_evidence=Supporting evidence includes similarity to: 4 Proteins%2C and 98%25 coverage of the annotated genomic feature by RNAseq alignments;product=interleukin 12B	3.80795	1.16014e-27	1.00616e-26
GeneID:109324797	TRIM46	gbkey=mRNA;gene=TRIM46;model_evidence=Supporting evidence includes similarity to: 13 Proteins%2C and 100%25 coverage of the annotated genomic feature by RNAseq alignments%2C including 2 samples with support for all annotated introns;product=tripartite motif containing 46%2C transcript variant X2	3.78224	3.99386e-134	1.70696e-132
GeneID:109324419	ASIC1	gbkey=mRNA;gene=ASIC1;model_evidence=Supporting evidence includes similarity to: 5 Proteins%2C and 100%25 coverage of the annotated genomic feature by RNAseq alignments%2C including 15 samples with support for all annotated introns;product=acid sensing ion channel subunit 1%2C transcript variant X3	3.77361	2.03902e-34	2.1657e-33
GeneID:109319713	LOC109319713	gbkey=ncRNA;gene=LOC109319713;model_evidence=Supporting evidence includes similarity to: 100%25 coverage of the annotated genomic feature by RNAseq alignments%2C including 44 samples with support for all annotated introns;product=uncharacterized LOC109319713	3.76771	7.89197e-33	8.06649e-32
GeneID:109323082	LOC109323082	gbkey=mRNA;gene=LOC109323082;model_evidence=Supporting evidence includes similarity to: 8 Proteins%2C and 100%25 coverage of the annotated genomic feature by RNAseq alignments%2C including 4 samples with support for all annotated introns;product=poly [ADP-ribose] polymerase 14-like	3.72835	0	0
GeneID:109322171	LOC109322171	gbkey=mRNA;gene=LOC109322171;model_evidence=Supporting evidence includes similarity to: 1 Protein%2C and 100%25 coverage of the annotated genomic feature by RNAseq alignments%2C including 22 samples with support for all annotated introns;product=octopamine receptor-like%2C transcript variant X1	3.69744	8.42335e-15	4.16165e-14
GeneID:109323733	RAB25	gbkey=mRNA;gene=RAB25;model_evidence=Supporting evidence includes similarity to: 41 Proteins%2C and 100%25 coverage of the annotated genomic feature by RNAseq alignments%2C including 98 samples with support for all annotated introns;product=RAB25%2C member RAS oncogene family	3.69712	2.13556e-12	9.15554e-12
GeneID:109310073	LOC109310073	gbkey=ncRNA;gene=LOC109310073;model_evidence=Supporting evidence includes similarity to: 100%25 coverage of the annotated genomic feature by RNAseq alignments%2C including 85 samples with support for all annotated introns;product=uncharacterized LOC109310073	3.69675	2.878e-168	1.54817e-166
GeneID:109309373	TIFA	gbkey=mRNA;gene=TIFA;model_evidence=Supporting evidence includes similarity to: 5 Proteins%2C and 100%25 coverage of the annotated genomic feature by RNAseq alignments%2C including 13 samples with support for all annotated introns;product=TRAF interacting protein with forkhead associated domain	3.68674	1.25348e-30	1.19873e-29
GeneID:109312069	LOC109312069	gbkey=mRNA;gene=LOC109312069;model_evidence=Supporting evidence includes similarity to: 18 Proteins%2C and 99%25 coverage of the annotated genomic feature by RNAseq alignments;product=interferon-induced very large GTPase 1-like	3.68435	0	0
GeneID:109305903	LOC109305903	gbkey=ncRNA;gene=LOC109305903;model_evidence=Supporting evidence includes similarity to: 100%25 coverage of the annotated genomic feature by RNAseq alignments%2C including 4 samples with support for all annotated introns;product=uncharacterized LOC109305903	3.67777	1.78531e-45	2.49784e-44
GeneID:109308442	TNFSF10	gbkey=mRNA;gene=TNFSF10;model_evidence=Supporting evidence includes similarity to: 10 Proteins%2C and 100%25 coverage of the annotated genomic feature by RNAseq alignments%2C including 97 samples with support for all annotated introns;product=tumor necrosis factor superfamily member 10	3.66854	0	0
GeneID:109310072	IRF1	gbkey=mRNA;gene=IRF1;model_evidence=Supporting evidence includes similarity to: 4 Proteins%2C and 100%25 coverage of the annotated genomic feature by RNAseq alignments%2C including 93 samples with support for all annotated introns;product=interferon regulatory factor 1%2C transcript variant X1	3.66714	0	0
GeneID:109306204	LOC109306204	gbkey=mRNA;gene=LOC109306204;model_evidence=Supporting evidence includes similarity to: 92 Proteins%2C and 100%25 coverage of the annotated genomic feature by RNAseq alignments%2C including 2 samples with support for all annotated introns;product=histone H2A-beta%2C sperm-like	3.65753	1.73604e-42	2.28542e-41
GeneID:109311480	CLIC5	gbkey=mRNA;gene=CLIC5;model_evidence=Supporting evidence includes similarity to: 21 Proteins%2C and 100%25 coverage of the annotated genomic feature by RNAseq alignments%2C including 17 samples with support for all annotated introns;product=chloride intracellular channel 5%2C transcript variant X2	3.63672	3.0464e-37	3.53995e-36
GeneID:109310002	SH3TC2	gbkey=mRNA;gene=SH3TC2;model_evidence=Supporting evidence includes similarity to: 9 Proteins%2C and 100%25 coverage of the annotated genomic feature by RNAseq alignments%2C including 22 samples with support for all annotated introns;product=SH3 domain and tetratricopeptide repeats 2%2C transcript variant X1	3.63585	1.14741e-26	9.62989e-26
GeneID:109316233	A2ML1	gbkey=mRNA;gene=A2ML1;model_evidence=Supporting evidence includes similarity to: 3 Proteins%2C and 100%25 coverage of the annotated genomic feature by RNAseq alignments%2C including 1 sample with support for all annotated introns;product=alpha-2-macroglobulin like 1%2C transcript variant X3	3.62947	3.57658e-16	1.91652e-15
GeneID:109310047	LOC109310047	gbkey=ncRNA;gene=LOC109310047;model_evidence=Supporting evidence includes similarity to: 100%25 coverage of the annotated genomic feature by RNAseq alignments%2C including 96 samples with support for all annotated introns;product=uncharacterized LOC109310047	3.62643	1.6023e-15	8.28709e-15
GeneID:109323128	FMNL1	gbkey=mRNA;gene=FMNL1;model_evidence=Supporting evidence includes similarity to: 2 Proteins%2C and 100%25 coverage of the annotated genomic feature by RNAseq alignments%2C including 10 samples with support for all annotated introns;product=formin like 1%2C transcript variant X2	3.6176	5.58986e-18	3.31409e-17
GeneID:109314426	TNFRSF4	gbkey=mRNA;gene=TNFRSF4;model_evidence=Supporting evidence includes similarity to: 1 Protein%2C and 98%25 coverage of the annotated genomic feature by RNAseq alignments;product=TNF receptor superfamily member 4	3.6094	2.28555e-09	7.96305e-09
GeneID:109314898	RNF213	gbkey=mRNA;gene=RNF213;model_evidence=Supporting evidence includes similarity to: 1 Protein%2C and 100%25 coverage of the annotated genomic feature by RNAseq alignments%2C including 1 sample with support for all annotated introns;product=ring finger protein 213	3.59865	0	0
GeneID:109313504	SOCS1	gbkey=mRNA;gene=SOCS1;model_evidence=Supporting evidence includes similarity to: 4 Proteins%2C and 100%25 coverage of the annotated genomic feature by RNAseq alignments;product=suppressor of cytokine signaling 1	3.59817	0	0
GeneID:109309502	LOC109309502	gbkey=mRNA;gene=LOC109309502;model_evidence=Supporting evidence includes similarity to: 18 Proteins%2C and 100%25 coverage of the annotated genomic feature by RNAseq alignments%2C including 17 samples with support for all annotated introns;product=interleukin-8-like	3.58986	0	0
GeneID:109309699	CTSO	gbkey=mRNA;gene=CTSO;model_evidence=Supporting evidence includes similarity to: 3 Proteins%2C and 100%25 coverage of the annotated genomic feature by RNAseq alignments%2C including 69 samples with support for all annotated introns;product=cathepsin O%2C transcript variant X1	3.57933	0	0
GeneID:109308131	LOC109308131	gbkey=mRNA;gene=LOC109308131;model_evidence=Supporting evidence includes similarity to: 16 Proteins%2C and 100%25 coverage of the annotated genomic feature by RNAseq alignments%2C including 2 samples with support for all annotated introns;product=endoplasmic reticulum aminopeptidase 2-like	3.56529	8.003e-147	3.76896e-145
GeneID:109316565	STAB2	gbkey=mRNA;gene=STAB2;model_evidence=Supporting evidence includes similarity to: 4 Proteins%2C and 100%25 coverage of the annotated genomic feature by RNAseq alignments%2C including 21 samples with support for all annotated introns;product=stabilin 2%2C transcript variant X1	3.55968	0	0
GeneID:109323100	LOC109323100	gbkey=ncRNA;gene=LOC109323100;model_evidence=Supporting evidence includes similarity to: 100%25 coverage of the annotated genomic feature by RNAseq alignments%2C including 1 sample with support for all annotated introns;product=uncharacterized LOC109323100%2C transcript variant X2	3.54449	3.72667e-95	1.07909e-93
GeneID:109322879	PARP9	gbkey=mRNA;gene=PARP9;model_evidence=Supporting evidence includes similarity to: 1 Protein%2C and 100%25 coverage of the annotated genomic feature by RNAseq alignments%2C including 8 samples with support for all annotated introns;product=poly(ADP-ribose) polymerase family member 9%2C transcript variant X1	3.49575	0	0
GeneID:109317747	MYOM1	gbkey=mRNA;gene=MYOM1;model_evidence=Supporting evidence includes similarity to: 11 Proteins%2C and 100%25 coverage of the annotated genomic feature by RNAseq alignments%2C including 1 sample with support for all annotated introns;product=myomesin 1%2C transcript variant X1	3.45205	1.66708e-22	1.20554e-21
GeneID:109314396	ANKRD33B	gbkey=mRNA;gene=ANKRD33B;model_evidence=Supporting evidence includes similarity to: 8 Proteins%2C and 96%25 coverage of the annotated genomic feature by RNAseq alignments;product=ankyrin repeat domain 33B	3.44701	0	0
GeneID:109316552	DRAM1	gbkey=mRNA;gene=DRAM1;model_evidence=Supporting evidence includes similarity to: 8 Proteins%2C and 100%25 coverage of the annotated genomic feature by RNAseq alignments%2C including 68 samples with support for all annotated introns;product=DNA damage regulated autophagy modulator 1%2C transcript variant X1	3.40816	1.72045e-120	6.37126e-119
GeneID:109322334	TLR3	gbkey=mRNA;gene=TLR3;model_evidence=Supporting evidence includes similarity to: 31 Proteins%2C and 100%25 coverage of the annotated genomic feature by RNAseq alignments%2C including 61 samples with support for all annotated introns;product=toll like receptor 3%2C transcript variant X2	3.37661	0	0
GeneID:109310018	STC2	gbkey=mRNA;gene=STC2;model_evidence=Supporting evidence includes similarity to: 10 Proteins%2C and 100%25 coverage of the annotated genomic feature by RNAseq alignments%2C including 100 samples with support for all annotated introns;product=stanniocalcin 2	3.35861	5.52678e-23	4.08373e-22
GeneID:109316855	TMCC3	gbkey=mRNA;gene=TMCC3;model_evidence=Supporting evidence includes similarity to: 21 Proteins%2C and 100%25 coverage of the annotated genomic feature by RNAseq alignments%2C including 22 samples with support for all annotated introns;product=transmembrane and coiled-coil domain family 3%2C transcript variant X2	3.34253	2.69535e-20	1.76949e-19
GeneID:109314082	ABHD3	gbkey=mRNA;gene=ABHD3;model_evidence=Supporting evidence includes similarity to: 12 Proteins%2C and 98%25 coverage of the annotated genomic feature by RNAseq alignments;product=abhydrolase domain containing 3	3.33457	2.55902e-160	1.29298e-158
GeneID:109309313	PRDM8	gbkey=mRNA;gene=PRDM8;model_evidence=Supporting evidence includes similarity to: 1 Protein%2C and 98%25 coverage of the annotated genomic feature by RNAseq alignments;product=PR/SET domain 8	3.32776	3.30622e-09	1.1392e-08
GeneID:109308399	SI	gbkey=mRNA;gene=SI;model_evidence=Supporting evidence includes similarity to: 23 Proteins%2C and 100%25 coverage of the annotated genomic feature by RNAseq alignments%2C including 7 samples with support for all annotated introns;product=sucrase-isomaltase%2C transcript variant X1	3.31249	1.92698e-07	5.76156e-07
GeneID:109321777	AMN	gbkey=mRNA;gene=AMN;model_evidence=Supporting evidence includes similarity to: 2 Proteins%2C and 100%25 coverage of the annotated genomic feature by RNAseq alignments%2C including 78 samples with support for all annotated introns;product=amnion associated transmembrane protein	3.30697	4.20867e-44	5.71537e-43
GeneID:109319712	ATF3	gbkey=mRNA;gene=ATF3;model_evidence=Supporting evidence includes similarity to: 15 Proteins%2C and 100%25 coverage of the annotated genomic feature by RNAseq alignments%2C including 43 samples with support for all annotated introns;product=activating transcription factor 3	3.29393	0	0
GeneID:109309010	MYO5A	gbkey=mRNA;gene=MYO5A;model_evidence=Supporting evidence includes similarity to: 6 Proteins%2C and 100%25 coverage of the annotated genomic feature by RNAseq alignments%2C including 17 samples with support for all annotated introns;product=myosin VA%2C transcript variant X10	3.29262	1.40863e-217	9.55415e-216
GeneID:109314198	LOC109314198	gbkey=mRNA;gene=LOC109314198;model_evidence=Supporting evidence includes similarity to: 9 Proteins%2C and 100%25 coverage of the annotated genomic feature by RNAseq alignments%2C including 74 samples with support for all annotated introns;product=guanylate-binding protein 1-like%2C transcript variant X1	3.28464	3.41445e-28	3.00299e-27
GeneID:109323488	LOC109323488	gbkey=ncRNA;gene=LOC109323488;model_evidence=Supporting evidence includes similarity to: 100%25 coverage of the annotated genomic feature by RNAseq alignments%2C including 21 samples with support for all annotated introns;product=uncharacterized LOC109323488	3.28459	4.37598e-12	1.83447e-11
GeneID:109316834	GPRC5A	gbkey=mRNA;gene=GPRC5A;model_evidence=Supporting evidence includes similarity to: 6 Proteins%2C and 100%25 coverage of the annotated genomic feature by RNAseq alignments%2C including 30 samples with support for all annotated introns;product=G protein-coupled receptor class C group 5 member A%2C transcript variant X1	3.28186	8.24042e-50	1.23458e-48
GeneID:109306980	LOC109306980	gbkey=mRNA;gene=LOC109306980;model_evidence=Supporting evidence includes similarity to: 4 Proteins%2C and 89%25 coverage of the annotated genomic feature by RNAseq alignments;product=vitellogenin-2-like	3.26306	8.59715e-39	1.03865e-37
GeneID:109307523	C8B	gbkey=mRNA;gene=C8B;model_evidence=Supporting evidence includes similarity to: 11 Proteins%2C and 100%25 coverage of the annotated genomic feature by RNAseq alignments%2C including 3 samples with support for all annotated introns;product=complement C8 beta chain	3.25652	3.19274e-19	2.01137e-18
GeneID:109321711	UNC79	gbkey=mRNA;gene=UNC79;model_evidence=Supporting evidence includes similarity to: 2 Proteins%2C and 100%25 coverage of the annotated genomic feature by RNAseq alignments;product=unc-79 homolog (C. elegans)	3.25634	1.61401e-138	7.09254e-137
GeneID:109313501	CIITA	gbkey=mRNA;gene=CIITA;model_evidence=Supporting evidence includes similarity to: 10 Proteins%2C and 100%25 coverage of the annotated genomic feature by RNAseq alignments%2C including 3 samples with support for all annotated introns;product=class II major histocompatibility complex transactivator%2C transcript variant X2	3.25428	6.68915e-21	4.51246e-20
GeneID:109306191	LOC109306191	gbkey=mRNA;gene=LOC109306191;model_evidence=Supporting evidence includes similarity to: 12 Proteins%2C and 100%25 coverage of the annotated genomic feature by RNAseq alignments%2C including 7 samples with support for all annotated introns;product=lysozyme g-like	3.24585	2.61318e-17	1.49943e-16
GeneID:109315057	IRF4	gbkey=mRNA;gene=IRF4;model_evidence=Supporting evidence includes similarity to: 7 Proteins%2C and 100%25 coverage of the annotated genomic feature by RNAseq alignments%2C including 3 samples with support for all annotated introns;product=interferon regulatory factor 4	3.24253	1.35654e-08	4.47162e-08
GeneID:109316277	LOC109316277	gbkey=ncRNA;gene=LOC109316277;model_evidence=Supporting evidence includes similarity to: 100%25 coverage of the annotated genomic feature by RNAseq alignments%2C including 6 samples with support for all annotated introns;product=uncharacterized LOC109316277	3.24176	1.49788e-18	9.13663e-18
GeneID:109312074	DCLK3	gbkey=mRNA;gene=DCLK3;model_evidence=Supporting evidence includes similarity to: 6 Proteins%2C and 100%25 coverage of the annotated genomic feature by RNAseq alignments%2C including 38 samples with support for all annotated introns;product=doublecortin like kinase 3	3.23112	7.27804e-82	1.78799e-80
GeneID:109322329	TNIP2	gbkey=mRNA;gene=TNIP2;model_evidence=Supporting evidence includes similarity to: 2 Proteins%2C and 100%25 coverage of the annotated genomic feature by RNAseq alignments%2C including 48 samples with support for all annotated introns;product=TNFAIP3 interacting protein 2	3.223	0	0
GeneID:109315951	LOC109315951	gbkey=mRNA;gene=LOC109315951;model_evidence=Supporting evidence includes similarity to: 76 Proteins%2C and 96%25 coverage of the annotated genomic feature by RNAseq alignments;product=histone H2A-IV-like	3.22292	9.80792e-113	3.36272e-111
GeneID:109321581	CHAC1	gbkey=mRNA;gene=CHAC1;model_evidence=Supporting evidence includes similarity to: 3 Proteins%2C and 100%25 coverage of the annotated genomic feature by RNAseq alignments%2C including 36 samples with support for all annotated introns;product=ChaC glutathione specific gamma-glutamylcyclotransferase 1	3.21536	0	0
GeneID:109312503	DDIT4	gbkey=mRNA;gene=DDIT4;model_evidence=Supporting evidence includes similarity to: 9 Proteins%2C and 100%25 coverage of the annotated genomic feature by RNAseq alignments%2C including 112 samples with support for all annotated introns;product=DNA damage inducible transcript 4	3.19362	0	0
GeneID:109317777	PRICKLE4	gbkey=mRNA;gene=PRICKLE4;model_evidence=Supporting evidence includes similarity to: 100%25 coverage of the annotated genomic feature by RNAseq alignments%2C including 40 samples with support for all annotated introns;product=prickle planar cell polarity protein 4%2C transcript variant X1	3.19006	6.90832e-69	1.42741e-67
GeneID:109309371	ALPK1	gbkey=mRNA;gene=ALPK1;model_evidence=Supporting evidence includes similarity to: 6 Proteins%2C and 100%25 coverage of the annotated genomic feature by RNAseq alignments%2C including 5 samples with support for all annotated introns;product=alpha kinase 1%2C transcript variant X1	3.18978	9.11488e-211	5.95569e-209
GeneID:109321384	DUSP8	gbkey=mRNA;gene=DUSP8;model_evidence=Supporting evidence includes similarity to: 10 Proteins%2C and 100%25 coverage of the annotated genomic feature by RNAseq alignments%2C including 47 samples with support for all annotated introns;product=dual specificity phosphatase 8%2C transcript variant X1	3.16839	0	0
GeneID:109312844	SLC5A1	gbkey=mRNA;gene=SLC5A1;model_evidence=Supporting evidence includes similarity to: 26 Proteins%2C and 100%25 coverage of the annotated genomic feature by RNAseq alignments%2C including 63 samples with support for all annotated introns;product=solute carrier family 5 member 1	3.15231	3.15283e-16	1.69674e-15
GeneID:109313207	TPPP	gbkey=mRNA;gene=TPPP;model_evidence=Supporting evidence includes similarity to: 13 Proteins%2C and 100%25 coverage of the annotated genomic feature by RNAseq alignments%2C including 42 samples with support for all annotated introns;product=tubulin polymerization promoting protein%2C transcript variant X1	3.14703	2.61552e-116	9.24695e-115
GeneID:109317511	RAB44	gbkey=mRNA;gene=RAB44;model_evidence=Supporting evidence includes similarity to: 1 Protein%2C and 100%25 coverage of the annotated genomic feature by RNAseq alignments;product=RAB44%2C member RAS oncogene family	3.13029	1.01735e-100	3.14269e-99
GeneID:109324884	LOC109324884	gbkey=mRNA;gene=LOC109324884;model_evidence=Supporting evidence includes similarity to: 9 Proteins%2C and 100%25 coverage of the annotated genomic feature by RNAseq alignments%2C including 24 samples with support for all annotated introns;product=perilipin-3-like%2C transcript variant X3	3.12766	1.34572e-10	5.11873e-10
GeneID:109319399	CPA6	gbkey=mRNA;gene=CPA6;model_evidence=Supporting evidence includes similarity to: 11 Proteins%2C and 100%25 coverage of the annotated genomic feature by RNAseq alignments%2C including 4 samples with support for all annotated introns;product=carboxypeptidase A6	3.12624	1.7002e-10	6.40655e-10
GeneID:109323004	LOC109323004	gbkey=mRNA;gene=LOC109323004;model_evidence=Supporting evidence includes similarity to: 6 Proteins%2C and 100%25 coverage of the annotated genomic feature by RNAseq alignments%2C including 2 samples with support for all annotated introns;product=poly [ADP-ribose] polymerase 14-like%2C transcript variant X2	3.10952	0	0
GeneID:109320439	CDH17	gbkey=mRNA;gene=CDH17;model_evidence=Supporting evidence includes similarity to: 3 Proteins%2C and 100%25 coverage of the annotated genomic feature by RNAseq alignments%2C including 1 sample with support for all annotated introns;product=cadherin 17	3.09148	1.54266e-74	3.45645e-73
GeneID:109312787	INHBA	gbkey=mRNA;gene=INHBA;model_evidence=Supporting evidence includes similarity to: 8 Proteins%2C and 100%25 coverage of the annotated genomic feature by RNAseq alignments%2C including 98 samples with support for all annotated introns;product=inhibin beta A subunit	3.07509	5.84557e-276	4.79952e-274
GeneID:109316504	LOC109316504	gbkey=mRNA;gene=LOC109316504;model_evidence=Supporting evidence includes similarity to: 100%25 coverage of the annotated genomic feature by RNAseq alignments%2C including 2 samples with support for all annotated introns;product=cytidine and dCMP deaminase domain-containing protein 1-like	3.07228	4.45528e-98	1.35284e-96
GeneID:109317710	G0S2	gbkey=mRNA;gene=G0S2;model_evidence=Supporting evidence includes similarity to: 10 Proteins%2C and 100%25 coverage of the annotated genomic feature by RNAseq alignments%2C including 68 samples with support for all annotated introns;product=G0/G1 switch 2	3.03927	1.04465e-97	3.1491e-96
GeneID:109310617	CDH16	gbkey=misc_RNA;gene=CDH16;model_evidence=Supporting evidence includes similarity to: 1 Protein%2C and 100%25 coverage of the annotated genomic feature by RNAseq alignments%2C including 26 samples with support for all annotated introns;product=cadherin 16%2C transcript variant X6	3.03682	1.99357e-96	5.89567e-95
GeneID:109323075	MAP3K14	gbkey=mRNA;gene=MAP3K14;model_evidence=Supporting evidence includes similarity to: 3 Proteins%2C and 100%25 coverage of the annotated genomic feature by RNAseq alignments%2C including 14 samples with support for all annotated introns;product=mitogen-activated protein kinase kinase kinase 14	3.02933	0	0
GeneID:109316454	CECR1	gbkey=mRNA;gene=CECR1;model_evidence=Supporting evidence includes similarity to: 5 Proteins%2C and 100%25 coverage of the annotated genomic feature by RNAseq alignments%2C including 33 samples with support for all annotated introns;product=cat eye syndrome chromosome region%2C candidate 1%2C transcript variant X1	3.01404	4.19325e-21	2.84876e-20
GeneID:109310532	ADCY7	gbkey=mRNA;gene=ADCY7;model_evidence=Supporting evidence includes similarity to: 12 Proteins%2C and 100%25 coverage of the annotated genomic feature by RNAseq alignments%2C including 1 sample with support for all annotated introns;product=adenylate cyclase 7%2C transcript variant X2	3.00564	9.42094e-111	3.17766e-109
GeneID:109315538	OBSCN	gbkey=mRNA;gene=OBSCN;model_evidence=Supporting evidence includes similarity to: 4 Proteins%2C and 97%25 coverage of the annotated genomic feature by RNAseq alignments;product=obscurin%2C cytoskeletal calmodulin and titin-interacting RhoGEF	2.99785	3.7242e-43	4.95502e-42
GeneID:109309003	UNC13C	gbkey=mRNA;gene=UNC13C;model_evidence=Supporting evidence includes similarity to: 3 Proteins%2C and 99%25 coverage of the annotated genomic feature by RNAseq alignments;product=unc-13 homolog C	2.98704	2.20033e-09	7.67257e-09
GeneID:109307064	RGS2	gbkey=mRNA;gene=RGS2;model_evidence=Supporting evidence includes similarity to: 22 Proteins%2C and 100%25 coverage of the annotated genomic feature by RNAseq alignments%2C including 57 samples with support for all annotated introns;product=regulator of G-protein signaling 2	2.98615	0	0
GeneID:109308349	IGSF10	gbkey=mRNA;gene=IGSF10;model_evidence=Supporting evidence includes similarity to: 8 Proteins%2C and 100%25 coverage of the annotated genomic feature by RNAseq alignments%2C including 21 samples with support for all annotated introns;product=immunoglobulin superfamily member 10%2C transcript variant X1	2.98468	7.20611e-149	3.44568e-147
GeneID:109309790	IRF2	gbkey=mRNA;gene=IRF2;model_evidence=Supporting evidence includes similarity to: 3 Proteins%2C and 100%25 coverage of the annotated genomic feature by RNAseq alignments%2C including 71 samples with support for all annotated introns;product=interferon regulatory factor 2%2C transcript variant X1	2.96881	0	0
GeneID:109314420	SCNN1D	gbkey=mRNA;gene=SCNN1D;model_evidence=Supporting evidence includes similarity to: 8 Proteins%2C and 98%25 coverage of the annotated genomic feature by RNAseq alignments;product=sodium channel epithelial 1 delta subunit	2.94987	6.26486e-08	1.95855e-07
GeneID:109312433	EGR2	gbkey=mRNA;gene=EGR2;model_evidence=Supporting evidence includes similarity to: 10 Proteins%2C and 100%25 coverage of the annotated genomic feature by RNAseq alignments%2C including 55 samples with support for all annotated introns;product=early growth response 2	2.94533	2.15828e-89	5.81758e-88
GeneID:109311795	MB21D1	gbkey=mRNA;gene=MB21D1;model_evidence=Supporting evidence includes similarity to: 5 Proteins%2C and 100%25 coverage of the annotated genomic feature by RNAseq alignments%2C including 82 samples with support for all annotated introns;product=Mab-21 domain containing 1	2.93332	0	0
GeneID:109310612	LOC109310612	gbkey=mRNA;gene=LOC109310612;model_evidence=Supporting evidence includes similarity to: 18 Proteins%2C and 100%25 coverage of the annotated genomic feature by RNAseq alignments%2C including 55 samples with support for all annotated introns;product=fatty acyl-CoA hydrolase precursor%2C medium chain-like	2.93092	2.66193e-45	3.70769e-44
GeneID:109310341	LOC109310341	gbkey=mRNA;gene=LOC109310341;model_evidence=Supporting evidence includes similarity to: 6 Proteins%2C and 79%25 coverage of the annotated genomic feature by RNAseq alignments;product=histamine H3 receptor-like	2.90168	3.47629e-121	1.30675e-119
GeneID:109315801	CCDC3	gbkey=mRNA;gene=CCDC3;model_evidence=Supporting evidence includes similarity to: 7 Proteins%2C and 100%25 coverage of the annotated genomic feature by RNAseq alignments%2C including 74 samples with support for all annotated introns;product=coiled-coil domain containing 3	2.89677	6.19464e-56	1.04472e-54
GeneID:109319078	LOC109319078	gbkey=mRNA;gene=LOC109319078;model_evidence=Supporting evidence includes similarity to: 10 Proteins%2C and 100%25 coverage of the annotated genomic feature by RNAseq alignments%2C including 18 samples with support for all annotated introns;product=25-hydroxycholesterol 7-alpha-hydroxylase%2C transcript variant X1	2.89146	4.15358e-128	1.68301e-126
GeneID:109307683	CCNO	gbkey=mRNA;gene=CCNO;model_evidence=Supporting evidence includes similarity to: 3 Proteins%2C and 100%25 coverage of the annotated genomic feature by RNAseq alignments%2C including 64 samples with support for all annotated introns;partial=true;product=cyclin O	2.886	6.04466e-47	8.59196e-46
GeneID:109323573	LOC109323573	gbkey=mRNA;gene=LOC109323573;model_evidence=Supporting evidence includes similarity to: 100%25 coverage of the annotated genomic feature by RNAseq alignments%2C including 4 samples with support for all annotated introns;product=centrosome-associated protein CEP250-like	2.88558	2.6795e-26	2.22637e-25
GeneID:109313935	LOC109313935	gbkey=mRNA;gene=LOC109313935;model_evidence=Supporting evidence includes similarity to: 24 Proteins%2C and 100%25 coverage of the annotated genomic feature by RNAseq alignments%2C including 9 samples with support for all annotated introns;product=torsin-1A-like	2.87959	1.1017e-101	3.44593e-100
GeneID:109318721	HELZ2	gbkey=mRNA;gene=HELZ2;model_evidence=Supporting evidence includes similarity to: 6 Proteins%2C and 99%25 coverage of the annotated genomic feature by RNAseq alignments%2C including 1 sample with support for all annotated introns;product=helicase with zinc finger 2	2.87583	0	0
GeneID:109310704	ZNF469	gbkey=mRNA;gene=ZNF469;model_evidence=Supporting evidence includes similarity to: 2 Proteins%2C and 99%25 coverage of the annotated genomic feature by RNAseq alignments%2C including 6 samples with support for all annotated introns;product=zinc finger protein 469	2.8636	3.28196e-277	2.71251e-275
GeneID:109320395	LOC109320395	gbkey=mRNA;gene=LOC109320395;model_evidence=Supporting evidence includes similarity to: 100%25 coverage of the annotated genomic feature by RNAseq alignments%2C including 44 samples with support for all annotated introns;product=uncharacterized LOC109320395	2.83612	0	0
GeneID:109324938	ADAMTS10	gbkey=mRNA;gene=ADAMTS10;model_evidence=Supporting evidence includes similarity to: 16 Proteins%2C and 100%25 coverage of the annotated genomic feature by RNAseq alignments%2C including 33 samples with support for all annotated introns;product=ADAM metallopeptidase with thrombospondin type 1 motif 10%2C transcript variant X1	2.81641	4.48005e-55	7.45481e-54
GeneID:109322882	LOC109322882	gbkey=ncRNA;gene=LOC109322882;model_evidence=Supporting evidence includes similarity to: 100%25 coverage of the annotated genomic feature by RNAseq alignments%2C including 82 samples with support for all annotated introns;product=uncharacterized LOC109322882	2.81152	0	0
GeneID:109322880	DTX3L	gbkey=mRNA;gene=DTX3L;model_evidence=Supporting evidence includes similarity to: 7 Proteins%2C and 100%25 coverage of the annotated genomic feature by RNAseq alignments%2C including 36 samples with support for all annotated introns;product=deltex E3 ubiquitin ligase 3L	2.80975	0	0
GeneID:109314478	TNFRSF9	gbkey=mRNA;gene=TNFRSF9;model_evidence=Supporting evidence includes similarity to: 1 Protein%2C and 98%25 coverage of the annotated genomic feature by RNAseq alignments;product=TNF receptor superfamily member 9	2.80876	4.2423e-112	1.44655e-110
GeneID:109320450	GEM	gbkey=mRNA;gene=GEM;model_evidence=Supporting evidence includes similarity to: 16 Proteins%2C and 100%25 coverage of the annotated genomic feature by RNAseq alignments%2C including 89 samples with support for all annotated introns;product=GTP binding protein overexpressed in skeletal muscle	2.79521	0	0
GeneID:109323185	LOC109323185	gbkey=mRNA;gene=LOC109323185;model_evidence=Supporting evidence includes similarity to: 2 Proteins%2C and 98%25 coverage of the annotated genomic feature by RNAseq alignments;product=sodium channel protein type 4 subunit alpha-like	2.79143	7.11552e-08	2.21404e-07
GeneID:109305749	LOC109305749	gbkey=mRNA;gene=LOC109305749;model_evidence=Supporting evidence includes similarity to: 46 Proteins%2C and 100%25 coverage of the annotated genomic feature by RNAseq alignments%2C including 69 samples with support for all annotated introns;product=zinc finger protein RFP-like	2.78924	0	0
GeneID:109324486	CCDC65	gbkey=mRNA;gene=CCDC65;model_evidence=Supporting evidence includes similarity to: 5 Proteins%2C and 100%25 coverage of the annotated genomic feature by RNAseq alignments%2C including 80 samples with support for all annotated introns;product=coiled-coil domain containing 65	2.78399	1.0288e-140	4.66887e-139
GeneID:109319287	T	gbkey=mRNA;gene=T;model_evidence=Supporting evidence includes similarity to: 8 Proteins%2C and 97%25 coverage of the annotated genomic feature by RNAseq alignments;product=T brachyury transcription factor	2.77976	9.55088e-09	3.18874e-08
GeneID:109317575	IGFN1	gbkey=mRNA;gene=IGFN1;model_evidence=Supporting evidence includes similarity to: 3 Proteins%2C and 100%25 coverage of the annotated genomic feature by RNAseq alignments%2C including 38 samples with support for all annotated introns;product=immunoglobulin-like and fibronectin type III domain containing 1%2C transcript variant X1	2.77929	1.05272e-104	3.39482e-103
GeneID:109308836	LOC109308836	gbkey=mRNA;gene=LOC109308836;model_evidence=Supporting evidence includes similarity to: 27 Proteins%2C and 90%25 coverage of the annotated genomic feature by RNAseq alignments;product=zinc finger protein RFP-like	2.77179	2.73367e-56	4.62906e-55
GeneID:109322347	GNRH2	gbkey=mRNA;gene=GNRH2;model_evidence=Supporting evidence includes similarity to: 5 Proteins%2C and 100%25 coverage of the annotated genomic feature by RNAseq alignments%2C including 8 samples with support for all annotated introns;product=gonadotropin releasing hormone 2	2.76965	1.40604e-09	4.9667e-09
GeneID:109305829	B3GALT5	gbkey=mRNA;gene=B3GALT5;model_evidence=Supporting evidence includes similarity to: 23 Proteins%2C and 100%25 coverage of the annotated genomic feature by RNAseq alignments%2C including 22 samples with support for all annotated introns;product=beta-1%2C3-galactosyltransferase 5	2.76378	4.60799e-14	2.18994e-13
GeneID:109309611	SLC7A11	gbkey=mRNA;gene=SLC7A11;model_evidence=Supporting evidence includes similarity to: 30 Proteins%2C and 99%25 coverage of the annotated genomic feature by RNAseq alignments;product=solute carrier family 7 member 11	2.75871	3.84538e-81	9.26455e-80
GeneID:109306116	MXRA5	gbkey=mRNA;gene=MXRA5;model_evidence=Supporting evidence includes similarity to: 6 Proteins%2C and 100%25 coverage of the annotated genomic feature by RNAseq alignments%2C including 12 samples with support for all annotated introns;product=matrix remodeling associated 5%2C transcript variant X1	2.75316	5.7268e-59	1.00954e-57
GeneID:109324107	MARCH8	gbkey=mRNA;gene=MARCH8;model_evidence=Supporting evidence includes similarity to: 2 Proteins%2C and 100%25 coverage of the annotated genomic feature by RNAseq alignments%2C including 52 samples with support for all annotated introns;product=membrane associated ring-CH-type finger 8%2C transcript variant X1	2.73823	1.02703e-213	6.78163e-212
GeneID:109307420	MAP3K8	gbkey=mRNA;gene=MAP3K8;model_evidence=Supporting evidence includes similarity to: 1 Protein%2C and 100%25 coverage of the annotated genomic feature by RNAseq alignments%2C including 16 samples with support for all annotated introns;product=mitogen-activated protein kinase kinase kinase 8%2C transcript variant X1	2.73658	1.01042e-105	3.27534e-104
GeneID:109324261	RBM20	gbkey=mRNA;gene=RBM20;model_evidence=Supporting evidence includes similarity to: 4 Proteins%2C and 100%25 coverage of the annotated genomic feature by RNAseq alignments%2C including 2 samples with support for all annotated introns;product=RNA binding motif protein 20%2C transcript variant X1	2.72131	4.72323e-197	2.91811e-195
GeneID:109311336	ACKR4	gbkey=mRNA;gene=ACKR4;model_evidence=Supporting evidence includes similarity to: 12 Proteins%2C and 100%25 coverage of the annotated genomic feature by RNAseq alignments%2C including 55 samples with support for all annotated introns;product=atypical chemokine receptor 4	2.71497	6.099e-36	6.87583e-35
GeneID:109313797	LOC109313797	gbkey=mRNA;gene=LOC109313797;model_evidence=Supporting evidence includes similarity to: 17 Proteins%2C and 100%25 coverage of the annotated genomic feature by RNAseq alignments%2C including 30 samples with support for all annotated introns;product=ectonucleoside triphosphate diphosphohydrolase 8-like	2.71345	3.87848e-38	4.6319e-37
GeneID:109317811	GRM4	gbkey=mRNA;gene=GRM4;model_evidence=Supporting evidence includes similarity to: 20 Proteins%2C and 100%25 coverage of the annotated genomic feature by RNAseq alignments%2C including 3 samples with support for all annotated introns;product=glutamate metabotropic receptor 4	2.70911	1.92062e-31	1.88586e-30
GeneID:109319829	KCNK5	gbkey=mRNA;gene=KCNK5;model_evidence=Supporting evidence includes similarity to: 7 Proteins%2C and 100%25 coverage of the annotated genomic feature by RNAseq alignments%2C including 60 samples with support for all annotated introns;product=potassium two pore domain channel subfamily K member 5%2C transcript variant X2	2.70417	2.63445e-07	7.79282e-07
GeneID:109321395	TMEM86A	gbkey=mRNA;gene=TMEM86A;model_evidence=Supporting evidence includes similarity to: 6 Proteins%2C and 100%25 coverage of the annotated genomic feature by RNAseq alignments%2C including 39 samples with support for all annotated introns;product=transmembrane protein 86A	2.70083	4.51445e-14	2.1463e-13
GeneID:109308825	TRIM69	gbkey=misc_RNA;gene=TRIM69;model_evidence=Supporting evidence includes similarity to: 13 Proteins%2C and 100%25 coverage of the annotated genomic feature by RNAseq alignments%2C including 1 sample with support for all annotated introns;product=tripartite motif containing 69%2C transcript variant X2	2.69978	2.7419e-29	2.51055e-28
GeneID:109306596	STARD13	gbkey=mRNA;gene=STARD13;model_evidence=Supporting evidence includes similarity to: 12 Proteins%2C and 100%25 coverage of the annotated genomic feature by RNAseq alignments%2C including 14 samples with support for all annotated introns;product=StAR related lipid transfer domain containing 13%2C transcript variant X1	2.69569	9.38847e-169	5.09427e-167
GeneID:109316817	TMEM140	gbkey=mRNA;gene=TMEM140;model_evidence=Supporting evidence includes similarity to: 2 Proteins%2C and 100%25 coverage of the annotated genomic feature by RNAseq alignments%2C including 54 samples with support for all annotated introns;product=transmembrane protein 140%2C transcript variant X3	2.68977	6.70936e-95	1.92933e-93
GeneID:109312522	PCDH15	gbkey=mRNA;gene=PCDH15;model_evidence=Supporting evidence includes similarity to: 4 Proteins%2C and 100%25 coverage of the annotated genomic feature by RNAseq alignments%2C including 1 sample with support for all annotated introns;product=protocadherin related 15%2C transcript variant X2	2.68925	6.78836e-82	1.67098e-80
GeneID:109319798	CAPN13	gbkey=mRNA;gene=CAPN13;model_evidence=Supporting evidence includes similarity to: 2 Proteins%2C and 99%25 coverage of the annotated genomic feature by RNAseq alignments;product=calpain 13	2.68216	4.94681e-14	2.34471e-13
GeneID:109314563	NOTUM	gbkey=mRNA;gene=NOTUM;model_evidence=Supporting evidence includes similarity to: 1 Protein%2C and 100%25 coverage of the annotated genomic feature by RNAseq alignments%2C including 1 sample with support for all annotated introns;product=NOTUM%2C palmitoleoyl-protein carboxylesterase	2.68099	3.75979e-13	1.69516e-12
GeneID:109308207	LOC109308207	gbkey=ncRNA;gene=LOC109308207;model_evidence=Supporting evidence includes similarity to: 100%25 coverage of the annotated genomic feature by RNAseq alignments%2C including 8 samples with support for all annotated introns;product=uncharacterized LOC109308207	2.67115	1.36977e-09	4.84544e-09
GeneID:109313179	SDC4	gbkey=mRNA;gene=SDC4;model_evidence=Supporting evidence includes similarity to: 6 Proteins%2C and 100%25 coverage of the annotated genomic feature by RNAseq alignments%2C including 110 samples with support for all annotated introns;product=syndecan 4	2.65588	0	0
GeneID:109323163	NR4A2	gbkey=mRNA;gene=NR4A2;model_evidence=Supporting evidence includes similarity to: 30 Proteins%2C and 100%25 coverage of the annotated genomic feature by RNAseq alignments%2C including 14 samples with support for all annotated introns;product=nuclear receptor subfamily 4 group A member 2%2C transcript variant X1	2.64755	7.59826e-49	1.11692e-47
GeneID:109306691	ZC3H12C	gbkey=mRNA;gene=ZC3H12C;model_evidence=Supporting evidence includes similarity to: 11 Proteins%2C and 100%25 coverage of the annotated genomic feature by RNAseq alignments%2C including 11 samples with support for all annotated introns;product=zinc finger CCCH-type containing 12C%2C transcript variant X2	2.64009	2.16935e-09	7.56666e-09
GeneID:109310630	CDH5	gbkey=mRNA;gene=CDH5;model_evidence=Supporting evidence includes similarity to: 4 Proteins%2C and 100%25 coverage of the annotated genomic feature by RNAseq alignments%2C including 78 samples with support for all annotated introns;product=cadherin 5	2.63749	1.22144e-12	5.33366e-12
GeneID:109316689	PDGFB	gbkey=mRNA;gene=PDGFB;model_evidence=Supporting evidence includes similarity to: 9 Proteins%2C and 100%25 coverage of the annotated genomic feature by RNAseq alignments%2C including 66 samples with support for all annotated introns;product=platelet derived growth factor subunit B%2C transcript variant X1	2.6322	9.06289e-122	3.43784e-120
GeneID:109313162	LOC109313162	gbkey=ncRNA;gene=LOC109313162;model_evidence=Supporting evidence includes similarity to: 100%25 coverage of the annotated genomic feature by RNAseq alignments%2C including 15 samples with support for all annotated introns;product=uncharacterized LOC109313162	2.62813	6.46253e-17	3.62809e-16
GeneID:109322970	IL23A	gbkey=mRNA;gene=IL23A;model_evidence=Supporting evidence includes similarity to: 1 Protein%2C and 94%25 coverage of the annotated genomic feature by RNAseq alignments;partial=true;product=interleukin 23 subunit alpha	2.61617	1.1042e-63	2.12661e-62
GeneID:109309503	LOC109309503	gbkey=mRNA;gene=LOC109309503;model_evidence=Supporting evidence includes similarity to: 18 Proteins%2C and 100%25 coverage of the annotated genomic feature by RNAseq alignments%2C including 14 samples with support for all annotated introns;product=interleukin-8-like	2.59647	0	0
GeneID:109309520	LOC109309520	gbkey=ncRNA;gene=LOC109309520;model_evidence=Supporting evidence includes similarity to: 100%25 coverage of the annotated genomic feature by RNAseq alignments%2C including 15 samples with support for all annotated introns;product=uncharacterized LOC109309520	2.59517	2.63717e-10	9.83324e-10
GeneID:109318086	BCO2	gbkey=mRNA;gene=BCO2;model_evidence=Supporting evidence includes similarity to: 2 Proteins%2C and 100%25 coverage of the annotated genomic feature by RNAseq alignments%2C including 63 samples with support for all annotated introns;product=beta-carotene oxygenase 2%2C transcript variant X1	2.5878	5.01277e-172	2.74383e-170
GeneID:109311774	ADGRB3	gbkey=mRNA;gene=ADGRB3;model_evidence=Supporting evidence includes similarity to: 7 Proteins%2C and 100%25 coverage of the annotated genomic feature by RNAseq alignments%2C including 17 samples with support for all annotated introns;product=adhesion G protein-coupled receptor B3%2C transcript variant X1	2.56801	1.15301e-96	3.44247e-95
GeneID:109322469	LOC109322469	gbkey=exon;gene=LOC109322469;model_evidence=Supporting evidence includes similarity to: 3 Proteins%2C and 86%25 coverage of the annotated genomic feature by RNAseq alignments	2.56701	9.48517e-12	3.8786e-11
GeneID:109319095	LOC109319095	gbkey=ncRNA;gene=LOC109319095;model_evidence=Supporting evidence includes similarity to: 100%25 coverage of the annotated genomic feature by RNAseq alignments%2C including 24 samples with support for all annotated introns;product=uncharacterized LOC109319095	2.56266	3.22702e-25	2.57337e-24
GeneID:109317634	LOC109317634	gbkey=mRNA;gene=LOC109317634;model_evidence=Supporting evidence includes similarity to: 40 Proteins%2C and 100%25 coverage of the annotated genomic feature by RNAseq alignments%2C including 6 samples with support for all annotated introns;product=E3 ubiquitin-protein ligase TRIM39-like	2.55964	1.26365e-29	1.17077e-28
GeneID:109308464	CCDC39	gbkey=mRNA;gene=CCDC39;model_evidence=Supporting evidence includes similarity to: 7 Proteins%2C and 100%25 coverage of the annotated genomic feature by RNAseq alignments%2C including 71 samples with support for all annotated introns;product=coiled-coil domain containing 39	2.55505	2.73223e-278	2.30394e-276
GeneID:109322066	TMEM71	gbkey=mRNA;gene=TMEM71;model_evidence=Supporting evidence includes similarity to: 1 Protein%2C and 100%25 coverage of the annotated genomic feature by RNAseq alignments%2C including 1 sample with support for all annotated introns;product=transmembrane protein 71	2.54644	2.19562e-112	7.50721e-111
GeneID:109315725	NAMPT	gbkey=mRNA;gene=NAMPT;model_evidence=Supporting evidence includes similarity to: 2 Proteins%2C and 100%25 coverage of the annotated genomic feature by RNAseq alignments%2C including 100 samples with support for all annotated introns;product=nicotinamide phosphoribosyltransferase	2.53361	0	0
GeneID:109308946	OTUD7A	gbkey=mRNA;gene=OTUD7A;model_evidence=Supporting evidence includes similarity to: 3 Proteins%2C and 100%25 coverage of the annotated genomic feature by RNAseq alignments%2C including 6 samples with support for all annotated introns;product=OTU deubiquitinase 7A%2C transcript variant X3	2.53181	1.53576e-10	5.80446e-10
GeneID:109320505	LOC109320505	gbkey=mRNA;gene=LOC109320505;model_evidence=Supporting evidence includes similarity to: 100%25 coverage of the annotated genomic feature by RNAseq alignments;product=uncharacterized LOC109320505	2.52392	2.23308e-115	7.78459e-114
GeneID:109320097	CNKSR3	gbkey=mRNA;gene=CNKSR3;model_evidence=Supporting evidence includes similarity to: 7 Proteins%2C and 100%25 coverage of the annotated genomic feature by RNAseq alignments%2C including 96 samples with support for all annotated introns;product=CNKSR family member 3	2.51884	0	0
GeneID:109317090	LOC109317090	gbkey=mRNA;gene=LOC109317090;model_evidence=Supporting evidence includes similarity to: 1 Protein%2C and 100%25 coverage of the annotated genomic feature by RNAseq alignments%2C including 34 samples with support for all annotated introns;product=tapasin-related protein-like	2.5185	1.28022e-122	4.90096e-121
GeneID:109319421	TAPBPL	gbkey=mRNA;gene=TAPBPL;model_evidence=Supporting evidence includes similarity to: 11 Proteins%2C and 100%25 coverage of the annotated genomic feature by RNAseq alignments%2C including 54 samples with support for all annotated introns;product=TAP binding protein like%2C transcript variant X1	2.51021	2.492e-95	7.2326e-94
GeneID:109305488	ZIC2	gbkey=mRNA;gene=ZIC2;model_evidence=Supporting evidence includes similarity to: 12 Proteins%2C and 96%25 coverage of the annotated genomic feature by RNAseq alignments;product=Zic family member 2	2.50644	1.45107e-16	7.96013e-16
GeneID:109308633	LOC109308633	gbkey=mRNA;gene=LOC109308633;model_evidence=Supporting evidence includes similarity to: 2 Proteins;product=protein ZBED8-like	2.50347	2.62766e-10	9.80364e-10
GeneID:109320396	IFI35	gbkey=mRNA;gene=IFI35;model_evidence=Supporting evidence includes similarity to: 4 Proteins%2C and 100%25 coverage of the annotated genomic feature by RNAseq alignments%2C including 94 samples with support for all annotated introns;product=interferon induced protein 35%2C transcript variant X1	2.50088	0	0
GeneID:109316254	LOC109316254	gbkey=mRNA;gene=LOC109316254;model_evidence=Supporting evidence includes similarity to: 2 Proteins%2C and 100%25 coverage of the annotated genomic feature by RNAseq alignments%2C including 82 samples with support for all annotated introns;product=TRPM8 channel-associated factor 2-like	2.49929	8.26755e-134	3.52147e-132
GeneID:109319059	KCNH1	gbkey=mRNA;gene=KCNH1;model_evidence=Supporting evidence includes similarity to: 2 Proteins%2C and 95%25 coverage of the annotated genomic feature by RNAseq alignments;product=potassium voltage-gated channel subfamily H member 1	2.49448	5.9477e-22	4.19601e-21
GeneID:109322061	MAPK10	gbkey=mRNA;gene=MAPK10;model_evidence=Supporting evidence includes similarity to: 32 Proteins%2C and 100%25 coverage of the annotated genomic feature by RNAseq alignments%2C including 30 samples with support for all annotated introns;product=mitogen-activated protein kinase 10%2C transcript variant X3	2.49044	8.71293e-20	5.62822e-19
GeneID:109322137	NFKB1	gbkey=mRNA;gene=NFKB1;model_evidence=Supporting evidence includes similarity to: 12 Proteins%2C and 100%25 coverage of the annotated genomic feature by RNAseq alignments%2C including 88 samples with support for all annotated introns;product=nuclear factor kappa B subunit 1%2C transcript variant X1	2.48485	0	0
GeneID:109323902	RHBG	gbkey=mRNA;gene=RHBG;model_evidence=Supporting evidence includes similarity to: 16 Proteins%2C and 100%25 coverage of the annotated genomic feature by RNAseq alignments%2C including 82 samples with support for all annotated introns;product=Rh family B glycoprotein	2.47452	0	0
GeneID:109317093	LOC109317093	gbkey=ncRNA;gene=LOC109317093;model_evidence=Supporting evidence includes similarity to: 100%25 coverage of the annotated genomic feature by RNAseq alignments%2C including 8 samples with support for all annotated introns;product=uncharacterized LOC109317093	2.47138	3.133e-43	4.1818e-42
GeneID:109315059	GGA3	gbkey=mRNA;gene=GGA3;model_evidence=Supporting evidence includes similarity to: 6 Proteins%2C and 100%25 coverage of the annotated genomic feature by RNAseq alignments%2C including 83 samples with support for all annotated introns;product=golgi associated%2C gamma adaptin ear containing%2C ARF binding protein 3%2C transcript variant X1	2.46986	0	0
GeneID:109310596	CEBPG	gbkey=mRNA;gene=CEBPG;model_evidence=Supporting evidence includes similarity to: 5 Proteins%2C and 100%25 coverage of the annotated genomic feature by RNAseq alignments;product=CCAAT/enhancer binding protein gamma	2.46961	0	0
GeneID:109314447	CA6	gbkey=mRNA;gene=CA6;model_evidence=Supporting evidence includes similarity to: 8 Proteins%2C and 100%25 coverage of the annotated genomic feature by RNAseq alignments%2C including 7 samples with support for all annotated introns;product=carbonic anhydrase 6	2.46577	7.7001e-30	7.17679e-29
GeneID:109324255	CASP7	gbkey=mRNA;gene=CASP7;model_evidence=Supporting evidence includes similarity to: 17 Proteins%2C and 100%25 coverage of the annotated genomic feature by RNAseq alignments%2C including 58 samples with support for all annotated introns;product=caspase 7%2C transcript variant X2	2.46169	2.0591e-52	3.27358e-51
GeneID:109324688	LOC109324688	gbkey=mRNA;gene=LOC109324688;model_evidence=Supporting evidence includes similarity to: 3 Proteins%2C and 95%25 coverage of the annotated genomic feature by RNAseq alignments;product=sperm mitochondrial-associated cysteine-rich protein-like	2.45869	8.95695e-173	4.94614e-171
GeneID:109320264	ARL5C	gbkey=mRNA;gene=ARL5C;model_evidence=Supporting evidence includes similarity to: 19 Proteins%2C and 100%25 coverage of the annotated genomic feature by RNAseq alignments%2C including 115 samples with support for all annotated introns;product=ADP ribosylation factor like GTPase 5C	2.45016	6.67523e-187	3.94819e-185
GeneID:109318828	OGFR	gbkey=mRNA;gene=OGFR;model_evidence=Supporting evidence includes similarity to: 2 Proteins%2C and 100%25 coverage of the annotated genomic feature by RNAseq alignments%2C including 86 samples with support for all annotated introns;product=opioid growth factor receptor	2.44307	0	0
GeneID:109323204	LOC109323204	gbkey=ncRNA;gene=LOC109323204;model_evidence=Supporting evidence includes similarity to: 100%25 coverage of the annotated genomic feature by RNAseq alignments%2C including 12 samples with support for all annotated introns;product=uncharacterized LOC109323204%2C transcript variant X2	2.44091	5.149e-29	4.68022e-28
GeneID:109315565	LOC109315565	gbkey=ncRNA;gene=LOC109315565;model_evidence=Supporting evidence includes similarity to: 100%25 coverage of the annotated genomic feature by RNAseq alignments%2C including 2 samples with support for all annotated introns;product=uncharacterized LOC109315565%2C transcript variant X2	2.43499	1.24426e-07	3.78648e-07
GeneID:109305883	ICOSLG	gbkey=mRNA;gene=ICOSLG;model_evidence=Supporting evidence includes similarity to: 6 Proteins%2C and 100%25 coverage of the annotated genomic feature by RNAseq alignments%2C including 11 samples with support for all annotated introns;product=inducible T-cell costimulator ligand%2C transcript variant X2	2.43222	0	0
GeneID:109319550	PELI1	gbkey=mRNA;gene=PELI1;model_evidence=Supporting evidence includes similarity to: 19 Proteins%2C and 100%25 coverage of the annotated genomic feature by RNAseq alignments%2C including 103 samples with support for all annotated introns;product=pellino E3 ubiquitin protein ligase 1	2.42912	0	0
GeneID:109316080	LOC109316080	gbkey=mRNA;gene=LOC109316080;model_evidence=Supporting evidence includes similarity to: 23 Proteins%2C and 100%25 coverage of the annotated genomic feature by RNAseq alignments;product=histone H1.11R-like	2.42476	1.03522e-155	5.0467e-154
GeneID:109314464	DNAH5	gbkey=mRNA;gene=DNAH5;model_evidence=Supporting evidence includes similarity to: 4 Proteins%2C and 100%25 coverage of the annotated genomic feature by RNAseq alignments%2C including 2 samples with support for all annotated introns;product=dynein axonemal heavy chain 5%2C transcript variant X2	2.41843	1.14628e-32	1.16306e-31
GeneID:109309120	ACAN	gbkey=mRNA;gene=ACAN;model_evidence=Supporting evidence includes similarity to: 39 Proteins%2C and 98%25 coverage of the annotated genomic feature by RNAseq alignments;product=aggrecan	2.41637	4.9562e-15	2.49107e-14
GeneID:109319079	GLP1R	gbkey=mRNA;gene=GLP1R;model_evidence=Supporting evidence includes similarity to: 15 Proteins%2C and 84%25 coverage of the annotated genomic feature by RNAseq alignments;product=glucagon like peptide 1 receptor	2.4021	7.72528e-07	2.18719e-06
GeneID:109323097	SLC4A10	gbkey=mRNA;gene=SLC4A10;model_evidence=Supporting evidence includes similarity to: 37 Proteins%2C and 100%25 coverage of the annotated genomic feature by RNAseq alignments%2C including 3 samples with support for all annotated introns;product=solute carrier family 4 member 10%2C transcript variant X3	2.39823	5.48606e-15	2.74964e-14
GeneID:109320785	LOC109320785	gbkey=mRNA;gene=LOC109320785;model_evidence=Supporting evidence includes similarity to: 24 Proteins%2C and 93%25 coverage of the annotated genomic feature by RNAseq alignments;product=cytosolic phospholipase A2 epsilon-like	2.39655	4.87392e-08	1.53797e-07
GeneID:109305799	RCAN1	gbkey=mRNA;gene=RCAN1;model_evidence=Supporting evidence includes similarity to: 21 Proteins%2C and 100%25 coverage of the annotated genomic feature by RNAseq alignments%2C including 85 samples with support for all annotated introns;product=regulator of calcineurin 1%2C transcript variant X2	2.3952	0	0
GeneID:109318764	LOC109318764	gbkey=mRNA;gene=LOC109318764;model_evidence=Supporting evidence includes similarity to: 4 Proteins%2C and 100%25 coverage of the annotated genomic feature by RNAseq alignments%2C including 81 samples with support for all annotated introns;product=1%2C25-dihydroxyvitamin D(3) 24-hydroxylase%2C mitochondrial	2.39418	8.10399e-23	5.93532e-22
GeneID:109317089	RAP1GAP2	gbkey=mRNA;gene=RAP1GAP2;model_evidence=Supporting evidence includes similarity to: 10 Proteins%2C and 100%25 coverage of the annotated genomic feature by RNAseq alignments%2C including 14 samples with support for all annotated introns;product=RAP1 GTPase activating protein 2%2C transcript variant X2	2.38949	5.95176e-26	4.90284e-25
GeneID:109319750	DUSP10	gbkey=mRNA;gene=DUSP10;model_evidence=Supporting evidence includes similarity to: 9 Proteins%2C and 100%25 coverage of the annotated genomic feature by RNAseq alignments%2C including 71 samples with support for all annotated introns;product=dual specificity phosphatase 10	2.3894	1.12435e-58	1.97354e-57
GeneID:109314835	LOC109314835	gbkey=mRNA;gene=LOC109314835;model_evidence=Supporting evidence includes similarity to: 1 Protein%2C and 100%25 coverage of the annotated genomic feature by RNAseq alignments;product=galanin receptor type 1-like	2.38917	4.01678e-15	2.02871e-14
GeneID:109316013	BEND7	gbkey=mRNA;gene=BEND7;model_evidence=Supporting evidence includes similarity to: 4 Proteins%2C and 98%25 coverage of the annotated genomic feature by RNAseq alignments;product=BEN domain containing 7	2.38084	4.67613e-121	1.7525e-119
GeneID:109311993	NCOA7	gbkey=mRNA;gene=NCOA7;model_evidence=Supporting evidence includes similarity to: 14 Proteins%2C and 100%25 coverage of the annotated genomic feature by RNAseq alignments%2C including 82 samples with support for all annotated introns;product=nuclear receptor coactivator 7%2C transcript variant X1	2.37575	0	0
GeneID:109321730	BDKRB2	gbkey=mRNA;gene=BDKRB2;model_evidence=Supporting evidence includes similarity to: 7 Proteins%2C and 100%25 coverage of the annotated genomic feature by RNAseq alignments%2C including 44 samples with support for all annotated introns;product=bradykinin receptor B2	2.37149	0	0
GeneID:109320857	LRRC74A	gbkey=mRNA;gene=LRRC74A;model_evidence=Supporting evidence includes similarity to: 4 Proteins%2C and 83%25 coverage of the annotated genomic feature by RNAseq alignments;product=leucine rich repeat containing 74A	2.36246	1.1442e-20	7.63618e-20
GeneID:109320065	SLC22A3	gbkey=mRNA;gene=SLC22A3;model_evidence=Supporting evidence includes similarity to: 9 Proteins%2C and 100%25 coverage of the annotated genomic feature by RNAseq alignments%2C including 38 samples with support for all annotated introns;product=solute carrier family 22 member 3	2.35934	5.6199e-29	5.09711e-28
GeneID:109309317	JADE1	gbkey=misc_RNA;gene=JADE1;model_evidence=Supporting evidence includes similarity to: 4 Proteins%2C and 100%25 coverage of the annotated genomic feature by RNAseq alignments%2C including 2 samples with support for all annotated introns;product=jade family PHD finger 1%2C transcript variant X5	2.35632	0	0
GeneID:109314301	LDLRAD2	gbkey=mRNA;gene=LDLRAD2;model_evidence=Supporting evidence includes similarity to: 1 Protein%2C and 100%25 coverage of the annotated genomic feature by RNAseq alignments%2C including 12 samples with support for all annotated introns;product=low density lipoprotein receptor class A domain containing 2	2.3531	2.49764e-05	6.0797e-05
GeneID:109320045	RPS6KA2	gbkey=mRNA;gene=RPS6KA2;model_evidence=Supporting evidence includes similarity to: 19 Proteins%2C and 100%25 coverage of the annotated genomic feature by RNAseq alignments%2C including 33 samples with support for all annotated introns;product=ribosomal protein S6 kinase A2%2C transcript variant X2	2.353	1.13534e-20	7.58111e-20
GeneID:109317347	MXD1	gbkey=mRNA;gene=MXD1;model_evidence=Supporting evidence includes similarity to: 2 Proteins%2C and 100%25 coverage of the annotated genomic feature by RNAseq alignments%2C including 9 samples with support for all annotated introns;product=MAX dimerization protein 1	2.34164	0	0
GeneID:109320555	TP53INP1	gbkey=mRNA;gene=TP53INP1;model_evidence=Supporting evidence includes similarity to: 8 Proteins%2C and 100%25 coverage of the annotated genomic feature by RNAseq alignments%2C including 46 samples with support for all annotated introns;product=tumor protein p53 inducible nuclear protein 1%2C transcript variant X1	2.33914	0	0
GeneID:109315175	PIK3R5	gbkey=mRNA;gene=PIK3R5;model_evidence=Supporting evidence includes similarity to: 1 Protein%2C and 100%25 coverage of the annotated genomic feature by RNAseq alignments%2C including 27 samples with support for all annotated introns;product=phosphoinositide-3-kinase regulatory subunit 5	2.33511	1.19419e-08	3.96581e-08
GeneID:109323246	CD28	gbkey=mRNA;gene=CD28;model_evidence=Supporting evidence includes similarity to: 5 Proteins%2C and 100%25 coverage of the annotated genomic feature by RNAseq alignments%2C including 3 samples with support for all annotated introns;product=CD28 molecule	2.31518	2.7757e-16	1.49701e-15
GeneID:109321253	SYNDIG1L	gbkey=mRNA;gene=SYNDIG1L;model_evidence=Supporting evidence includes similarity to: 6 Proteins%2C and 100%25 coverage of the annotated genomic feature by RNAseq alignments%2C including 13 samples with support for all annotated introns;product=synapse differentiation inducing 1 like%2C transcript variant X1	2.31514	2.79775e-34	2.95647e-33
GeneID:109315800	OPTN	gbkey=mRNA;gene=OPTN;model_evidence=Supporting evidence includes similarity to: 2 Proteins%2C and 100%25 coverage of the annotated genomic feature by RNAseq alignments%2C including 98 samples with support for all annotated introns;product=optineurin%2C transcript variant X1	2.31488	0	0
GeneID:109309766	ASB5	gbkey=mRNA;gene=ASB5;model_evidence=Supporting evidence includes similarity to: 13 Proteins%2C and 100%25 coverage of the annotated genomic feature by RNAseq alignments%2C including 85 samples with support for all annotated introns;product=ankyrin repeat and SOCS box containing 5%2C transcript variant X1	2.31417	1.92646e-12	8.29328e-12
GeneID:109322202	GPRIN3	gbkey=mRNA;gene=GPRIN3;model_evidence=Supporting evidence includes similarity to: 2 Proteins%2C and 100%25 coverage of the annotated genomic feature by RNAseq alignments%2C including 30 samples with support for all annotated introns;product=GPRIN family member 3%2C transcript variant X1	2.31231	4.76531e-09	1.62312e-08
GeneID:109317353	LOC109317353	gbkey=mRNA;gene=LOC109317353;model_evidence=Supporting evidence includes similarity to: 2 Proteins%2C and 100%25 coverage of the annotated genomic feature by RNAseq alignments%2C including 68 samples with support for all annotated introns;product=tetraspanin-15-like	2.30884	2.23224e-14	1.07686e-13
GeneID:109317578	PKP1	gbkey=mRNA;gene=PKP1;model_evidence=Supporting evidence includes similarity to: 4 Proteins%2C and 100%25 coverage of the annotated genomic feature by RNAseq alignments%2C including 24 samples with support for all annotated introns;product=plakophilin 1%2C transcript variant X2	2.30481	5.4471e-14	2.57499e-13
GeneID:109316017	IL15RA	gbkey=mRNA;gene=IL15RA;model_evidence=Supporting evidence includes similarity to: 87%25 coverage of the annotated genomic feature by RNAseq alignments;product=interleukin 15 receptor subunit alpha	2.30021	3.56007e-84	9.04881e-83
GeneID:109305837	TMPRSS2	gbkey=mRNA;gene=TMPRSS2;model_evidence=Supporting evidence includes similarity to: 19 Proteins%2C and 100%25 coverage of the annotated genomic feature by RNAseq alignments%2C including 33 samples with support for all annotated introns;product=transmembrane protease%2C serine 2	2.28807	2.19298e-11	8.79448e-11
GeneID:109310025	LOC109310025	gbkey=mRNA;gene=LOC109310025;model_evidence=Supporting evidence includes similarity to: 11 Proteins%2C and 100%25 coverage of the annotated genomic feature by RNAseq alignments%2C including 2 samples with support for all annotated introns;product=neuron-specific protein family member 2	2.28319	6.61676e-11	2.58377e-10
GeneID:109318668	CITED4	gbkey=misc_RNA;gene=CITED4;model_evidence=Supporting evidence includes similarity to: 3 Proteins%2C and 100%25 coverage of the annotated genomic feature by RNAseq alignments%2C including 34 samples with support for all annotated introns;product=Cbp/p300 interacting transactivator with Glu/Asp rich carboxy-terminal domain 4%2C transcript variant X2	2.28148	4.85633e-98	1.47104e-96
GeneID:109315331	LOC109315331	gbkey=misc_RNA;gene=LOC109315331;model_evidence=Supporting evidence includes similarity to: 5 Proteins%2C and 100%25 coverage of the annotated genomic feature by RNAseq alignments%2C including 9 samples with support for all annotated introns;product=ovotransferrin-like%2C transcript variant X3	2.28123	1.23639e-06	3.43273e-06
GeneID:109313633	GABRA3	gbkey=mRNA;gene=GABRA3;model_evidence=Supporting evidence includes similarity to: 15 Proteins%2C and 100%25 coverage of the annotated genomic feature by RNAseq alignments%2C including 10 samples with support for all annotated introns;product=gamma-aminobutyric acid type A receptor alpha3 subunit%2C transcript variant X3	2.26872	4.18343e-11	1.65376e-10
GeneID:109310425	PARD6A	gbkey=mRNA;gene=PARD6A;model_evidence=Supporting evidence includes similarity to: 20 Proteins%2C and 100%25 coverage of the annotated genomic feature by RNAseq alignments%2C including 79 samples with support for all annotated introns;product=par-6 family cell polarity regulator alpha	2.26008	5.76964e-12	2.39219e-11
GeneID:109305529	FLT1	gbkey=mRNA;gene=FLT1;model_evidence=Supporting evidence includes similarity to: 20 Proteins%2C and 97%25 coverage of the annotated genomic feature by RNAseq alignments;product=fms related tyrosine kinase 1	2.25733	1.45581e-278	1.23595e-276
GeneID:109307248	LRRC39	gbkey=misc_RNA;gene=LRRC39;model_evidence=Supporting evidence includes similarity to: 2 Proteins%2C and 100%25 coverage of the annotated genomic feature by RNAseq alignments%2C including 5 samples with support for all annotated introns;product=leucine rich repeat containing 39%2C transcript variant X3	2.25727	1.8805e-32	1.89263e-31
GeneID:109316832	APOLD1	gbkey=mRNA;gene=APOLD1;model_evidence=Supporting evidence includes similarity to: 7 Proteins%2C and 100%25 coverage of the annotated genomic feature by RNAseq alignments%2C including 11 samples with support for all annotated introns;product=apolipoprotein L domain containing 1	2.23905	3.9898e-13	1.79627e-12
GeneID:109307699	PCSK1	gbkey=mRNA;gene=PCSK1;model_evidence=Supporting evidence includes similarity to: 33 Proteins%2C and 98%25 coverage of the annotated genomic feature by RNAseq alignments;product=proprotein convertase subtilisin/kexin type 1	2.23465	1.42192e-280	1.21545e-278
GeneID:109315541	RASSF3	gbkey=mRNA;gene=RASSF3;model_evidence=Supporting evidence includes similarity to: 9 Proteins%2C and 100%25 coverage of the annotated genomic feature by RNAseq alignments%2C including 73 samples with support for all annotated introns;product=Ras association domain family member 3%2C transcript variant X1	2.23319	9.14093e-113	3.14267e-111
GeneID:109324437	LOC109324437	gbkey=mRNA;gene=LOC109324437;model_evidence=Supporting evidence includes similarity to: 14 Proteins%2C and 100%25 coverage of the annotated genomic feature by RNAseq alignments%2C including 83 samples with support for all annotated introns;product=methyltransferase-like protein 7A	2.2323	2.57026e-26	2.13703e-25
GeneID:109315446	TMTC2	gbkey=mRNA;gene=TMTC2;model_evidence=Supporting evidence includes similarity to: 10 Proteins%2C and 100%25 coverage of the annotated genomic feature by RNAseq alignments%2C including 72 samples with support for all annotated introns;product=transmembrane and tetratricopeptide repeat containing 2%2C transcript variant X1	2.23046	0	0
GeneID:109320843	LOC109320843	gbkey=ncRNA;gene=LOC109320843;model_evidence=Supporting evidence includes similarity to: 100%25 coverage of the annotated genomic feature by RNAseq alignments%2C including 6 samples with support for all annotated introns;product=uncharacterized LOC109320843	2.21545	3.73798e-42	4.88482e-41
GeneID:109316826	SMCO3	gbkey=mRNA;gene=SMCO3;model_evidence=Supporting evidence includes similarity to: 4 Proteins%2C and 100%25 coverage of the annotated genomic feature by RNAseq alignments%2C including 54 samples with support for all annotated introns;product=single-pass membrane protein with coiled-coil domains 3	2.21189	8.63618e-18	5.06721e-17
GeneID:109316849	NFAM1	gbkey=mRNA;gene=NFAM1;model_evidence=Supporting evidence includes similarity to: 3 Proteins%2C and 100%25 coverage of the annotated genomic feature by RNAseq alignments%2C including 8 samples with support for all annotated introns;product=NFAT activating protein with ITAM motif 1	2.20845	6.71753e-37	7.7553e-36
GeneID:109320550	LOC109320550	gbkey=mRNA;gene=LOC109320550;model_evidence=Supporting evidence includes similarity to: 88%25 coverage of the annotated genomic feature by RNAseq alignments;product=uncharacterized LOC109320550	2.20734	8.15543e-38	9.68408e-37
GeneID:109315813	CELF2	gbkey=mRNA;gene=CELF2;model_evidence=Supporting evidence includes similarity to: 30 Proteins%2C and 100%25 coverage of the annotated genomic feature by RNAseq alignments%2C including 11 samples with support for all annotated introns;product=CUGBP%2C Elav-like family member 2%2C transcript variant X11	2.2015	1.34829e-16	7.41917e-16
GeneID:109322385	MSX1	gbkey=mRNA;gene=MSX1;model_evidence=Supporting evidence includes similarity to: 41 Proteins%2C and 100%25 coverage of the annotated genomic feature by RNAseq alignments%2C including 45 samples with support for all annotated introns;product=msh homeobox 1	2.20138	0	0
GeneID:109307098	LOC109307098	gbkey=ncRNA;gene=LOC109307098;model_evidence=Supporting evidence includes similarity to: 100%25 coverage of the annotated genomic feature by RNAseq alignments%2C including 66 samples with support for all annotated introns;product=uncharacterized LOC109307098	2.19634	7.47557e-276	6.09772e-274
GeneID:109308123	RHOBTB3	gbkey=mRNA;gene=RHOBTB3;model_evidence=Supporting evidence includes similarity to: 8 Proteins%2C and 100%25 coverage of the annotated genomic feature by RNAseq alignments%2C including 40 samples with support for all annotated introns;product=Rho related BTB domain containing 3	2.18134	3.15891e-19	1.99107e-18
GeneID:109307962	ADAMTS6	gbkey=mRNA;gene=ADAMTS6;model_evidence=Supporting evidence includes similarity to: 5 Proteins%2C and 100%25 coverage of the annotated genomic feature by RNAseq alignments%2C including 5 samples with support for all annotated introns;product=ADAM metallopeptidase with thrombospondin type 1 motif 6	2.18074	8.12882e-127	3.2725e-125
GeneID:109314384	TMEM51	gbkey=mRNA;gene=TMEM51;model_evidence=Supporting evidence includes similarity to: 2 Proteins%2C and 100%25 coverage of the annotated genomic feature by RNAseq alignments%2C including 2 samples with support for all annotated introns;product=transmembrane protein 51%2C transcript variant X1	2.17472	2.5803e-129	1.05928e-127
GeneID:109313300	ZNFX1	gbkey=mRNA;gene=ZNFX1;model_evidence=Supporting evidence includes similarity to: 1 Protein%2C and 99%25 coverage of the annotated genomic feature by RNAseq alignments%2C including 76 samples with support for all annotated introns;partial=true;product=zinc finger NFX1-type containing 1;start_range=.,1578496	2.17343	0	0
GeneID:109310501	PLCL2	gbkey=mRNA;gene=PLCL2;model_evidence=Supporting evidence includes similarity to: 10 Proteins%2C and 100%25 coverage of the annotated genomic feature by RNAseq alignments%2C including 17 samples with support for all annotated introns;product=phospholipase C like 2%2C transcript variant X3	2.17314	2.39108e-21	1.64957e-20
GeneID:109320353	LOC109320353	gbkey=mRNA;gene=LOC109320353;model_evidence=Supporting evidence includes similarity to: 5 Proteins%2C and 100%25 coverage of the annotated genomic feature by RNAseq alignments%2C including 4 samples with support for all annotated introns;product=zinc finger protein 385C-like%2C transcript variant X3	2.166	7.37536e-52	1.15779e-50
GeneID:109322912	STAT2	gbkey=mRNA;gene=STAT2;model_evidence=Supporting evidence includes similarity to: 1 Protein%2C and 74%25 coverage of the annotated genomic feature by RNAseq alignments;product=signal transducer and activator of transcription 2	2.16463	0	0
GeneID:109309416	ARHGEF38	gbkey=mRNA;gene=ARHGEF38;model_evidence=Supporting evidence includes similarity to: 4 Proteins%2C and 92%25 coverage of the annotated genomic feature by RNAseq alignments;product=Rho guanine nucleotide exchange factor 38	2.16261	9.0221e-08	2.78183e-07
GeneID:109323193	GAD1	gbkey=mRNA;gene=GAD1;model_evidence=Supporting evidence includes similarity to: 48 Proteins%2C and 100%25 coverage of the annotated genomic feature by RNAseq alignments%2C including 6 samples with support for all annotated introns;product=glutamate decarboxylase 1%2C transcript variant X2	2.16141	1.29638e-80	3.09938e-79
GeneID:109320750	IGSF22	gbkey=mRNA;gene=IGSF22;model_evidence=Supporting evidence includes similarity to: 1 Protein%2C and 80%25 coverage of the annotated genomic feature by RNAseq alignments;product=immunoglobulin superfamily member 22	2.16126	1.24317e-07	3.78409e-07
GeneID:109320165	HIVEP2	gbkey=mRNA;gene=HIVEP2;model_evidence=Supporting evidence includes similarity to: 10 Proteins%2C and 100%25 coverage of the annotated genomic feature by RNAseq alignments%2C including 5 samples with support for all annotated introns;product=human immunodeficiency virus type I enhancer binding protein 2%2C transcript variant X1	2.14121	4.83625e-147	2.28623e-145
GeneID:109322480	LOC109322480	gbkey=mRNA;gene=LOC109322480;model_evidence=Supporting evidence includes similarity to: 3 Proteins%2C and 100%25 coverage of the annotated genomic feature by RNAseq alignments%2C including 130 samples with support for all annotated introns;product=lymphocyte antigen 6E-like	2.14031	0	0
GeneID:109324230	COL17A1	gbkey=mRNA;gene=COL17A1;model_evidence=Supporting evidence includes similarity to: 1 Protein%2C and 99%25 coverage of the annotated genomic feature by RNAseq alignments;product=collagen type XVII alpha 1 chain	2.13716	1.29011e-34	1.38321e-33
GeneID:109311557	LOC109311557	gbkey=mRNA;gene=LOC109311557;model_evidence=Supporting evidence includes similarity to: 100%25 coverage of the annotated genomic feature by RNAseq alignments%2C including 2 samples with support for all annotated introns;product=uncharacterized LOC109311557%2C transcript variant X2	2.13565	7.35135e-77	1.69584e-75
GeneID:109313852	TNFSF15	gbkey=mRNA;gene=TNFSF15;model_evidence=Supporting evidence includes similarity to: 4 Proteins%2C and 100%25 coverage of the annotated genomic feature by RNAseq alignments%2C including 17 samples with support for all annotated introns;product=tumor necrosis factor superfamily member 15	2.13288	2.01075e-21	1.38949e-20
GeneID:109310034	SNX10	gbkey=mRNA;gene=SNX10;model_evidence=Supporting evidence includes similarity to: 10 Proteins%2C and 100%25 coverage of the annotated genomic feature by RNAseq alignments%2C including 45 samples with support for all annotated introns;product=sorting nexin 10%2C transcript variant X1	2.13074	1.73875e-282	1.49653e-280
GeneID:109319943	LOC109319943	gbkey=mRNA;gene=LOC109319943;model_evidence=Supporting evidence includes similarity to: 100%25 coverage of the annotated genomic feature by RNAseq alignments%2C including 27 samples with support for all annotated introns;product=uncharacterized LOC109319943%2C transcript variant X2	2.11786	7.83074e-13	3.45466e-12
GeneID:109308370	TIPARP	gbkey=mRNA;gene=TIPARP;model_evidence=Supporting evidence includes similarity to: 9 Proteins%2C and 100%25 coverage of the annotated genomic feature by RNAseq alignments%2C including 90 samples with support for all annotated introns;product=TCDD inducible poly(ADP-ribose) polymerase	2.10909	0	0
GeneID:109310154	LOC109310154	gbkey=ncRNA;gene=LOC109310154;model_evidence=Supporting evidence includes similarity to: 100%25 coverage of the annotated genomic feature by RNAseq alignments%2C including 15 samples with support for all annotated introns;product=uncharacterized LOC109310154%2C transcript variant X1	2.08711	3.24287e-09	1.11829e-08
GeneID:109318169	LOC109318169	gbkey=mRNA;gene=LOC109318169;model_evidence=Supporting evidence includes similarity to: 11 Proteins%2C and 100%25 coverage of the annotated genomic feature by RNAseq alignments%2C including 132 samples with support for all annotated introns;product=dispanin subfamily A member 2b-like	2.08709	0	0
GeneID:109312143	LOC109312143	gbkey=ncRNA;gene=LOC109312143;model_evidence=Supporting evidence includes similarity to: 100%25 coverage of the annotated genomic feature by RNAseq alignments%2C including 12 samples with support for all annotated introns;product=uncharacterized LOC109312143	2.08477	7.33803e-11	2.85469e-10
GeneID:109316317	LOC109316317	gbkey=mRNA;gene=LOC109316317;model_evidence=Supporting evidence includes similarity to: 5 Proteins%2C and 100%25 coverage of the annotated genomic feature by RNAseq alignments%2C including 17 samples with support for all annotated introns;product=zinc finger CCCH-type antiviral protein 1-like%2C transcript variant X2	2.07958	0	0
GeneID:109317593	DENND2D	gbkey=mRNA;gene=DENND2D;model_evidence=Supporting evidence includes similarity to: 12 Proteins%2C and 100%25 coverage of the annotated genomic feature by RNAseq alignments%2C including 24 samples with support for all annotated introns;product=DENN domain containing 2D	2.07644	7.10282e-10	2.56937e-09
GeneID:109316460	CACNA2D4	gbkey=mRNA;gene=CACNA2D4;model_evidence=Supporting evidence includes similarity to: 2 Proteins%2C and 100%25 coverage of the annotated genomic feature by RNAseq alignments%2C including 10 samples with support for all annotated introns;product=calcium voltage-gated channel auxiliary subunit alpha2delta 4%2C transcript variant X2	2.07611	1.1696e-06	3.25598e-06
GeneID:109313992	DBH	gbkey=mRNA;gene=DBH;model_evidence=Supporting evidence includes similarity to: 14 Proteins%2C and 100%25 coverage of the annotated genomic feature by RNAseq alignments%2C including 77 samples with support for all annotated introns;product=dopamine beta-hydroxylase	2.07465	3.68642e-25	2.93222e-24
GeneID:109308967	PPP1R9A	gbkey=mRNA;gene=PPP1R9A;model_evidence=Supporting evidence includes similarity to: 3 Proteins%2C and 100%25 coverage of the annotated genomic feature by RNAseq alignments%2C including 19 samples with support for all annotated introns;product=protein phosphatase 1 regulatory subunit 9A%2C transcript variant X3	2.06278	2.54669e-05	6.18822e-05
GeneID:109315431	IL10RA	gbkey=mRNA;gene=IL10RA;model_evidence=Supporting evidence includes similarity to: 7 Proteins%2C and 97%25 coverage of the annotated genomic feature by RNAseq alignments;product=interleukin 10 receptor subunit alpha	2.05392	8.64204e-37	9.94951e-36
GeneID:109320007	TRIM67	gbkey=mRNA;gene=TRIM67;model_evidence=Supporting evidence includes similarity to: 4 Proteins%2C and 99%25 coverage of the annotated genomic feature by RNAseq alignments%2C including 1 sample with support for all annotated introns;product=tripartite motif containing 67%2C transcript variant X2	2.04688	3.11197e-16	1.67547e-15
GeneID:109318506	CEBPD	gbkey=mRNA;gene=CEBPD;model_evidence=Supporting evidence includes similarity to: 8 Proteins%2C and 100%25 coverage of the annotated genomic feature by RNAseq alignments;product=CCAAT/enhancer binding protein delta	2.04396	0	0
GeneID:109307203	NCF2	gbkey=mRNA;gene=NCF2;model_evidence=Supporting evidence includes similarity to: 2 Proteins%2C and 100%25 coverage of the annotated genomic feature by RNAseq alignments%2C including 40 samples with support for all annotated introns;product=neutrophil cytosolic factor 2%2C transcript variant X1	2.03972	3.11079e-13	1.40968e-12
GeneID:109315932	PARP12	gbkey=mRNA;gene=PARP12;model_evidence=Supporting evidence includes similarity to: 5 Proteins%2C and 100%25 coverage of the annotated genomic feature by RNAseq alignments%2C including 63 samples with support for all annotated introns;partial=true;product=poly(ADP-ribose) polymerase family member 12	2.03589	0	0
GeneID:109323460	VDR	gbkey=mRNA;gene=VDR;model_evidence=Supporting evidence includes similarity to: 28 Proteins%2C and 100%25 coverage of the annotated genomic feature by RNAseq alignments;product=vitamin D (1%2C25- dihydroxyvitamin D3) receptor	2.02856	6.58198e-111	2.2261e-109
GeneID:109315232	MFSD6L	gbkey=mRNA;gene=MFSD6L;model_evidence=Supporting evidence includes similarity to: 4 Proteins%2C and 99%25 coverage of the annotated genomic feature by RNAseq alignments;product=major facilitator superfamily domain containing 6 like	2.02681	6.74713e-18	3.98506e-17
GeneID:109313154	OSER1	gbkey=mRNA;gene=OSER1;model_evidence=Supporting evidence includes similarity to: 9 Proteins%2C and 100%25 coverage of the annotated genomic feature by RNAseq alignments%2C including 104 samples with support for all annotated introns;product=oxidative stress responsive serine rich 1%2C transcript variant X1	2.02445	1.70272e-247	1.28012e-245
GeneID:109310861	ZC3H12B	gbkey=mRNA;gene=ZC3H12B;model_evidence=Supporting evidence includes similarity to: 9 Proteins%2C and 100%25 coverage of the annotated genomic feature by RNAseq alignments%2C including 17 samples with support for all annotated introns;product=zinc finger CCCH-type containing 12B%2C transcript variant X3	2.02096	5.71035e-288	5.01867e-286
GeneID:109322826	COBLL1	gbkey=mRNA;gene=COBLL1;model_evidence=Supporting evidence includes similarity to: 7 Proteins%2C and 99%25 coverage of the annotated genomic feature by RNAseq alignments;product=cordon-bleu WH2 repeat protein like 1	2.01926	9.9136e-11	3.81857e-10
GeneID:109311856	BORCS6	gbkey=mRNA;gene=BORCS6;model_evidence=Supporting evidence includes similarity to: 1 Protein%2C and 100%25 coverage of the annotated genomic feature by RNAseq alignments;product=BLOC-1 related complex subunit 6	2.01783	4.63007e-141	2.10888e-139
GeneID:109307521	CUNH1orf168	gbkey=mRNA;gene=CUNH1orf168;model_evidence=Supporting evidence includes similarity to: 1 Protein%2C and 100%25 coverage of the annotated genomic feature by RNAseq alignments%2C including 55 samples with support for all annotated introns;product=chromosome unknown C1orf168 homolog%2C transcript variant X2	2.01457	4.28732e-05	0.000101587
GeneID:109317645	LOC109317645	gbkey=mRNA;gene=LOC109317645;model_evidence=Supporting evidence includes similarity to: 9 Proteins%2C and 100%25 coverage of the annotated genomic feature by RNAseq alignments%2C including 93 samples with support for all annotated introns;product=butyrophilin subfamily 1 member A1-like	2.01287	2.30706e-39	2.83666e-38
GeneID:109322739	ZEB2	gbkey=mRNA;gene=ZEB2;model_evidence=Supporting evidence includes similarity to: 23 Proteins%2C and 100%25 coverage of the annotated genomic feature by RNAseq alignments%2C including 4 samples with support for all annotated introns;product=zinc finger E-box binding homeobox 2%2C transcript variant X2	2.00934	0	0
GeneID:109324153	KNDC1	gbkey=misc_RNA;gene=KNDC1;model_evidence=Supporting evidence includes similarity to: 1 Protein%2C and 100%25 coverage of the annotated genomic feature by RNAseq alignments%2C including 5 samples with support for all annotated introns;product=kinase non-catalytic C-lobe domain containing 1%2C transcript variant X2	2.00403	3.29811e-28	2.90642e-27
GeneID:109316282	NTF3	gbkey=mRNA;gene=NTF3;model_evidence=Supporting evidence includes similarity to: 11 Proteins%2C and 100%25 coverage of the annotated genomic feature by RNAseq alignments%2C including 48 samples with support for all annotated introns;product=neurotrophin 3%2C transcript variant X1	1.99679	2.55825e-21	1.75906e-20
GeneID:109319042	CNRIP1	gbkey=mRNA;gene=CNRIP1;model_evidence=Supporting evidence includes similarity to: 4 Proteins%2C and 100%25 coverage of the annotated genomic feature by RNAseq alignments%2C including 66 samples with support for all annotated introns;partial=true;product=cannabinoid receptor interacting protein 1;start_range=.,35480247	1.99538	0	0
GeneID:109322932	FTCD	gbkey=mRNA;gene=FTCD;model_evidence=Supporting evidence includes similarity to: 14 Proteins%2C and 100%25 coverage of the annotated genomic feature by RNAseq alignments%2C including 93 samples with support for all annotated introns;product=formimidoyltransferase cyclodeaminase%2C transcript variant X1	1.99241	1.38997e-07	4.21055e-07
GeneID:109306951	FASLG	gbkey=mRNA;gene=FASLG;model_evidence=Supporting evidence includes similarity to: 10 Proteins%2C and 94%25 coverage of the annotated genomic feature by RNAseq alignments;product=Fas ligand	1.98872	9.17369e-12	3.75739e-11
GeneID:109311070	LOC109311070	gbkey=mRNA;gene=LOC109311070;model_evidence=Supporting evidence includes similarity to: 12 Proteins%2C and 100%25 coverage of the annotated genomic feature by RNAseq alignments%2C including 35 samples with support for all annotated introns;product=protein FAM46D-like	1.98437	1.12412e-60	2.0558e-59
GeneID:109315988	CFTR	gbkey=mRNA;gene=CFTR;model_evidence=Supporting evidence includes similarity to: 13 Proteins%2C and 92%25 coverage of the annotated genomic feature by RNAseq alignments;product=cystic fibrosis transmembrane conductance regulator	1.98325	8.95714e-09	2.99772e-08
GeneID:109315749	CCDC146	gbkey=mRNA;gene=CCDC146;model_evidence=Supporting evidence includes similarity to: 1 Protein%2C and 100%25 coverage of the annotated genomic feature by RNAseq alignments%2C including 13 samples with support for all annotated introns;product=coiled-coil domain containing 146	1.97582	3.64072e-14	1.73752e-13
GeneID:109320600	TNFAIP2	gbkey=mRNA;gene=TNFAIP2;model_evidence=Supporting evidence includes similarity to: 9 Proteins%2C and 100%25 coverage of the annotated genomic feature by RNAseq alignments%2C including 100 samples with support for all annotated introns;product=TNF alpha induced protein 2	1.96968	0	0
GeneID:109322017	SPARCL1	gbkey=mRNA;gene=SPARCL1;model_evidence=Supporting evidence includes similarity to: 11 Proteins%2C and 100%25 coverage of the annotated genomic feature by RNAseq alignments%2C including 60 samples with support for all annotated introns;product=SPARC like 1%2C transcript variant X1	1.96519	7.71696e-05	0.000178348
GeneID:109314511	TAS1R2	gbkey=mRNA;gene=TAS1R2;model_evidence=Supporting evidence includes similarity to: 16 Proteins%2C and 97%25 coverage of the annotated genomic feature by RNAseq alignments;product=taste 1 receptor member 2	1.96496	1.27003e-06	3.52064e-06
GeneID:109323689	CUNH9orf64	gbkey=mRNA;gene=CUNH9orf64;model_evidence=Supporting evidence includes similarity to: 5 Proteins%2C and 100%25 coverage of the annotated genomic feature by RNAseq alignments%2C including 111 samples with support for all annotated introns;product=chromosome unknown C9orf64 homolog%2C transcript variant X1	1.96335	5.2938e-07	1.52122e-06
GeneID:109324254	HABP2	gbkey=mRNA;gene=HABP2;model_evidence=Supporting evidence includes similarity to: 8 Proteins%2C and 100%25 coverage of the annotated genomic feature by RNAseq alignments%2C including 1 sample with support for all annotated introns;product=hyaluronan binding protein 2%2C transcript variant X2	1.96245	5.89433e-07	1.68796e-06
GeneID:109319081	MDGA1	gbkey=mRNA;gene=MDGA1;model_evidence=Supporting evidence includes similarity to: 97%25 coverage of the annotated genomic feature by RNAseq alignments;product=MAM domain containing glycosylphosphatidylinositol anchor 1	1.95987	3.68661e-43	4.91023e-42
GeneID:109314673	RASD1	gbkey=mRNA;gene=RASD1;model_evidence=Supporting evidence includes similarity to: 12 Proteins%2C and 100%25 coverage of the annotated genomic feature by RNAseq alignments%2C including 122 samples with support for all annotated introns;product=ras related dexamethasone induced 1	1.95436	2.3039e-97	6.91171e-96
GeneID:109313670	LOC109313670	gbkey=mRNA;gene=LOC109313670;model_evidence=Supporting evidence includes similarity to: 1 Protein%2C and 100%25 coverage of the annotated genomic feature by RNAseq alignments%2C including 71 samples with support for all annotated introns;product=regulator of cell cycle RGCC-like	1.94279	1.50563e-09	5.30348e-09
GeneID:109322072	MXD4	gbkey=mRNA;gene=MXD4;model_evidence=Supporting evidence includes similarity to: 7 Proteins%2C and 100%25 coverage of the annotated genomic feature by RNAseq alignments%2C including 105 samples with support for all annotated introns;product=MAX dimerization protein 4%2C transcript variant X1	1.93847	1.86689e-197	1.15914e-195
GeneID:109319965	NID1	gbkey=mRNA;gene=NID1;model_evidence=Supporting evidence includes similarity to: 9 Proteins%2C and 100%25 coverage of the annotated genomic feature by RNAseq alignments%2C including 110 samples with support for all annotated introns;product=nidogen 1	1.93757	4.77188e-08	1.50691e-07
GeneID:109308508	ADAM22	gbkey=mRNA;gene=ADAM22;model_evidence=Supporting evidence includes similarity to: 3 Proteins%2C and 100%25 coverage of the annotated genomic feature by RNAseq alignments%2C including 7 samples with support for all annotated introns;partial=true;product=ADAM metallopeptidase domain 22;start_range=.,38294309	1.93724	1.76376e-13	8.06882e-13
GeneID:109322911	GYPC	gbkey=mRNA;gene=GYPC;model_evidence=Supporting evidence includes similarity to: 1 Protein%2C and 100%25 coverage of the annotated genomic feature by RNAseq alignments%2C including 4 samples with support for all annotated introns;product=glycophorin C (Gerbich blood group)	1.92942	1.57787e-59	2.82928e-58
GeneID:109314471	CASZ1	gbkey=mRNA;gene=CASZ1;model_evidence=Supporting evidence includes similarity to: 2 Proteins%2C and 100%25 coverage of the annotated genomic feature by RNAseq alignments%2C including 7 samples with support for all annotated introns;product=castor zinc finger 1%2C transcript variant X3	1.92575	6.61958e-70	1.38844e-68
GeneID:109315885	INSM1	gbkey=mRNA;gene=INSM1;model_evidence=Supporting evidence includes similarity to: 2 Proteins%2C and 100%25 coverage of the annotated genomic feature by RNAseq alignments;partial=true;product=INSM transcriptional repressor 1;start_range=.,3083320	1.92486	7.30375e-18	4.30566e-17
GeneID:109321451	SCUBE2	gbkey=mRNA;gene=SCUBE2;model_evidence=Supporting evidence includes similarity to: 3 Proteins%2C and 100%25 coverage of the annotated genomic feature by RNAseq alignments%2C including 8 samples with support for all annotated introns;product=signal peptide%2C CUB domain and EGF like domain containing 2%2C transcript variant X3	1.92479	1.34085e-120	4.9803e-119
GeneID:109309424	CSGALNACT1	gbkey=misc_RNA;gene=CSGALNACT1;model_evidence=Supporting evidence includes similarity to: 2 Proteins%2C and 100%25 coverage of the annotated genomic feature by RNAseq alignments%2C including 10 samples with support for all annotated introns;product=chondroitin sulfate N-acetylgalactosaminyltransferase 1%2C transcript variant X6	1.91792	1.19646e-21	8.31856e-21
GeneID:109316754	FAM109B	gbkey=mRNA;gene=FAM109B;model_evidence=Supporting evidence includes similarity to: 11 Proteins%2C and 100%25 coverage of the annotated genomic feature by RNAseq alignments%2C including 74 samples with support for all annotated introns;product=family with sequence similarity 109 member B%2C transcript variant X2	1.91678	1.89573e-133	8.04718e-132
GeneID:109310028	MSX2	gbkey=mRNA;gene=MSX2;model_evidence=Supporting evidence includes similarity to: 19 Proteins%2C and 100%25 coverage of the annotated genomic feature by RNAseq alignments%2C including 98 samples with support for all annotated introns;product=msh homeobox 2	1.9134	2.04286e-219	1.41639e-217
GeneID:109306069	LOC109306069	gbkey=mRNA;gene=LOC109306069;model_evidence=Supporting evidence includes similarity to: 6 Proteins%2C and 100%25 coverage of the annotated genomic feature by RNAseq alignments;product=5-beta-cholestane-3-alpha%2C7-alpha-diol 12-alpha-hydroxylase	1.91262	1.91105e-17	1.10673e-16
GeneID:109306529	CDADC1	gbkey=mRNA;gene=CDADC1;model_evidence=Supporting evidence includes similarity to: 12 Proteins%2C and 100%25 coverage of the annotated genomic feature by RNAseq alignments%2C including 47 samples with support for all annotated introns;product=cytidine and dCMP deaminase domain containing 1%2C transcript variant X1	1.90403	7.96245e-163	4.08936e-161
GeneID:109305818	KCNJ15	gbkey=mRNA;gene=KCNJ15;model_evidence=Supporting evidence includes similarity to: 35 Proteins%2C and 100%25 coverage of the annotated genomic feature by RNAseq alignments%2C including 31 samples with support for all annotated introns;product=potassium voltage-gated channel subfamily J member 15%2C transcript variant X1	1.90368	0.000366273	0.000779118
GeneID:109319961	EDARADD	gbkey=mRNA;gene=EDARADD;model_evidence=Supporting evidence includes similarity to: 4 Proteins%2C and 100%25 coverage of the annotated genomic feature by RNAseq alignments%2C including 72 samples with support for all annotated introns;product=EDAR associated death domain	1.9019	3.32256e-173	1.86782e-171
GeneID:109324532	EGR3	gbkey=mRNA;gene=EGR3;model_evidence=Supporting evidence includes similarity to: 14 Proteins%2C and 97%25 coverage of the annotated genomic feature by RNAseq alignments;product=early growth response 3	1.89459	4.49109e-48	6.48713e-47
GeneID:109319964	GPR137B	gbkey=mRNA;gene=GPR137B;model_evidence=Supporting evidence includes similarity to: 12 Proteins%2C and 100%25 coverage of the annotated genomic feature by RNAseq alignments%2C including 116 samples with support for all annotated introns;product=G protein-coupled receptor 137B	1.89275	1.92747e-194	1.17341e-192
GeneID:109324566	LOC109324566	gbkey=mRNA;gene=LOC109324566;model_evidence=Supporting evidence includes similarity to: 22 Proteins%2C and 100%25 coverage of the annotated genomic feature by RNAseq alignments;product=D(1) dopamine receptor-like	1.89147	2.28506e-14	1.10149e-13
GeneID:109310450	MTSS1L	gbkey=mRNA;gene=MTSS1L;model_evidence=Supporting evidence includes similarity to: 2 Proteins%2C and 100%25 coverage of the annotated genomic feature by RNAseq alignments%2C including 21 samples with support for all annotated introns;product=MTSS1L%2C I-BAR domain containing%2C transcript variant X4	1.89043	2.78737e-263	2.17415e-261
GeneID:109315908	RDH10	gbkey=mRNA;gene=RDH10;model_evidence=Supporting evidence includes similarity to: 9 Proteins%2C and 80%25 coverage of the annotated genomic feature by RNAseq alignments;product=retinol dehydrogenase 10	1.89017	0	0
GeneID:109321368	CD82	gbkey=mRNA;gene=CD82;model_evidence=Supporting evidence includes similarity to: 3 Proteins%2C and 100%25 coverage of the annotated genomic feature by RNAseq alignments%2C including 109 samples with support for all annotated introns;product=CD82 molecule%2C transcript variant X1	1.88969	0	0
GeneID:109317056	PSPH	gbkey=mRNA;gene=PSPH;model_evidence=Supporting evidence includes similarity to: 3 Proteins%2C and 100%25 coverage of the annotated genomic feature by RNAseq alignments%2C including 109 samples with support for all annotated introns;product=phosphoserine phosphatase%2C transcript variant X1	1.88896	8.20974e-54	1.33757e-52
GeneID:109314495	FAM213B	gbkey=CDS;gene=FAM213B;product=LOW QUALITY PROTEIN: prostamide/prostaglandin F synthase	1.88444	2.56572e-48	3.73195e-47
GeneID:109324562	SLC25A37	gbkey=mRNA;gene=SLC25A37;model_evidence=Supporting evidence includes similarity to: 14 Proteins%2C and 100%25 coverage of the annotated genomic feature by RNAseq alignments%2C including 57 samples with support for all annotated introns;product=solute carrier family 25 member 37%2C transcript variant X1	1.88188	8.04129e-301	7.3252e-299
GeneID:109309607	WWC2	gbkey=mRNA;gene=WWC2;model_evidence=Supporting evidence includes similarity to: 3 Proteins%2C and 99%25 coverage of the annotated genomic feature by RNAseq alignments;product=WW and C2 domain containing 2	1.87828	2.49426e-91	6.93281e-90
GeneID:109306795	RAB38	gbkey=mRNA;gene=RAB38;model_evidence=Supporting evidence includes similarity to: 13 Proteins%2C and 100%25 coverage of the annotated genomic feature by RNAseq alignments%2C including 35 samples with support for all annotated introns;product=RAB38%2C member RAS oncogene family	1.86762	1.64845e-92	4.65445e-91
GeneID:109309353	SYNPO2	gbkey=mRNA;gene=SYNPO2;model_evidence=Supporting evidence includes similarity to: 6 Proteins%2C and 100%25 coverage of the annotated genomic feature by RNAseq alignments%2C including 36 samples with support for all annotated introns;product=synaptopodin 2	1.86386	3.39377e-12	1.43234e-11
GeneID:109319841	CMTR1	gbkey=misc_RNA;gene=CMTR1;model_evidence=Supporting evidence includes similarity to: 8 Proteins%2C and 100%25 coverage of the annotated genomic feature by RNAseq alignments%2C including 4 samples with support for all annotated introns;product=cap methyltransferase 1%2C transcript variant X7	1.86173	0	0
GeneID:109307233	LOC109307233	gbkey=mRNA;gene=LOC109307233;model_evidence=Supporting evidence includes similarity to: 100%25 coverage of the annotated genomic feature by RNAseq alignments%2C including 38 samples with support for all annotated introns;product=uncharacterized LOC109307233	1.85993	0	0
GeneID:109323987	FGFR2	gbkey=mRNA;gene=FGFR2;model_evidence=Supporting evidence includes similarity to: 16 Proteins%2C and 100%25 coverage of the annotated genomic feature by RNAseq alignments%2C including 100 samples with support for all annotated introns;product=fibroblast growth factor receptor 2%2C transcript variant X4	1.85654	8.88112e-108	2.91675e-106
GeneID:109323706	GADD45G	gbkey=mRNA;gene=GADD45G;model_evidence=Supporting evidence includes similarity to: 17 Proteins%2C and 100%25 coverage of the annotated genomic feature by RNAseq alignments%2C including 108 samples with support for all annotated introns;product=growth arrest and DNA damage inducible gamma	1.8557	1.2149e-41	1.57282e-40
GeneID:109318047	ARHGEF12	gbkey=mRNA;gene=ARHGEF12;model_evidence=Supporting evidence includes similarity to: 3 Proteins%2C and 100%25 coverage of the annotated genomic feature by RNAseq alignments%2C including 71 samples with support for all annotated introns;product=Rho guanine nucleotide exchange factor 12%2C transcript variant X2	1.8546	0	0
GeneID:109319692	SERTAD4	gbkey=mRNA;gene=SERTAD4;model_evidence=Supporting evidence includes similarity to: 4 Proteins%2C and 100%25 coverage of the annotated genomic feature by RNAseq alignments%2C including 29 samples with support for all annotated introns;product=SERTA domain containing 4	1.85193	4.99146e-157	2.46219e-155
GeneID:109323572	CDO1	gbkey=mRNA;gene=CDO1;model_evidence=Supporting evidence includes similarity to: 17 Proteins%2C and 100%25 coverage of the annotated genomic feature by RNAseq alignments%2C including 125 samples with support for all annotated introns;product=cysteine dioxygenase type 1	1.8513	1.54928e-13	7.10845e-13
GeneID:109309149	LOC109309149	gbkey=ncRNA;gene=LOC109309149;model_evidence=Supporting evidence includes similarity to: 100%25 coverage of the annotated genomic feature by RNAseq alignments%2C including 12 samples with support for all annotated introns;product=uncharacterized LOC109309149%2C transcript variant X3	1.85071	1.48985e-05	3.71792e-05
GeneID:109323559	TDRD7	gbkey=mRNA;gene=TDRD7;model_evidence=Supporting evidence includes similarity to: 3 Proteins%2C and 100%25 coverage of the annotated genomic feature by RNAseq alignments%2C including 34 samples with support for all annotated introns;product=tudor domain containing 7%2C transcript variant X2	1.84981	5.58285e-129	2.28439e-127
GeneID:109309007	FAM214A	gbkey=mRNA;gene=FAM214A;model_evidence=Supporting evidence includes similarity to: 4 Proteins%2C and 100%25 coverage of the annotated genomic feature by RNAseq alignments%2C including 91 samples with support for all annotated introns;product=family with sequence similarity 214 member A%2C transcript variant X2	1.84909	6.25364e-117	2.24915e-115
GeneID:109324438	LOC109324438	gbkey=mRNA;gene=LOC109324438;model_evidence=Supporting evidence includes similarity to: 14 Proteins%2C and 100%25 coverage of the annotated genomic feature by RNAseq alignments%2C including 125 samples with support for all annotated introns;product=methyltransferase-like protein 7A	1.84877	7.1895e-193	4.35558e-191
GeneID:109305512	PCDH8	gbkey=mRNA;gene=PCDH8;model_evidence=Supporting evidence includes similarity to: 5 Proteins%2C and 100%25 coverage of the annotated genomic feature by RNAseq alignments%2C including 95 samples with support for all annotated introns;partial=true;product=protocadherin 8;start_range=.,146278593	1.8473	1.49218e-14	7.26868e-14
GeneID:109307251	LOC109307251	gbkey=mRNA;gene=LOC109307251;model_evidence=Supporting evidence includes similarity to: 100%25 coverage of the annotated genomic feature by RNAseq alignments;product=hornerin-like	1.84239	3.94833e-05	9.38039e-05
GeneID:109311122	TMCC1	gbkey=mRNA;gene=TMCC1;model_evidence=Supporting evidence includes similarity to: 6 Proteins%2C and 100%25 coverage of the annotated genomic feature by RNAseq alignments%2C including 33 samples with support for all annotated introns;product=transmembrane and coiled-coil domain family 1%2C transcript variant X2	1.83539	1.77782e-140	8.03882e-139
GeneID:109315254	TRNAR-UCG	gbkey=tRNA;gene=TRNAR-UCG;product=tRNA-Arg	1.83173	8.3519e-05	0.000192132
GeneID:109319069	DNAH14	gbkey=mRNA;gene=DNAH14;model_evidence=Supporting evidence includes similarity to: 2 Proteins%2C and 91%25 coverage of the annotated genomic feature by RNAseq alignments;partial=true;product=dynein axonemal heavy chain 14;start_range=.,70423840	1.83085	3.17373e-09	1.09657e-08
GeneID:109309941	FGF18	gbkey=mRNA;gene=FGF18;model_evidence=Supporting evidence includes similarity to: 21 Proteins%2C and 100%25 coverage of the annotated genomic feature by RNAseq alignments%2C including 42 samples with support for all annotated introns;product=fibroblast growth factor 18	1.8267	8.85405e-07	2.49376e-06
GeneID:109319722	PROX1	gbkey=mRNA;gene=PROX1;model_evidence=Supporting evidence includes similarity to: 11 Proteins%2C and 100%25 coverage of the annotated genomic feature by RNAseq alignments%2C including 55 samples with support for all annotated introns;product=prospero homeobox 1%2C transcript variant X4	1.82611	4.16103e-10	1.52869e-09
GeneID:109322780	CALCRL	gbkey=mRNA;gene=CALCRL;model_evidence=Supporting evidence includes similarity to: 7 Proteins%2C and 100%25 coverage of the annotated genomic feature by RNAseq alignments%2C including 54 samples with support for all annotated introns;product=calcitonin receptor like receptor	1.82522	3.24748e-219	2.23915e-217
GeneID:109308150	CUNH5orf30	gbkey=mRNA;gene=CUNH5orf30;model_evidence=Supporting evidence includes similarity to: 3 Proteins%2C and 100%25 coverage of the annotated genomic feature by RNAseq alignments%2C including 88 samples with support for all annotated introns;product=chromosome unknown C5orf30 homolog%2C transcript variant X3	1.81915	1.72631e-95	5.03372e-94
GeneID:109320745	MUC5AC	gbkey=mRNA;gene=MUC5AC;model_evidence=Supporting evidence includes similarity to: 4 Proteins%2C and 99%25 coverage of the annotated genomic feature by RNAseq alignments;product=mucin 5AC%2C oligomeric mucus/gel-forming	1.81451	2.62978e-05	6.38142e-05
GeneID:109320366	STAT3	gbkey=mRNA;gene=STAT3;model_evidence=Supporting evidence includes similarity to: 12 Proteins%2C and 100%25 coverage of the annotated genomic feature by RNAseq alignments%2C including 89 samples with support for all annotated introns;product=signal transducer and activator of transcription 3%2C transcript variant X2	1.81441	0	0
GeneID:109305630	NFKBIZ	gbkey=mRNA;gene=NFKBIZ;model_evidence=Supporting evidence includes similarity to: 3 Proteins%2C and 100%25 coverage of the annotated genomic feature by RNAseq alignments%2C including 28 samples with support for all annotated introns;product=NFKB inhibitor zeta%2C transcript variant X2	1.81352	3.05018e-216	2.05763e-214
GeneID:109315058	LOC109315058	gbkey=mRNA;gene=LOC109315058;model_evidence=Supporting evidence includes similarity to: 3 Proteins%2C and 100%25 coverage of the annotated genomic feature by RNAseq alignments;product=52 kDa repressor of the inhibitor of the protein kinase-like	1.81218	1.31247e-199	8.23099e-198
GeneID:109324170	SLF2	gbkey=mRNA;gene=SLF2;model_evidence=Supporting evidence includes similarity to: 1 Protein%2C and 100%25 coverage of the annotated genomic feature by RNAseq alignments;product=SMC5-SMC6 complex localization factor 2	1.80821	0	0
GeneID:109321123	LOC109321123	gbkey=mRNA;gene=LOC109321123;model_evidence=Supporting evidence includes similarity to: 12 Proteins%2C and 100%25 coverage of the annotated genomic feature by RNAseq alignments%2C including 1 sample with support for all annotated introns;product=NADH-cytochrome b5 reductase 2	1.80187	0.000469753	0.000983974
GeneID:109312024	LOC109312024	gbkey=mRNA;gene=LOC109312024;model_evidence=Supporting evidence includes similarity to: 69 Proteins%2C and 100%25 coverage of the annotated genomic feature by RNAseq alignments%2C including 27 samples with support for all annotated introns;product=trace amine-associated receptor 1-like%2C transcript variant X2	1.7994	6.48389e-05	0.000151137
GeneID:109324176	CPEB3	gbkey=mRNA;gene=CPEB3;model_evidence=Supporting evidence includes similarity to: 5 Proteins%2C and 100%25 coverage of the annotated genomic feature by RNAseq alignments%2C including 28 samples with support for all annotated introns;product=cytoplasmic polyadenylation element binding protein 3%2C transcript variant X6	1.78863	5.30067e-85	1.36116e-83
GeneID:109306324	TNFSF13B	gbkey=mRNA;gene=TNFSF13B;model_evidence=Supporting evidence includes similarity to: 12 Proteins%2C and 100%25 coverage of the annotated genomic feature by RNAseq alignments%2C including 3 samples with support for all annotated introns;product=tumor necrosis factor superfamily member 13b%2C transcript variant X2	1.78393	3.48554e-162	1.78277e-160
GeneID:109314307	ECE1	gbkey=mRNA;gene=ECE1;model_evidence=Supporting evidence includes similarity to: 22 Proteins%2C and 100%25 coverage of the annotated genomic feature by RNAseq alignments%2C including 110 samples with support for all annotated introns;product=endothelin converting enzyme 1%2C transcript variant X1	1.77528	4.90576e-285	4.28139e-283
GeneID:109315071	NQO2	gbkey=mRNA;gene=NQO2;model_evidence=Supporting evidence includes similarity to: 10 Proteins%2C and 100%25 coverage of the annotated genomic feature by RNAseq alignments%2C including 14 samples with support for all annotated introns;product=NAD(P)H quinone dehydrogenase 2%2C transcript variant X2	1.77472	1.76701e-71	3.82188e-70
GeneID:109322915	RBM43	gbkey=mRNA;gene=RBM43;model_evidence=Supporting evidence includes similarity to: 2 Proteins%2C and 100%25 coverage of the annotated genomic feature by RNAseq alignments%2C including 35 samples with support for all annotated introns;product=RNA binding motif protein 43	1.76397	6.64998e-274	5.3543e-272
GeneID:109312880	PLA2G1B	gbkey=mRNA;gene=PLA2G1B;model_evidence=Supporting evidence includes similarity to: 140 Proteins%2C and 100%25 coverage of the annotated genomic feature by RNAseq alignments%2C including 3 samples with support for all annotated introns;product=phospholipase A2 group IB%2C transcript variant X1	1.7586	4.65977e-06	1.22224e-05
GeneID:109310010	LOC109310010	gbkey=ncRNA;gene=LOC109310010;model_evidence=Supporting evidence includes similarity to: 100%25 coverage of the annotated genomic feature by RNAseq alignments%2C including 15 samples with support for all annotated introns;product=uncharacterized LOC109310010%2C transcript variant X1	1.74736	2.47263e-30	2.34038e-29
GeneID:109322991	LOC109322991	gbkey=mRNA;gene=LOC109322991;model_evidence=Supporting evidence includes similarity to: 21 Proteins%2C and 100%25 coverage of the annotated genomic feature by RNAseq alignments%2C including 106 samples with support for all annotated introns;product=histamine N-methyltransferase-like%2C transcript variant X1	1.73934	8.27161e-64	1.60046e-62
GeneID:109323061	SMARCAL1	gbkey=mRNA;gene=SMARCAL1;model_evidence=Supporting evidence includes similarity to: 4 Proteins%2C and 100%25 coverage of the annotated genomic feature by RNAseq alignments%2C including 1 sample with support for all annotated introns;product=SWI/SNF related%2C matrix associated%2C actin dependent regulator of chromatin%2C subfamily a like 1%2C transcript variant X2	1.7387	3.27287e-250	2.47548e-248
GeneID:109306145	PLCXD1	gbkey=mRNA;gene=PLCXD1;model_evidence=Supporting evidence includes similarity to: 4 Proteins%2C and 100%25 coverage of the annotated genomic feature by RNAseq alignments%2C including 38 samples with support for all annotated introns;product=phosphatidylinositol specific phospholipase C X domain containing 1%2C transcript variant X1	1.73777	9.91047e-188	5.91783e-186
GeneID:109314936	KCNJ2	gbkey=mRNA;gene=KCNJ2;model_evidence=Supporting evidence includes similarity to: 69 Proteins%2C and 100%25 coverage of the annotated genomic feature by RNAseq alignments;product=potassium voltage-gated channel subfamily J member 2	1.73463	9.4205e-16	4.95022e-15
GeneID:109309036	TOPAZ1	gbkey=mRNA;gene=TOPAZ1;model_evidence=Supporting evidence includes similarity to: 3 Proteins%2C and 96%25 coverage of the annotated genomic feature by RNAseq alignments%2C including 5 samples with support for all annotated introns;product=testis and ovary specific PAZ domain containing 1	1.73286	6.93869e-148	3.29258e-146
GeneID:109321373	ANO1	gbkey=mRNA;gene=ANO1;model_evidence=Supporting evidence includes similarity to: 2 Proteins%2C and 100%25 coverage of the annotated genomic feature by RNAseq alignments%2C including 12 samples with support for all annotated introns;product=anoctamin 1%2C transcript variant X3	1.73137	1.52403e-139	6.84167e-138
GeneID:109313176	KCNS1	gbkey=mRNA;gene=KCNS1;model_evidence=Supporting evidence includes similarity to: 21 Proteins%2C and 100%25 coverage of the annotated genomic feature by RNAseq alignments%2C including 23 samples with support for all annotated introns;product=potassium voltage-gated channel modifier subfamily S member 1	1.7279	2.03128e-17	1.17363e-16
GeneID:109320251	LOC109320251	gbkey=ncRNA;gene=LOC109320251;model_evidence=Supporting evidence includes similarity to: 100%25 coverage of the annotated genomic feature by RNAseq alignments%2C including 1 sample with support for all annotated introns;product=uncharacterized LOC109320251	1.7259	2.57513e-05	6.25489e-05
GeneID:109316546	TBXAS1	gbkey=mRNA;gene=TBXAS1;model_evidence=Supporting evidence includes similarity to: 25 Proteins%2C and 100%25 coverage of the annotated genomic feature by RNAseq alignments%2C including 11 samples with support for all annotated introns;product=thromboxane A synthase 1%2C transcript variant X3	1.72455	1.54726e-13	7.10179e-13
GeneID:109320294	GSDMA	gbkey=mRNA;gene=GSDMA;model_evidence=Supporting evidence includes similarity to: 1 Protein%2C and 100%25 coverage of the annotated genomic feature by RNAseq alignments%2C including 14 samples with support for all annotated introns;product=gasdermin A	1.72311	1.49377e-34	1.59745e-33
GeneID:109321299	GANC	gbkey=mRNA;gene=GANC;model_evidence=Supporting evidence includes similarity to: 8 Proteins%2C and 100%25 coverage of the annotated genomic feature by RNAseq alignments%2C including 12 samples with support for all annotated introns;product=glucosidase alpha%2C neutral C%2C transcript variant X1	1.72158	1.95369e-11	7.86013e-11
GeneID:109313762	LOC109313762	gbkey=ncRNA;gene=LOC109313762;model_evidence=Supporting evidence includes similarity to: 100%25 coverage of the annotated genomic feature by RNAseq alignments%2C including 7 samples with support for all annotated introns;product=uncharacterized LOC109313762	1.72131	1.55438e-09	5.46902e-09
GeneID:109313078	FOXS1	gbkey=mRNA;gene=FOXS1;model_evidence=Supporting evidence includes similarity to: 18 Proteins%2C and 100%25 coverage of the annotated genomic feature by RNAseq alignments;product=forkhead box S1	1.71956	1.08463e-76	2.49285e-75
GeneID:109310849	LOC109310849	gbkey=mRNA;gene=LOC109310849;model_evidence=Supporting evidence includes similarity to: 90%25 coverage of the annotated genomic feature by RNAseq alignments;product=uncharacterized LOC109310849	1.71935	2.05956e-11	8.26739e-11
GeneID:109310035	LOC109310035	gbkey=mRNA;gene=LOC109310035;model_evidence=Supporting evidence includes similarity to: 100%25 coverage of the annotated genomic feature by RNAseq alignments%2C including 1 sample with support for all annotated introns;product=uncharacterized LOC109310035	1.71334	1.86462e-44	2.56282e-43
GeneID:109313841	LOC109313841	gbkey=mRNA;gene=LOC109313841;model_evidence=Supporting evidence includes similarity to: 1 Protein%2C and 100%25 coverage of the annotated genomic feature by RNAseq alignments%2C including 23 samples with support for all annotated introns;product=collagen alpha-1(I) chain-like	1.71254	5.74123e-05	0.000134328
GeneID:109317756	LOC109317756	gbkey=mRNA;gene=LOC109317756;model_evidence=Supporting evidence includes similarity to: 1 Protein%2C and 100%25 coverage of the annotated genomic feature by RNAseq alignments%2C including 4 samples with support for all annotated introns;product=RRP12-like protein%2C transcript variant X2	1.6991	4.83555e-47	6.88114e-46
GeneID:109322215	ARAP2	gbkey=mRNA;gene=ARAP2;model_evidence=Supporting evidence includes similarity to: 8 Proteins%2C and 100%25 coverage of the annotated genomic feature by RNAseq alignments%2C including 5 samples with support for all annotated introns;product=ArfGAP with RhoGAP domain%2C ankyrin repeat and PH domain 2%2C transcript variant X1	1.69647	8.64585e-81	2.075e-79
GeneID:109323067	ACKR3	gbkey=mRNA;gene=ACKR3;model_evidence=Supporting evidence includes similarity to: 6 Proteins%2C and 100%25 coverage of the annotated genomic feature by RNAseq alignments%2C including 101 samples with support for all annotated introns;product=atypical chemokine receptor 3%2C transcript variant X1	1.69226	1.95946e-86	5.12664e-85
GeneID:109322740	LOC109322740	gbkey=ncRNA;gene=LOC109322740;model_evidence=Supporting evidence includes similarity to: 100%25 coverage of the annotated genomic feature by RNAseq alignments%2C including 17 samples with support for all annotated introns;product=uncharacterized LOC109322740	1.69032	0.000140302	0.000313962
GeneID:109307498	LOC109307498	gbkey=mRNA;gene=LOC109307498;model_evidence=Supporting evidence includes similarity to: 100%25 coverage of the annotated genomic feature by RNAseq alignments%2C including 1 sample with support for all annotated introns;product=cytokine receptor-like factor 1	1.69029	3.91127e-05	9.29765e-05
GeneID:109319597	EML6	gbkey=mRNA;gene=EML6;model_evidence=Supporting evidence includes similarity to: 2 Proteins%2C and 100%25 coverage of the annotated genomic feature by RNAseq alignments%2C including 1 sample with support for all annotated introns;product=echinoderm microtubule associated protein like 6%2C transcript variant X3	1.6896	1.67692e-136	7.29198e-135
GeneID:109306528	LOC109306528	gbkey=ncRNA;gene=LOC109306528;model_evidence=Supporting evidence includes similarity to: 100%25 coverage of the annotated genomic feature by RNAseq alignments%2C including 58 samples with support for all annotated introns;product=uncharacterized LOC109306528	1.68666	4.1343e-09	1.41204e-08
GeneID:109308374	VEPH1	gbkey=mRNA;gene=VEPH1;model_evidence=Supporting evidence includes similarity to: 2 Proteins%2C and 100%25 coverage of the annotated genomic feature by RNAseq alignments%2C including 77 samples with support for all annotated introns;product=ventricular zone expressed PH domain containing 1%2C transcript variant X10	1.68609	6.83008e-94	1.94611e-92
GeneID:109322050	RASL11B	gbkey=mRNA;gene=RASL11B;model_evidence=Supporting evidence includes similarity to: 10 Proteins%2C and 100%25 coverage of the annotated genomic feature by RNAseq alignments%2C including 82 samples with support for all annotated introns;product=RAS like family 11 member B	1.67855	6.18232e-65	1.20744e-63
GeneID:109321870	HPSE	gbkey=mRNA;gene=HPSE;model_evidence=Supporting evidence includes similarity to: 13 Proteins%2C and 99%25 coverage of the annotated genomic feature by RNAseq alignments;product=heparanase	1.67695	4.43273e-40	5.53759e-39
GeneID:109309466	PPP1R3B	gbkey=misc_RNA;gene=PPP1R3B;model_evidence=Supporting evidence includes similarity to: 9 Proteins%2C and 100%25 coverage of the annotated genomic feature by RNAseq alignments%2C including 22 samples with support for all annotated introns;product=protein phosphatase 1 regulatory subunit 3B%2C transcript variant X3	1.67624	7.23733e-88	1.9136e-86
GeneID:109317909	LOC109317909	gbkey=exon;gene=LOC109317909;model_evidence=Supporting evidence includes similarity to: 100%25 coverage of the annotated genomic feature by RNAseq alignments%2C including 16 samples with support for all annotated introns	1.67543	4.32215e-12	1.81251e-11
GeneID:109311349	HDAC11	gbkey=mRNA;gene=HDAC11;model_evidence=Supporting evidence includes similarity to: 3 Proteins%2C and 100%25 coverage of the annotated genomic feature by RNAseq alignments%2C including 43 samples with support for all annotated introns;product=histone deacetylase 11%2C transcript variant X2	1.67192	1.09398e-78	2.57601e-77
GeneID:109310014	CREBRF	gbkey=mRNA;gene=CREBRF;model_evidence=Supporting evidence includes similarity to: 9 Proteins%2C and 100%25 coverage of the annotated genomic feature by RNAseq alignments%2C including 9 samples with support for all annotated introns;product=CREB3 regulatory factor	1.6718	4.34463e-19	2.71241e-18
GeneID:109311538	NCOA1	gbkey=misc_RNA;gene=NCOA1;model_evidence=Supporting evidence includes similarity to: 2 Proteins%2C and 100%25 coverage of the annotated genomic feature by RNAseq alignments%2C including 21 samples with support for all annotated introns;product=nuclear receptor coactivator 1%2C transcript variant X3	1.67088	1.03348e-235	7.63187e-234
GeneID:109324296	FAS	gbkey=mRNA;gene=FAS;model_evidence=Supporting evidence includes similarity to: 7 Proteins%2C and 100%25 coverage of the annotated genomic feature by RNAseq alignments%2C including 62 samples with support for all annotated introns;product=Fas cell surface death receptor	1.66994	3.39788e-223	2.39579e-221
GeneID:109314611	LOC109314611	gbkey=mRNA;gene=LOC109314611;model_evidence=Supporting evidence includes similarity to: 8 Proteins%2C and 100%25 coverage of the annotated genomic feature by RNAseq alignments%2C including 13 samples with support for all annotated introns;product=hexosaminidase D-like%2C transcript variant X3	1.66663	1.06447e-66	2.12894e-65
GeneID:109311406	TIMP4	gbkey=mRNA;gene=TIMP4;model_evidence=Supporting evidence includes similarity to: 8 Proteins%2C and 100%25 coverage of the annotated genomic feature by RNAseq alignments%2C including 87 samples with support for all annotated introns;product=TIMP metallopeptidase inhibitor 4	1.66429	8.54554e-15	4.22035e-14
GeneID:109313885	SH2D3C	gbkey=mRNA;gene=SH2D3C;model_evidence=Supporting evidence includes similarity to: 18 Proteins%2C and 100%25 coverage of the annotated genomic feature by RNAseq alignments%2C including 32 samples with support for all annotated introns;product=SH2 domain containing 3C%2C transcript variant X1	1.66235	4.53592e-06	1.19075e-05
GeneID:109305458	RS1	gbkey=mRNA;gene=RS1;model_evidence=Supporting evidence includes similarity to: 9 Proteins%2C and 96%25 coverage of the annotated genomic feature by RNAseq alignments;partial=true;product=retinoschisin 1;start_range=.,62726856	1.6598	5.78042e-07	1.65686e-06
GeneID:109318342	LOC109318342	gbkey=mRNA;gene=LOC109318342;model_evidence=Supporting evidence includes similarity to: 20 Proteins%2C and 100%25 coverage of the annotated genomic feature by RNAseq alignments%2C including 94 samples with support for all annotated introns;product=ras-related protein Rab-10-like	1.65822	2.8403e-20	1.86269e-19
GeneID:109305456	ARX	gbkey=mRNA;gene=ARX;model_evidence=Supporting evidence includes similarity to: 1 Protein%2C and 98%25 coverage of the annotated genomic feature by RNAseq alignments;product=aristaless related homeobox	1.65779	2.18288e-05	5.35004e-05
GeneID:109317891	IRF6	gbkey=mRNA;gene=IRF6;model_evidence=Supporting evidence includes similarity to: 19 Proteins%2C and 100%25 coverage of the annotated genomic feature by RNAseq alignments%2C including 89 samples with support for all annotated introns;product=interferon regulatory factor 6	1.65097	1.18619e-32	1.20257e-31
GeneID:109324193	CRTAC1	gbkey=mRNA;gene=CRTAC1;model_evidence=Supporting evidence includes similarity to: 8 Proteins%2C and 100%25 coverage of the annotated genomic feature by RNAseq alignments%2C including 17 samples with support for all annotated introns;product=cartilage acidic protein 1	1.65067	1.33362e-09	4.7229e-09
GeneID:109306370	PTH1R	gbkey=mRNA;gene=PTH1R;model_evidence=Supporting evidence includes similarity to: 9 Proteins%2C and 100%25 coverage of the annotated genomic feature by RNAseq alignments%2C including 65 samples with support for all annotated introns;product=parathyroid hormone 1 receptor	1.64886	1.99957e-12	8.59024e-12
GeneID:109306648	ATP8A2	gbkey=mRNA;gene=ATP8A2;model_evidence=Supporting evidence includes similarity to: 5 Proteins%2C and 100%25 coverage of the annotated genomic feature by RNAseq alignments%2C including 1 sample with support for all annotated introns;product=ATPase phospholipid transporting 8A2	1.64494	1.50322e-05	3.74829e-05
GeneID:109323154	MREG	gbkey=mRNA;gene=MREG;model_evidence=Supporting evidence includes similarity to: 5 Proteins%2C and 100%25 coverage of the annotated genomic feature by RNAseq alignments%2C including 35 samples with support for all annotated introns;product=melanoregulin	1.64279	1.8231e-28	1.624e-27
GeneID:109316250	C3AR1	gbkey=mRNA;gene=C3AR1;model_evidence=Supporting evidence includes similarity to: 15 Proteins%2C and 100%25 coverage of the annotated genomic feature by RNAseq alignments%2C including 21 samples with support for all annotated introns;product=complement C3a receptor 1	1.63945	6.53346e-14	3.07109e-13
GeneID:109318453	TEKT2	gbkey=mRNA;gene=TEKT2;model_evidence=Supporting evidence includes similarity to: 9 Proteins%2C and 100%25 coverage of the annotated genomic feature by RNAseq alignments%2C including 50 samples with support for all annotated introns;product=tektin 2%2C transcript variant X1	1.63622	4.54977e-06	1.19388e-05
GeneID:109313150	SLC13A3	gbkey=mRNA;gene=SLC13A3;model_evidence=Supporting evidence includes similarity to: 21 Proteins%2C and 100%25 coverage of the annotated genomic feature by RNAseq alignments%2C including 89 samples with support for all annotated introns;product=solute carrier family 13 member 3	1.62746	0.000154132	0.000342576
GeneID:109322549	KIF5C	gbkey=mRNA;gene=KIF5C;model_evidence=Supporting evidence includes similarity to: 10 Proteins%2C and 97%25 coverage of the annotated genomic feature by RNAseq alignments;product=kinesin family member 5C	1.62563	2.70651e-10	1.00797e-09
GeneID:109316921	COL26A1	gbkey=mRNA;gene=COL26A1;model_evidence=Supporting evidence includes similarity to: 1 Protein%2C and 94%25 coverage of the annotated genomic feature by RNAseq alignments;product=collagen type XXVI alpha 1 chain	1.62327	3.54583e-05	8.47297e-05
GeneID:109318033	LOC109318033	gbkey=mRNA;gene=LOC109318033;model_evidence=Supporting evidence includes similarity to: 100%25 coverage of the annotated genomic feature by RNAseq alignments;product=uncharacterized LOC109318033	1.62244	2.44817e-28	2.16997e-27
GeneID:109311868	BACH2	gbkey=mRNA;gene=BACH2;model_evidence=Supporting evidence includes similarity to: 6 Proteins%2C and 100%25 coverage of the annotated genomic feature by RNAseq alignments%2C including 10 samples with support for all annotated introns;product=BTB domain and CNC homolog 2%2C transcript variant X2	1.61927	3.13602e-42	4.10678e-41
GeneID:109313720	COL4A6	gbkey=mRNA;gene=COL4A6;model_evidence=Supporting evidence includes similarity to: 27 Proteins%2C and 100%25 coverage of the annotated genomic feature by RNAseq alignments%2C including 14 samples with support for all annotated introns;product=collagen type IV alpha 6 chain%2C transcript variant X1	1.61609	1.04015e-21	7.24793e-21
GeneID:109310009	DUSP1	gbkey=mRNA;gene=DUSP1;model_evidence=Supporting evidence includes similarity to: 14 Proteins%2C and 100%25 coverage of the annotated genomic feature by RNAseq alignments%2C including 64 samples with support for all annotated introns;product=dual specificity phosphatase 1	1.61475	4.33017e-271	3.44207e-269
GeneID:109316228	HEY1	gbkey=mRNA;gene=HEY1;model_evidence=Supporting evidence includes similarity to: 15 Proteins%2C and 100%25 coverage of the annotated genomic feature by RNAseq alignments%2C including 61 samples with support for all annotated introns;partial=true;product=hes related family bHLH transcription factor with YRPW motif 1	1.61195	2.52474e-63	4.83263e-62
GeneID:109314235	TNFRSF14	gbkey=mRNA;gene=TNFRSF14;model_evidence=Supporting evidence includes similarity to: 100%25 coverage of the annotated genomic feature by RNAseq alignments;product=TNF receptor superfamily member 14	1.605	4.95575e-116	1.74219e-114
GeneID:109307660	STAC3	gbkey=mRNA;gene=STAC3;model_evidence=Supporting evidence includes similarity to: 2 Proteins%2C and 96%25 coverage of the annotated genomic feature by RNAseq alignments;product=SH3 and cysteine rich domain 3	1.5996	8.1441e-05	0.000187698
GeneID:109318661	LOC109318661	gbkey=ncRNA;gene=LOC109318661;model_evidence=Supporting evidence includes similarity to: 100%25 coverage of the annotated genomic feature by RNAseq alignments%2C including 24 samples with support for all annotated introns;product=uncharacterized LOC109318661	1.59881	0.00153377	0.00299459
GeneID:109316401	BCAT1	gbkey=mRNA;gene=BCAT1;model_evidence=Supporting evidence includes similarity to: 8 Proteins%2C and 100%25 coverage of the annotated genomic feature by RNAseq alignments%2C including 29 samples with support for all annotated introns;product=branched chain amino acid transaminase 1	1.59861	2.02983e-68	4.15965e-67
GeneID:109309998	GRPEL2	gbkey=mRNA;gene=GRPEL2;model_evidence=Supporting evidence includes similarity to: 9 Proteins%2C and 100%25 coverage of the annotated genomic feature by RNAseq alignments%2C including 92 samples with support for all annotated introns;product=GrpE like 2%2C mitochondrial%2C transcript variant X1	1.59855	3.73628e-195	2.28573e-193
GeneID:109314223	PRDM16	gbkey=mRNA;gene=PRDM16;model_evidence=Supporting evidence includes similarity to: 2 Proteins%2C and 100%25 coverage of the annotated genomic feature by RNAseq alignments%2C including 11 samples with support for all annotated introns;product=PR/SET domain 16%2C transcript variant X3	1.59691	2.8741e-39	3.52345e-38
GeneID:109310036	PPP2R2B	gbkey=mRNA;gene=PPP2R2B;model_evidence=Supporting evidence includes similarity to: 30 Proteins%2C and 100%25 coverage of the annotated genomic feature by RNAseq alignments%2C including 85 samples with support for all annotated introns;product=protein phosphatase 2 regulatory subunit Bbeta%2C transcript variant X2	1.58949	1.53335e-05	3.82038e-05
GeneID:109309765	WDR17	gbkey=mRNA;gene=WDR17;model_evidence=Supporting evidence includes similarity to: 1 Protein%2C and 100%25 coverage of the annotated genomic feature by RNAseq alignments%2C including 22 samples with support for all annotated introns;product=WD repeat domain 17%2C transcript variant X2	1.58492	0.000269275	0.000582621
GeneID:109324044	DNTT	gbkey=mRNA;gene=DNTT;model_evidence=Supporting evidence includes similarity to: 1 Protein%2C and 100%25 coverage of the annotated genomic feature by RNAseq alignments%2C including 38 samples with support for all annotated introns;product=DNA nucleotidylexotransferase%2C transcript variant X4	1.58483	0.000261405	0.000566672
GeneID:109319088	LOC109319088	gbkey=mRNA;gene=LOC109319088;model_evidence=Supporting evidence includes similarity to: 1 Protein%2C and 85%25 coverage of the annotated genomic feature by RNAseq alignments;product=maestro heat-like repeat-containing protein family member 1	1.58158	1.83644e-25	1.47958e-24
GeneID:109314994	RAB11FIP4	gbkey=mRNA;gene=RAB11FIP4;model_evidence=Supporting evidence includes similarity to: 5 Proteins%2C and 100%25 coverage of the annotated genomic feature by RNAseq alignments%2C including 11 samples with support for all annotated introns;product=RAB11 family interacting protein 4%2C transcript variant X3	1.58003	4.01829e-30	3.78192e-29
GeneID:109324251	DUSP5	gbkey=mRNA;gene=DUSP5;model_evidence=Supporting evidence includes similarity to: 6 Proteins%2C and 100%25 coverage of the annotated genomic feature by RNAseq alignments%2C including 114 samples with support for all annotated introns;product=dual specificity phosphatase 5%2C transcript variant X1	1.5728	7.86258e-260	6.0571e-258
GeneID:109310643	LOC109310643	gbkey=ncRNA;gene=LOC109310643;model_evidence=Supporting evidence includes similarity to: 100%25 coverage of the annotated genomic feature by RNAseq alignments%2C including 16 samples with support for all annotated introns;product=uncharacterized LOC109310643	1.5712	0.00017977	0.000396383
GeneID:109320291	LOC109320291	gbkey=mRNA;gene=LOC109320291;model_evidence=Supporting evidence includes similarity to: 1 Protein%2C and 100%25 coverage of the annotated genomic feature by RNAseq alignments%2C including 3 samples with support for all annotated introns;product=gasdermin-A3-like%2C transcript variant X1	1.57077	2.61295e-08	8.44151e-08
GeneID:109306092	LOC109306092	gbkey=ncRNA;gene=LOC109306092;model_evidence=Supporting evidence includes similarity to: 100%25 coverage of the annotated genomic feature by RNAseq alignments%2C including 68 samples with support for all annotated introns;product=uncharacterized LOC109306092	1.56458	6.7313e-10	2.43992e-09
GeneID:109324299	PTPRE	gbkey=mRNA;gene=PTPRE;model_evidence=Supporting evidence includes similarity to: 7 Proteins%2C and 100%25 coverage of the annotated genomic feature by RNAseq alignments%2C including 5 samples with support for all annotated introns;product=protein tyrosine phosphatase%2C receptor type E%2C transcript variant X1	1.56456	2.24949e-16	1.22325e-15
GeneID:109311686	MYT1L	gbkey=mRNA;gene=MYT1L;model_evidence=Supporting evidence includes similarity to: 15 Proteins%2C and 100%25 coverage of the annotated genomic feature by RNAseq alignments%2C including 2 samples with support for all annotated introns;product=myelin transcription factor 1 like%2C transcript variant X5	1.56079	2.44736e-12	1.04492e-11
GeneID:109310366	COLQ	gbkey=mRNA;gene=COLQ;model_evidence=Supporting evidence includes similarity to: 1 Protein%2C and 100%25 coverage of the annotated genomic feature by RNAseq alignments%2C including 15 samples with support for all annotated introns;product=collagen like tail subunit of asymmetric acetylcholinesterase%2C transcript variant X1	1.55851	1.70842e-08	5.58875e-08
GeneID:109313188	MAFB	gbkey=mRNA;gene=MAFB;model_evidence=Supporting evidence includes similarity to: 14 Proteins%2C and 100%25 coverage of the annotated genomic feature by RNAseq alignments;product=MAF bZIP transcription factor B	1.55672	1.68465e-161	8.5814e-160
GeneID:109317538	CSF1	gbkey=misc_RNA;gene=CSF1;model_evidence=Supporting evidence includes similarity to: 3 Proteins%2C and 100%25 coverage of the annotated genomic feature by RNAseq alignments%2C including 14 samples with support for all annotated introns;product=colony stimulating factor 1%2C transcript variant X1	1.55625	1.45128e-211	9.5326e-210
GeneID:109306322	IRS2	gbkey=mRNA;gene=IRS2;model_evidence=Supporting evidence includes similarity to: 11 Proteins%2C and 100%25 coverage of the annotated genomic feature by RNAseq alignments%2C including 68 samples with support for all annotated introns;product=insulin receptor substrate 2%2C transcript variant X2	1.55185	4.96587e-30	4.65271e-29
GeneID:109310251	CREB5	gbkey=mRNA;gene=CREB5;model_evidence=Supporting evidence includes similarity to: 17 Proteins%2C and 100%25 coverage of the annotated genomic feature by RNAseq alignments%2C including 15 samples with support for all annotated introns;product=cAMP responsive element binding protein 5%2C transcript variant X1	1.54696	1.95158e-39	2.40194e-38
GeneID:109313100	IGFBP3	gbkey=mRNA;gene=IGFBP3;model_evidence=Supporting evidence includes similarity to: 5 Proteins%2C and 100%25 coverage of the annotated genomic feature by RNAseq alignments%2C including 114 samples with support for all annotated introns;product=insulin like growth factor binding protein 3	1.54244	1.62351e-75	3.6839e-74
GeneID:109317814	ADCYAP1	gbkey=mRNA;gene=ADCYAP1;model_evidence=Supporting evidence includes similarity to: 9 Proteins%2C and 100%25 coverage of the annotated genomic feature by RNAseq alignments%2C including 47 samples with support for all annotated introns;product=adenylate cyclase activating polypeptide 1	1.54233	1.87861e-44	2.57922e-43
GeneID:109321059	DPF3	gbkey=misc_RNA;gene=DPF3;model_evidence=Supporting evidence includes similarity to: 3 Proteins%2C and 100%25 coverage of the annotated genomic feature by RNAseq alignments%2C including 16 samples with support for all annotated introns;product=double PHD fingers 3%2C transcript variant X3	1.54045	9.26347e-12	3.79292e-11
GeneID:109319939	LOC109319939	gbkey=ncRNA;gene=LOC109319939;model_evidence=Supporting evidence includes similarity to: 100%25 coverage of the annotated genomic feature by RNAseq alignments%2C including 14 samples with support for all annotated introns;product=uncharacterized LOC109319939	1.53939	0.000426933	0.000900629
GeneID:109310826	FAAH2	gbkey=mRNA;gene=FAAH2;model_evidence=Supporting evidence includes similarity to: 3 Proteins%2C and 96%25 coverage of the annotated genomic feature by RNAseq alignments;product=fatty acid amide hydrolase 2	1.53682	6.93928e-223	4.86529e-221
GeneID:109321246	LOC109321246	gbkey=ncRNA;gene=LOC109321246;model_evidence=Supporting evidence includes similarity to: 100%25 coverage of the annotated genomic feature by RNAseq alignments%2C including 74 samples with support for all annotated introns;product=uncharacterized LOC109321246	1.53627	1.38092e-41	1.78221e-40
GeneID:109319371	C1R	gbkey=mRNA;gene=C1R;model_evidence=Supporting evidence includes similarity to: 55 Proteins%2C and 100%25 coverage of the annotated genomic feature by RNAseq alignments%2C including 10 samples with support for all annotated introns;product=complement C1r	1.53279	2.25541e-235	1.65573e-233
GeneID:109322546	MAFA	gbkey=mRNA;gene=MAFA;model_evidence=Supporting evidence includes similarity to: 16 Proteins%2C and 100%25 coverage of the annotated genomic feature by RNAseq alignments;product=MAF bZIP transcription factor A	1.53074	7.53361e-13	3.33048e-12
GeneID:109319147	PDE7A	gbkey=mRNA;gene=PDE7A;model_evidence=Supporting evidence includes similarity to: 3 Proteins%2C and 100%25 coverage of the annotated genomic feature by RNAseq alignments%2C including 65 samples with support for all annotated introns;product=phosphodiesterase 7A%2C transcript variant X8	1.52613	1.42818e-166	7.58454e-165
GeneID:109322614	CUNH2orf66	gbkey=mRNA;gene=CUNH2orf66;model_evidence=Supporting evidence includes similarity to: 1 Protein%2C and 96%25 coverage of the annotated genomic feature by RNAseq alignments;product=chromosome unknown C2orf66 homolog	1.52273	0.000218703	0.000478508
GeneID:109321559	LTK	gbkey=mRNA;gene=LTK;model_evidence=Supporting evidence includes similarity to: 7 Proteins%2C and 98%25 coverage of the annotated genomic feature by RNAseq alignments;product=leukocyte receptor tyrosine kinase	1.51122	2.04859e-05	5.03574e-05
GeneID:109324895	THEG	gbkey=mRNA;gene=THEG;model_evidence=Supporting evidence includes similarity to: 1 Protein%2C and 100%25 coverage of the annotated genomic feature by RNAseq alignments%2C including 1 sample with support for all annotated introns;product=theg spermatid protein	1.51045	1.46552e-09	5.16805e-09
GeneID:109321032	SNAP23	gbkey=mRNA;gene=SNAP23;model_evidence=Supporting evidence includes similarity to: 9 Proteins%2C and 100%25 coverage of the annotated genomic feature by RNAseq alignments%2C including 23 samples with support for all annotated introns;product=synaptosome associated protein 23%2C transcript variant X2	1.50902	0	0
GeneID:109311310	IL17RD	gbkey=mRNA;gene=IL17RD;model_evidence=Supporting evidence includes similarity to: 6 Proteins%2C and 100%25 coverage of the annotated genomic feature by RNAseq alignments%2C including 14 samples with support for all annotated introns;product=interleukin 17 receptor D%2C transcript variant X2	1.50837	3.93889e-66	7.81515e-65
GeneID:109310358	CDYL2	gbkey=mRNA;gene=CDYL2;model_evidence=Supporting evidence includes similarity to: 9 Proteins%2C and 100%25 coverage of the annotated genomic feature by RNAseq alignments%2C including 33 samples with support for all annotated introns;partial=true;product=chromodomain Y-like 2;start_range=.,33250412	1.50251	1.14896e-164	5.99957e-163
GeneID:109306973	F3	gbkey=mRNA;gene=F3;model_evidence=Supporting evidence includes similarity to: 4 Proteins%2C and 98%25 coverage of the annotated genomic feature by RNAseq alignments;product=coagulation factor III%2C tissue factor	1.49927	2.59285e-156	1.26897e-154
GeneID:109323127	BBS5	gbkey=mRNA;gene=BBS5;model_evidence=Supporting evidence includes similarity to: 8 Proteins%2C and 100%25 coverage of the annotated genomic feature by RNAseq alignments%2C including 90 samples with support for all annotated introns;product=Bardet-Biedl syndrome 5	1.49893	4.46644e-54	7.31511e-53
GeneID:109310574	ZNF536	gbkey=mRNA;gene=ZNF536;model_evidence=Supporting evidence includes similarity to: 6 Proteins%2C and 100%25 coverage of the annotated genomic feature by RNAseq alignments%2C including 16 samples with support for all annotated introns;product=zinc finger protein 536%2C transcript variant X2	1.49705	4.73454e-08	1.49587e-07
GeneID:109306996	CCDC17	gbkey=mRNA;gene=CCDC17;model_evidence=Supporting evidence includes similarity to: 3 Proteins%2C and 78%25 coverage of the annotated genomic feature by RNAseq alignments;product=coiled-coil domain containing 17	1.49479	0.00067035	0.00137621
GeneID:109324916	MKNK2	gbkey=mRNA;gene=MKNK2;model_evidence=Supporting evidence includes similarity to: 13 Proteins%2C and 100%25 coverage of the annotated genomic feature by RNAseq alignments%2C including 89 samples with support for all annotated introns;product=MAP kinase interacting serine/threonine kinase 2	1.49445	4.13048e-96	1.21576e-94
GeneID:109318747	PARD6B	gbkey=mRNA;gene=PARD6B;model_evidence=Supporting evidence includes similarity to: 10 Proteins%2C and 100%25 coverage of the annotated genomic feature by RNAseq alignments%2C including 62 samples with support for all annotated introns;product=par-6 family cell polarity regulator beta	1.49165	3.36458e-60	6.09433e-59
GeneID:109311488	FYCO1	gbkey=mRNA;gene=FYCO1;model_evidence=Supporting evidence includes similarity to: 7 Proteins%2C and 100%25 coverage of the annotated genomic feature by RNAseq alignments%2C including 16 samples with support for all annotated introns;product=FYVE and coiled-coil domain containing 1%2C transcript variant X1	1.49094	5.57017e-113	1.92564e-111
GeneID:109321209	KCNQ1	gbkey=mRNA;gene=KCNQ1;model_evidence=Supporting evidence includes similarity to: 15 Proteins%2C and 100%25 coverage of the annotated genomic feature by RNAseq alignments%2C including 43 samples with support for all annotated introns;product=potassium voltage-gated channel subfamily Q member 1%2C transcript variant X4	1.4906	9.0162e-92	2.51727e-90
GeneID:109320175	HECA	gbkey=mRNA;gene=HECA;model_evidence=Supporting evidence includes similarity to: 1 Protein%2C and 100%25 coverage of the annotated genomic feature by RNAseq alignments%2C including 107 samples with support for all annotated introns;product=hdc homolog%2C cell cycle regulator	1.48945	6.22785e-74	1.38298e-72
GeneID:109309192	MEGF11	gbkey=mRNA;gene=MEGF11;model_evidence=Supporting evidence includes similarity to: 3 Proteins%2C and 100%25 coverage of the annotated genomic feature by RNAseq alignments%2C including 1 sample with support for all annotated introns;product=multiple EGF like domains 11%2C transcript variant X2	1.48779	1.49979e-134	6.45429e-133
GeneID:109322254	PLAC8	gbkey=mRNA;gene=PLAC8;model_evidence=Supporting evidence includes similarity to: 2 Proteins%2C and 100%25 coverage of the annotated genomic feature by RNAseq alignments%2C including 83 samples with support for all annotated introns;product=placenta specific 8%2C transcript variant X1	1.48536	1.07951e-77	2.52291e-76
GeneID:109309527	ANTXR2	gbkey=mRNA;gene=ANTXR2;model_evidence=Supporting evidence includes similarity to: 11 Proteins%2C and 100%25 coverage of the annotated genomic feature by RNAseq alignments%2C including 97 samples with support for all annotated introns;product=anthrax toxin receptor 2%2C transcript variant X1	1.4851	8.47642e-131	3.53798e-129
GeneID:109313624	TMEM185A	gbkey=mRNA;gene=TMEM185A;model_evidence=Supporting evidence includes similarity to: 5 Proteins%2C and 100%25 coverage of the annotated genomic feature by RNAseq alignments%2C including 113 samples with support for all annotated introns;product=transmembrane protein 185A	1.48497	2.35537e-79	5.5778e-78
GeneID:109307426	TSPAN1	gbkey=mRNA;gene=TSPAN1;model_evidence=Supporting evidence includes similarity to: 4 Proteins%2C and 100%25 coverage of the annotated genomic feature by RNAseq alignments%2C including 86 samples with support for all annotated introns;product=tetraspanin 1	1.48424	0.0060023	0.0107473
GeneID:109315384	CROCC2	gbkey=mRNA;gene=CROCC2;model_evidence=Supporting evidence includes similarity to: 2 Proteins%2C and 98%25 coverage of the annotated genomic feature by RNAseq alignments;product=ciliary rootlet coiled-coil%2C rootletin family member 2	1.48424	3.06583e-05	7.38354e-05
GeneID:109317671	NUAK2	gbkey=mRNA;gene=NUAK2;model_evidence=Supporting evidence includes similarity to: 2 Proteins%2C and 92%25 coverage of the annotated genomic feature by RNAseq alignments%2C including 99 samples with support for all annotated introns;product=NUAK family kinase 2	1.4832	8.59681e-40	1.06754e-38
GeneID:109321589	ADM	gbkey=mRNA;gene=ADM;model_evidence=Supporting evidence includes similarity to: 2 Proteins%2C and 100%25 coverage of the annotated genomic feature by RNAseq alignments%2C including 4 samples with support for all annotated introns;product=adrenomedullin%2C transcript variant X2	1.48225	1.17574e-183	6.88885e-182
GeneID:109322725	CFLAR	gbkey=mRNA;gene=CFLAR;model_evidence=Supporting evidence includes similarity to: 9 Proteins%2C and 100%25 coverage of the annotated genomic feature by RNAseq alignments%2C including 104 samples with support for all annotated introns;product=CASP8 and FADD like apoptosis regulator%2C transcript variant X2	1.48019	1.88608e-95	5.48678e-94
GeneID:109324568	LOC109324568	gbkey=mRNA;gene=LOC109324568;model_evidence=Supporting evidence includes similarity to: 4 Proteins%2C and 100%25 coverage of the annotated genomic feature by RNAseq alignments%2C including 2 samples with support for all annotated introns;product=tumor necrosis factor receptor superfamily member 10B-like	1.47766	0	0
GeneID:109313285	LOC109313285	gbkey=mRNA;gene=LOC109313285;model_evidence=Supporting evidence includes similarity to: 2 Proteins%2C and 98%25 coverage of the annotated genomic feature by RNAseq alignments;product=interferon regulatory factor 4-like	1.47543	7.40017e-101	2.29167e-99
GeneID:109317444	RNF122	gbkey=mRNA;gene=RNF122;model_evidence=Supporting evidence includes similarity to: 2 Proteins%2C and 100%25 coverage of the annotated genomic feature by RNAseq alignments%2C including 106 samples with support for all annotated introns;product=ring finger protein 122	1.47533	5.45667e-125	2.14149e-123
GeneID:109313181	SYS1	gbkey=mRNA;gene=SYS1;model_evidence=Supporting evidence includes similarity to: 7 Proteins%2C and 100%25 coverage of the annotated genomic feature by RNAseq alignments%2C including 55 samples with support for all annotated introns;product=SYS1%2C golgi trafficking protein	1.4691	2.79444e-81	6.78494e-80
GeneID:109319937	LOC109319937	gbkey=ncRNA;gene=LOC109319937;model_evidence=Supporting evidence includes similarity to: 100%25 coverage of the annotated genomic feature by RNAseq alignments%2C including 28 samples with support for all annotated introns;product=uncharacterized LOC109319937	1.46847	8.59711e-06	2.19951e-05
GeneID:109322182	FGFR3	gbkey=mRNA;gene=FGFR3;model_evidence=Supporting evidence includes similarity to: 29 Proteins%2C and 100%25 coverage of the annotated genomic feature by RNAseq alignments%2C including 34 samples with support for all annotated introns;product=fibroblast growth factor receptor 3%2C transcript variant X3	1.46533	3.11714e-40	3.90581e-39
GeneID:109314388	LOC109314388	gbkey=ncRNA;gene=LOC109314388;model_evidence=Supporting evidence includes similarity to: 100%25 coverage of the annotated genomic feature by RNAseq alignments%2C including 5 samples with support for all annotated introns;product=uncharacterized LOC109314388	1.46323	1.33633e-05	3.35076e-05
GeneID:109321143	SYNJ2BP	gbkey=mRNA;gene=SYNJ2BP;model_evidence=Supporting evidence includes similarity to: 13 Proteins%2C and 100%25 coverage of the annotated genomic feature by RNAseq alignments%2C including 103 samples with support for all annotated introns;product=synaptojanin 2 binding protein	1.46136	7.02897e-139	3.11069e-137
GeneID:109316310	DUSP16	gbkey=mRNA;gene=DUSP16;model_evidence=Supporting evidence includes similarity to: 8 Proteins%2C and 100%25 coverage of the annotated genomic feature by RNAseq alignments%2C including 39 samples with support for all annotated introns;product=dual specificity phosphatase 16	1.46123	5.18931e-178	2.98445e-176
GeneID:109305491	LOC109305491	gbkey=mRNA;gene=LOC109305491;model_evidence=Supporting evidence includes similarity to: 1 Protein%2C and 94%25 coverage of the annotated genomic feature by RNAseq alignments;product=dedicator of cytokinesis protein 9-like	1.45943	8.07484e-39	9.77439e-38
GeneID:109306010	RAI2	gbkey=mRNA;gene=RAI2;model_evidence=Supporting evidence includes similarity to: 8 Proteins%2C and 100%25 coverage of the annotated genomic feature by RNAseq alignments%2C including 45 samples with support for all annotated introns;product=retinoic acid induced 2	1.45906	4.97885e-25	3.93017e-24
GeneID:109324868	LOC109324868	gbkey=mRNA;gene=LOC109324868;model_evidence=Supporting evidence includes similarity to: 1 Protein%2C and 100%25 coverage of the annotated genomic feature by RNAseq alignments%2C including 10 samples with support for all annotated introns;product=paired mesoderm homeobox protein 2-like%2C transcript variant X1	1.4512	2.62268e-12	1.1171e-11
GeneID:109315449	PPFIA2	gbkey=mRNA;gene=PPFIA2;model_evidence=Supporting evidence includes similarity to: 2 Proteins%2C and 100%25 coverage of the annotated genomic feature by RNAseq alignments%2C including 2 samples with support for all annotated introns;product=PTPRF interacting protein alpha 2%2C transcript variant X5	1.4501	5.68737e-90	1.55654e-88
GeneID:109324171	LOC109324171	gbkey=mRNA;gene=LOC109324171;model_evidence=Supporting evidence includes similarity to: 100%25 coverage of the annotated genomic feature by RNAseq alignments%2C including 90 samples with support for all annotated introns;product=uncharacterized LOC109324171%2C transcript variant X1	1.44256	5.64041e-230	3.99956e-228
GeneID:109310629	LOC109310629	gbkey=mRNA;gene=LOC109310629;model_evidence=Supporting evidence includes similarity to: 100%25 coverage of the annotated genomic feature by RNAseq alignments%2C including 114 samples with support for all annotated introns;product=uncharacterized LOC109310629	1.44135	8.52272e-119	3.11004e-117
GeneID:109317755	SOX13	gbkey=mRNA;gene=SOX13;model_evidence=Supporting evidence includes similarity to: 2 Proteins%2C and 100%25 coverage of the annotated genomic feature by RNAseq alignments%2C including 7 samples with support for all annotated introns;product=SRY-box 13%2C transcript variant X3	1.43631	9.32743e-30	8.68056e-29
GeneID:109321021	MPP5	gbkey=mRNA;gene=MPP5;model_evidence=Supporting evidence includes similarity to: 11 Proteins%2C and 100%25 coverage of the annotated genomic feature by RNAseq alignments%2C including 97 samples with support for all annotated introns;product=membrane palmitoylated protein 5%2C transcript variant X1	1.43414	8.11591e-147	3.80777e-145
GeneID:109309289	PCDH10	gbkey=mRNA;gene=PCDH10;model_evidence=Supporting evidence includes similarity to: 24 Proteins%2C and 99%25 coverage of the annotated genomic feature by RNAseq alignments;product=protocadherin 10	1.43035	1.18649e-129	4.93581e-128
GeneID:109319297	LOC109319297	gbkey=ncRNA;gene=LOC109319297;model_evidence=Supporting evidence includes similarity to: 100%25 coverage of the annotated genomic feature by RNAseq alignments%2C including 6 samples with support for all annotated introns;product=uncharacterized LOC109319297	1.43006	0.000313086	0.000672168
GeneID:109307964	LOC109307964	gbkey=ncRNA;gene=LOC109307964;model_evidence=Supporting evidence includes similarity to: 100%25 coverage of the annotated genomic feature by RNAseq alignments%2C including 74 samples with support for all annotated introns;product=uncharacterized LOC109307964	1.4296	1.48194e-08	4.867e-08
GeneID:109324382	STAT6	gbkey=mRNA;gene=STAT6;model_evidence=Supporting evidence includes similarity to: 7 Proteins%2C and 100%25 coverage of the annotated genomic feature by RNAseq alignments%2C including 7 samples with support for all annotated introns;product=signal transducer and activator of transcription 6%2C transcript variant X2	1.42949	0	0
GeneID:109312431	ZNF365	gbkey=mRNA;gene=ZNF365;model_evidence=Supporting evidence includes similarity to: 11 Proteins%2C and 100%25 coverage of the annotated genomic feature by RNAseq alignments%2C including 42 samples with support for all annotated introns;product=zinc finger protein 365%2C transcript variant X1	1.42868	8.21331e-38	9.74355e-37
GeneID:109313870	FAM102A	gbkey=mRNA;gene=FAM102A;model_evidence=Supporting evidence includes similarity to: 6 Proteins%2C and 100%25 coverage of the annotated genomic feature by RNAseq alignments%2C including 34 samples with support for all annotated introns;product=family with sequence similarity 102 member A	1.42656	3.15044e-110	1.05127e-108
GeneID:109320317	CCR7	gbkey=mRNA;gene=CCR7;model_evidence=Supporting evidence includes similarity to: 8 Proteins%2C and 100%25 coverage of the annotated genomic feature by RNAseq alignments%2C including 7 samples with support for all annotated introns;product=C-C motif chemokine receptor 7	1.42511	7.90747e-05	0.000182581
GeneID:109314289	SLC2A1	gbkey=mRNA;gene=SLC2A1;model_evidence=Supporting evidence includes similarity to: 36 Proteins%2C and 100%25 coverage of the annotated genomic feature by RNAseq alignments%2C including 104 samples with support for all annotated introns;product=solute carrier family 2 member 1	1.42316	8.18129e-169	4.45862e-167
GeneID:109323647	CORO2A	gbkey=mRNA;gene=CORO2A;model_evidence=Supporting evidence includes similarity to: 23 Proteins%2C and 100%25 coverage of the annotated genomic feature by RNAseq alignments%2C including 27 samples with support for all annotated introns;product=coronin 2A%2C transcript variant X1	1.42193	4.40009e-07	1.27409e-06
GeneID:109321780	LOC109321780	gbkey=mRNA;gene=LOC109321780;model_evidence=Supporting evidence includes similarity to: 2 Proteins%2C and 100%25 coverage of the annotated genomic feature by RNAseq alignments%2C including 102 samples with support for all annotated introns;product=protein LBH	1.41846	4.46513e-11	1.76177e-10
GeneID:109320334	LOC109320334	gbkey=mRNA;gene=LOC109320334;model_evidence=Supporting evidence includes similarity to: 100%25 coverage of the annotated genomic feature by RNAseq alignments%2C including 44 samples with support for all annotated introns;product=uncharacterized LOC109320334	1.41638	3.2285e-05	7.76035e-05
GeneID:109323663	GCNT1	gbkey=mRNA;gene=GCNT1;model_evidence=Supporting evidence includes similarity to: 3 Proteins%2C and 100%25 coverage of the annotated genomic feature by RNAseq alignments;product=glucosaminyl (N-acetyl) transferase 1%2C core 2	1.41235	9.65075e-26	7.89257e-25
GeneID:109318348	RNF19B	gbkey=mRNA;gene=RNF19B;model_evidence=Supporting evidence includes similarity to: 9 Proteins%2C and 99%25 coverage of the annotated genomic feature by RNAseq alignments%2C including 107 samples with support for all annotated introns;partial=true;product=ring finger protein 19B	1.40952	2.62148e-288	2.32029e-286
GeneID:109322548	LRP1B	gbkey=mRNA;gene=LRP1B;model_evidence=Supporting evidence includes similarity to: 12 Proteins%2C and 98%25 coverage of the annotated genomic feature by RNAseq alignments;product=LDL receptor related protein 1B	1.40922	1.81669e-24	1.41525e-23
GeneID:109315273	NGEF	gbkey=mRNA;gene=NGEF;model_evidence=Supporting evidence includes similarity to: 7 Proteins%2C and 100%25 coverage of the annotated genomic feature by RNAseq alignments%2C including 10 samples with support for all annotated introns;product=neuronal guanine nucleotide exchange factor%2C transcript variant X2	1.40656	1.402e-06	3.87273e-06
GeneID:109305621	LOC109305621	gbkey=ncRNA;gene=LOC109305621;model_evidence=Supporting evidence includes similarity to: 100%25 coverage of the annotated genomic feature by RNAseq alignments%2C including 13 samples with support for all annotated introns;product=uncharacterized LOC109305621	1.40523	4.08239e-12	1.71485e-11
GeneID:109317803	LOC109317803	gbkey=mRNA;gene=LOC109317803;model_evidence=Supporting evidence includes similarity to: 100%25 coverage of the annotated genomic feature by RNAseq alignments%2C including 2 samples with support for all annotated introns;product=uncharacterized LOC109317803	1.40235	0.00257413	0.00487188
GeneID:109307109	ADARB2	gbkey=mRNA;gene=ADARB2;model_evidence=Supporting evidence includes similarity to: 8 Proteins%2C and 100%25 coverage of the annotated genomic feature by RNAseq alignments%2C including 2 samples with support for all annotated introns;product=adenosine deaminase%2C RNA specific B2 (inactive)	1.4012	0.000926415	0.00186569
GeneID:109315302	KLHL24	gbkey=mRNA;gene=KLHL24;model_evidence=Supporting evidence includes similarity to: 14 Proteins%2C and 100%25 coverage of the annotated genomic feature by RNAseq alignments%2C including 59 samples with support for all annotated introns;product=kelch like family member 24%2C transcript variant X1	1.40102	1.17445e-50	1.78964e-49
GeneID:109320887	DACT1	gbkey=mRNA;gene=DACT1;model_evidence=Supporting evidence includes similarity to: 5 Proteins%2C and 93%25 coverage of the annotated genomic feature by RNAseq alignments;product=dishevelled binding antagonist of beta catenin 1	1.40019	2.79091e-29	2.55356e-28
GeneID:109306573	FREM2	gbkey=mRNA;gene=FREM2;model_evidence=Supporting evidence includes similarity to: 7 Proteins%2C and 100%25 coverage of the annotated genomic feature by RNAseq alignments%2C including 72 samples with support for all annotated introns;partial=true;product=FRAS1 related extracellular matrix protein 2	1.39922	5.79723e-27	4.92173e-26
GeneID:109308543	BCL6	gbkey=mRNA;gene=BCL6;model_evidence=Supporting evidence includes similarity to: 13 Proteins%2C and 100%25 coverage of the annotated genomic feature by RNAseq alignments%2C including 87 samples with support for all annotated introns;product=B-cell CLL/lymphoma 6%2C transcript variant X2	1.39876	1.21003e-25	9.83151e-25
GeneID:109313410	LOC109313410	gbkey=ncRNA;gene=LOC109313410;model_evidence=Supporting evidence includes similarity to: 100%25 coverage of the annotated genomic feature by RNAseq alignments%2C including 54 samples with support for all annotated introns;product=uncharacterized LOC109313410	1.39766	0.00128657	0.00254056
GeneID:109313623	LOC109313623	gbkey=mRNA;gene=LOC109313623;model_evidence=Supporting evidence includes similarity to: 9 Proteins%2C and 100%25 coverage of the annotated genomic feature by RNAseq alignments%2C including 15 samples with support for all annotated introns;product=heat shock transcription factor%2C Y-linked-like	1.39589	0.000333669	0.00071378
GeneID:109317357	MTHFD2	gbkey=mRNA;gene=MTHFD2;model_evidence=Supporting evidence includes similarity to: 15 Proteins%2C and 100%25 coverage of the annotated genomic feature by RNAseq alignments%2C including 110 samples with support for all annotated introns;product=methylenetetrahydrofolate dehydrogenase (NADP+ dependent) 2%2C methenyltetrahydrofolate cyclohydrolase	1.39478	1.46416e-187	8.70129e-186
GeneID:109314802	SOX8	gbkey=mRNA;gene=SOX8;model_evidence=Supporting evidence includes similarity to: 32 Proteins%2C and 95%25 coverage of the annotated genomic feature by RNAseq alignments;product=SRY-box 8	1.39452	2.60669e-17	1.49707e-16
GeneID:109316039	LOC109316039	gbkey=mRNA;gene=LOC109316039;model_evidence=Supporting evidence includes similarity to: 4 Proteins%2C and 100%25 coverage of the annotated genomic feature by RNAseq alignments%2C including 2 samples with support for all annotated introns;product=C-type lectin domain family 2 member L-like	1.3941	4.61622e-72	1.00192e-70
GeneID:109320174	TXLNB	gbkey=mRNA;gene=TXLNB;model_evidence=Supporting evidence includes similarity to: 9 Proteins%2C and 100%25 coverage of the annotated genomic feature by RNAseq alignments%2C including 4 samples with support for all annotated introns;product=taxilin beta	1.39188	1.9203e-37	2.25451e-36
GeneID:109305494	DOCK9	gbkey=mRNA;gene=DOCK9;model_evidence=Supporting evidence includes similarity to: 7 Proteins%2C and 97%25 coverage of the annotated genomic feature by RNAseq alignments;product=dedicator of cytokinesis 9	1.38794	8.07298e-27	6.82132e-26
GeneID:109324306	PLEKHS1	gbkey=mRNA;gene=PLEKHS1;model_evidence=Supporting evidence includes similarity to: 1 Protein%2C and 100%25 coverage of the annotated genomic feature by RNAseq alignments%2C including 22 samples with support for all annotated introns;product=pleckstrin homology domain containing S1%2C transcript variant X1	1.38782	7.80505e-51	1.19518e-49
GeneID:109309042	SHC4	gbkey=mRNA;gene=SHC4;model_evidence=Supporting evidence includes similarity to: 3 Proteins%2C and 100%25 coverage of the annotated genomic feature by RNAseq alignments%2C including 19 samples with support for all annotated introns;product=SHC adaptor protein 4%2C transcript variant X2	1.38494	2.03624e-30	1.93103e-29
GeneID:109321663	PTPN21	gbkey=mRNA;gene=PTPN21;model_evidence=Supporting evidence includes similarity to: 9 Proteins%2C and 100%25 coverage of the annotated genomic feature by RNAseq alignments%2C including 6 samples with support for all annotated introns;product=protein tyrosine phosphatase%2C non-receptor type 21%2C transcript variant X2	1.38356	8.21736e-78	1.92406e-76
GeneID:109321635	FOXA1	gbkey=mRNA;gene=FOXA1;model_evidence=Supporting evidence includes similarity to: 21 Proteins%2C and 100%25 coverage of the annotated genomic feature by RNAseq alignments%2C including 22 samples with support for all annotated introns;product=forkhead box A1	1.38222	1.09999e-05	2.78118e-05
GeneID:109314990	SERPINB1	gbkey=mRNA;gene=SERPINB1;model_evidence=Supporting evidence includes similarity to: 46 Proteins%2C and 100%25 coverage of the annotated genomic feature by RNAseq alignments%2C including 14 samples with support for all annotated introns;product=serpin family B member 1%2C transcript variant X2	1.37705	9.22166e-16	4.84983e-15
GeneID:109306551	LOC109306551	gbkey=exon;gene=LOC109306551;model_evidence=Supporting evidence includes similarity to: 4 Proteins%2C and 82%25 coverage of the annotated genomic feature by RNAseq alignments	1.37654	1.6596e-13	7.60065e-13
GeneID:109317062	ASL	gbkey=mRNA;gene=ASL;model_evidence=Supporting evidence includes similarity to: 16 Proteins%2C and 100%25 coverage of the annotated genomic feature by RNAseq alignments%2C including 96 samples with support for all annotated introns;product=argininosuccinate lyase	1.37636	7.09131e-61	1.30146e-59
GeneID:109316342	PRR5	gbkey=mRNA;gene=PRR5;model_evidence=Supporting evidence includes similarity to: 7 Proteins%2C and 100%25 coverage of the annotated genomic feature by RNAseq alignments%2C including 60 samples with support for all annotated introns;product=proline rich 5%2C transcript variant X4	1.37631	8.19581e-138	3.57635e-136
GeneID:109315601	LSMEM1	gbkey=mRNA;gene=LSMEM1;model_evidence=Supporting evidence includes similarity to: 2 Proteins%2C and 100%25 coverage of the annotated genomic feature by RNAseq alignments%2C including 4 samples with support for all annotated introns;product=leucine rich single-pass membrane protein 1	1.37422	5.86159e-18	3.47189e-17
GeneID:109311144	LOC109311144	gbkey=mRNA;gene=LOC109311144;model_evidence=Supporting evidence includes similarity to: 100%25 coverage of the annotated genomic feature by RNAseq alignments%2C including 38 samples with support for all annotated introns;product=protein SSUH2 homolog	1.37411	3.87763e-35	4.23384e-34
GeneID:109317258	LOC109317258	gbkey=ncRNA;gene=LOC109317258;model_evidence=Supporting evidence includes similarity to: 100%25 coverage of the annotated genomic feature by RNAseq alignments%2C including 61 samples with support for all annotated introns;product=uncharacterized LOC109317258	1.37131	6.23823e-67	1.25367e-65
GeneID:109314999	TRIM25	gbkey=mRNA;gene=TRIM25;model_evidence=Supporting evidence includes similarity to: 22 Proteins%2C and 100%25 coverage of the annotated genomic feature by RNAseq alignments%2C including 2 samples with support for all annotated introns;product=tripartite motif containing 25%2C transcript variant X1	1.37113	2.01159e-233	1.45957e-231
GeneID:109324037	CCSER2	gbkey=mRNA;gene=CCSER2;model_evidence=Supporting evidence includes similarity to: 2 Proteins%2C and 100%25 coverage of the annotated genomic feature by RNAseq alignments%2C including 19 samples with support for all annotated introns;product=coiled-coil serine rich protein 2%2C transcript variant X2	1.3711	2.45667e-206	1.58856e-204
GeneID:109319814	RBKS	gbkey=mRNA;gene=RBKS;model_evidence=Supporting evidence includes similarity to: 10 Proteins%2C and 100%25 coverage of the annotated genomic feature by RNAseq alignments%2C including 112 samples with support for all annotated introns;product=ribokinase%2C transcript variant X2	1.37059	4.22544e-53	6.76939e-52
GeneID:109315046	FADS6	gbkey=mRNA;gene=FADS6;model_evidence=Supporting evidence includes similarity to: 4 Proteins%2C and 100%25 coverage of the annotated genomic feature by RNAseq alignments%2C including 10 samples with support for all annotated introns;product=fatty acid desaturase 6%2C transcript variant X2	1.36703	1.45778e-06	4.02056e-06
GeneID:109310005	STK10	gbkey=mRNA;gene=STK10;model_evidence=Supporting evidence includes similarity to: 6 Proteins%2C and 100%25 coverage of the annotated genomic feature by RNAseq alignments%2C including 55 samples with support for all annotated introns;product=serine/threonine kinase 10%2C transcript variant X1	1.36292	3.46345e-123	1.33407e-121
GeneID:109313602	IL1RAPL2	gbkey=mRNA;gene=IL1RAPL2;model_evidence=Supporting evidence includes similarity to: 8 Proteins%2C and 100%25 coverage of the annotated genomic feature by RNAseq alignments%2C including 2 samples with support for all annotated introns;product=interleukin 1 receptor accessory protein like 2	1.36275	1.16818e-10	4.46522e-10
GeneID:109307354	ADGRL4	gbkey=mRNA;gene=ADGRL4;model_evidence=Supporting evidence includes similarity to: 5 Proteins%2C and 98%25 coverage of the annotated genomic feature by RNAseq alignments;product=adhesion G protein-coupled receptor L4	1.36136	0.000517572	0.00107709
GeneID:109307295	EPHX4	gbkey=mRNA;gene=EPHX4;model_evidence=Supporting evidence includes similarity to: 10 Proteins%2C and 100%25 coverage of the annotated genomic feature by RNAseq alignments%2C including 7 samples with support for all annotated introns;product=epoxide hydrolase 4	1.36136	3.94089e-10	1.44995e-09
GeneID:109310870	VSIG4	gbkey=mRNA;gene=VSIG4;model_evidence=Supporting evidence includes similarity to: 2 Proteins%2C and 100%25 coverage of the annotated genomic feature by RNAseq alignments%2C including 22 samples with support for all annotated introns;product=V-set and immunoglobulin domain containing 4%2C transcript variant X1	1.35995	5.48365e-09	1.85866e-08
GeneID:109313371	METRN	gbkey=mRNA;gene=METRN;model_evidence=Supporting evidence includes similarity to: 6 Proteins%2C and 100%25 coverage of the annotated genomic feature by RNAseq alignments%2C including 81 samples with support for all annotated introns;product=meteorin%2C glial cell differentiation regulator%2C transcript variant X1	1.359	0.000491417	0.00102677
GeneID:109322974	PLCL1	gbkey=mRNA;gene=PLCL1;model_evidence=Supporting evidence includes similarity to: 14 Proteins%2C and 100%25 coverage of the annotated genomic feature by RNAseq alignments%2C including 11 samples with support for all annotated introns;product=phospholipase C like 1	1.35847	6.04463e-10	2.19677e-09
GeneID:109319833	DNAH8	gbkey=mRNA;gene=DNAH8;model_evidence=Supporting evidence includes similarity to: 6 Proteins%2C and 87%25 coverage of the annotated genomic feature by RNAseq alignments;product=dynein axonemal heavy chain 8	1.35743	0.00037926	0.000804551
GeneID:109320025	SMOC2	gbkey=mRNA;gene=SMOC2;model_evidence=Supporting evidence includes similarity to: 12 Proteins%2C and 100%25 coverage of the annotated genomic feature by RNAseq alignments%2C including 90 samples with support for all annotated introns;product=SPARC related modular calcium binding 2%2C transcript variant X1	1.35576	0.000685773	0.00140556
GeneID:109314720	LFNG	gbkey=mRNA;gene=LFNG;model_evidence=Supporting evidence includes similarity to: 14 Proteins%2C and 100%25 coverage of the annotated genomic feature by RNAseq alignments%2C including 124 samples with support for all annotated introns;product=LFNG O-fucosylpeptide 3-beta-N-acetylglucosaminyltransferase	1.35565	1.31848e-77	3.06988e-76
GeneID:109323698	RASEF	gbkey=mRNA;gene=RASEF;model_evidence=Supporting evidence includes similarity to: 4 Proteins%2C and 99%25 coverage of the annotated genomic feature by RNAseq alignments;product=RAS and EF-hand domain containing	1.35527	0.000563437	0.00116747
GeneID:109310492	ESRP2	gbkey=mRNA;gene=ESRP2;model_evidence=Supporting evidence includes similarity to: 6 Proteins%2C and 100%25 coverage of the annotated genomic feature by RNAseq alignments%2C including 15 samples with support for all annotated introns;product=epithelial splicing regulatory protein 2%2C transcript variant X2	1.3551	7.53929e-11	2.92843e-10
GeneID:109319574	REL	gbkey=mRNA;gene=REL;model_evidence=Supporting evidence includes similarity to: 15 Proteins%2C and 100%25 coverage of the annotated genomic feature by RNAseq alignments%2C including 28 samples with support for all annotated introns;product=REL proto-oncogene%2C NF-kB subunit	1.35023	7.182e-65	1.39831e-63
GeneID:109308579	LOC109308579	gbkey=mRNA;gene=LOC109308579;model_evidence=Supporting evidence includes similarity to: 8 Proteins%2C and 100%25 coverage of the annotated genomic feature by RNAseq alignments%2C including 40 samples with support for all annotated introns;product=phospholipid scramblase 1-like	1.34904	4.45961e-163	2.30938e-161
GeneID:109316314	BCL2L14	gbkey=mRNA;gene=BCL2L14;model_evidence=Supporting evidence includes similarity to: 100%25 coverage of the annotated genomic feature by RNAseq alignments%2C including 2 samples with support for all annotated introns;product=BCL2 like 14%2C transcript variant X2	1.34683	3.98547e-21	2.71055e-20
GeneID:109312151	GOLGA4	gbkey=mRNA;gene=GOLGA4;model_evidence=Supporting evidence includes similarity to: 25 Proteins%2C and 100%25 coverage of the annotated genomic feature by RNAseq alignments%2C including 38 samples with support for all annotated introns;product=golgin A4%2C transcript variant X4	1.34127	3.12551e-195	1.9215e-193
GeneID:109307909	GPX8	gbkey=mRNA;gene=GPX8;model_evidence=Supporting evidence includes similarity to: 16 Proteins%2C and 100%25 coverage of the annotated genomic feature by RNAseq alignments%2C including 123 samples with support for all annotated introns;product=glutathione peroxidase 8 (putative)%2C transcript variant X1	1.33885	1.34753e-99	4.12184e-98
GeneID:109324580	LOC109324580	gbkey=mRNA;gene=LOC109324580;model_evidence=Supporting evidence includes similarity to: 1 Protein%2C and 100%25 coverage of the annotated genomic feature by RNAseq alignments%2C including 67 samples with support for all annotated introns;product=heme-binding protein 2-like	1.33775	3.92335e-53	6.2935e-52
GeneID:109316852	CD226	gbkey=mRNA;gene=CD226;model_evidence=Supporting evidence includes similarity to: 1 Protein%2C and 100%25 coverage of the annotated genomic feature by RNAseq alignments%2C including 1 sample with support for all annotated introns;product=CD226 molecule	1.33672	4.27083e-31	4.14786e-30
GeneID:109306858	IL18BP	gbkey=mRNA;gene=IL18BP;model_evidence=Supporting evidence includes similarity to: 1 Protein%2C and 100%25 coverage of the annotated genomic feature by RNAseq alignments%2C including 1 sample with support for all annotated introns;product=interleukin 18 binding protein%2C transcript variant X1	1.33401	2.3538e-34	2.49578e-33
GeneID:109318606	SESN2	gbkey=mRNA;gene=SESN2;model_evidence=Supporting evidence includes similarity to: 8 Proteins%2C and 100%25 coverage of the annotated genomic feature by RNAseq alignments%2C including 43 samples with support for all annotated introns;product=sestrin 2%2C transcript variant X2	1.33222	4.39872e-157	2.17842e-155
GeneID:109315633	KCND2	gbkey=mRNA;gene=KCND2;model_evidence=Supporting evidence includes similarity to: 14 Proteins%2C and 100%25 coverage of the annotated genomic feature by RNAseq alignments%2C including 6 samples with support for all annotated introns;product=potassium voltage-gated channel subfamily D member 2%2C transcript variant X2	1.33082	2.48461e-06	6.69573e-06
GeneID:109314885	SOCS3	gbkey=mRNA;gene=SOCS3;model_evidence=Supporting evidence includes similarity to: 21 Proteins%2C and 100%25 coverage of the annotated genomic feature by RNAseq alignments;product=suppressor of cytokine signaling 3	1.33074	4.50055e-69	9.34556e-68
GeneID:109305993	SH3KBP1	gbkey=mRNA;gene=SH3KBP1;model_evidence=Supporting evidence includes similarity to: 1 Protein%2C and 100%25 coverage of the annotated genomic feature by RNAseq alignments%2C including 2 samples with support for all annotated introns;product=SH3 domain containing kinase binding protein 1%2C transcript variant X2	1.32931	2.23442e-218	1.5238e-216
GeneID:109319076	PLB1	gbkey=mRNA;gene=PLB1;model_evidence=Supporting evidence includes similarity to: 84%25 coverage of the annotated genomic feature by RNAseq alignments;product=phospholipase B1	1.32795	9.46665e-31	9.09498e-30
GeneID:109314381	FHAD1	gbkey=mRNA;gene=FHAD1;model_evidence=Supporting evidence includes similarity to: 2 Proteins%2C and 100%25 coverage of the annotated genomic feature by RNAseq alignments%2C including 24 samples with support for all annotated introns;product=forkhead associated phosphopeptide binding domain 1%2C transcript variant X2	1.32537	8.13591e-08	2.52076e-07
GeneID:109324354	ZNF488	gbkey=mRNA;gene=ZNF488;model_evidence=Supporting evidence includes similarity to: 2 Proteins%2C and 100%25 coverage of the annotated genomic feature by RNAseq alignments%2C including 19 samples with support for all annotated introns;product=zinc finger protein 488	1.32177	4.14024e-60	7.47761e-59
GeneID:109311324	SELENOK	gbkey=mRNA;gene=SELENOK;model_evidence=Supporting evidence includes similarity to: 2 Proteins%2C and 100%25 coverage of the annotated genomic feature by RNAseq alignments%2C including 133 samples with support for all annotated introns;product=selenoprotein K%2C transcript variant X2	1.32053	3.11897e-126	1.2436e-124
GeneID:109313604	LOC109313604	gbkey=ncRNA;gene=LOC109313604;model_evidence=Supporting evidence includes similarity to: 100%25 coverage of the annotated genomic feature by RNAseq alignments%2C including 11 samples with support for all annotated introns;product=uncharacterized LOC109313604	1.31942	0.00112795	0.00224403
GeneID:109324244	CPXM2	gbkey=mRNA;gene=CPXM2;model_evidence=Supporting evidence includes similarity to: 15 Proteins%2C and 100%25 coverage of the annotated genomic feature by RNAseq alignments%2C including 47 samples with support for all annotated introns;product=carboxypeptidase X%2C M14 family member 2	1.31884	0.000769489	0.00156659
GeneID:109322988	LOC109322988	gbkey=ncRNA;gene=LOC109322988;model_evidence=Supporting evidence includes similarity to: 100%25 coverage of the annotated genomic feature by RNAseq alignments%2C including 57 samples with support for all annotated introns;product=uncharacterized LOC109322988	1.31882	2.43201e-05	5.92803e-05
GeneID:109308824	B2M	gbkey=mRNA;gene=B2M;model_evidence=Supporting evidence includes similarity to: 19 Proteins%2C and 100%25 coverage of the annotated genomic feature by RNAseq alignments%2C including 115 samples with support for all annotated introns;product=beta-2-microglobulin	1.31551	5.1489e-285	4.46238e-283
GeneID:109307065	RGS1	gbkey=mRNA;gene=RGS1;model_evidence=Supporting evidence includes similarity to: 25 Proteins%2C and 100%25 coverage of the annotated genomic feature by RNAseq alignments%2C including 40 samples with support for all annotated introns;product=regulator of G-protein signaling 1	1.31453	7.3135e-08	2.27272e-07
GeneID:109314778	SYT17	gbkey=mRNA;gene=SYT17;model_evidence=Supporting evidence includes similarity to: 4 Proteins%2C and 95%25 coverage of the annotated genomic feature by RNAseq alignments;product=synaptotagmin 17	1.31115	7.45709e-05	0.000172597
GeneID:109320950	PACSIN3	gbkey=mRNA;gene=PACSIN3;model_evidence=Supporting evidence includes similarity to: 9 Proteins%2C and 100%25 coverage of the annotated genomic feature by RNAseq alignments%2C including 97 samples with support for all annotated introns;product=protein kinase C and casein kinase substrate in neurons 3%2C transcript variant X4	1.30977	3.12807e-139	1.39423e-137
GeneID:109308130	LOC109308130	gbkey=CDS;gene=LOC109308130;product=LOW QUALITY PROTEIN: endoplasmic reticulum aminopeptidase 2-like	1.30957	5.22067e-09	1.77387e-08
GeneID:109324698	EFNA1	gbkey=mRNA;gene=EFNA1;model_evidence=Supporting evidence includes similarity to: 7 Proteins%2C and 93%25 coverage of the annotated genomic feature by RNAseq alignments;product=ephrin A1	1.30837	3.43457e-52	5.43262e-51
GeneID:109311084	MYOCD	gbkey=mRNA;gene=MYOCD;model_evidence=Supporting evidence includes similarity to: 11 Proteins%2C and 100%25 coverage of the annotated genomic feature by RNAseq alignments%2C including 16 samples with support for all annotated introns;product=myocardin%2C transcript variant X1	1.30767	7.03423e-131	2.94588e-129
GeneID:109323613	GKAP1	gbkey=mRNA;gene=GKAP1;model_evidence=Supporting evidence includes similarity to: 1 Protein%2C and 100%25 coverage of the annotated genomic feature by RNAseq alignments%2C including 112 samples with support for all annotated introns;product=G kinase anchoring protein 1%2C transcript variant X1	1.30327	1.78416e-19	1.13373e-18
GeneID:109320627	ZBTB42	gbkey=mRNA;gene=ZBTB42;model_evidence=Supporting evidence includes similarity to: 4 Proteins%2C and 100%25 coverage of the annotated genomic feature by RNAseq alignments;product=zinc finger and BTB domain containing 42	1.30222	2.87257e-53	4.61386e-52
GeneID:109307199	LAMC2	gbkey=mRNA;gene=LAMC2;model_evidence=Supporting evidence includes similarity to: 5 Proteins%2C and 99%25 coverage of the annotated genomic feature by RNAseq alignments;product=laminin subunit gamma 2	1.30141	8.4956e-12	3.48537e-11
GeneID:109310953	LOC109310953	gbkey=misc_RNA;gene=LOC109310953;model_evidence=Supporting evidence includes similarity to: 100%25 coverage of the annotated genomic feature by RNAseq alignments%2C including 16 samples with support for all annotated introns;product=interleukin-20 receptor subunit alpha-like%2C transcript variant X5	1.29706	5.29158e-22	3.73947e-21
GeneID:109323777	LOC109323777	gbkey=mRNA;gene=LOC109323777;model_evidence=Supporting evidence includes similarity to: 2 Proteins%2C and 100%25 coverage of the annotated genomic feature by RNAseq alignments%2C including 11 samples with support for all annotated introns;product=cyclin-dependent kinase 4 inhibitor B-like	1.29337	3.32676e-05	7.97503e-05
GeneID:109323526	JAK2	gbkey=mRNA;gene=JAK2;model_evidence=Supporting evidence includes similarity to: 34 Proteins%2C and 100%25 coverage of the annotated genomic feature by RNAseq alignments%2C including 1 sample with support for all annotated introns;product=Janus kinase 2	1.29194	4.1684e-136	1.80631e-134
GeneID:109306227	WNT9A	gbkey=mRNA;gene=WNT9A;model_evidence=Supporting evidence includes similarity to: 10 Proteins%2C and 98%25 coverage of the annotated genomic feature by RNAseq alignments;product=Wnt family member 9A%2C transcript variant X2	1.28428	3.14129e-13	1.42299e-12
GeneID:109311973	FAM184A	gbkey=misc_RNA;gene=FAM184A;model_evidence=Supporting evidence includes similarity to: 1 Protein%2C and 100%25 coverage of the annotated genomic feature by RNAseq alignments%2C including 5 samples with support for all annotated introns;product=family with sequence similarity 184 member A%2C transcript variant X2	1.28258	1.0307e-19	6.61683e-19
GeneID:109313760	LOC109313760	gbkey=ncRNA;gene=LOC109313760;model_evidence=Supporting evidence includes similarity to: 100%25 coverage of the annotated genomic feature by RNAseq alignments%2C including 24 samples with support for all annotated introns;product=uncharacterized LOC109313760	1.28246	0.00128736	0.00254173
GeneID:109315274	NEU2	gbkey=mRNA;gene=NEU2;model_evidence=Supporting evidence includes similarity to: 16 Proteins%2C and 100%25 coverage of the annotated genomic feature by RNAseq alignments%2C including 13 samples with support for all annotated introns;product=neuraminidase 2%2C transcript variant X4	1.28048	5.41663e-12	2.25182e-11
GeneID:109311818	FAM46A	gbkey=mRNA;gene=FAM46A;model_evidence=Supporting evidence includes similarity to: 16 Proteins%2C and 100%25 coverage of the annotated genomic feature by RNAseq alignments%2C including 33 samples with support for all annotated introns;product=family with sequence similarity 46 member A	1.28041	9.24335e-15	4.55057e-14
GeneID:109310580	LOC109310580	gbkey=ncRNA;gene=LOC109310580;model_evidence=Supporting evidence includes similarity to: 100%25 coverage of the annotated genomic feature by RNAseq alignments%2C including 8 samples with support for all annotated introns;product=uncharacterized LOC109310580	1.2804	0.000181632	0.000400277
GeneID:109318829	COL9A3	gbkey=mRNA;gene=COL9A3;model_evidence=Supporting evidence includes similarity to: 2 Proteins%2C and 100%25 coverage of the annotated genomic feature by RNAseq alignments%2C including 5 samples with support for all annotated introns;product=collagen type IX alpha 3 chain	1.28014	5.00847e-10	1.83194e-09
GeneID:109311400	CACNA1D	gbkey=mRNA;gene=CACNA1D;model_evidence=Supporting evidence includes similarity to: 4 Proteins%2C and 99%25 coverage of the annotated genomic feature by RNAseq alignments;product=calcium voltage-gated channel subunit alpha1 D	1.27951	1.13055e-09	4.02088e-09
GeneID:109308353	P2RY1	gbkey=mRNA;gene=P2RY1;model_evidence=Supporting evidence includes similarity to: 7 Proteins%2C and 100%25 coverage of the annotated genomic feature by RNAseq alignments%2C including 16 samples with support for all annotated introns;product=purinergic receptor P2Y1	1.27808	2.49138e-18	1.5035e-17
GeneID:109306754	SESN3	gbkey=mRNA;gene=SESN3;model_evidence=Supporting evidence includes similarity to: 2 Proteins%2C and 100%25 coverage of the annotated genomic feature by RNAseq alignments%2C including 50 samples with support for all annotated introns;product=sestrin 3%2C transcript variant X1	1.27773	1.30886e-71	2.83586e-70
GeneID:109320687	LOC109320687	gbkey=mRNA;gene=LOC109320687;model_evidence=Supporting evidence includes similarity to: 1 Protein%2C and 100%25 coverage of the annotated genomic feature by RNAseq alignments%2C including 4 samples with support for all annotated introns;product=leucine-rich repeat-containing protein 9-like%2C transcript variant X1	1.27633	0.000176701	0.000389893
GeneID:109306552	CTDSPL	gbkey=mRNA;gene=CTDSPL;model_evidence=Supporting evidence includes similarity to: 12 Proteins%2C and 100%25 coverage of the annotated genomic feature by RNAseq alignments%2C including 109 samples with support for all annotated introns;product=CTD small phosphatase like%2C transcript variant X1	1.2756	2.63844e-79	6.23632e-78
GeneID:109321518	ENPP2	gbkey=mRNA;gene=ENPP2;model_evidence=Supporting evidence includes similarity to: 17 Proteins%2C and 100%25 coverage of the annotated genomic feature by RNAseq alignments%2C including 105 samples with support for all annotated introns;product=ectonucleotide pyrophosphatase/phosphodiesterase 2%2C transcript variant X3	1.27502	6.36666e-31	6.14984e-30
GeneID:109321277	LOC109321277	gbkey=mRNA;gene=LOC109321277;model_evidence=Supporting evidence includes similarity to: 4 Proteins%2C and 100%25 coverage of the annotated genomic feature by RNAseq alignments%2C including 24 samples with support for all annotated introns;product=formin-like	1.27497	0.00164871	0.00320548
GeneID:109320896	GCH1	gbkey=mRNA;gene=GCH1;model_evidence=Supporting evidence includes similarity to: 11 Proteins%2C and 100%25 coverage of the annotated genomic feature by RNAseq alignments%2C including 43 samples with support for all annotated introns;partial=true;product=GTP cyclohydrolase 1;start_range=.,112811209	1.27179	1.51257e-296	1.36789e-294
GeneID:109309746	MFAP3L	gbkey=mRNA;gene=MFAP3L;model_evidence=Supporting evidence includes similarity to: 9 Proteins%2C and 100%25 coverage of the annotated genomic feature by RNAseq alignments%2C including 19 samples with support for all annotated introns;product=microfibrillar associated protein 3 like	1.27005	0.000370558	0.000787294
GeneID:109320297	CSF3	gbkey=CDS;gene=CSF3;product=LOW QUALITY PROTEIN: granulocyte colony-stimulating factor	1.26972	2.9247e-08	9.40972e-08
GeneID:109317717	RASSF5	gbkey=mRNA;gene=RASSF5;model_evidence=Supporting evidence includes similarity to: 9 Proteins%2C and 100%25 coverage of the annotated genomic feature by RNAseq alignments%2C including 26 samples with support for all annotated introns;product=Ras association domain family member 5	1.2697	1.7201e-07	5.16527e-07
GeneID:109315569	EDN1	gbkey=mRNA;gene=EDN1;model_evidence=Supporting evidence includes similarity to: 9 Proteins%2C and 100%25 coverage of the annotated genomic feature by RNAseq alignments%2C including 32 samples with support for all annotated introns;product=endothelin 1	1.26437	0.000456804	0.00095975
GeneID:109323115	LOC109323115	gbkey=mRNA;gene=LOC109323115;model_evidence=Supporting evidence includes similarity to: 11 Proteins%2C and 100%25 coverage of the annotated genomic feature by RNAseq alignments%2C including 13 samples with support for all annotated introns;product=kelch-like protein 41%2C transcript variant X2	1.26433	2.55125e-06	6.86495e-06
GeneID:109310291	CHN2	gbkey=mRNA;gene=CHN2;model_evidence=Supporting evidence includes similarity to: 16 Proteins%2C and 100%25 coverage of the annotated genomic feature by RNAseq alignments%2C including 77 samples with support for all annotated introns;product=chimerin 2	1.26287	7.20799e-175	4.0889e-173
GeneID:109319650	JPH1	gbkey=mRNA;gene=JPH1;model_evidence=Supporting evidence includes similarity to: 7 Proteins%2C and 100%25 coverage of the annotated genomic feature by RNAseq alignments%2C including 21 samples with support for all annotated introns;product=junctophilin 1	1.26286	1.974e-09	6.89876e-09
GeneID:109306168	ATP10A	gbkey=CDS;gene=ATP10A;product=LOW QUALITY PROTEIN: probable phospholipid-transporting ATPase VA	1.25742	8.64508e-64	1.67013e-62
GeneID:109313881	EPB41L4B	gbkey=mRNA;gene=EPB41L4B;model_evidence=Supporting evidence includes similarity to: 3 Proteins%2C and 100%25 coverage of the annotated genomic feature by RNAseq alignments%2C including 2 samples with support for all annotated introns;product=erythrocyte membrane protein band 4.1 like 4B%2C transcript variant X3	1.25528	4.3652e-18	2.60253e-17
GeneID:109321571	SLC1A2	gbkey=mRNA;gene=SLC1A2;model_evidence=Supporting evidence includes similarity to: 36 Proteins%2C and 100%25 coverage of the annotated genomic feature by RNAseq alignments%2C including 7 samples with support for all annotated introns;product=solute carrier family 1 member 2	1.2551	1.7148e-16	9.37803e-16
GeneID:109318659	LOC109318659	gbkey=ncRNA;gene=LOC109318659;model_evidence=Supporting evidence includes similarity to: 100%25 coverage of the annotated genomic feature by RNAseq alignments%2C including 46 samples with support for all annotated introns;product=uncharacterized LOC109318659	1.25392	0.00485291	0.00882604
GeneID:109316011	PCLO	gbkey=mRNA;gene=PCLO;model_evidence=Supporting evidence includes similarity to: 2 Proteins%2C and 99%25 coverage of the annotated genomic feature by RNAseq alignments;product=piccolo presynaptic cytomatrix protein	1.25373	1.44356e-12	6.26629e-12
GeneID:109305751	MAP3K7CL	gbkey=mRNA;gene=MAP3K7CL;model_evidence=Supporting evidence includes similarity to: 11 Proteins%2C and 100%25 coverage of the annotated genomic feature by RNAseq alignments%2C including 20 samples with support for all annotated introns;product=MAP3K7 C-terminal like%2C transcript variant X2	1.25371	4.23e-87	1.11138e-85
GeneID:109323858	NFKB2	gbkey=mRNA;gene=NFKB2;model_evidence=Supporting evidence includes similarity to: 11 Proteins%2C and 93%25 coverage of the annotated genomic feature by RNAseq alignments;product=nuclear factor kappa B subunit 2	1.25318	1.86571e-200	1.17597e-198
GeneID:109318693	RGS20	gbkey=mRNA;gene=RGS20;model_evidence=Supporting evidence includes similarity to: 20 Proteins%2C and 100%25 coverage of the annotated genomic feature by RNAseq alignments%2C including 35 samples with support for all annotated introns;product=regulator of G-protein signaling 20	1.25175	8.51396e-10	3.05768e-09
GeneID:109307672	RXFP3	gbkey=mRNA;gene=RXFP3;model_evidence=Supporting evidence includes similarity to: 10 Proteins%2C and 98%25 coverage of the annotated genomic feature by RNAseq alignments;product=relaxin/insulin like family peptide receptor 3	1.24874	2.96448e-29	2.7084e-28
GeneID:109306764	PANX1	gbkey=mRNA;gene=PANX1;model_evidence=Supporting evidence includes similarity to: 15 Proteins%2C and 100%25 coverage of the annotated genomic feature by RNAseq alignments%2C including 58 samples with support for all annotated introns;product=pannexin 1	1.24829	3.50901e-88	9.31754e-87
GeneID:109323272	KLF4	gbkey=mRNA;gene=KLF4;model_evidence=Supporting evidence includes similarity to: 14 Proteins%2C and 94%25 coverage of the annotated genomic feature by RNAseq alignments;product=Kruppel like factor 4	1.24597	3.36801e-56	5.6955e-55
GeneID:109315810	PROSER2	gbkey=mRNA;gene=PROSER2;model_evidence=Supporting evidence includes similarity to: 4 Proteins%2C and 100%25 coverage of the annotated genomic feature by RNAseq alignments%2C including 11 samples with support for all annotated introns;product=proline and serine rich 2%2C transcript variant X3	1.24203	1.15982e-10	4.4346e-10
GeneID:109324760	ADAR	gbkey=mRNA;gene=ADAR;model_evidence=Supporting evidence includes similarity to: 2 Proteins%2C and 100%25 coverage of the annotated genomic feature by RNAseq alignments%2C including 104 samples with support for all annotated introns;product=adenosine deaminase%2C RNA specific%2C transcript variant X3	1.24131	0	0
GeneID:109308363	PLCH1	gbkey=mRNA;gene=PLCH1;model_evidence=Supporting evidence includes similarity to: 8 Proteins%2C and 100%25 coverage of the annotated genomic feature by RNAseq alignments%2C including 6 samples with support for all annotated introns;product=phospholipase C eta 1%2C transcript variant X2	1.24096	4.23942e-05	0.000100509
GeneID:109318867	ZBTB46	gbkey=mRNA;gene=ZBTB46;model_evidence=Supporting evidence includes similarity to: 8 Proteins%2C and 100%25 coverage of the annotated genomic feature by RNAseq alignments%2C including 78 samples with support for all annotated introns;product=zinc finger and BTB domain containing 46%2C transcript variant X2	1.24035	3.85661e-57	6.61134e-56
GeneID:109319132	TBX15	gbkey=mRNA;gene=TBX15;model_evidence=Supporting evidence includes similarity to: 10 Proteins%2C and 100%25 coverage of the annotated genomic feature by RNAseq alignments%2C including 7 samples with support for all annotated introns;product=T-box 15	1.24009	0.00188044	0.00362494
GeneID:109310880	STARD8	gbkey=mRNA;gene=STARD8;model_evidence=Supporting evidence includes similarity to: 17 Proteins%2C and 100%25 coverage of the annotated genomic feature by RNAseq alignments%2C including 100 samples with support for all annotated introns;product=StAR related lipid transfer domain containing 8%2C transcript variant X5	1.23929	7.51254e-15	3.72493e-14
GeneID:109310367	FOXC2	gbkey=mRNA;gene=FOXC2;model_evidence=Supporting evidence includes similarity to: 20 Proteins%2C and 97%25 coverage of the annotated genomic feature by RNAseq alignments;product=forkhead box C2	1.23766	0.000501135	0.00104637
GeneID:109310680	IRF8	gbkey=mRNA;gene=IRF8;model_evidence=Supporting evidence includes similarity to: 6 Proteins%2C and 100%25 coverage of the annotated genomic feature by RNAseq alignments%2C including 74 samples with support for all annotated introns;product=interferon regulatory factor 8%2C transcript variant X2	1.23744	6.61554e-07	1.88584e-06
GeneID:109317183	PPM1E	gbkey=mRNA;gene=PPM1E;model_evidence=Supporting evidence includes similarity to: 3 Proteins%2C and 100%25 coverage of the annotated genomic feature by RNAseq alignments%2C including 2 samples with support for all annotated introns;product=protein phosphatase%2C Mg2+/Mn2+ dependent 1E	1.2364	2.54378e-07	7.53175e-07
GeneID:109309046	GALK2	gbkey=mRNA;gene=GALK2;model_evidence=Supporting evidence includes similarity to: 5 Proteins%2C and 100%25 coverage of the annotated genomic feature by RNAseq alignments%2C including 105 samples with support for all annotated introns;product=galactokinase 2%2C transcript variant X1	1.23628	2.8031e-07	8.27406e-07
GeneID:109314036	C5	gbkey=mRNA;gene=C5;model_evidence=Supporting evidence includes similarity to: 12 Proteins%2C and 100%25 coverage of the annotated genomic feature by RNAseq alignments%2C including 3 samples with support for all annotated introns;product=complement C5%2C transcript variant X1	1.23602	0.00969558	0.0168057
GeneID:109320292	LRRC3C	gbkey=mRNA;gene=LRRC3C;model_evidence=Supporting evidence includes similarity to: 8 Proteins%2C and 100%25 coverage of the annotated genomic feature by RNAseq alignments;product=leucine rich repeat containing 3C	1.23443	2.92486e-07	8.6192e-07
GeneID:109306527	FNDC3A	gbkey=mRNA;gene=FNDC3A;model_evidence=Supporting evidence includes similarity to: 8 Proteins%2C and 100%25 coverage of the annotated genomic feature by RNAseq alignments%2C including 10 samples with support for all annotated introns;product=fibronectin type III domain containing 3A%2C transcript variant X2	1.23201	3.98998e-92	1.12151e-90
GeneID:109310399	HACL1	gbkey=mRNA;gene=HACL1;model_evidence=Supporting evidence includes similarity to: 4 Proteins%2C and 100%25 coverage of the annotated genomic feature by RNAseq alignments%2C including 75 samples with support for all annotated introns;product=2-hydroxyacyl-CoA lyase 1%2C transcript variant X1	1.23153	8.08138e-103	2.55331e-101
GeneID:109311369	PPARG	gbkey=mRNA;gene=PPARG;model_evidence=Supporting evidence includes similarity to: 78 Proteins%2C and 100%25 coverage of the annotated genomic feature by RNAseq alignments%2C including 92 samples with support for all annotated introns;product=peroxisome proliferator activated receptor gamma	1.23121	1.14471e-42	1.50855e-41
GeneID:109323636	KLF9	gbkey=mRNA;gene=KLF9;model_evidence=Supporting evidence includes similarity to: 8 Proteins%2C and 100%25 coverage of the annotated genomic feature by RNAseq alignments%2C including 73 samples with support for all annotated introns;product=Kruppel like factor 9%2C transcript variant X1	1.23057	3.89228e-32	3.89228e-31
GeneID:109322129	RBM47	gbkey=mRNA;gene=RBM47;model_evidence=Supporting evidence includes similarity to: 30 Proteins%2C and 100%25 coverage of the annotated genomic feature by RNAseq alignments%2C including 56 samples with support for all annotated introns;product=RNA binding motif protein 47%2C transcript variant X3	1.22867	1.50538e-124	5.871e-123
GeneID:109312730	AMPH	gbkey=mRNA;gene=AMPH;model_evidence=Supporting evidence includes similarity to: 20 Proteins%2C and 98%25 coverage of the annotated genomic feature by RNAseq alignments;product=amphiphysin	1.22734	7.49345e-05	0.000173407
GeneID:109312801	LOC109312801	gbkey=mRNA;gene=LOC109312801;model_evidence=Supporting evidence includes similarity to: 1 Protein%2C and 100%25 coverage of the annotated genomic feature by RNAseq alignments%2C including 40 samples with support for all annotated introns;product=somatomedin-B and thrombospondin type-1 domain-containing protein-like%2C transcript variant X1	1.2231	0.00109742	0.00218574
GeneID:109313152	JPH2	gbkey=mRNA;gene=JPH2;model_evidence=Supporting evidence includes similarity to: 10 Proteins%2C and 100%25 coverage of the annotated genomic feature by RNAseq alignments%2C including 43 samples with support for all annotated introns;product=junctophilin 2%2C transcript variant X1	1.22276	2.83856e-28	2.50887e-27
GeneID:109324282	PLAU	gbkey=mRNA;gene=PLAU;model_evidence=Supporting evidence includes similarity to: 6 Proteins%2C and 100%25 coverage of the annotated genomic feature by RNAseq alignments%2C including 70 samples with support for all annotated introns;product=plasminogen activator%2C urokinase	1.22138	2.17619e-82	5.43178e-81
GeneID:109306090	TBL1X	gbkey=mRNA;gene=TBL1X;model_evidence=Supporting evidence includes similarity to: 13 Proteins%2C and 100%25 coverage of the annotated genomic feature by RNAseq alignments%2C including 73 samples with support for all annotated introns;product=transducin beta like 1X-linked	1.22025	9.62518e-71	2.04987e-69
GeneID:109317512	CDKN1A	gbkey=mRNA;gene=CDKN1A;model_evidence=Supporting evidence includes similarity to: 6 Proteins%2C and 100%25 coverage of the annotated genomic feature by RNAseq alignments%2C including 114 samples with support for all annotated introns;product=cyclin dependent kinase inhibitor 1A	1.21905	1.11689e-218	7.65865e-217
GeneID:109318903	SNX11	gbkey=mRNA;gene=SNX11;model_evidence=Supporting evidence includes similarity to: 10 Proteins%2C and 100%25 coverage of the annotated genomic feature by RNAseq alignments%2C including 19 samples with support for all annotated introns;product=sorting nexin 11%2C transcript variant X2	1.2176	9.59256e-41	1.21538e-39
GeneID:109305663	CD247	gbkey=mRNA;gene=CD247;model_evidence=Supporting evidence includes similarity to: 7 Proteins%2C and 100%25 coverage of the annotated genomic feature by RNAseq alignments%2C including 14 samples with support for all annotated introns;product=CD247 molecule	1.2167	3.77243e-16	2.01887e-15
GeneID:109309312	AREG	gbkey=mRNA;gene=AREG;model_evidence=Supporting evidence includes similarity to: 3 Proteins%2C and 99%25 coverage of the annotated genomic feature by RNAseq alignments%2C including 11 samples with support for all annotated introns;product=amphiregulin	1.2162	3.11938e-55	5.20453e-54
GeneID:109309299	COL25A1	gbkey=mRNA;gene=COL25A1;model_evidence=Supporting evidence includes similarity to: 1 Protein%2C and 99%25 coverage of the annotated genomic feature by RNAseq alignments;product=collagen type XXV alpha 1 chain	1.21442	0.000199077	0.000437331
GeneID:109324034	PCGF5	gbkey=mRNA;gene=PCGF5;model_evidence=Supporting evidence includes similarity to: 10 Proteins%2C and 100%25 coverage of the annotated genomic feature by RNAseq alignments%2C including 2 samples with support for all annotated introns;product=polycomb group ring finger 5%2C transcript variant X1	1.21369	1.37023e-43	1.83876e-42
GeneID:109306193	LOC109306193	gbkey=mRNA;gene=LOC109306193;model_evidence=Supporting evidence includes similarity to: 100%25 coverage of the annotated genomic feature by RNAseq alignments%2C including 7 samples with support for all annotated introns;product=lysozyme g-like	1.20782	0.000632706	0.00130257
GeneID:109318875	GMEB2	gbkey=mRNA;gene=GMEB2;model_evidence=Supporting evidence includes similarity to: 4 Proteins%2C and 100%25 coverage of the annotated genomic feature by RNAseq alignments%2C including 52 samples with support for all annotated introns;product=glucocorticoid modulatory element binding protein 2%2C transcript variant X2	1.20755	9.04126e-89	2.42656e-87
GeneID:109310217	EBF1	gbkey=mRNA;gene=EBF1;model_evidence=Supporting evidence includes similarity to: 8 Proteins%2C and 100%25 coverage of the annotated genomic feature by RNAseq alignments%2C including 59 samples with support for all annotated introns;product=early B-cell factor 1%2C transcript variant X6	1.20629	1.50824e-72	3.29071e-71
GeneID:109320678	ARID4A	gbkey=mRNA;gene=ARID4A;model_evidence=Supporting evidence includes similarity to: 1 Protein%2C and 100%25 coverage of the annotated genomic feature by RNAseq alignments%2C including 21 samples with support for all annotated introns;product=AT-rich interaction domain 4A%2C transcript variant X1	1.20415	1.89641e-232	1.36019e-230
GeneID:109318809	PHACTR3	gbkey=mRNA;gene=PHACTR3;model_evidence=Supporting evidence includes similarity to: 2 Proteins%2C and 100%25 coverage of the annotated genomic feature by RNAseq alignments%2C including 13 samples with support for all annotated introns;product=phosphatase and actin regulator 3%2C transcript variant X1	1.20373	4.89818e-17	2.76478e-16
GeneID:109321393	ABCC8	gbkey=mRNA;gene=ABCC8;model_evidence=Supporting evidence includes similarity to: 2 Proteins%2C and 100%25 coverage of the annotated genomic feature by RNAseq alignments%2C including 22 samples with support for all annotated introns;product=ATP binding cassette subfamily C member 8%2C transcript variant X1	1.20353	7.87311e-27	6.65694e-26
GeneID:109311370	LOC109311370	gbkey=ncRNA;gene=LOC109311370;model_evidence=Supporting evidence includes similarity to: 100%25 coverage of the annotated genomic feature by RNAseq alignments%2C including 8 samples with support for all annotated introns;product=uncharacterized LOC109311370	1.20261	1.53517e-10	5.80446e-10
GeneID:109305619	CD47	gbkey=mRNA;gene=CD47;model_evidence=Supporting evidence includes similarity to: 5 Proteins%2C and 100%25 coverage of the annotated genomic feature by RNAseq alignments%2C including 71 samples with support for all annotated introns;product=CD47 molecule%2C transcript variant X1	1.20023	1.06465e-234	7.77011e-233
GeneID:109313779	NPDC1	gbkey=mRNA;gene=NPDC1;model_evidence=Supporting evidence includes similarity to: 100%25 coverage of the annotated genomic feature by RNAseq alignments%2C including 23 samples with support for all annotated introns;product=neural proliferation%2C differentiation and control 1	1.19963	1.79423e-05	4.43845e-05
GeneID:109317733	MFSD4A	gbkey=mRNA;gene=MFSD4A;model_evidence=Supporting evidence includes similarity to: 5 Proteins%2C and 100%25 coverage of the annotated genomic feature by RNAseq alignments%2C including 81 samples with support for all annotated introns;product=major facilitator superfamily domain containing 4A	1.19947	2.38693e-45	3.3321e-44
GeneID:109306535	PHF11	gbkey=mRNA;gene=PHF11;model_evidence=Supporting evidence includes similarity to: 2 Proteins%2C and 100%25 coverage of the annotated genomic feature by RNAseq alignments%2C including 10 samples with support for all annotated introns;product=PHD finger protein 11%2C transcript variant X1	1.19933	2.6786e-110	8.96218e-109
GeneID:109314418	LOC109314418	gbkey=mRNA;gene=LOC109314418;model_evidence=Supporting evidence includes similarity to: 2 Proteins%2C and 100%25 coverage of the annotated genomic feature by RNAseq alignments%2C including 2 samples with support for all annotated introns;product=lysophosphatidic acid receptor 6-like	1.19884	0.00281852	0.00530625
GeneID:109320194	MAP7	gbkey=mRNA;gene=MAP7;model_evidence=Supporting evidence includes similarity to: 2 Proteins%2C and 100%25 coverage of the annotated genomic feature by RNAseq alignments%2C including 19 samples with support for all annotated introns;product=microtubule associated protein 7%2C transcript variant X3	1.19744	9.68647e-07	2.71717e-06
GeneID:109324545	EBF2	gbkey=mRNA;gene=EBF2;model_evidence=Supporting evidence includes similarity to: 17 Proteins%2C and 100%25 coverage of the annotated genomic feature by RNAseq alignments%2C including 16 samples with support for all annotated introns;product=early B-cell factor 2	1.19626	2.36447e-20	1.55636e-19
GeneID:109314497	MIIP	gbkey=mRNA;gene=MIIP;model_evidence=Supporting evidence includes similarity to: 100%25 coverage of the annotated genomic feature by RNAseq alignments%2C including 10 samples with support for all annotated introns;product=migration and invasion inhibitory protein	1.19578	5.88381e-74	1.30891e-72
GeneID:109320425	PDP1	gbkey=mRNA;gene=PDP1;model_evidence=Supporting evidence includes similarity to: 8 Proteins%2C and 100%25 coverage of the annotated genomic feature by RNAseq alignments;product=pyruvate dehyrogenase phosphatase catalytic subunit 1	1.19372	2.43724e-183	1.42134e-181
GeneID:109306382	MBNL2	gbkey=mRNA;gene=MBNL2;model_evidence=Supporting evidence includes similarity to: 5 Proteins%2C and 100%25 coverage of the annotated genomic feature by RNAseq alignments%2C including 42 samples with support for all annotated introns;product=muscleblind like splicing regulator 2%2C transcript variant X7	1.19252	1.32742e-13	6.12658e-13
GeneID:109314243	LAMA3	gbkey=mRNA;gene=LAMA3;model_evidence=Supporting evidence includes similarity to: 2 Proteins%2C and 98%25 coverage of the annotated genomic feature by RNAseq alignments;product=laminin subunit alpha 3	1.19102	3.32482e-11	1.3223e-10
GeneID:109306422	SPRY2	gbkey=mRNA;gene=SPRY2;model_evidence=Supporting evidence includes similarity to: 10 Proteins%2C and 100%25 coverage of the annotated genomic feature by RNAseq alignments%2C including 125 samples with support for all annotated introns;product=sprouty RTK signaling antagonist 2%2C transcript variant X1	1.18741	7.55367e-71	1.61145e-69
GeneID:109318110	UBE2L6	gbkey=mRNA;gene=UBE2L6;model_evidence=Supporting evidence includes similarity to: 29 Proteins%2C and 100%25 coverage of the annotated genomic feature by RNAseq alignments%2C including 71 samples with support for all annotated introns;partial=true;product=ubiquitin conjugating enzyme E2 L6;start_range=.,530206	1.18372	7.35539e-204	4.68343e-202
GeneID:109312027	LOC109312027	gbkey=mRNA;gene=LOC109312027;model_evidence=Supporting evidence includes similarity to: 10 Proteins%2C and 100%25 coverage of the annotated genomic feature by RNAseq alignments%2C including 4 samples with support for all annotated introns;product=pantetheinase-like%2C transcript variant X1	1.18229	0.000368141	0.000782692
GeneID:109309541	LOC109309541	gbkey=mRNA;gene=LOC109309541;model_evidence=Supporting evidence includes similarity to: 5 Proteins%2C and 100%25 coverage of the annotated genomic feature by RNAseq alignments%2C including 1 sample with support for all annotated introns;product=UPF0462 protein C4orf33 homolog	1.1806	0.000343817	0.000733727
GeneID:109321552	SPI1	gbkey=mRNA;gene=SPI1;model_evidence=Supporting evidence includes similarity to: 8 Proteins%2C and 100%25 coverage of the annotated genomic feature by RNAseq alignments%2C including 99 samples with support for all annotated introns;product=Spi-1 proto-oncogene%2C transcript variant X1	1.1787	4.18355e-09	1.42847e-08
GeneID:109309906	LOC109309906	gbkey=ncRNA;gene=LOC109309906;model_evidence=Supporting evidence includes similarity to: 100%25 coverage of the annotated genomic feature by RNAseq alignments%2C including 127 samples with support for all annotated introns;product=uncharacterized LOC109309906%2C transcript variant X2	1.17803	8.79348e-18	5.14982e-17
GeneID:109313828	RNF208	gbkey=mRNA;gene=RNF208;model_evidence=Supporting evidence includes similarity to: 3 Proteins%2C and 100%25 coverage of the annotated genomic feature by RNAseq alignments%2C including 39 samples with support for all annotated introns;product=ring finger protein 208%2C transcript variant X1	1.1731	8.21382e-10	2.95584e-09
GeneID:109310850	LOC109310850	gbkey=mRNA;gene=LOC109310850;model_evidence=Supporting evidence includes similarity to: 97%25 coverage of the annotated genomic feature by RNAseq alignments;product=connector enhancer of kinase suppressor of ras 2-like	1.17283	0.000467929	0.000980648
GeneID:109312784	YPEL1	gbkey=misc_RNA;gene=YPEL1;model_evidence=Supporting evidence includes similarity to: 14 Proteins%2C and 100%25 coverage of the annotated genomic feature by RNAseq alignments%2C including 40 samples with support for all annotated introns;product=yippee like 1%2C transcript variant X2	1.17173	5.93883e-45	8.24434e-44
GeneID:109313977	CCDC180	gbkey=misc_RNA;gene=CCDC180;model_evidence=Supporting evidence includes similarity to: 2 Proteins%2C and 100%25 coverage of the annotated genomic feature by RNAseq alignments%2C including 1 sample with support for all annotated introns;product=coiled-coil domain containing 180%2C transcript variant X2	1.17094	1.20043e-12	5.24556e-12
GeneID:109322399	CYTL1	gbkey=mRNA;gene=CYTL1;model_evidence=Supporting evidence includes similarity to: 6 Proteins%2C and 100%25 coverage of the annotated genomic feature by RNAseq alignments%2C including 48 samples with support for all annotated introns;product=cytokine like 1	1.17059	0.000502781	0.00104963
GeneID:109312555	UNC5B	gbkey=mRNA;gene=UNC5B;model_evidence=Supporting evidence includes similarity to: 7 Proteins%2C and 100%25 coverage of the annotated genomic feature by RNAseq alignments%2C including 53 samples with support for all annotated introns;partial=true;product=unc-5 netrin receptor B	1.17003	2.07527e-15	1.06626e-14
GeneID:109311133	IRAK2	gbkey=mRNA;gene=IRAK2;model_evidence=Supporting evidence includes similarity to: 2 Proteins%2C and 100%25 coverage of the annotated genomic feature by RNAseq alignments%2C including 16 samples with support for all annotated introns;product=interleukin 1 receptor associated kinase 2	1.16625	6.66895e-188	4.00137e-186
GeneID:109320610	LOC109320610	gbkey=ncRNA;gene=LOC109320610;model_evidence=Supporting evidence includes similarity to: 100%25 coverage of the annotated genomic feature by RNAseq alignments%2C including 23 samples with support for all annotated introns;product=uncharacterized LOC109320610	1.16586	5.66327e-06	1.47337e-05
GeneID:109311624	LOC109311624	gbkey=ncRNA;gene=LOC109311624;model_evidence=Supporting evidence includes similarity to: 100%25 coverage of the annotated genomic feature by RNAseq alignments%2C including 11 samples with support for all annotated introns;product=uncharacterized LOC109311624	1.16194	0.00816887	0.0143406
GeneID:109323965	CUNH10orf128	gbkey=mRNA;gene=CUNH10orf128;model_evidence=Supporting evidence includes similarity to: 1 Protein%2C and 100%25 coverage of the annotated genomic feature by RNAseq alignments%2C including 46 samples with support for all annotated introns;product=chromosome unknown C10orf128 homolog%2C transcript variant X1	1.16121	4.32784e-13	1.94216e-12
GeneID:109307256	EPC1	gbkey=mRNA;gene=EPC1;model_evidence=Supporting evidence includes similarity to: 8 Proteins%2C and 100%25 coverage of the annotated genomic feature by RNAseq alignments%2C including 48 samples with support for all annotated introns;product=enhancer of polycomb homolog 1%2C transcript variant X1	1.15842	1.54145e-115	5.40375e-114
GeneID:109308548	TP63	gbkey=mRNA;gene=TP63;model_evidence=Supporting evidence includes similarity to: 22 Proteins%2C and 100%25 coverage of the annotated genomic feature by RNAseq alignments%2C including 24 samples with support for all annotated introns;product=tumor protein p63%2C transcript variant X4	1.15827	2.83525e-158	1.41536e-156
GeneID:109321318	LOC109321318	gbkey=mRNA;gene=LOC109321318;model_evidence=Supporting evidence includes similarity to: 1 Protein%2C and 100%25 coverage of the annotated genomic feature by RNAseq alignments%2C including 4 samples with support for all annotated introns;product=pleckstrin homology domain-containing family A member 7-like%2C transcript variant X5	1.15068	1.06003e-72	2.32092e-71
GeneID:109307398	KIAA1462	gbkey=mRNA;gene=KIAA1462;model_evidence=Supporting evidence includes similarity to: 3 Proteins%2C and 100%25 coverage of the annotated genomic feature by RNAseq alignments%2C including 39 samples with support for all annotated introns;product=KIAA1462 ortholog%2C transcript variant X1	1.14848	0.0109799	0.0188589
GeneID:109316315	ETV6	gbkey=mRNA;gene=ETV6;model_evidence=Supporting evidence includes similarity to: 10 Proteins%2C and 100%25 coverage of the annotated genomic feature by RNAseq alignments%2C including 64 samples with support for all annotated introns;product=ETS variant 6%2C transcript variant X2	1.14655	2.84552e-101	8.83386e-100
GeneID:109324165	WDFY4	gbkey=mRNA;gene=WDFY4;model_evidence=Supporting evidence includes similarity to: 1 Protein%2C and 100%25 coverage of the annotated genomic feature by RNAseq alignments%2C including 9 samples with support for all annotated introns;product=WDFY family member 4	1.14513	1.39292e-09	4.92453e-09
GeneID:109320149	STX11	gbkey=mRNA;gene=STX11;model_evidence=Supporting evidence includes similarity to: 13 Proteins%2C and 100%25 coverage of the annotated genomic feature by RNAseq alignments%2C including 2 samples with support for all annotated introns;product=syntaxin 11%2C transcript variant X1	1.14502	6.71368e-32	6.67623e-31
GeneID:109310175	SMIM3	gbkey=mRNA;gene=SMIM3;model_evidence=Supporting evidence includes similarity to: 3 Proteins%2C and 100%25 coverage of the annotated genomic feature by RNAseq alignments%2C including 26 samples with support for all annotated introns;product=small integral membrane protein 3	1.14434	2.75483e-50	4.15723e-49
GeneID:109314255	GNB1	gbkey=mRNA;gene=GNB1;model_evidence=Supporting evidence includes similarity to: 40 Proteins%2C and 100%25 coverage of the annotated genomic feature by RNAseq alignments%2C including 120 samples with support for all annotated introns;product=G protein subunit beta 1%2C transcript variant X1	1.14384	9.32348e-303	8.55566e-301
GeneID:109316813	LOC109316813	gbkey=mRNA;gene=LOC109316813;model_evidence=Supporting evidence includes similarity to: 40 Proteins%2C and 100%25 coverage of the annotated genomic feature by RNAseq alignments;product=histone H2A.J-like	1.14331	3.38219e-13	1.52657e-12
GeneID:109320617	ASPG	gbkey=mRNA;gene=ASPG;model_evidence=Supporting evidence includes similarity to: 2 Proteins%2C and 100%25 coverage of the annotated genomic feature by RNAseq alignments%2C including 20 samples with support for all annotated introns;product=asparaginase	1.14226	1.28891e-43	1.73149e-42
GeneID:109315587	NRCAM	gbkey=mRNA;gene=NRCAM;model_evidence=Supporting evidence includes similarity to: 1 Protein%2C and 100%25 coverage of the annotated genomic feature by RNAseq alignments%2C including 1 sample with support for all annotated introns;product=neuronal cell adhesion molecule%2C transcript variant X1	1.14222	0.000681969	0.00139822
GeneID:109307229	COL11A1	gbkey=mRNA;gene=COL11A1;model_evidence=Supporting evidence includes similarity to: 15 Proteins%2C and 100%25 coverage of the annotated genomic feature by RNAseq alignments%2C including 88 samples with support for all annotated introns;product=collagen type XI alpha 1 chain%2C transcript variant X1	1.14131	0.000734319	0.00149866
GeneID:109316278	AKAP3	gbkey=mRNA;gene=AKAP3;model_evidence=Supporting evidence includes similarity to: 14 Proteins%2C and 100%25 coverage of the annotated genomic feature by RNAseq alignments%2C including 7 samples with support for all annotated introns;product=A-kinase anchoring protein 3%2C transcript variant X2	1.14086	3.73833e-07	1.08997e-06
GeneID:109324379	LOC109324379	gbkey=ncRNA;gene=LOC109324379;model_evidence=Supporting evidence includes similarity to: 100%25 coverage of the annotated genomic feature by RNAseq alignments%2C including 1 sample with support for all annotated introns;product=uncharacterized LOC109324379	1.13719	0.00347192	0.00646228
GeneID:109316452	LOC109316452	gbkey=mRNA;gene=LOC109316452;model_evidence=Supporting evidence includes similarity to: 3 Proteins%2C and 100%25 coverage of the annotated genomic feature by RNAseq alignments%2C including 10 samples with support for all annotated introns;product=cat eye syndrome critical region protein 2%2C transcript variant X2	1.13601	1.87551e-24	1.46016e-23
GeneID:109317073	LOC109317073	gbkey=mRNA;gene=LOC109317073;model_evidence=Supporting evidence includes similarity to: 16 Proteins%2C and 100%25 coverage of the annotated genomic feature by RNAseq alignments%2C including 56 samples with support for all annotated introns;product=tricarboxylate transport protein%2C mitochondrial-like	1.13563	5.40114e-22	3.81472e-21
GeneID:109308151	LOC109308151	gbkey=ncRNA;gene=LOC109308151;model_evidence=Supporting evidence includes similarity to: 100%25 coverage of the annotated genomic feature by RNAseq alignments%2C including 11 samples with support for all annotated introns;product=uncharacterized LOC109308151	1.13561	4.30114e-05	0.000101871
GeneID:109305969	SAT1	gbkey=mRNA;gene=SAT1;model_evidence=Supporting evidence includes similarity to: 8 Proteins%2C and 100%25 coverage of the annotated genomic feature by RNAseq alignments%2C including 127 samples with support for all annotated introns;product=spermidine/spermine N1-acetyltransferase 1	1.13539	1.44628e-81	3.53222e-80
GeneID:109317899	LAMB3	gbkey=mRNA;gene=LAMB3;model_evidence=Supporting evidence includes similarity to: 1 Protein%2C and 100%25 coverage of the annotated genomic feature by RNAseq alignments%2C including 1 sample with support for all annotated introns;product=laminin subunit beta 3%2C transcript variant X2	1.13514	2.29745e-50	3.4712e-49
GeneID:109315061	SLC25A19	gbkey=mRNA;gene=SLC25A19;model_evidence=Supporting evidence includes similarity to: 8 Proteins%2C and 100%25 coverage of the annotated genomic feature by RNAseq alignments%2C including 23 samples with support for all annotated introns;product=solute carrier family 25 member 19	1.13224	7.89068e-139	3.47971e-137
GeneID:109317034	LOC109317034	gbkey=ncRNA;gene=LOC109317034;model_evidence=Supporting evidence includes similarity to: 100%25 coverage of the annotated genomic feature by RNAseq alignments%2C including 19 samples with support for all annotated introns;product=uncharacterized LOC109317034	1.1318	0.000238366	0.000519526
GeneID:109317938	TECTA	gbkey=mRNA;gene=TECTA;model_evidence=Supporting evidence includes similarity to: 3 Proteins%2C and 94%25 coverage of the annotated genomic feature by RNAseq alignments;product=tectorin alpha	1.13013	1.00047e-09	3.56942e-09
GeneID:109309351	USP53	gbkey=mRNA;gene=USP53;model_evidence=Supporting evidence includes similarity to: 3 Proteins%2C and 100%25 coverage of the annotated genomic feature by RNAseq alignments%2C including 17 samples with support for all annotated introns;product=ubiquitin specific peptidase 53%2C transcript variant X1	1.1293	1.64238e-84	4.20018e-83
GeneID:109318762	ZNF217	gbkey=mRNA;gene=ZNF217;model_evidence=Supporting evidence includes similarity to: 1 Protein%2C and 100%25 coverage of the annotated genomic feature by RNAseq alignments%2C including 86 samples with support for all annotated introns;product=zinc finger protein 217	1.12865	1.39431e-116	4.98596e-115
GeneID:109318572	ZC3H12A	gbkey=mRNA;gene=ZC3H12A;model_evidence=Supporting evidence includes similarity to: 10 Proteins%2C and 100%25 coverage of the annotated genomic feature by RNAseq alignments%2C including 20 samples with support for all annotated introns;product=zinc finger CCCH-type containing 12A	1.12837	4.9364e-102	1.5479e-100
GeneID:109306822	GAB2	gbkey=mRNA;gene=GAB2;model_evidence=Supporting evidence includes similarity to: 4 Proteins%2C and 100%25 coverage of the annotated genomic feature by RNAseq alignments%2C including 17 samples with support for all annotated introns;product=GRB2 associated binding protein 2	1.12716	0.00236926	0.004506
GeneID:109311296	IP6K2	gbkey=mRNA;gene=IP6K2;model_evidence=Supporting evidence includes similarity to: 11 Proteins%2C and 100%25 coverage of the annotated genomic feature by RNAseq alignments%2C including 95 samples with support for all annotated introns;product=inositol hexakisphosphate kinase 2%2C transcript variant X1	1.12684	1.38161e-108	4.58576e-107
GeneID:109322210	KLF3	gbkey=mRNA;gene=KLF3;model_evidence=Supporting evidence includes similarity to: 9 Proteins%2C and 100%25 coverage of the annotated genomic feature by RNAseq alignments%2C including 15 samples with support for all annotated introns;product=Kruppel like factor 3%2C transcript variant X1	1.12586	1.32629e-91	3.69467e-90
GeneID:109322831	CHN1	gbkey=mRNA;gene=CHN1;model_evidence=Supporting evidence includes similarity to: 17 Proteins%2C and 100%25 coverage of the annotated genomic feature by RNAseq alignments%2C including 84 samples with support for all annotated introns;product=chimerin 1%2C transcript variant X1	1.12585	2.07644e-124	8.0729e-123
GeneID:109309640	OTUD4	gbkey=mRNA;gene=OTUD4;model_evidence=Supporting evidence includes similarity to: 2 Proteins%2C and 100%25 coverage of the annotated genomic feature by RNAseq alignments%2C including 11 samples with support for all annotated introns;product=OTU deubiquitinase 4%2C transcript variant X3	1.12367	6.54127e-204	4.18641e-202
GeneID:109306098	STS	gbkey=mRNA;gene=STS;model_evidence=Supporting evidence includes similarity to: 18 Proteins%2C and 100%25 coverage of the annotated genomic feature by RNAseq alignments%2C including 3 samples with support for all annotated introns;product=steroid sulfatase (microsomal)%2C isozyme S	1.12258	5.6544e-19	3.51429e-18
GeneID:109307990	SERINC5	gbkey=mRNA;gene=SERINC5;model_evidence=Supporting evidence includes similarity to: 1 Protein%2C and 100%25 coverage of the annotated genomic feature by RNAseq alignments%2C including 88 samples with support for all annotated introns;product=serine incorporator 5	1.12186	1.43235e-48	2.09073e-47
GeneID:109317725	RAB7B	gbkey=mRNA;gene=RAB7B;model_evidence=Supporting evidence includes similarity to: 11 Proteins%2C and 100%25 coverage of the annotated genomic feature by RNAseq alignments%2C including 66 samples with support for all annotated introns;product=RAB7B%2C member RAS oncogene family%2C transcript variant X2	1.12172	1.03588e-07	3.17481e-07
GeneID:109323539	DAPK1	gbkey=mRNA;gene=DAPK1;model_evidence=Supporting evidence includes similarity to: 26 Proteins%2C and 100%25 coverage of the annotated genomic feature by RNAseq alignments%2C including 51 samples with support for all annotated introns;product=death associated protein kinase 1	1.12081	4.21885e-19	2.6352e-18
GeneID:109320640	BTBD6	gbkey=mRNA;gene=BTBD6;model_evidence=Supporting evidence includes similarity to: 21 Proteins%2C and 100%25 coverage of the annotated genomic feature by RNAseq alignments%2C including 115 samples with support for all annotated introns;product=BTB domain containing 6%2C transcript variant X1	1.12021	1.0068e-110	3.38675e-109
GeneID:109323358	SEMA4D	gbkey=mRNA;gene=SEMA4D;model_evidence=Supporting evidence includes similarity to: 9 Proteins%2C and 100%25 coverage of the annotated genomic feature by RNAseq alignments%2C including 33 samples with support for all annotated introns;product=semaphorin 4D%2C transcript variant X1	1.11989	3.49896e-05	8.37174e-05
GeneID:109316774	LOC109316774	gbkey=mRNA;gene=LOC109316774;model_evidence=Supporting evidence includes similarity to: 21 Proteins%2C and 100%25 coverage of the annotated genomic feature by RNAseq alignments%2C including 18 samples with support for all annotated introns;product=lysine--tRNA ligase-like%2C transcript variant X1	1.11339	0.00636897	0.0113582
GeneID:109307147	KLF6	gbkey=mRNA;gene=KLF6;model_evidence=Supporting evidence includes similarity to: 4 Proteins%2C and 100%25 coverage of the annotated genomic feature by RNAseq alignments%2C including 104 samples with support for all annotated introns;product=Kruppel like factor 6%2C transcript variant X2	1.11201	3.49904e-173	1.95821e-171
GeneID:109308602	LOC109308602	gbkey=ncRNA;gene=LOC109308602;model_evidence=Supporting evidence includes similarity to: 100%25 coverage of the annotated genomic feature by RNAseq alignments%2C including 5 samples with support for all annotated introns;product=uncharacterized LOC109308602%2C transcript variant X2	1.11172	0.0118731	0.0202538
GeneID:109316838	GSG1	gbkey=mRNA;gene=GSG1;model_evidence=Supporting evidence includes similarity to: 4 Proteins%2C and 100%25 coverage of the annotated genomic feature by RNAseq alignments%2C including 5 samples with support for all annotated introns;product=germ cell associated 1	1.11081	0.00106002	0.00211699
GeneID:109317342	LRRTM4	gbkey=mRNA;gene=LRRTM4;model_evidence=Supporting evidence includes similarity to: 16 Proteins%2C and 100%25 coverage of the annotated genomic feature by RNAseq alignments%2C including 30 samples with support for all annotated introns;product=leucine rich repeat transmembrane neuronal 4%2C transcript variant X1	1.11054	0.00119272	0.00236348
GeneID:109321502	RRAS2	gbkey=mRNA;gene=RRAS2;model_evidence=Supporting evidence includes similarity to: 29 Proteins%2C and 100%25 coverage of the annotated genomic feature by RNAseq alignments%2C including 108 samples with support for all annotated introns;product=related RAS viral (r-ras) oncogene homolog 2	1.10713	5.42975e-173	3.0117e-171
GeneID:109314179	KLHL21	gbkey=mRNA;gene=KLHL21;model_evidence=Supporting evidence includes similarity to: 8 Proteins%2C and 100%25 coverage of the annotated genomic feature by RNAseq alignments%2C including 107 samples with support for all annotated introns;product=kelch like family member 21	1.10578	3.12301e-172	1.71697e-170
GeneID:109321644	LOC109321644	gbkey=ncRNA;gene=LOC109321644;model_evidence=Supporting evidence includes similarity to: 100%25 coverage of the annotated genomic feature by RNAseq alignments%2C including 11 samples with support for all annotated introns;product=uncharacterized LOC109321644	1.10544	3.16513e-10	1.17248e-09
GeneID:109317751	PLEKHA6	gbkey=mRNA;gene=PLEKHA6;model_evidence=Supporting evidence includes similarity to: 3 Proteins%2C and 100%25 coverage of the annotated genomic feature by RNAseq alignments%2C including 2 samples with support for all annotated introns;product=pleckstrin homology domain containing A6%2C transcript variant X3	1.10361	2.44044e-12	1.04232e-11
GeneID:109312721	LOC109312721	gbkey=mRNA;gene=LOC109312721;model_evidence=Supporting evidence includes similarity to: 2 Proteins%2C and 100%25 coverage of the annotated genomic feature by RNAseq alignments%2C including 92 samples with support for all annotated introns;product=filamin-interacting protein FAM101A-like	1.10274	0.000123808	0.000279114
GeneID:109310690	LOC109310690	gbkey=mRNA;gene=LOC109310690;model_evidence=Supporting evidence includes similarity to: 100%25 coverage of the annotated genomic feature by RNAseq alignments%2C including 18 samples with support for all annotated introns;product=meckelin-like%2C transcript variant X2	1.10227	0.00267708	0.00505522
GeneID:109321620	CALCB	gbkey=mRNA;gene=CALCB;model_evidence=Supporting evidence includes similarity to: 4 Proteins%2C and 100%25 coverage of the annotated genomic feature by RNAseq alignments%2C including 42 samples with support for all annotated introns;product=calcitonin related polypeptide beta%2C transcript variant X3	1.10209	2.53181e-116	8.97641e-115
GeneID:109310056	SPRY4	gbkey=mRNA;gene=SPRY4;model_evidence=Supporting evidence includes similarity to: 6 Proteins%2C and 100%25 coverage of the annotated genomic feature by RNAseq alignments%2C including 87 samples with support for all annotated introns;product=sprouty RTK signaling antagonist 4%2C transcript variant X1	1.0982	8.58783e-23	6.28231e-22
GeneID:109314854	ZCCHC2	gbkey=mRNA;gene=ZCCHC2;model_evidence=Supporting evidence includes similarity to: 1 Protein%2C and 100%25 coverage of the annotated genomic feature by RNAseq alignments%2C including 37 samples with support for all annotated introns;product=zinc finger CCHC-type containing 2%2C transcript variant X1	1.09749	1.9252e-168	1.04011e-166
GeneID:109319188	STXBP5L	gbkey=mRNA;gene=STXBP5L;model_evidence=Supporting evidence includes similarity to: 3 Proteins%2C and 100%25 coverage of the annotated genomic feature by RNAseq alignments;product=syntaxin binding protein 5 like%2C transcript variant X2	1.09687	7.34065e-23	5.38573e-22
GeneID:109322764	SATB2	gbkey=misc_RNA;gene=SATB2;model_evidence=Supporting evidence includes similarity to: 2 Proteins%2C and 100%25 coverage of the annotated genomic feature by RNAseq alignments%2C including 5 samples with support for all annotated introns;product=SATB homeobox 2%2C transcript variant X8	1.09542	8.60523e-15	4.24647e-14
GeneID:109320166	ADGRG6	gbkey=mRNA;gene=ADGRG6;model_evidence=Supporting evidence includes similarity to: 7 Proteins%2C and 100%25 coverage of the annotated genomic feature by RNAseq alignments%2C including 25 samples with support for all annotated introns;product=adhesion G protein-coupled receptor G6%2C transcript variant X2	1.09458	0.00106815	0.00213049
GeneID:109313933	LOC109313933	gbkey=mRNA;gene=LOC109313933;model_evidence=Supporting evidence includes similarity to: 24 Proteins%2C and 100%25 coverage of the annotated genomic feature by RNAseq alignments%2C including 89 samples with support for all annotated introns;product=torsin-1B-like	1.09314	1.37828e-157	6.85298e-156
GeneID:109308099	ADGRV1	gbkey=mRNA;gene=ADGRV1;model_evidence=Supporting evidence includes similarity to: 1 Protein%2C and 100%25 coverage of the annotated genomic feature by RNAseq alignments;product=adhesion G protein-coupled receptor V1	1.09256	3.48859e-72	7.58495e-71
GeneID:109315952	LOC109315952	gbkey=mRNA;gene=LOC109315952;model_evidence=Supporting evidence includes similarity to: 257 Proteins%2C and 73%25 coverage of the annotated genomic feature by RNAseq alignments;product=uncharacterized LOC109315952	1.09166	4.21161e-79	9.93589e-78
GeneID:109319848	NFKBIE	gbkey=mRNA;gene=NFKBIE;model_evidence=Supporting evidence includes similarity to: 9 Proteins%2C and 100%25 coverage of the annotated genomic feature by RNAseq alignments%2C including 116 samples with support for all annotated introns;product=NFKB inhibitor epsilon	1.09085	1.11285e-53	1.80134e-52
GeneID:109316815	LOC109316815	gbkey=mRNA;gene=LOC109316815;model_evidence=Supporting evidence includes similarity to: 241 Proteins%2C and 100%25 coverage of the annotated genomic feature by RNAseq alignments;product=histone H3	1.08942	1.06819e-25	8.71307e-25
GeneID:109321121	PPFIBP2	gbkey=mRNA;gene=PPFIBP2;model_evidence=Supporting evidence includes similarity to: 2 Proteins%2C and 100%25 coverage of the annotated genomic feature by RNAseq alignments%2C including 16 samples with support for all annotated introns;product=PPFIA binding protein 2%2C transcript variant X2	1.08774	6.81932e-22	4.79736e-21
GeneID:109305985	KLHL34	gbkey=mRNA;gene=KLHL34;model_evidence=Supporting evidence includes similarity to: 5 Proteins%2C and 100%25 coverage of the annotated genomic feature by RNAseq alignments;product=kelch like family member 34	1.08622	1.62171e-11	6.55832e-11
GeneID:109322936	IGFBP5	gbkey=mRNA;gene=IGFBP5;model_evidence=Supporting evidence includes similarity to: 17 Proteins%2C and 100%25 coverage of the annotated genomic feature by RNAseq alignments%2C including 66 samples with support for all annotated introns;product=insulin like growth factor binding protein 5	1.08587	1.93545e-52	3.08092e-51
GeneID:109305762	HUNK	gbkey=mRNA;gene=HUNK;model_evidence=Supporting evidence includes similarity to: 6 Proteins%2C and 100%25 coverage of the annotated genomic feature by RNAseq alignments%2C including 58 samples with support for all annotated introns;product=hormonally up-regulated Neu-associated kinase	1.085	2.04684e-82	5.11915e-81
GeneID:109322841	CDK5R1	gbkey=mRNA;gene=CDK5R1;model_evidence=Supporting evidence includes similarity to: 15 Proteins%2C and 100%25 coverage of the annotated genomic feature by RNAseq alignments;product=cyclin dependent kinase 5 regulatory subunit 1	1.08483	3.27786e-12	1.38483e-11
GeneID:109315529	NEDD9	gbkey=mRNA;gene=NEDD9;model_evidence=Supporting evidence includes similarity to: 4 Proteins%2C and 100%25 coverage of the annotated genomic feature by RNAseq alignments%2C including 90 samples with support for all annotated introns;product=neural precursor cell expressed%2C developmentally down-regulated 9%2C transcript variant X2	1.08002	3.02939e-70	6.39709e-69
GeneID:109324790	ADAM15	gbkey=mRNA;gene=ADAM15;model_evidence=Supporting evidence includes similarity to: 161 Proteins%2C and 100%25 coverage of the annotated genomic feature by RNAseq alignments%2C including 5 samples with support for all annotated introns;product=ADAM metallopeptidase domain 15	1.07927	1.57449e-06	4.32146e-06
GeneID:109311268	TPRA1	gbkey=mRNA;gene=TPRA1;model_evidence=Supporting evidence includes similarity to: 6 Proteins%2C and 100%25 coverage of the annotated genomic feature by RNAseq alignments%2C including 66 samples with support for all annotated introns;product=transmembrane protein adipocyte associated 1%2C transcript variant X4	1.0785	1.32909e-85	3.44845e-84
GeneID:109315275	NRN1	gbkey=mRNA;gene=NRN1;model_evidence=Supporting evidence includes similarity to: 6 Proteins%2C and 100%25 coverage of the annotated genomic feature by RNAseq alignments%2C including 97 samples with support for all annotated introns;product=neuritin 1	1.07759	2.15078e-53	3.46345e-52
GeneID:109319564	FAM161A	gbkey=mRNA;gene=FAM161A;model_evidence=Supporting evidence includes similarity to: 1 Protein%2C and 100%25 coverage of the annotated genomic feature by RNAseq alignments%2C including 34 samples with support for all annotated introns;product=family with sequence similarity 161 member A%2C transcript variant X2	1.07622	8.85905e-38	1.04996e-36
GeneID:109306716	NUB1	gbkey=mRNA;gene=NUB1;model_evidence=Supporting evidence includes similarity to: 1 Protein%2C and 100%25 coverage of the annotated genomic feature by RNAseq alignments%2C including 117 samples with support for all annotated introns;product=negative regulator of ubiquitin like proteins 1%2C transcript variant X1	1.07522	2.09389e-97	6.29681e-96
GeneID:109315066	DUSP22	gbkey=mRNA;gene=DUSP22;model_evidence=Supporting evidence includes similarity to: 5 Proteins%2C and 100%25 coverage of the annotated genomic feature by RNAseq alignments%2C including 97 samples with support for all annotated introns;product=dual specificity phosphatase 22	1.07426	1.76899e-49	2.63135e-48
GeneID:109311137	SRGAP3	gbkey=mRNA;gene=SRGAP3;model_evidence=Supporting evidence includes similarity to: 14 Proteins%2C and 100%25 coverage of the annotated genomic feature by RNAseq alignments%2C including 31 samples with support for all annotated introns;product=SLIT-ROBO Rho GTPase activating protein 3%2C transcript variant X1	1.07402	5.05962e-157	2.48599e-155
GeneID:109305493	LOC109305493	gbkey=mRNA;gene=LOC109305493;model_evidence=Supporting evidence includes similarity to: 84%25 coverage of the annotated genomic feature by RNAseq alignments;product=dedicator of cytokinesis protein 9-like	1.07177	0.000456762	0.00095975
GeneID:109310626	LOC109310626	gbkey=mRNA;gene=LOC109310626;model_evidence=Supporting evidence includes similarity to: 4 Proteins%2C and 100%25 coverage of the annotated genomic feature by RNAseq alignments%2C including 120 samples with support for all annotated introns;product=chemokine-like factor	1.07134	1.03074e-55	1.73131e-54
GeneID:109319765	CAPN2	gbkey=mRNA;gene=CAPN2;model_evidence=Supporting evidence includes similarity to: 23 Proteins%2C and 100%25 coverage of the annotated genomic feature by RNAseq alignments%2C including 88 samples with support for all annotated introns;product=calpain 2	1.06961	5.22345e-174	2.94972e-172
GeneID:109318940	DLX3	gbkey=mRNA;gene=DLX3;model_evidence=Supporting evidence includes similarity to: 12 Proteins%2C and 100%25 coverage of the annotated genomic feature by RNAseq alignments%2C including 29 samples with support for all annotated introns;product=distal-less homeobox 3	1.06739	0.00021575	0.000472297
GeneID:109321504	LMO2	gbkey=mRNA;gene=LMO2;model_evidence=Supporting evidence includes similarity to: 18 Proteins%2C and 100%25 coverage of the annotated genomic feature by RNAseq alignments%2C including 124 samples with support for all annotated introns;product=LIM domain only 2%2C transcript variant X2	1.06708	2.08967e-06	5.66813e-06
GeneID:109314251	CFAP74	gbkey=mRNA;gene=CFAP74;model_evidence=Supporting evidence includes similarity to: 2 Proteins%2C and 100%25 coverage of the annotated genomic feature by RNAseq alignments%2C including 19 samples with support for all annotated introns;product=cilia and flagella associated protein 74	1.06593	0.00927189	0.0161295
GeneID:109312436	LOC109312436	gbkey=ncRNA;gene=LOC109312436;model_evidence=Supporting evidence includes similarity to: 100%25 coverage of the annotated genomic feature by RNAseq alignments%2C including 116 samples with support for all annotated introns;product=uncharacterized LOC109312436	1.06559	8.48928e-12	3.48393e-11
GeneID:109309972	GABRA1	gbkey=mRNA;gene=GABRA1;model_evidence=Supporting evidence includes similarity to: 16 Proteins%2C and 100%25 coverage of the annotated genomic feature by RNAseq alignments%2C including 2 samples with support for all annotated introns;product=gamma-aminobutyric acid type A receptor alpha1 subunit%2C transcript variant X1	1.06557	1.59602e-51	2.48668e-50
GeneID:109320244	ARHGAP23	gbkey=mRNA;gene=ARHGAP23;model_evidence=Supporting evidence includes similarity to: 4 Proteins%2C and 100%25 coverage of the annotated genomic feature by RNAseq alignments%2C including 19 samples with support for all annotated introns;product=Rho GTPase activating protein 23%2C transcript variant X1	1.06545	1.73703e-82	4.35304e-81
GeneID:109312740	LOC109312740	gbkey=ncRNA;gene=LOC109312740;model_evidence=Supporting evidence includes similarity to: 100%25 coverage of the annotated genomic feature by RNAseq alignments%2C including 38 samples with support for all annotated introns;product=uncharacterized LOC109312740	1.06539	5.23625e-35	5.69733e-34
GeneID:109321776	TRAF3	gbkey=mRNA;gene=TRAF3;model_evidence=Supporting evidence includes similarity to: 14 Proteins%2C and 100%25 coverage of the annotated genomic feature by RNAseq alignments%2C including 5 samples with support for all annotated introns;product=TNF receptor associated factor 3%2C transcript variant X1	1.06412	1.65708e-126	6.62831e-125
GeneID:109323563	DTWD2	gbkey=mRNA;gene=DTWD2;model_evidence=Supporting evidence includes similarity to: 3 Proteins%2C and 100%25 coverage of the annotated genomic feature by RNAseq alignments%2C including 50 samples with support for all annotated introns;product=DTW domain containing 2	1.064	3.52363e-44	4.79552e-43
GeneID:109318036	LOC109318036	gbkey=mRNA;gene=LOC109318036;model_evidence=Supporting evidence includes similarity to: 100%25 coverage of the annotated genomic feature by RNAseq alignments%2C including 1 sample with support for all annotated introns;product=uncharacterized LOC109318036	1.0627	8.41622e-10	3.02518e-09
GeneID:109313693	ZDHHC15	gbkey=misc_RNA;gene=ZDHHC15;model_evidence=Supporting evidence includes similarity to: 15 Proteins%2C and 100%25 coverage of the annotated genomic feature by RNAseq alignments%2C including 11 samples with support for all annotated introns;product=zinc finger DHHC-type containing 15%2C transcript variant X4	1.05999	1.19233e-163	6.20012e-162
GeneID:109320202	PDE7B	gbkey=mRNA;gene=PDE7B;model_evidence=Supporting evidence includes similarity to: 6 Proteins%2C and 100%25 coverage of the annotated genomic feature by RNAseq alignments%2C including 35 samples with support for all annotated introns;product=phosphodiesterase 7B%2C transcript variant X2	1.05997	1.42912e-89	3.8857e-88
GeneID:109308124	GLRX	gbkey=mRNA;gene=GLRX;model_evidence=Supporting evidence includes similarity to: 12 Proteins%2C and 100%25 coverage of the annotated genomic feature by RNAseq alignments%2C including 119 samples with support for all annotated introns;product=glutaredoxin%2C transcript variant X1	1.05961	2.10819e-101	6.56115e-100
GeneID:109321542	LRRC4C	gbkey=mRNA;gene=LRRC4C;model_evidence=Supporting evidence includes similarity to: 18 Proteins%2C and 100%25 coverage of the annotated genomic feature by RNAseq alignments%2C including 25 samples with support for all annotated introns;product=leucine rich repeat containing 4C%2C transcript variant X3	1.05881	0.00187147	0.00360933
GeneID:109311517	LOC109311517	gbkey=mRNA;gene=LOC109311517;model_evidence=Supporting evidence includes similarity to: 4 Proteins%2C and 100%25 coverage of the annotated genomic feature by RNAseq alignments%2C including 16 samples with support for all annotated introns;product=L-threonine 3-dehydrogenase%2C mitochondrial%2C transcript variant X2	1.05723	4.58143e-191	2.76214e-189
GeneID:109322944	PAN2	gbkey=mRNA;gene=PAN2;model_evidence=Supporting evidence includes similarity to: 3 Proteins%2C and 100%25 coverage of the annotated genomic feature by RNAseq alignments%2C including 47 samples with support for all annotated introns;product=PAN2 poly(A) specific ribonuclease subunit%2C transcript variant X1	1.05685	2.9047e-120	1.06934e-118
GeneID:109305783	LOC109305783	gbkey=misc_RNA;gene=LOC109305783;model_evidence=Supporting evidence includes similarity to: 7 Proteins%2C and 100%25 coverage of the annotated genomic feature by RNAseq alignments%2C including 18 samples with support for all annotated introns;product=trifunctional purine biosynthetic protein adenosine-3-like%2C transcript variant X10	1.05526	9.04805e-15	4.4597e-14
GeneID:109316814	LOC109316814	gbkey=mRNA;gene=LOC109316814;model_evidence=Supporting evidence includes similarity to: 21 Proteins%2C and 100%25 coverage of the annotated genomic feature by RNAseq alignments;product=histone H1-like	1.05196	2.62169e-27	2.2518e-26
GeneID:109316812	LOC109316812	gbkey=mRNA;gene=LOC109316812;model_evidence=Supporting evidence includes similarity to: 58 Proteins%2C and 100%25 coverage of the annotated genomic feature by RNAseq alignments;product=histone H2B 5	1.05173	3.32998e-146	1.55068e-144
GeneID:109323629	TNFAIP8	gbkey=mRNA;gene=TNFAIP8;model_evidence=Supporting evidence includes similarity to: 23 Proteins%2C and 100%25 coverage of the annotated genomic feature by RNAseq alignments%2C including 89 samples with support for all annotated introns;product=TNF alpha induced protein 8%2C transcript variant X1	1.05163	6.17501e-70	1.29738e-68
GeneID:109308438	PLD1	gbkey=mRNA;gene=PLD1;model_evidence=Supporting evidence includes similarity to: 6 Proteins%2C and 100%25 coverage of the annotated genomic feature by RNAseq alignments%2C including 30 samples with support for all annotated introns;product=phospholipase D1%2C transcript variant X1	1.05119	3.13664e-111	1.06373e-109
GeneID:109319260	LOC109319260	gbkey=mRNA;gene=LOC109319260;model_evidence=Supporting evidence includes similarity to: 19 Proteins%2C and 100%25 coverage of the annotated genomic feature by RNAseq alignments%2C including 9 samples with support for all annotated introns;product=galactosylgalactosylxylosylprotein 3-beta-glucuronosyltransferase 1-like	1.05033	2.20701e-07	6.56423e-07
GeneID:109316414	PLEKHA5	gbkey=mRNA;gene=PLEKHA5;model_evidence=Supporting evidence includes similarity to: 3 Proteins%2C and 100%25 coverage of the annotated genomic feature by RNAseq alignments%2C including 27 samples with support for all annotated introns;product=pleckstrin homology domain containing A5%2C transcript variant X4	1.05033	7.33376e-51	1.12439e-49
GeneID:109318745	FAM65C	gbkey=mRNA;gene=FAM65C;model_evidence=Supporting evidence includes similarity to: 4 Proteins%2C and 100%25 coverage of the annotated genomic feature by RNAseq alignments%2C including 14 samples with support for all annotated introns;product=family with sequence similarity 65 member C%2C transcript variant X2	1.05003	3.50713e-14	1.67633e-13
GeneID:109306209	NPAS2	gbkey=mRNA;gene=NPAS2;model_evidence=Supporting evidence includes similarity to: 20 Proteins%2C and 100%25 coverage of the annotated genomic feature by RNAseq alignments%2C including 13 samples with support for all annotated introns;product=neuronal PAS domain protein 2%2C transcript variant X1	1.04767	1.46832e-28	1.31359e-27
GeneID:109309012	PDK4	gbkey=mRNA;gene=PDK4;model_evidence=Supporting evidence includes similarity to: 24 Proteins%2C and 100%25 coverage of the annotated genomic feature by RNAseq alignments%2C including 100 samples with support for all annotated introns;product=pyruvate dehydrogenase kinase 4	1.04633	1.36294e-10	5.17951e-10
GeneID:109321177	NAV2	gbkey=mRNA;gene=NAV2;model_evidence=Supporting evidence includes similarity to: 2 Proteins%2C and 100%25 coverage of the annotated genomic feature by RNAseq alignments%2C including 5 samples with support for all annotated introns;product=neuron navigator 2%2C transcript variant X2	1.04507	1.58108e-84	4.05172e-83
GeneID:109311900	LIN28B	gbkey=mRNA;gene=LIN28B;model_evidence=Supporting evidence includes similarity to: 3 Proteins%2C and 95%25 coverage of the annotated genomic feature by RNAseq alignments;product=lin-28 homolog B	1.04448	0.000813635	0.00165162
GeneID:109323166	ALS2CR12	gbkey=mRNA;gene=ALS2CR12;model_evidence=Supporting evidence includes similarity to: 1 Protein%2C and 97%25 coverage of the annotated genomic feature by RNAseq alignments;product=amyotrophic lateral sclerosis 2 chromosome region candidate 12	1.04155	0.0041016	0.00755319
GeneID:109320677	LOC109320677	gbkey=ncRNA;gene=LOC109320677;model_evidence=Supporting evidence includes similarity to: 100%25 coverage of the annotated genomic feature by RNAseq alignments%2C including 82 samples with support for all annotated introns;product=uncharacterized LOC109320677	1.04152	4.56778e-09	1.55669e-08
GeneID:109319791	COQ8A	gbkey=mRNA;gene=COQ8A;model_evidence=Supporting evidence includes similarity to: 3 Proteins%2C and 100%25 coverage of the annotated genomic feature by RNAseq alignments%2C including 30 samples with support for all annotated introns;product=coenzyme Q8A	1.03939	2.77782e-102	8.75435e-101
GeneID:109319090	CRIM1	gbkey=mRNA;gene=CRIM1;model_evidence=Supporting evidence includes similarity to: 4 Proteins%2C and 100%25 coverage of the annotated genomic feature by RNAseq alignments%2C including 75 samples with support for all annotated introns;partial=true;product=cysteine rich transmembrane BMP regulator 1	1.03874	8.50875e-122	3.23747e-120
GeneID:109316878	DUSP6	gbkey=mRNA;gene=DUSP6;model_evidence=Supporting evidence includes similarity to: 19 Proteins%2C and 100%25 coverage of the annotated genomic feature by RNAseq alignments%2C including 80 samples with support for all annotated introns;product=dual specificity phosphatase 6	1.03848	2.1143e-143	9.7367e-142
GeneID:109313587	IRX4	gbkey=mRNA;gene=IRX4;model_evidence=Supporting evidence includes similarity to: 10 Proteins%2C and 100%25 coverage of the annotated genomic feature by RNAseq alignments%2C including 4 samples with support for all annotated introns;product=iroquois homeobox 4	1.03685	0.00289476	0.00544075
GeneID:109309768	CCDC126	gbkey=mRNA;gene=CCDC126;model_evidence=Supporting evidence includes similarity to: 4 Proteins%2C and 100%25 coverage of the annotated genomic feature by RNAseq alignments%2C including 78 samples with support for all annotated introns;product=coiled-coil domain containing 126	1.03585	4.44691e-57	7.61281e-56
GeneID:109311128	LOC109311128	gbkey=mRNA;gene=LOC109311128;model_evidence=Supporting evidence includes similarity to: 2 Proteins%2C and 100%25 coverage of the annotated genomic feature by RNAseq alignments%2C including 17 samples with support for all annotated introns;product=cullin-associated NEDD8-dissociated protein 1-like%2C transcript variant X3	1.03558	1.82504e-71	3.94057e-70
GeneID:109314196	LOC109314196	gbkey=mRNA;gene=LOC109314196;model_evidence=Supporting evidence includes similarity to: 34 Proteins%2C and 100%25 coverage of the annotated genomic feature by RNAseq alignments%2C including 2 samples with support for all annotated introns;product=guanylate-binding protein 1-like	1.03549	1.79429e-14	8.70974e-14
GeneID:109321425	NOXRED1	gbkey=mRNA;gene=NOXRED1;model_evidence=Supporting evidence includes similarity to: 3 Proteins%2C and 100%25 coverage of the annotated genomic feature by RNAseq alignments%2C including 47 samples with support for all annotated introns;product=NADP dependent oxidoreductase domain containing 1	1.03514	0.0253545	0.0405828
GeneID:109316786	ANKS1B	gbkey=mRNA;gene=ANKS1B;model_evidence=Supporting evidence includes similarity to: 3 Proteins%2C and 100%25 coverage of the annotated genomic feature by RNAseq alignments%2C including 5 samples with support for all annotated introns;product=ankyrin repeat and sterile alpha motif domain containing 1B%2C transcript variant X6	1.0333	1.102e-18	6.76156e-18
GeneID:109321645	FGF19	gbkey=mRNA;gene=FGF19;model_evidence=Supporting evidence includes similarity to: 6 Proteins%2C and 100%25 coverage of the annotated genomic feature by RNAseq alignments%2C including 14 samples with support for all annotated introns;product=fibroblast growth factor 19	1.03268	4.59541e-123	1.76464e-121
GeneID:109318166	PGGHG	gbkey=mRNA;gene=PGGHG;model_evidence=Supporting evidence includes similarity to: 1 Protein%2C and 100%25 coverage of the annotated genomic feature by RNAseq alignments%2C including 104 samples with support for all annotated introns;product=protein-glucosylgalactosylhydroxylysine glucosidase%2C transcript variant X1	1.03254	0.00738211	0.0130457
GeneID:109317349	ADD2	gbkey=mRNA;gene=ADD2;model_evidence=Supporting evidence includes similarity to: 29 Proteins%2C and 100%25 coverage of the annotated genomic feature by RNAseq alignments%2C including 14 samples with support for all annotated introns;product=adducin 2%2C transcript variant X1	1.02979	3.34622e-13	1.51143e-12
GeneID:109313093	DNMT3B	gbkey=mRNA;gene=DNMT3B;model_evidence=Supporting evidence includes similarity to: 10 Proteins%2C and 100%25 coverage of the annotated genomic feature by RNAseq alignments%2C including 2 samples with support for all annotated introns;product=DNA methyltransferase 3 beta%2C transcript variant X3	1.0296	3.53052e-36	4.0275e-35
GeneID:109318408	LOC109318408	gbkey=ncRNA;gene=LOC109318408;model_evidence=Supporting evidence includes similarity to: 100%25 coverage of the annotated genomic feature by RNAseq alignments%2C including 16 samples with support for all annotated introns;product=uncharacterized LOC109318408	1.02667	3.7219e-06	9.87233e-06
GeneID:109323604	ADAMTS19	gbkey=mRNA;gene=ADAMTS19;model_evidence=Supporting evidence includes similarity to: 7 Proteins%2C and 100%25 coverage of the annotated genomic feature by RNAseq alignments%2C including 28 samples with support for all annotated introns;product=ADAM metallopeptidase with thrombospondin type 1 motif 19%2C transcript variant X1	1.02666	1.11766e-14	5.47424e-14
GeneID:109309907	LOC109309907	gbkey=ncRNA;gene=LOC109309907;model_evidence=Supporting evidence includes similarity to: 100%25 coverage of the annotated genomic feature by RNAseq alignments%2C including 67 samples with support for all annotated introns;product=uncharacterized LOC109309907	1.02455	1.99727e-26	1.66506e-25
GeneID:109314617	RAB26	gbkey=mRNA;gene=RAB26;model_evidence=Supporting evidence includes similarity to: 17 Proteins%2C and 100%25 coverage of the annotated genomic feature by RNAseq alignments%2C including 62 samples with support for all annotated introns;product=RAB26%2C member RAS oncogene family	1.02423	0.000153449	0.000341242
GeneID:109323031	STAT1	gbkey=mRNA;gene=STAT1;model_evidence=Supporting evidence includes similarity to: 9 Proteins%2C and 100%25 coverage of the annotated genomic feature by RNAseq alignments%2C including 59 samples with support for all annotated introns;product=signal transducer and activator of transcription 1	1.02334	2.62156e-28	2.31872e-27
GeneID:109317898	LOC109317898	gbkey=ncRNA;gene=LOC109317898;model_evidence=Supporting evidence includes similarity to: 100%25 coverage of the annotated genomic feature by RNAseq alignments%2C including 71 samples with support for all annotated introns;product=uncharacterized LOC109317898	1.02092	3.74446e-10	1.37971e-09
GeneID:109311280	GATA2	gbkey=mRNA;gene=GATA2;model_evidence=Supporting evidence includes similarity to: 2 Proteins%2C and 100%25 coverage of the annotated genomic feature by RNAseq alignments%2C including 33 samples with support for all annotated introns;product=GATA binding protein 2%2C transcript variant X1	1.0204	6.53357e-39	7.93953e-38
GeneID:109308102	ARRDC3	gbkey=mRNA;gene=ARRDC3;model_evidence=Supporting evidence includes similarity to: 19 Proteins%2C and 100%25 coverage of the annotated genomic feature by RNAseq alignments%2C including 107 samples with support for all annotated introns;product=arrestin domain containing 3%2C transcript variant X1	1.01941	2.67004e-37	3.11131e-36
GeneID:109324157	VSTM4	gbkey=mRNA;gene=VSTM4;model_evidence=Supporting evidence includes similarity to: 6 Proteins%2C and 100%25 coverage of the annotated genomic feature by RNAseq alignments%2C including 101 samples with support for all annotated introns;product=V-set and transmembrane domain containing 4%2C transcript variant X1	1.01911	0.000157387	0.000349439
GeneID:109323400	KIAA1958	gbkey=mRNA;gene=KIAA1958;model_evidence=Supporting evidence includes similarity to: 2 Proteins%2C and 100%25 coverage of the annotated genomic feature by RNAseq alignments%2C including 15 samples with support for all annotated introns;product=KIAA1958 ortholog%2C transcript variant X2	1.01857	7.54088e-14	3.52472e-13
GeneID:109320764	FJX1	gbkey=mRNA;gene=FJX1;model_evidence=Supporting evidence includes similarity to: 4 Proteins%2C and 100%25 coverage of the annotated genomic feature by RNAseq alignments;partial=true;product=four jointed box 1;start_range=.,34573063	1.01694	3.67504e-75	8.30879e-74
GeneID:109314043	DAB2IP	gbkey=misc_RNA;gene=DAB2IP;model_evidence=Supporting evidence includes similarity to: 11 Proteins%2C and 100%25 coverage of the annotated genomic feature by RNAseq alignments%2C including 19 samples with support for all annotated introns;product=DAB2 interacting protein%2C transcript variant X1	1.01482	3.73232e-43	4.96053e-42
GeneID:109319374	C1S	gbkey=mRNA;gene=C1S;model_evidence=Supporting evidence includes similarity to: 71 Proteins%2C and 100%25 coverage of the annotated genomic feature by RNAseq alignments%2C including 32 samples with support for all annotated introns;product=complement C1s	1.01471	1.75548e-51	2.73172e-50
GeneID:109312913	VOPP1	gbkey=mRNA;gene=VOPP1;model_evidence=Supporting evidence includes similarity to: 10 Proteins%2C and 100%25 coverage of the annotated genomic feature by RNAseq alignments%2C including 100 samples with support for all annotated introns;product=vesicular%2C overexpressed in cancer%2C prosurvival protein 1	1.01386	1.12353e-95	3.29145e-94
GeneID:109312736	RIMBP2	gbkey=mRNA;gene=RIMBP2;model_evidence=Supporting evidence includes similarity to: 2 Proteins%2C and 100%25 coverage of the annotated genomic feature by RNAseq alignments%2C including 22 samples with support for all annotated introns;product=RIMS binding protein 2%2C transcript variant X12	1.01323	9.59273e-13	4.21391e-12
GeneID:109319531	LOC109319531	gbkey=ncRNA;gene=LOC109319531;model_evidence=Supporting evidence includes similarity to: 100%25 coverage of the annotated genomic feature by RNAseq alignments%2C including 15 samples with support for all annotated introns;product=uncharacterized LOC109319531%2C transcript variant X1	1.01102	0.0028217	0.00531143
GeneID:109323688	ENAM	gbkey=mRNA;gene=ENAM;model_evidence=Supporting evidence includes similarity to: 4 Proteins%2C and 99%25 coverage of the annotated genomic feature by RNAseq alignments%2C including 9 samples with support for all annotated introns;product=enamelin%2C transcript variant X1	1.00944	0.0013478	0.00265559
GeneID:109313387	CRAMP1	gbkey=mRNA;gene=CRAMP1;model_evidence=Supporting evidence includes similarity to: 1 Protein%2C and 100%25 coverage of the annotated genomic feature by RNAseq alignments%2C including 22 samples with support for all annotated introns;product=cramped chromatin regulator homolog 1%2C transcript variant X5	1.00791	1.92682e-53	3.11082e-52
GeneID:109316556	PARPBP	gbkey=mRNA;gene=PARPBP;model_evidence=Supporting evidence includes similarity to: 2 Proteins%2C and 100%25 coverage of the annotated genomic feature by RNAseq alignments%2C including 11 samples with support for all annotated introns;product=PARP1 binding protein%2C transcript variant X2	1.00598	7.18457e-45	9.9626e-44
GeneID:109320173	LOC109320173	gbkey=ncRNA;gene=LOC109320173;model_evidence=Supporting evidence includes similarity to: 100%25 coverage of the annotated genomic feature by RNAseq alignments%2C including 123 samples with support for all annotated introns;product=uncharacterized LOC109320173	1.00529	5.52713e-61	1.01588e-59
GeneID:109309663	SH3D19	gbkey=mRNA;gene=SH3D19;model_evidence=Supporting evidence includes similarity to: 4 Proteins%2C and 100%25 coverage of the annotated genomic feature by RNAseq alignments%2C including 32 samples with support for all annotated introns;product=SH3 domain containing 19%2C transcript variant X3	1.00308	1.60547e-111	5.45948e-110
GeneID:109309704	FAM198B	gbkey=mRNA;gene=FAM198B;model_evidence=Supporting evidence includes similarity to: 5 Proteins%2C and 100%25 coverage of the annotated genomic feature by RNAseq alignments%2C including 94 samples with support for all annotated introns;product=family with sequence similarity 198 member B	1.00297	2.87798e-27	2.46853e-26
GeneID:109308864	LOC109308864	gbkey=mRNA;gene=LOC109308864;model_evidence=Supporting evidence includes similarity to: 3 Proteins%2C and 100%25 coverage of the annotated genomic feature by RNAseq alignments%2C including 20 samples with support for all annotated introns;product=collagen and calcium-binding EGF domain-containing protein 1-like	1.00282	2.00932e-05	4.94309e-05
GeneID:109314138	KCNT1	gbkey=mRNA;gene=KCNT1;model_evidence=Supporting evidence includes similarity to: 2 Proteins%2C and 99%25 coverage of the annotated genomic feature by RNAseq alignments;product=potassium sodium-activated channel subfamily T member 1	0.999382	0.000307934	0.00066179
GeneID:109312343	KDSR	gbkey=mRNA;gene=KDSR;model_evidence=Supporting evidence includes similarity to: 13 Proteins%2C and 98%25 coverage of the annotated genomic feature by RNAseq alignments;product=3-ketodihydrosphingosine reductase	0.998991	6.10447e-71	1.30452e-69
GeneID:109322102	SLA	gbkey=mRNA;gene=SLA;model_evidence=Supporting evidence includes similarity to: 7 Proteins%2C and 100%25 coverage of the annotated genomic feature by RNAseq alignments%2C including 23 samples with support for all annotated introns;product=Src like adaptor	0.998739	5.73127e-06	1.48951e-05
GeneID:109322156	KHDRBS3	gbkey=mRNA;gene=KHDRBS3;model_evidence=Supporting evidence includes similarity to: 7 Proteins%2C and 97%25 coverage of the annotated genomic feature by RNAseq alignments;product=KH RNA binding domain containing%2C signal transduction associated 3	0.997548	1.46108e-07	4.41827e-07
GeneID:109316487	CAPRIN2	gbkey=mRNA;gene=CAPRIN2;model_evidence=Supporting evidence includes similarity to: 2 Proteins%2C and 100%25 coverage of the annotated genomic feature by RNAseq alignments%2C including 5 samples with support for all annotated introns;product=caprin family member 2%2C transcript variant X4	0.99734	4.38181e-16	2.33896e-15
GeneID:109314845	TNFRSF11A	gbkey=mRNA;gene=TNFRSF11A;model_evidence=Supporting evidence includes similarity to: 4 Proteins%2C and 100%25 coverage of the annotated genomic feature by RNAseq alignments%2C including 17 samples with support for all annotated introns;product=TNF receptor superfamily member 11a%2C transcript variant X2	0.996515	0.00268337	0.00506557
GeneID:109319619	FSHR	gbkey=mRNA;gene=FSHR;model_evidence=Supporting evidence includes similarity to: 32 Proteins%2C and 100%25 coverage of the annotated genomic feature by RNAseq alignments%2C including 39 samples with support for all annotated introns;product=follicle stimulating hormone receptor	0.994536	3.28868e-05	7.8898e-05
GeneID:109309091	IL16	gbkey=mRNA;gene=IL16;model_evidence=Supporting evidence includes similarity to: 13 Proteins%2C and 100%25 coverage of the annotated genomic feature by RNAseq alignments;product=interleukin 16	0.994439	1.99391e-71	4.29776e-70
GeneID:109309361	UGT8	gbkey=mRNA;gene=UGT8;model_evidence=Supporting evidence includes similarity to: 4 Proteins%2C and 100%25 coverage of the annotated genomic feature by RNAseq alignments%2C including 92 samples with support for all annotated introns;product=UDP glycosyltransferase 8	0.994359	1.32313e-05	3.32047e-05
GeneID:109309737	LOC109309737	gbkey=ncRNA;gene=LOC109309737;model_evidence=Supporting evidence includes similarity to: 100%25 coverage of the annotated genomic feature by RNAseq alignments%2C including 42 samples with support for all annotated introns;product=uncharacterized LOC109309737	0.994096	0.00374653	0.00693823
GeneID:109320108	ESR1	gbkey=mRNA;gene=ESR1;model_evidence=Supporting evidence includes similarity to: 48 Proteins%2C and 100%25 coverage of the annotated genomic feature by RNAseq alignments%2C including 16 samples with support for all annotated introns;product=estrogen receptor 1%2C transcript variant X3	0.993941	0.0140296	0.0235969
GeneID:109321661	HAS2	gbkey=mRNA;gene=HAS2;model_evidence=Supporting evidence includes similarity to: 22 Proteins%2C and 100%25 coverage of the annotated genomic feature by RNAseq alignments%2C including 65 samples with support for all annotated introns;product=hyaluronan synthase 2	0.99261	5.8798e-63	1.1152e-61
GeneID:109324246	PPIF	gbkey=mRNA;gene=PPIF;model_evidence=Supporting evidence includes similarity to: 26 Proteins%2C and 100%25 coverage of the annotated genomic feature by RNAseq alignments%2C including 109 samples with support for all annotated introns;product=peptidylprolyl isomerase F	0.991957	1.02394e-62	1.93618e-61
GeneID:109313153	LOC109313153	gbkey=mRNA;gene=LOC109313153;model_evidence=Supporting evidence includes similarity to: 5 Proteins%2C and 100%25 coverage of the annotated genomic feature by RNAseq alignments%2C including 60 samples with support for all annotated introns;product=oxidative stress-responsive serine-rich protein 1-like%2C transcript variant X1	0.990421	1.29737e-65	2.55382e-64
GeneID:109310141	ADAMTS2	gbkey=mRNA;gene=ADAMTS2;model_evidence=Supporting evidence includes similarity to: 1 Protein%2C and 100%25 coverage of the annotated genomic feature by RNAseq alignments%2C including 54 samples with support for all annotated introns;product=ADAM metallopeptidase with thrombospondin type 1 motif 2	0.988298	1.07616e-09	3.8318e-09
GeneID:109313012	SPPL3	gbkey=mRNA;gene=SPPL3;model_evidence=Supporting evidence includes similarity to: 7 Proteins%2C and 100%25 coverage of the annotated genomic feature by RNAseq alignments%2C including 114 samples with support for all annotated introns;partial=true;product=signal peptide peptidase like 3;start_range=.,18423643	0.986988	1.82286e-68	3.74782e-67
GeneID:109311698	FBXO25	gbkey=mRNA;gene=FBXO25;model_evidence=Supporting evidence includes similarity to: 11 Proteins%2C and 100%25 coverage of the annotated genomic feature by RNAseq alignments%2C including 73 samples with support for all annotated introns;product=F-box protein 25%2C transcript variant X1	0.986745	1.15055e-16	6.35911e-16
GeneID:109318682	LOC109318682	gbkey=mRNA;gene=LOC109318682;model_evidence=Supporting evidence includes similarity to: 1 Protein%2C and 91%25 coverage of the annotated genomic feature by RNAseq alignments;partial=true;product=F-BAR domain only protein 1-like	0.986237	0.000147091	0.00032839
GeneID:109320748	PHLDA2	gbkey=mRNA;gene=PHLDA2;model_evidence=Supporting evidence includes similarity to: 2 Proteins%2C and 86%25 coverage of the annotated genomic feature by RNAseq alignments;product=pleckstrin homology like domain family A member 2	0.983211	1.72657e-50	2.61818e-49
GeneID:109312126	NT5E	gbkey=mRNA;gene=NT5E;model_evidence=Supporting evidence includes similarity to: 20 Proteins%2C and 95%25 coverage of the annotated genomic feature by RNAseq alignments;product=5'-nucleotidase ecto	0.982063	5.61591e-05	0.000131519
GeneID:109324953	MORC1	gbkey=mRNA;gene=MORC1;model_evidence=Supporting evidence includes similarity to: 1 Protein%2C and 97%25 coverage of the annotated genomic feature by RNAseq alignments;product=MORC family CW-type zinc finger 1	0.978243	4.38537e-08	1.38907e-07
GeneID:109311626	KCNS3	gbkey=mRNA;gene=KCNS3;model_evidence=Supporting evidence includes similarity to: 18 Proteins%2C and 100%25 coverage of the annotated genomic feature by RNAseq alignments%2C including 41 samples with support for all annotated introns;product=potassium voltage-gated channel modifier subfamily S member 3	0.977257	9.43342e-07	2.64917e-06
GeneID:109313597	LOC109313597	gbkey=ncRNA;gene=LOC109313597;model_evidence=Supporting evidence includes similarity to: 100%25 coverage of the annotated genomic feature by RNAseq alignments%2C including 7 samples with support for all annotated introns;product=uncharacterized LOC109313597	0.974523	0.0274544	0.043625
GeneID:109306627	CSRNP1	gbkey=mRNA;gene=CSRNP1;model_evidence=Supporting evidence includes similarity to: 3 Proteins%2C and 100%25 coverage of the annotated genomic feature by RNAseq alignments%2C including 109 samples with support for all annotated introns;product=cysteine and serine rich nuclear protein 1	0.974254	4.52972e-108	1.49553e-106
GeneID:109322275	KDM3A	gbkey=mRNA;gene=KDM3A;model_evidence=Supporting evidence includes similarity to: 5 Proteins%2C and 100%25 coverage of the annotated genomic feature by RNAseq alignments%2C including 10 samples with support for all annotated introns;product=lysine demethylase 3A	0.971492	5.14367e-51	7.89582e-50
GeneID:109316185	RIN2	gbkey=mRNA;gene=RIN2;model_evidence=Supporting evidence includes similarity to: 9 Proteins%2C and 100%25 coverage of the annotated genomic feature by RNAseq alignments%2C including 84 samples with support for all annotated introns;product=Ras and Rab interactor 2%2C transcript variant X1	0.971118	8.94499e-69	1.84214e-67
GeneID:109320738	FLT3LG	gbkey=mRNA;gene=FLT3LG;model_evidence=Supporting evidence includes similarity to: 23 Proteins%2C and 99%25 coverage of the annotated genomic feature by RNAseq alignments;product=fms related tyrosine kinase 3 ligand	0.970825	3.31239e-17	1.88417e-16
GeneID:109316958	SEZ6	gbkey=mRNA;gene=SEZ6;model_evidence=Supporting evidence includes similarity to: 15 Proteins%2C and 96%25 coverage of the annotated genomic feature by RNAseq alignments;product=seizure related 6 homolog	0.970163	2.69807e-07	7.96969e-07
GeneID:109320641	LOC109320641	gbkey=ncRNA;gene=LOC109320641;model_evidence=Supporting evidence includes similarity to: 100%25 coverage of the annotated genomic feature by RNAseq alignments%2C including 33 samples with support for all annotated introns;product=uncharacterized LOC109320641	0.970113	0.0146122	0.0244911
GeneID:109308213	LOC109308213	gbkey=ncRNA;gene=LOC109308213;model_evidence=Supporting evidence includes similarity to: 100%25 coverage of the annotated genomic feature by RNAseq alignments%2C including 1 sample with support for all annotated introns;product=uncharacterized LOC109308213	0.969383	0.0060756	0.0108687
GeneID:109306065	LOC109306065	gbkey=mRNA;gene=LOC109306065;model_evidence=Supporting evidence includes similarity to: 26 Proteins%2C and 100%25 coverage of the annotated genomic feature by RNAseq alignments;product=toll-like receptor 8	0.96914	0.00183007	0.00353441
GeneID:109316339	PHF21B	gbkey=mRNA;gene=PHF21B;model_evidence=Supporting evidence includes similarity to: 6 Proteins%2C and 100%25 coverage of the annotated genomic feature by RNAseq alignments%2C including 12 samples with support for all annotated introns;product=PHD finger protein 21B	0.968703	0.00643271	0.0114653
GeneID:109318367	MYCL	gbkey=mRNA;gene=MYCL;model_evidence=Supporting evidence includes similarity to: 8 Proteins%2C and 100%25 coverage of the annotated genomic feature by RNAseq alignments%2C including 102 samples with support for all annotated introns;product=v-myc avian myelocytomatosis viral oncogene lung carcinoma derived homolog%2C transcript variant X1	0.968572	1.08567e-82	2.7372e-81
GeneID:109307023	IL12RB2	gbkey=mRNA;gene=IL12RB2;model_evidence=Supporting evidence includes similarity to: 6 Proteins%2C and 99%25 coverage of the annotated genomic feature by RNAseq alignments;product=interleukin 12 receptor subunit beta 2	0.968343	2.90804e-12	1.23443e-11
GeneID:109308197	LOC109308197	gbkey=mRNA;gene=LOC109308197;model_evidence=Supporting evidence includes similarity to: 9 Proteins%2C and 100%25 coverage of the annotated genomic feature by RNAseq alignments;product=glial cell line-derived neurotrophic factor-like	0.96764	0.000872117	0.00176145
GeneID:109312887	BICDL1	gbkey=mRNA;gene=BICDL1;model_evidence=Supporting evidence includes similarity to: 1 Protein%2C and 100%25 coverage of the annotated genomic feature by RNAseq alignments%2C including 1 sample with support for all annotated introns;product=BICD family like cargo adaptor 1	0.967632	1.17272e-13	5.43266e-13
GeneID:109320172	CITED2	gbkey=mRNA;gene=CITED2;model_evidence=Supporting evidence includes similarity to: 12 Proteins%2C and 100%25 coverage of the annotated genomic feature by RNAseq alignments%2C including 101 samples with support for all annotated introns;product=Cbp/p300 interacting transactivator with Glu/Asp rich carboxy-terminal domain 2	0.966301	3.43154e-81	8.28349e-80
GeneID:109318702	CEBPB	gbkey=mRNA;gene=CEBPB;model_evidence=Supporting evidence includes similarity to: 18 Proteins%2C and 100%25 coverage of the annotated genomic feature by RNAseq alignments;partial=true;product=CCAAT/enhancer binding protein beta;start_range=.,503876	0.964878	3.44442e-44	4.7031e-43
GeneID:109310460	MLKL	gbkey=mRNA;gene=MLKL;model_evidence=Supporting evidence includes similarity to: 3 Proteins%2C and 100%25 coverage of the annotated genomic feature by RNAseq alignments%2C including 72 samples with support for all annotated introns;product=mixed lineage kinase domain like pseudokinase%2C transcript variant X1	0.964704	0.00210889	0.00403726
GeneID:109315543	TBK1	gbkey=mRNA;gene=TBK1;model_evidence=Supporting evidence includes similarity to: 12 Proteins%2C and 100%25 coverage of the annotated genomic feature by RNAseq alignments%2C including 72 samples with support for all annotated introns;product=TANK binding kinase 1%2C transcript variant X2	0.964128	1.05717e-93	3.00535e-92
GeneID:109313535	MCRIP2	gbkey=mRNA;gene=MCRIP2;model_evidence=Supporting evidence includes similarity to: 2 Proteins%2C and 100%25 coverage of the annotated genomic feature by RNAseq alignments%2C including 124 samples with support for all annotated introns;partial=true;product=MAPK regulated corepressor interacting protein 2	0.964047	1.23367e-07	3.75882e-07
GeneID:109322519	LOC109322519	gbkey=mRNA;gene=LOC109322519;model_evidence=Supporting evidence includes similarity to: 1 Protein%2C and 100%25 coverage of the annotated genomic feature by RNAseq alignments%2C including 9 samples with support for all annotated introns;product=lymphocyte antigen 6E-like	0.963934	3.02913e-06	8.10365e-06
GeneID:109309329	TRPC3	gbkey=mRNA;gene=TRPC3;model_evidence=Supporting evidence includes similarity to: 5 Proteins%2C and 100%25 coverage of the annotated genomic feature by RNAseq alignments%2C including 25 samples with support for all annotated introns;product=transient receptor potential cation channel subfamily C member 3%2C transcript variant X2	0.963303	6.38534e-07	1.8223e-06
GeneID:109308444	NCEH1	gbkey=mRNA;gene=NCEH1;model_evidence=Supporting evidence includes similarity to: 14 Proteins%2C and 95%25 coverage of the annotated genomic feature by RNAseq alignments%2C including 60 samples with support for all annotated introns;product=neutral cholesterol ester hydrolase 1	0.962541	6.21873e-17	3.49594e-16
GeneID:109310007	NEURL1B	gbkey=mRNA;gene=NEURL1B;model_evidence=Supporting evidence includes similarity to: 6 Proteins%2C and 100%25 coverage of the annotated genomic feature by RNAseq alignments%2C including 20 samples with support for all annotated introns;product=neuralized E3 ubiquitin protein ligase 1B%2C transcript variant X1	0.960799	3.96058e-18	2.36611e-17
GeneID:109306228	LOC109306228	gbkey=mRNA;gene=LOC109306228;model_evidence=Supporting evidence includes similarity to: 3 Proteins%2C and 100%25 coverage of the annotated genomic feature by RNAseq alignments%2C including 26 samples with support for all annotated introns;product=interleukin-1 receptor type 2-like%2C transcript variant X2	0.958801	1.83921e-55	3.07686e-54
GeneID:109321164	MEIS2	gbkey=mRNA;gene=MEIS2;model_evidence=Supporting evidence includes similarity to: 10 Proteins%2C and 100%25 coverage of the annotated genomic feature by RNAseq alignments%2C including 76 samples with support for all annotated introns;product=Meis homeobox 2%2C transcript variant X4	0.958232	2.28027e-118	8.24864e-117
GeneID:109323618	PSAT1	gbkey=mRNA;gene=PSAT1;model_evidence=Supporting evidence includes similarity to: 20 Proteins%2C and 100%25 coverage of the annotated genomic feature by RNAseq alignments%2C including 95 samples with support for all annotated introns;product=phosphoserine aminotransferase 1	0.956791	5.7354e-35	6.22415e-34
GeneID:109317750	PPP1R15B	gbkey=mRNA;gene=PPP1R15B;model_evidence=Supporting evidence includes similarity to: 1 Protein%2C and 100%25 coverage of the annotated genomic feature by RNAseq alignments%2C including 124 samples with support for all annotated introns;product=protein phosphatase 1 regulatory subunit 15B	0.956399	4.78332e-138	2.09459e-136
GeneID:109311688	LOC109311688	gbkey=ncRNA;gene=LOC109311688;model_evidence=Supporting evidence includes similarity to: 100%25 coverage of the annotated genomic feature by RNAseq alignments%2C including 113 samples with support for all annotated introns;product=uncharacterized LOC109311688	0.955947	5.62873e-67	1.13301e-65
GeneID:109308524	LOC109308524	gbkey=ncRNA;gene=LOC109308524;model_evidence=Supporting evidence includes similarity to: 100%25 coverage of the annotated genomic feature by RNAseq alignments%2C including 52 samples with support for all annotated introns;product=uncharacterized LOC109308524	0.955785	0.000321795	0.00068956
GeneID:109313715	ACSL4	gbkey=mRNA;gene=ACSL4;model_evidence=Supporting evidence includes similarity to: 12 Proteins%2C and 100%25 coverage of the annotated genomic feature by RNAseq alignments%2C including 25 samples with support for all annotated introns;product=acyl-CoA synthetase long-chain family member 4%2C transcript variant X3	0.954461	1.7309e-123	6.6878e-122
GeneID:109318326	GAREM1	gbkey=mRNA;gene=GAREM1;model_evidence=Supporting evidence includes similarity to: 5 Proteins%2C and 100%25 coverage of the annotated genomic feature by RNAseq alignments%2C including 14 samples with support for all annotated introns;product=GRB2 associated regulator of MAPK1 subtype 1%2C transcript variant X2	0.954457	1.21445e-47	1.74612e-46
GeneID:109306466	PCDH17	gbkey=mRNA;gene=PCDH17;model_evidence=Supporting evidence includes similarity to: 10 Proteins%2C and 99%25 coverage of the annotated genomic feature by RNAseq alignments;product=protocadherin 17	0.954005	2.78805e-22	1.99283e-21
GeneID:109312507	OIT3	gbkey=mRNA;gene=OIT3;model_evidence=Supporting evidence includes similarity to: 9 Proteins%2C and 100%25 coverage of the annotated genomic feature by RNAseq alignments%2C including 60 samples with support for all annotated introns;product=oncoprotein induced transcript 3	0.953454	4.01108e-06	1.05899e-05
GeneID:109316458	DCP1B	gbkey=mRNA;gene=DCP1B;model_evidence=Supporting evidence includes similarity to: 2 Proteins%2C and 100%25 coverage of the annotated genomic feature by RNAseq alignments%2C including 67 samples with support for all annotated introns;product=decapping mRNA 1B%2C transcript variant X1	0.952733	2.31229e-35	2.54475e-34
GeneID:109311154	LOC109311154	gbkey=ncRNA;gene=LOC109311154;model_evidence=Supporting evidence includes similarity to: 100%25 coverage of the annotated genomic feature by RNAseq alignments%2C including 8 samples with support for all annotated introns;product=uncharacterized LOC109311154	0.951213	0.00873209	0.01525
GeneID:109310529	SNX20	gbkey=mRNA;gene=SNX20;model_evidence=Supporting evidence includes similarity to: 8 Proteins%2C and 100%25 coverage of the annotated genomic feature by RNAseq alignments%2C including 29 samples with support for all annotated introns;product=sorting nexin 20	0.951208	5.78376e-13	2.57606e-12
GeneID:109324531	CHMP7	gbkey=mRNA;gene=CHMP7;model_evidence=Supporting evidence includes similarity to: 4 Proteins%2C and 96%25 coverage of the annotated genomic feature by RNAseq alignments;product=charged multivesicular body protein 7	0.951048	3.13918e-201	1.98868e-199
GeneID:109314366	OTUD3	gbkey=mRNA;gene=OTUD3;model_evidence=Supporting evidence includes similarity to: 2 Proteins%2C and 100%25 coverage of the annotated genomic feature by RNAseq alignments%2C including 33 samples with support for all annotated introns;product=OTU deubiquitinase 3%2C transcript variant X1	0.950879	1.29037e-55	2.16449e-54
GeneID:109321996	LNX1	gbkey=mRNA;gene=LNX1;model_evidence=Supporting evidence includes similarity to: 15 Proteins%2C and 100%25 coverage of the annotated genomic feature by RNAseq alignments%2C including 25 samples with support for all annotated introns;product=ligand of numb-protein X 1%2C transcript variant X2	0.950652	0.011341	0.019415
GeneID:109321631	ZDHHC22	gbkey=mRNA;gene=ZDHHC22;model_evidence=Supporting evidence includes similarity to: 6 Proteins%2C and 100%25 coverage of the annotated genomic feature by RNAseq alignments%2C including 41 samples with support for all annotated introns;product=zinc finger DHHC-type containing 22	0.950639	0.00500149	0.00908435
GeneID:109321649	SNTB1	gbkey=mRNA;gene=SNTB1;model_evidence=Supporting evidence includes similarity to: 5 Proteins%2C and 100%25 coverage of the annotated genomic feature by RNAseq alignments%2C including 84 samples with support for all annotated introns;product=syntrophin beta 1	0.950142	4.1668e-22	2.95296e-21
GeneID:109323364	CUNH9orf3	gbkey=mRNA;gene=CUNH9orf3;model_evidence=Supporting evidence includes similarity to: 2 Proteins%2C and 100%25 coverage of the annotated genomic feature by RNAseq alignments%2C including 3 samples with support for all annotated introns;product=chromosome unknown C9orf3 homolog%2C transcript variant X1	0.949096	3.30403e-12	1.39541e-11
GeneID:109315736	LOC109315736	gbkey=ncRNA;gene=LOC109315736;model_evidence=Supporting evidence includes similarity to: 100%25 coverage of the annotated genomic feature by RNAseq alignments%2C including 10 samples with support for all annotated introns;product=uncharacterized LOC109315736	0.948827	1.48391e-06	4.08632e-06
GeneID:109312202	LOC109312202	gbkey=ncRNA;gene=LOC109312202;model_evidence=Supporting evidence includes similarity to: 100%25 coverage of the annotated genomic feature by RNAseq alignments%2C including 99 samples with support for all annotated introns;product=uncharacterized LOC109312202	0.948137	0.00678734	0.0120526
GeneID:109314576	MYH11	gbkey=mRNA;gene=MYH11;model_evidence=Supporting evidence includes similarity to: 20 Proteins%2C and 100%25 coverage of the annotated genomic feature by RNAseq alignments%2C including 43 samples with support for all annotated introns;product=myosin heavy chain 11%2C transcript variant X1	0.947869	5.33596e-06	1.39199e-05
GeneID:109322184	MICU3	gbkey=mRNA;gene=MICU3;model_evidence=Supporting evidence includes similarity to: 1 Protein%2C and 100%25 coverage of the annotated genomic feature by RNAseq alignments%2C including 23 samples with support for all annotated introns;product=mitochondrial calcium uptake family member 3%2C transcript variant X1	0.947361	3.50862e-22	2.4936e-21
GeneID:109309973	GABRB2	gbkey=mRNA;gene=GABRB2;model_evidence=Supporting evidence includes similarity to: 17 Proteins%2C and 100%25 coverage of the annotated genomic feature by RNAseq alignments%2C including 5 samples with support for all annotated introns;product=gamma-aminobutyric acid type A receptor beta2 subunit%2C transcript variant X1	0.946397	7.87723e-10	2.84209e-09
GeneID:109311592	TP53I3	gbkey=mRNA;gene=TP53I3;model_evidence=Supporting evidence includes similarity to: 5 Proteins%2C and 100%25 coverage of the annotated genomic feature by RNAseq alignments%2C including 104 samples with support for all annotated introns;product=tumor protein p53 inducible protein 3%2C transcript variant X1	0.946253	1.95358e-40	2.46269e-39
GeneID:109321229	LTBP2	gbkey=mRNA;gene=LTBP2;model_evidence=Supporting evidence includes similarity to: 1 Protein%2C and 100%25 coverage of the annotated genomic feature by RNAseq alignments%2C including 22 samples with support for all annotated introns;product=latent transforming growth factor beta binding protein 2%2C transcript variant X2	0.945673	2.91156e-22	2.07874e-21
GeneID:109308170	STARD4	gbkey=mRNA;gene=STARD4;model_evidence=Supporting evidence includes similarity to: 8 Proteins%2C and 100%25 coverage of the annotated genomic feature by RNAseq alignments%2C including 16 samples with support for all annotated introns;product=StAR related lipid transfer domain containing 4	0.94483	2.84086e-29	2.59736e-28
GeneID:109310528	CYLD	gbkey=mRNA;gene=CYLD;model_evidence=Supporting evidence includes similarity to: 10 Proteins%2C and 100%25 coverage of the annotated genomic feature by RNAseq alignments%2C including 46 samples with support for all annotated introns;product=CYLD lysine 63 deubiquitinase%2C transcript variant X1	0.944595	1.25787e-40	1.5905e-39
GeneID:109314021	GRB10	gbkey=mRNA;gene=GRB10;model_evidence=Supporting evidence includes similarity to: 9 Proteins%2C and 100%25 coverage of the annotated genomic feature by RNAseq alignments%2C including 10 samples with support for all annotated introns;product=growth factor receptor bound protein 10%2C transcript variant X2	0.943705	3.86869e-77	8.94097e-76
GeneID:109305872	SIK1	gbkey=mRNA;gene=SIK1;model_evidence=Supporting evidence includes similarity to: 7 Proteins%2C and 100%25 coverage of the annotated genomic feature by RNAseq alignments%2C including 98 samples with support for all annotated introns;product=salt inducible kinase 1%2C transcript variant X1	0.943567	2.82324e-15	1.43461e-14
GeneID:109323653	KIF27	gbkey=mRNA;gene=KIF27;model_evidence=Supporting evidence includes similarity to: 6 Proteins%2C and 100%25 coverage of the annotated genomic feature by RNAseq alignments%2C including 27 samples with support for all annotated introns;product=kinesin family member 27	0.943171	3.89658e-15	1.97039e-14
GeneID:109314436	HES4	gbkey=mRNA;gene=HES4;model_evidence=Supporting evidence includes similarity to: 6 Proteins%2C and 100%25 coverage of the annotated genomic feature by RNAseq alignments%2C including 127 samples with support for all annotated introns;product=hes family bHLH transcription factor 4	0.942959	1.92313e-37	2.2557e-36
GeneID:109320250	MLLT6	gbkey=mRNA;gene=MLLT6;model_evidence=Supporting evidence includes similarity to: 3 Proteins%2C and 100%25 coverage of the annotated genomic feature by RNAseq alignments%2C including 11 samples with support for all annotated introns;product=MLLT6%2C PHD finger domain containing%2C transcript variant X1	0.94231	2.49514e-61	4.61323e-60
GeneID:109317800	BAK1	gbkey=mRNA;gene=BAK1;model_evidence=Supporting evidence includes similarity to: 6 Proteins%2C and 100%25 coverage of the annotated genomic feature by RNAseq alignments%2C including 104 samples with support for all annotated introns;product=BCL2 antagonist/killer 1%2C transcript variant X2	0.942021	5.1609e-73	1.13594e-71
GeneID:109315152	METRNL	gbkey=mRNA;gene=METRNL;model_evidence=Supporting evidence includes similarity to: 6 Proteins%2C and 100%25 coverage of the annotated genomic feature by RNAseq alignments%2C including 124 samples with support for all annotated introns;product=meteorin like%2C glial cell differentiation regulator	0.941224	9.44848e-146	4.3673e-144
GeneID:109321496	TNFRSF11B	gbkey=mRNA;gene=TNFRSF11B;model_evidence=Supporting evidence includes similarity to: 4 Proteins%2C and 100%25 coverage of the annotated genomic feature by RNAseq alignments%2C including 112 samples with support for all annotated introns;product=TNF receptor superfamily member 11b	0.941138	6.28146e-12	2.59664e-11
GeneID:109312081	MATN3	gbkey=mRNA;gene=MATN3;model_evidence=Supporting evidence includes similarity to: 1 Protein%2C and 98%25 coverage of the annotated genomic feature by RNAseq alignments;product=matrilin 3	0.940491	1.90162e-10	7.14612e-10
GeneID:109308800	LOC109308800	gbkey=mRNA;gene=LOC109308800;model_evidence=Supporting evidence includes similarity to: 1 Protein%2C and 100%25 coverage of the annotated genomic feature by RNAseq alignments%2C including 39 samples with support for all annotated introns;product=mucosa-associated lymphoid tissue lymphoma translocation protein 1-like	0.939945	3.64899e-100	1.12166e-98
GeneID:109323652	NFIL3	gbkey=mRNA;gene=NFIL3;model_evidence=Supporting evidence includes similarity to: 5 Proteins%2C and 100%25 coverage of the annotated genomic feature by RNAseq alignments%2C including 98 samples with support for all annotated introns;product=nuclear factor%2C interleukin 3 regulated	0.939467	3.30612e-81	7.9962e-80
GeneID:109317508	FGD2	gbkey=mRNA;gene=FGD2;model_evidence=Supporting evidence includes similarity to: 14 Proteins%2C and 100%25 coverage of the annotated genomic feature by RNAseq alignments%2C including 15 samples with support for all annotated introns;product=FYVE%2C RhoGEF and PH domain containing 2	0.93838	7.18716e-16	3.79584e-15
GeneID:109310825	NEK10	gbkey=mRNA;gene=NEK10;model_evidence=Supporting evidence includes similarity to: 7 Proteins%2C and 99%25 coverage of the annotated genomic feature by RNAseq alignments;product=NIMA related kinase 10	0.938272	0.00245816	0.00466441
GeneID:109324328	ANKRD1	gbkey=mRNA;gene=ANKRD1;model_evidence=Supporting evidence includes similarity to: 2 Proteins%2C and 100%25 coverage of the annotated genomic feature by RNAseq alignments%2C including 3 samples with support for all annotated introns;product=ankyrin repeat domain 1	0.936905	5.58575e-66	1.10476e-64
GeneID:109313991	FAM163B	gbkey=mRNA;gene=FAM163B;model_evidence=Supporting evidence includes similarity to: 3 Proteins%2C and 100%25 coverage of the annotated genomic feature by RNAseq alignments%2C including 75 samples with support for all annotated introns;product=family with sequence similarity 163 member B	0.933612	3.45017e-37	4.0054e-36
GeneID:109311953	HS3ST5	gbkey=mRNA;gene=HS3ST5;model_evidence=Supporting evidence includes similarity to: 16 Proteins%2C and 100%25 coverage of the annotated genomic feature by RNAseq alignments%2C including 9 samples with support for all annotated introns;product=heparan sulfate-glucosamine 3-sulfotransferase 5%2C transcript variant X1	0.933267	0.0023368	0.00445037
GeneID:109308583	SLC9A9	gbkey=mRNA;gene=SLC9A9;model_evidence=Supporting evidence includes similarity to: 2 Proteins%2C and 100%25 coverage of the annotated genomic feature by RNAseq alignments%2C including 78 samples with support for all annotated introns;product=solute carrier family 9 member A9	0.933183	1.11093e-05	2.8077e-05
GeneID:109312417	IFI30	gbkey=mRNA;gene=IFI30;model_evidence=Supporting evidence includes similarity to: 4 Proteins%2C and 92%25 coverage of the annotated genomic feature by RNAseq alignments;product=IFI30%2C lysosomal thiol reductase	0.931334	3.13884e-125	1.23573e-123
GeneID:109308261	ERICH6	gbkey=mRNA;gene=ERICH6;model_evidence=Supporting evidence includes similarity to: 3 Proteins%2C and 92%25 coverage of the annotated genomic feature by RNAseq alignments;product=glutamate rich 6	0.930733	2.82186e-08	9.09055e-08
GeneID:109318742	RNF114	gbkey=mRNA;gene=RNF114;model_evidence=Supporting evidence includes similarity to: 4 Proteins%2C and 100%25 coverage of the annotated genomic feature by RNAseq alignments%2C including 101 samples with support for all annotated introns;product=ring finger protein 114	0.930539	7.29113e-135	3.14856e-133
GeneID:109318159	RIC8A	gbkey=mRNA;gene=RIC8A;model_evidence=Supporting evidence includes similarity to: 4 Proteins%2C and 100%25 coverage of the annotated genomic feature by RNAseq alignments%2C including 61 samples with support for all annotated introns;product=RIC8 guanine nucleotide exchange factor A%2C transcript variant X1	0.92972	1.00441e-14	4.93504e-14
GeneID:109319038	BMP2	gbkey=mRNA;gene=BMP2;model_evidence=Supporting evidence includes similarity to: 23 Proteins%2C and 97%25 coverage of the annotated genomic feature by RNAseq alignments;product=bone morphogenetic protein 2	0.929114	4.47379e-49	6.59184e-48
GeneID:109321503	DLL4	gbkey=misc_RNA;gene=DLL4;model_evidence=Supporting evidence includes similarity to: 14 Proteins%2C and 100%25 coverage of the annotated genomic feature by RNAseq alignments%2C including 7 samples with support for all annotated introns;product=delta like canonical Notch ligand 4%2C transcript variant X2	0.928943	5.62384e-16	2.98916e-15
GeneID:109311995	LOC109311995	gbkey=ncRNA;gene=LOC109311995;model_evidence=Supporting evidence includes similarity to: 100%25 coverage of the annotated genomic feature by RNAseq alignments%2C including 90 samples with support for all annotated introns;product=uncharacterized LOC109311995	0.928766	2.2455e-07	6.67234e-07
GeneID:109321007	CELF1	gbkey=mRNA;gene=CELF1;model_evidence=Supporting evidence includes similarity to: 14 Proteins%2C and 100%25 coverage of the annotated genomic feature by RNAseq alignments%2C including 16 samples with support for all annotated introns;product=CUGBP%2C Elav-like family member 1%2C transcript variant X2	0.92854	1.67352e-129	6.91572e-128
GeneID:109322763	RBMS1	gbkey=mRNA;gene=RBMS1;model_evidence=Supporting evidence includes similarity to: 11 Proteins%2C and 100%25 coverage of the annotated genomic feature by RNAseq alignments%2C including 17 samples with support for all annotated introns;product=RNA binding motif single stranded interacting protein 1%2C transcript variant X2	0.928308	1.38906e-139	6.25827e-138
GeneID:109306443	KLF5	gbkey=mRNA;gene=KLF5;model_evidence=Supporting evidence includes similarity to: 7 Proteins%2C and 100%25 coverage of the annotated genomic feature by RNAseq alignments%2C including 80 samples with support for all annotated introns;product=Kruppel like factor 5	0.928172	1.30122e-118	4.73446e-117
GeneID:109307093	LOC109307093	gbkey=mRNA;gene=LOC109307093;model_evidence=Supporting evidence includes similarity to: 35 Proteins%2C and 100%25 coverage of the annotated genomic feature by RNAseq alignments%2C including 26 samples with support for all annotated introns;product=dimethylaniline monooxygenase [N-oxide-forming] 5-like%2C transcript variant X1	0.926032	8.54059e-10	3.06636e-09
GeneID:109306708	ELMOD1	gbkey=mRNA;gene=ELMOD1;model_evidence=Supporting evidence includes similarity to: 7 Proteins%2C and 100%25 coverage of the annotated genomic feature by RNAseq alignments%2C including 31 samples with support for all annotated introns;product=ELMO domain containing 1%2C transcript variant X1	0.925702	3.08653e-07	9.06351e-07
GeneID:109306902	NEU3	gbkey=mRNA;gene=NEU3;model_evidence=Supporting evidence includes similarity to: 14 Proteins%2C and 100%25 coverage of the annotated genomic feature by RNAseq alignments%2C including 15 samples with support for all annotated introns;product=neuraminidase 3	0.925469	6.91962e-11	2.69865e-10
GeneID:109319208	GSK3B	gbkey=mRNA;gene=GSK3B;model_evidence=Supporting evidence includes similarity to: 21 Proteins%2C and 100%25 coverage of the annotated genomic feature by RNAseq alignments%2C including 107 samples with support for all annotated introns;product=glycogen synthase kinase 3 beta%2C transcript variant X2	0.923783	1.71413e-114	5.95887e-113
GeneID:109309150	ARRDC4	gbkey=mRNA;gene=ARRDC4;model_evidence=Supporting evidence includes similarity to: 8 Proteins%2C and 100%25 coverage of the annotated genomic feature by RNAseq alignments%2C including 93 samples with support for all annotated introns;partial=true;product=arrestin domain containing 4;start_range=.,33829268	0.923052	3.0109e-17	1.71894e-16
GeneID:109320300	NR1D1	gbkey=mRNA;gene=NR1D1;model_evidence=Supporting evidence includes similarity to: 21 Proteins%2C and 100%25 coverage of the annotated genomic feature by RNAseq alignments%2C including 41 samples with support for all annotated introns;product=nuclear receptor subfamily 1 group D member 1	0.922911	1.24987e-18	7.65376e-18
GeneID:109315867	LOC109315867	gbkey=ncRNA;gene=LOC109315867;model_evidence=Supporting evidence includes similarity to: 100%25 coverage of the annotated genomic feature by RNAseq alignments%2C including 8 samples with support for all annotated introns;product=uncharacterized LOC109315867	0.922396	5.60492e-05	0.000131336
GeneID:109320348	NT5C3B	gbkey=mRNA;gene=NT5C3B;model_evidence=Supporting evidence includes similarity to: 10 Proteins%2C and 100%25 coverage of the annotated genomic feature by RNAseq alignments%2C including 91 samples with support for all annotated introns;product=5'-nucleotidase%2C cytosolic IIIB	0.922106	2.07145e-116	7.36515e-115
GeneID:109322073	WDR19	gbkey=mRNA;gene=WDR19;model_evidence=Supporting evidence includes similarity to: 1 Protein%2C and 100%25 coverage of the annotated genomic feature by RNAseq alignments%2C including 27 samples with support for all annotated introns;product=WD repeat domain 19%2C transcript variant X1	0.92181	4.94278e-27	4.20437e-26
GeneID:109307996	HOMER1	gbkey=mRNA;gene=HOMER1;model_evidence=Supporting evidence includes similarity to: 16 Proteins%2C and 100%25 coverage of the annotated genomic feature by RNAseq alignments%2C including 65 samples with support for all annotated introns;product=homer scaffolding protein 1	0.921554	5.78372e-33	5.93592e-32
GeneID:109317812	HMGA1	gbkey=mRNA;gene=HMGA1;model_evidence=Supporting evidence includes similarity to: 20 Proteins%2C and 100%25 coverage of the annotated genomic feature by RNAseq alignments%2C including 76 samples with support for all annotated introns;product=high mobility group AT-hook 1%2C transcript variant X5	0.920953	2.1176e-89	5.72028e-88
GeneID:109317641	LOC109317641	gbkey=mRNA;gene=LOC109317641;model_evidence=Supporting evidence includes similarity to: 75 Proteins%2C and 100%25 coverage of the annotated genomic feature by RNAseq alignments%2C including 40 samples with support for all annotated introns;product=zinc finger protein 664-like	0.920791	0.010652	0.0183336
GeneID:109315143	RAB40B	gbkey=mRNA;gene=RAB40B;model_evidence=Supporting evidence includes similarity to: 10 Proteins%2C and 100%25 coverage of the annotated genomic feature by RNAseq alignments%2C including 88 samples with support for all annotated introns;product=RAB40B%2C member RAS oncogene family	0.918793	8.5632e-24	6.51242e-23
GeneID:109318233	LRRC6	gbkey=mRNA;gene=LRRC6;model_evidence=Supporting evidence includes similarity to: 1 Protein%2C and 95%25 coverage of the annotated genomic feature by RNAseq alignments;product=leucine rich repeat containing 6	0.91808	0.0301173	0.0474875
GeneID:109314877	LOC109314877	gbkey=mRNA;gene=LOC109314877;model_evidence=Supporting evidence includes similarity to: 4 Proteins%2C and 100%25 coverage of the annotated genomic feature by RNAseq alignments%2C including 86 samples with support for all annotated introns;product=small integral membrane protein 10-like protein 2A	0.917926	1.7834e-05	4.41253e-05
GeneID:109318403	NOL4	gbkey=mRNA;gene=NOL4;model_evidence=Supporting evidence includes similarity to: 4 Proteins%2C and 100%25 coverage of the annotated genomic feature by RNAseq alignments%2C including 18 samples with support for all annotated introns;product=nucleolar protein 4%2C transcript variant X2	0.91746	0.00876438	0.0153021
GeneID:109322996	TANK	gbkey=mRNA;gene=TANK;model_evidence=Supporting evidence includes similarity to: 3 Proteins%2C and 100%25 coverage of the annotated genomic feature by RNAseq alignments%2C including 22 samples with support for all annotated introns;product=TRAF family member associated NFKB activator%2C transcript variant X2	0.916905	1.42797e-50	2.17065e-49
GeneID:109313611	RNF128	gbkey=mRNA;gene=RNF128;model_evidence=Supporting evidence includes similarity to: 2 Proteins%2C and 100%25 coverage of the annotated genomic feature by RNAseq alignments%2C including 9 samples with support for all annotated introns;product=ring finger protein 128%2C E3 ubiquitin protein ligase	0.916064	9.08314e-16	4.77899e-15
GeneID:109315495	PTPRB	gbkey=mRNA;gene=PTPRB;model_evidence=Supporting evidence includes similarity to: 2 Proteins%2C and 100%25 coverage of the annotated genomic feature by RNAseq alignments%2C including 11 samples with support for all annotated introns;product=protein tyrosine phosphatase%2C receptor type B%2C transcript variant X2	0.915317	1.13605e-19	7.28564e-19
GeneID:109324693	CD244	gbkey=mRNA;gene=CD244;model_evidence=Supporting evidence includes similarity to: 4 Proteins%2C and 89%25 coverage of the annotated genomic feature by RNAseq alignments;product=CD244 molecule	0.915168	0.0136728	0.0230559
GeneID:109311751	BEND6	gbkey=mRNA;gene=BEND6;model_evidence=Supporting evidence includes similarity to: 1 Protein%2C and 100%25 coverage of the annotated genomic feature by RNAseq alignments%2C including 12 samples with support for all annotated introns;product=BEN domain containing 6%2C transcript variant X2	0.91469	4.12604e-07	1.19779e-06
GeneID:109315763	MYLIP	gbkey=mRNA;gene=MYLIP;model_evidence=Supporting evidence includes similarity to: 11 Proteins%2C and 100%25 coverage of the annotated genomic feature by RNAseq alignments%2C including 98 samples with support for all annotated introns;product=myosin regulatory light chain interacting protein	0.914216	9.90211e-55	1.64333e-53
GeneID:109310030	SFXN1	gbkey=mRNA;gene=SFXN1;model_evidence=Supporting evidence includes similarity to: 20 Proteins%2C and 100%25 coverage of the annotated genomic feature by RNAseq alignments%2C including 115 samples with support for all annotated introns;product=sideroflexin 1%2C transcript variant X1	0.913296	9.41425e-58	1.62728e-56
GeneID:109321755	SLC25A29	gbkey=mRNA;gene=SLC25A29;model_evidence=Supporting evidence includes similarity to: 4 Proteins%2C and 100%25 coverage of the annotated genomic feature by RNAseq alignments%2C including 104 samples with support for all annotated introns;product=solute carrier family 25 member 29%2C transcript variant X2	0.912717	4.42601e-133	1.87243e-131
GeneID:109320343	JUP	gbkey=mRNA;gene=JUP;model_evidence=Supporting evidence includes similarity to: 16 Proteins%2C and 100%25 coverage of the annotated genomic feature by RNAseq alignments%2C including 94 samples with support for all annotated introns;product=junction plakoglobin%2C transcript variant X1	0.912389	9.06352e-67	1.81853e-65
GeneID:109315486	TBC1D15	gbkey=mRNA;gene=TBC1D15;model_evidence=Supporting evidence includes similarity to: 11 Proteins%2C and 100%25 coverage of the annotated genomic feature by RNAseq alignments%2C including 97 samples with support for all annotated introns;product=TBC1 domain family member 15%2C transcript variant X2	0.91227	4.12405e-41	5.28421e-40
GeneID:109324860	ATP8B3	gbkey=mRNA;gene=ATP8B3;model_evidence=Supporting evidence includes similarity to: 2 Proteins%2C and 98%25 coverage of the annotated genomic feature by RNAseq alignments;product=ATPase phospholipid transporting 8B3	0.909521	0.0156923	0.0261503
GeneID:109313183	ZHX3	gbkey=mRNA;gene=ZHX3;model_evidence=Supporting evidence includes similarity to: 8 Proteins%2C and 100%25 coverage of the annotated genomic feature by RNAseq alignments%2C including 3 samples with support for all annotated introns;product=zinc fingers and homeoboxes 3%2C transcript variant X2	0.90888	2.39221e-34	2.53436e-33
GeneID:109319439	NCOA2	gbkey=mRNA;gene=NCOA2;model_evidence=Supporting evidence includes similarity to: 3 Proteins%2C and 100%25 coverage of the annotated genomic feature by RNAseq alignments%2C including 17 samples with support for all annotated introns;product=nuclear receptor coactivator 2%2C transcript variant X4	0.908861	3.0364e-48	4.40631e-47
GeneID:109321485	SLC22A18	gbkey=mRNA;gene=SLC22A18;model_evidence=Supporting evidence includes similarity to: 16 Proteins%2C and 100%25 coverage of the annotated genomic feature by RNAseq alignments%2C including 87 samples with support for all annotated introns;product=solute carrier family 22 member 18%2C transcript variant X1	0.908143	0.006642	0.0118198
GeneID:109322181	SLC7A2	gbkey=mRNA;gene=SLC7A2;model_evidence=Supporting evidence includes similarity to: 11 Proteins%2C and 100%25 coverage of the annotated genomic feature by RNAseq alignments%2C including 65 samples with support for all annotated introns;product=solute carrier family 7 member 2%2C transcript variant X1	0.906654	4.95746e-29	4.51269e-28
GeneID:109317843	NGF	gbkey=mRNA;gene=NGF;model_evidence=Supporting evidence includes similarity to: 61 Proteins%2C and 100%25 coverage of the annotated genomic feature by RNAseq alignments%2C including 69 samples with support for all annotated introns;product=nerve growth factor	0.904398	0.00139632	0.00274253
GeneID:109313940	FNBP1	gbkey=mRNA;gene=FNBP1;model_evidence=Supporting evidence includes similarity to: 7 Proteins%2C and 100%25 coverage of the annotated genomic feature by RNAseq alignments%2C including 22 samples with support for all annotated introns;product=formin binding protein 1%2C transcript variant X11	0.903923	3.91426e-151	1.8861e-149
GeneID:109315217	LOC109315217	gbkey=mRNA;gene=LOC109315217;model_evidence=Supporting evidence includes similarity to: 6 Proteins%2C and 94%25 coverage of the annotated genomic feature by RNAseq alignments;product=melanin-concentrating hormone receptor 1-like	0.902303	0.00066702	0.00136982
GeneID:109307567	PDE4B	gbkey=mRNA;gene=PDE4B;model_evidence=Supporting evidence includes similarity to: 29 Proteins%2C and 100%25 coverage of the annotated genomic feature by RNAseq alignments%2C including 6 samples with support for all annotated introns;product=phosphodiesterase 4B%2C transcript variant X1	0.900881	1.18055e-16	6.51335e-16
GeneID:109323062	KLF7	gbkey=mRNA;gene=KLF7;model_evidence=Supporting evidence includes similarity to: 12 Proteins%2C and 100%25 coverage of the annotated genomic feature by RNAseq alignments%2C including 30 samples with support for all annotated introns;product=Kruppel like factor 7%2C transcript variant X1	0.900778	1.37671e-41	1.77861e-40
GeneID:109309578	LOC109309578	gbkey=mRNA;gene=LOC109309578;model_evidence=Supporting evidence includes similarity to: 5 Proteins%2C and 100%25 coverage of the annotated genomic feature by RNAseq alignments;product=interferon epsilon-like	0.899967	0.029793	0.0470416
GeneID:109323557	MAMDC2	gbkey=mRNA;gene=MAMDC2;model_evidence=Supporting evidence includes similarity to: 7 Proteins%2C and 100%25 coverage of the annotated genomic feature by RNAseq alignments%2C including 80 samples with support for all annotated introns;product=MAM domain containing 2%2C transcript variant X1	0.89973	4.9197e-12	2.05207e-11
GeneID:109311475	PLA2G7	gbkey=mRNA;gene=PLA2G7;model_evidence=Supporting evidence includes similarity to: 1 Protein%2C and 100%25 coverage of the annotated genomic feature by RNAseq alignments%2C including 107 samples with support for all annotated introns;product=phospholipase A2 group VII%2C transcript variant X1	0.895972	8.27941e-92	2.31675e-90
GeneID:109322126	PPM1K	gbkey=mRNA;gene=PPM1K;model_evidence=Supporting evidence includes similarity to: 7 Proteins%2C and 100%25 coverage of the annotated genomic feature by RNAseq alignments%2C including 59 samples with support for all annotated introns;product=protein phosphatase%2C Mg2+/Mn2+ dependent 1K%2C transcript variant X1	0.895812	6.08567e-125	2.38085e-123
GeneID:109305705	LOC109305705	gbkey=mRNA;gene=LOC109305705;model_evidence=Supporting evidence includes similarity to: 3 Proteins%2C and 100%25 coverage of the annotated genomic feature by RNAseq alignments%2C including 65 samples with support for all annotated introns;product=SAM domain-containing protein SAMSN-1-like%2C transcript variant X2	0.895157	5.03047e-15	2.52637e-14
GeneID:109311850	LOC109311850	gbkey=ncRNA;gene=LOC109311850;model_evidence=Supporting evidence includes similarity to: 100%25 coverage of the annotated genomic feature by RNAseq alignments%2C including 86 samples with support for all annotated introns;product=uncharacterized LOC109311850%2C transcript variant X1	0.894069	0.000428862	0.000904088
GeneID:109317673	MDM4	gbkey=mRNA;gene=MDM4;model_evidence=Supporting evidence includes similarity to: 10 Proteins%2C and 99%25 coverage of the annotated genomic feature by RNAseq alignments;product=MDM4%2C p53 regulator	0.892811	4.17711e-73	9.2103e-72
GeneID:109313796	LOC109313796	gbkey=mRNA;gene=LOC109313796;model_evidence=Supporting evidence includes similarity to: 16 Proteins%2C and 100%25 coverage of the annotated genomic feature by RNAseq alignments%2C including 110 samples with support for all annotated introns;product=ectonucleoside triphosphate diphosphohydrolase 8-like	0.892423	1.07394e-10	4.1214e-10
GeneID:109324674	LPAR2	gbkey=mRNA;gene=LPAR2;model_evidence=Supporting evidence includes similarity to: 12 Proteins%2C and 100%25 coverage of the annotated genomic feature by RNAseq alignments%2C including 51 samples with support for all annotated introns;product=lysophosphatidic acid receptor 2%2C transcript variant X1	0.892031	1.26133e-06	3.49808e-06
GeneID:109321394	CRACR2B	gbkey=mRNA;gene=CRACR2B;model_evidence=Supporting evidence includes similarity to: 5 Proteins%2C and 100%25 coverage of the annotated genomic feature by RNAseq alignments%2C including 2 samples with support for all annotated introns;product=calcium release activated channel regulator 2B%2C transcript variant X1	0.891231	6.49228e-14	3.05404e-13
GeneID:109305665	GPA33	gbkey=mRNA;gene=GPA33;model_evidence=Supporting evidence includes similarity to: 2 Proteins%2C and 100%25 coverage of the annotated genomic feature by RNAseq alignments%2C including 75 samples with support for all annotated introns;product=glycoprotein A33%2C transcript variant X1	0.890701	9.00248e-23	6.57792e-22
GeneID:109315676	IL17REL	gbkey=mRNA;gene=IL17REL;model_evidence=Supporting evidence includes similarity to: 1 Protein%2C and 100%25 coverage of the annotated genomic feature by RNAseq alignments%2C including 2 samples with support for all annotated introns;product=interleukin 17 receptor E like%2C transcript variant X1	0.889852	1.96419e-103	6.23743e-102
GeneID:109323527	VLDLR	gbkey=mRNA;gene=VLDLR;model_evidence=Supporting evidence includes similarity to: 20 Proteins%2C and 100%25 coverage of the annotated genomic feature by RNAseq alignments%2C including 79 samples with support for all annotated introns;product=very low density lipoprotein receptor%2C transcript variant X2	0.887485	1.4738e-21	1.0224e-20
GeneID:109314000	LOC109314000	gbkey=mRNA;gene=LOC109314000;model_evidence=Supporting evidence includes similarity to: 32 Proteins%2C and 100%25 coverage of the annotated genomic feature by RNAseq alignments%2C including 22 samples with support for all annotated introns;product=retinoic acid receptor RXR-alpha%2C transcript variant X2	0.886998	7.49993e-31	7.22773e-30
GeneID:109305704	LOC109305704	gbkey=ncRNA;gene=LOC109305704;model_evidence=Supporting evidence includes similarity to: 100%25 coverage of the annotated genomic feature by RNAseq alignments%2C including 107 samples with support for all annotated introns;product=uncharacterized LOC109305704	0.88646	1.23062e-81	3.01139e-80
GeneID:109319586	PNPT1	gbkey=mRNA;gene=PNPT1;model_evidence=Supporting evidence includes similarity to: 8 Proteins%2C and 100%25 coverage of the annotated genomic feature by RNAseq alignments%2C including 77 samples with support for all annotated introns;product=polyribonucleotide nucleotidyltransferase 1%2C transcript variant X1	0.88471	2.17922e-129	8.9758e-128
GeneID:109307976	MAST4	gbkey=mRNA;gene=MAST4;model_evidence=Supporting evidence includes similarity to: 2 Proteins%2C and 100%25 coverage of the annotated genomic feature by RNAseq alignments%2C including 11 samples with support for all annotated introns;product=microtubule associated serine/threonine kinase family member 4	0.884527	2.81986e-90	7.7515e-89
GeneID:109312635	MLXIP	gbkey=mRNA;gene=MLXIP;model_evidence=Supporting evidence includes similarity to: 8 Proteins%2C and 100%25 coverage of the annotated genomic feature by RNAseq alignments%2C including 27 samples with support for all annotated introns;product=MLX interacting protein	0.88443	1.08787e-32	1.10469e-31
GeneID:109319308	ZBTB20	gbkey=mRNA;gene=ZBTB20;model_evidence=Supporting evidence includes similarity to: 19 Proteins%2C and 100%25 coverage of the annotated genomic feature by RNAseq alignments%2C including 15 samples with support for all annotated introns;product=zinc finger and BTB domain containing 20	0.88357	1.03506e-06	2.89438e-06
GeneID:109317066	KCTD7	gbkey=mRNA;gene=KCTD7;model_evidence=Supporting evidence includes similarity to: 5 Proteins%2C and 100%25 coverage of the annotated genomic feature by RNAseq alignments%2C including 72 samples with support for all annotated introns;product=potassium channel tetramerization domain containing 7%2C transcript variant X1	0.881669	2.57783e-13	1.172e-12
GeneID:109311248	GRIP2	gbkey=mRNA;gene=GRIP2;model_evidence=Supporting evidence includes similarity to: 2 Proteins%2C and 100%25 coverage of the annotated genomic feature by RNAseq alignments%2C including 47 samples with support for all annotated introns;product=glutamate receptor interacting protein 2%2C transcript variant X1	0.880554	3.8903e-12	1.63581e-11
GeneID:109311454	LOC109311454	gbkey=ncRNA;gene=LOC109311454;model_evidence=Supporting evidence includes similarity to: 100%25 coverage of the annotated genomic feature by RNAseq alignments%2C including 3 samples with support for all annotated introns;product=uncharacterized LOC109311454	0.879878	2.85823e-14	1.37195e-13
GeneID:109311860	LOC109311860	gbkey=mRNA;gene=LOC109311860;model_evidence=Supporting evidence includes similarity to: 17 Proteins%2C and 100%25 coverage of the annotated genomic feature by RNAseq alignments%2C including 1 sample with support for all annotated introns;product=gamma-aminobutyric acid receptor subunit rho-2	0.878775	0.0298261	0.047076
GeneID:109319184	TNFRSF1A	gbkey=mRNA;gene=TNFRSF1A;model_evidence=Supporting evidence includes similarity to: 4 Proteins%2C and 100%25 coverage of the annotated genomic feature by RNAseq alignments%2C including 124 samples with support for all annotated introns;product=TNF receptor superfamily member 1A	0.878698	2.82066e-82	6.99838e-81
GeneID:109318936	LOC109318936	gbkey=ncRNA;gene=LOC109318936;model_evidence=Supporting evidence includes similarity to: 100%25 coverage of the annotated genomic feature by RNAseq alignments%2C including 19 samples with support for all annotated introns;product=uncharacterized LOC109318936	0.878507	3.14325e-08	1.00868e-07
GeneID:109310335	IRX5	gbkey=mRNA;gene=IRX5;model_evidence=Supporting evidence includes similarity to: 11 Proteins%2C and 98%25 coverage of the annotated genomic feature by RNAseq alignments;product=iroquois homeobox 5	0.877286	3.15177e-10	1.16788e-09
GeneID:109320634	LOC109320634	gbkey=mRNA;gene=LOC109320634;model_evidence=Supporting evidence includes similarity to: 1 Protein%2C and 100%25 coverage of the annotated genomic feature by RNAseq alignments%2C including 108 samples with support for all annotated introns;product=SERTA domain-containing protein 2-like	0.875445	3.54085e-46	4.98757e-45
GeneID:109316609	HMOX1	gbkey=mRNA;gene=HMOX1;model_evidence=Supporting evidence includes similarity to: 12 Proteins%2C and 100%25 coverage of the annotated genomic feature by RNAseq alignments%2C including 104 samples with support for all annotated introns;product=heme oxygenase 1	0.875328	5.61459e-163	2.89546e-161
GeneID:109312301	SBNO2	gbkey=mRNA;gene=SBNO2;model_evidence=Supporting evidence includes similarity to: 5 Proteins%2C and 100%25 coverage of the annotated genomic feature by RNAseq alignments%2C including 31 samples with support for all annotated introns;product=strawberry notch homolog 2%2C transcript variant X1	0.875267	6.13135e-98	1.85277e-96
GeneID:109322133	RNF24	gbkey=mRNA;gene=RNF24;model_evidence=Supporting evidence includes similarity to: 6 Proteins%2C and 100%25 coverage of the annotated genomic feature by RNAseq alignments%2C including 34 samples with support for all annotated introns;product=ring finger protein 24%2C transcript variant X1	0.87493	1.98429e-85	5.13774e-84
GeneID:109319978	LOC109319978	gbkey=ncRNA;gene=LOC109319978;model_evidence=Supporting evidence includes similarity to: 100%25 coverage of the annotated genomic feature by RNAseq alignments%2C including 9 samples with support for all annotated introns;product=uncharacterized LOC109319978	0.874401	0.0173416	0.0286691
GeneID:109306333	EFNB2	gbkey=mRNA;gene=EFNB2;model_evidence=Supporting evidence includes similarity to: 15 Proteins%2C and 100%25 coverage of the annotated genomic feature by RNAseq alignments%2C including 93 samples with support for all annotated introns;product=ephrin B2	0.873965	1.59705e-20	1.05848e-19
GeneID:109324643	INSIG1	gbkey=mRNA;gene=INSIG1;model_evidence=Supporting evidence includes similarity to: 17 Proteins%2C and 100%25 coverage of the annotated genomic feature by RNAseq alignments%2C including 98 samples with support for all annotated introns;partial=true;product=insulin induced gene 1;start_range=.,14071055	0.873835	1.07936e-37	1.2744e-36
GeneID:109311199	LOC109311199	gbkey=mRNA;gene=LOC109311199;model_evidence=Supporting evidence includes similarity to: 2 Proteins%2C and 100%25 coverage of the annotated genomic feature by RNAseq alignments%2C including 58 samples with support for all annotated introns;product=collagen alpha-6(VI) chain-like	0.872516	0.0011136	0.00221689
GeneID:109320807	PPP1R15A	gbkey=mRNA;gene=PPP1R15A;model_evidence=Supporting evidence includes similarity to: 100%25 coverage of the annotated genomic feature by RNAseq alignments%2C including 2 samples with support for all annotated introns;product=protein phosphatase 1 regulatory subunit 15A	0.872126	2.34541e-108	7.76411e-107
GeneID:109321107	MRVI1	gbkey=mRNA;gene=MRVI1;model_evidence=Supporting evidence includes similarity to: 16 Proteins%2C and 100%25 coverage of the annotated genomic feature by RNAseq alignments%2C including 10 samples with support for all annotated introns;product=murine retrovirus integration site 1 homolog%2C transcript variant X3	0.870647	1.90237e-58	3.32981e-57
GeneID:109314049	LHX6	gbkey=mRNA;gene=LHX6;model_evidence=Supporting evidence includes similarity to: 13 Proteins%2C and 100%25 coverage of the annotated genomic feature by RNAseq alignments%2C including 20 samples with support for all annotated introns;partial=true;product=LIM homeobox 6	0.86905	0.0220229	0.0357441
GeneID:109316762	USP44	gbkey=mRNA;gene=USP44;model_evidence=Supporting evidence includes similarity to: 7 Proteins%2C and 100%25 coverage of the annotated genomic feature by RNAseq alignments%2C including 27 samples with support for all annotated introns;product=ubiquitin specific peptidase 44	0.868587	1.07529e-54	1.78216e-53
GeneID:109308837	MYO9A	gbkey=mRNA;gene=MYO9A;model_evidence=Supporting evidence includes similarity to: 2 Proteins%2C and 100%25 coverage of the annotated genomic feature by RNAseq alignments%2C including 8 samples with support for all annotated introns;product=myosin IXA%2C transcript variant X2	0.868515	4.78342e-60	8.6143e-59
GeneID:109321726	SYNE3	gbkey=mRNA;gene=SYNE3;model_evidence=Supporting evidence includes similarity to: 1 Protein%2C and 100%25 coverage of the annotated genomic feature by RNAseq alignments%2C including 2 samples with support for all annotated introns;product=spectrin repeat containing nuclear envelope family member 3%2C transcript variant X4	0.868332	2.40776e-59	4.28045e-58
GeneID:109318423	TMEM200B	gbkey=mRNA;gene=TMEM200B;model_evidence=Supporting evidence includes similarity to: 1 Protein%2C and 100%25 coverage of the annotated genomic feature by RNAseq alignments;product=transmembrane protein 200B	0.868265	0.00363187	0.00674289
GeneID:109310129	LOC109310129	gbkey=mRNA;gene=LOC109310129;model_evidence=Supporting evidence includes similarity to: 11 Proteins%2C and 100%25 coverage of the annotated genomic feature by RNAseq alignments%2C including 118 samples with support for all annotated introns;product=dual specificity protein kinase CLK4-like%2C transcript variant X1	0.867941	9.95473e-15	4.89307e-14
GeneID:109323674	GDA	gbkey=mRNA;gene=GDA;model_evidence=Supporting evidence includes similarity to: 12 Proteins%2C and 100%25 coverage of the annotated genomic feature by RNAseq alignments%2C including 10 samples with support for all annotated introns;product=guanine deaminase	0.867305	1.45722e-28	1.30554e-27
GeneID:109315060	NUP85	gbkey=mRNA;gene=NUP85;model_evidence=Supporting evidence includes similarity to: 5 Proteins%2C and 100%25 coverage of the annotated genomic feature by RNAseq alignments%2C including 53 samples with support for all annotated introns;product=nucleoporin 85	0.866353	9.93462e-80	2.35711e-78
GeneID:109312794	HIC2	gbkey=mRNA;gene=HIC2;model_evidence=Supporting evidence includes similarity to: 8 Proteins%2C and 100%25 coverage of the annotated genomic feature by RNAseq alignments%2C including 21 samples with support for all annotated introns;product=HIC ZBTB transcriptional repressor 2%2C transcript variant X1	0.863502	3.67921e-35	4.02071e-34
GeneID:109323030	LOC109323030	gbkey=ncRNA;gene=LOC109323030;model_evidence=Supporting evidence includes similarity to: 100%25 coverage of the annotated genomic feature by RNAseq alignments%2C including 108 samples with support for all annotated introns;product=uncharacterized LOC109323030	0.862695	0.000150927	0.000336172
GeneID:109306814	RAB30	gbkey=mRNA;gene=RAB30;model_evidence=Supporting evidence includes similarity to: 15 Proteins%2C and 100%25 coverage of the annotated genomic feature by RNAseq alignments%2C including 5 samples with support for all annotated introns;product=RAB30%2C member RAS oncogene family	0.86026	2.03756e-59	3.64308e-58
GeneID:109319445	TTBK1	gbkey=mRNA;gene=TTBK1;model_evidence=Supporting evidence includes similarity to: 1 Protein%2C and 100%25 coverage of the annotated genomic feature by RNAseq alignments%2C including 1 sample with support for all annotated introns;product=tau tubulin kinase 1	0.860198	0.0299933	0.0473099
GeneID:109320658	KCNH5	gbkey=mRNA;gene=KCNH5;model_evidence=Supporting evidence includes similarity to: 17 Proteins%2C and 100%25 coverage of the annotated genomic feature by RNAseq alignments%2C including 2 samples with support for all annotated introns;product=potassium voltage-gated channel subfamily H member 5	0.859922	0.0167616	0.0277765
GeneID:109312450	DNAJC12	gbkey=mRNA;gene=DNAJC12;model_evidence=Supporting evidence includes similarity to: 4 Proteins%2C and 100%25 coverage of the annotated genomic feature by RNAseq alignments%2C including 109 samples with support for all annotated introns;product=DnaJ heat shock protein family (Hsp40) member C12	0.859648	1.84701e-128	7.50837e-127
GeneID:109310515	RPGRIP1L	gbkey=mRNA;gene=RPGRIP1L;model_evidence=Supporting evidence includes similarity to: 8 Proteins%2C and 100%25 coverage of the annotated genomic feature by RNAseq alignments%2C including 42 samples with support for all annotated introns;product=RPGRIP1 like	0.859173	9.04353e-08	2.78606e-07
GeneID:109318422	DTNA	gbkey=mRNA;gene=DTNA;model_evidence=Supporting evidence includes similarity to: 5 Proteins%2C and 100%25 coverage of the annotated genomic feature by RNAseq alignments%2C including 13 samples with support for all annotated introns;product=dystrobrevin alpha%2C transcript variant X7	0.858904	2.68397e-08	8.66424e-08
GeneID:109318546	EDN2	gbkey=mRNA;gene=EDN2;model_evidence=Supporting evidence includes similarity to: 5 Proteins%2C and 62%25 coverage of the annotated genomic feature by RNAseq alignments;product=endothelin 2	0.858557	0.00440401	0.00807316
GeneID:109317900	CAMK1G	gbkey=mRNA;gene=CAMK1G;model_evidence=Supporting evidence includes similarity to: 13 Proteins%2C and 100%25 coverage of the annotated genomic feature by RNAseq alignments%2C including 26 samples with support for all annotated introns;product=calcium/calmodulin dependent protein kinase IG%2C transcript variant X2	0.858314	3.17053e-08	1.01639e-07
GeneID:109324541	LOC109324541	gbkey=ncRNA;gene=LOC109324541;model_evidence=Supporting evidence includes similarity to: 100%25 coverage of the annotated genomic feature by RNAseq alignments%2C including 11 samples with support for all annotated introns;product=uncharacterized LOC109324541	0.858175	0.0308252	0.0484934
GeneID:109309876	DFNA5	gbkey=mRNA;gene=DFNA5;model_evidence=Supporting evidence includes similarity to: 4 Proteins%2C and 100%25 coverage of the annotated genomic feature by RNAseq alignments%2C including 46 samples with support for all annotated introns;product=DFNA5%2C deafness associated tumor suppressor%2C transcript variant X7	0.856741	2.76422e-06	7.42201e-06
GeneID:109312447	LOC109312447	gbkey=ncRNA;gene=LOC109312447;model_evidence=Supporting evidence includes similarity to: 100%25 coverage of the annotated genomic feature by RNAseq alignments%2C including 1 sample with support for all annotated introns;product=uncharacterized LOC109312447	0.855706	0.00759601	0.0134009
GeneID:109309850	AFAP1L1	gbkey=mRNA;gene=AFAP1L1;model_evidence=Supporting evidence includes similarity to: 5 Proteins%2C and 96%25 coverage of the annotated genomic feature by RNAseq alignments;product=actin filament associated protein 1 like 1	0.854058	0.0123938	0.0210729
GeneID:109318416	LOC109318416	gbkey=exon;gene=LOC109318416;model_evidence=Supporting evidence includes similarity to: 1 Protein%2C and 100%25 coverage of the annotated genomic feature by RNAseq alignments	0.853353	0.000247183	0.000537243
GeneID:109321137	WT1	gbkey=mRNA;gene=WT1;model_evidence=Supporting evidence includes similarity to: 3 Proteins%2C and 100%25 coverage of the annotated genomic feature by RNAseq alignments%2C including 40 samples with support for all annotated introns;product=Wilms tumor 1%2C transcript variant X1	0.852741	0.00858051	0.0150042
GeneID:109310707	THRB	gbkey=mRNA;gene=THRB;model_evidence=Supporting evidence includes similarity to: 29 Proteins%2C and 100%25 coverage of the annotated genomic feature by RNAseq alignments%2C including 7 samples with support for all annotated introns;product=thyroid hormone receptor beta	0.851641	1.83622e-20	1.21377e-19
GeneID:109319247	VANGL1	gbkey=mRNA;gene=VANGL1;model_evidence=Supporting evidence includes similarity to: 9 Proteins%2C and 100%25 coverage of the annotated genomic feature by RNAseq alignments%2C including 61 samples with support for all annotated introns;product=VANGL planar cell polarity protein 1	0.84954	1.78663e-88	4.78478e-87
GeneID:109311317	ERC2	gbkey=mRNA;gene=ERC2;model_evidence=Supporting evidence includes similarity to: 1 Protein%2C and 100%25 coverage of the annotated genomic feature by RNAseq alignments%2C including 1 sample with support for all annotated introns;product=ELKS/RAB6-interacting/CAST family member 2%2C transcript variant X2	0.849247	0.023741	0.0382455
GeneID:109323372	NFIB	gbkey=mRNA;gene=NFIB;model_evidence=Supporting evidence includes similarity to: 23 Proteins%2C and 100%25 coverage of the annotated genomic feature by RNAseq alignments%2C including 85 samples with support for all annotated introns;product=nuclear factor I B%2C transcript variant X1	0.848452	3.50013e-20	2.2882e-19
GeneID:109313605	NRK	gbkey=mRNA;gene=NRK;model_evidence=Supporting evidence includes similarity to: 15 Proteins%2C and 100%25 coverage of the annotated genomic feature by RNAseq alignments%2C including 36 samples with support for all annotated introns;product=Nik related kinase%2C transcript variant X2	0.848047	0.00983661	0.0170217
GeneID:109314181	PLEKHG5	gbkey=mRNA;gene=PLEKHG5;model_evidence=Supporting evidence includes similarity to: 15 Proteins%2C and 100%25 coverage of the annotated genomic feature by RNAseq alignments%2C including 4 samples with support for all annotated introns;product=pleckstrin homology and RhoGEF domain containing G5%2C transcript variant X1	0.848029	7.03913e-80	1.6733e-78
GeneID:109313783	TRAF2	gbkey=mRNA;gene=TRAF2;model_evidence=Supporting evidence includes similarity to: 5 Proteins%2C and 100%25 coverage of the annotated genomic feature by RNAseq alignments%2C including 7 samples with support for all annotated introns;product=TNF receptor associated factor 2%2C transcript variant X1	0.847875	1.52975e-69	3.19786e-68
GeneID:109319475	LOC109319475	gbkey=ncRNA;gene=LOC109319475;model_evidence=Supporting evidence includes similarity to: 100%25 coverage of the annotated genomic feature by RNAseq alignments%2C including 25 samples with support for all annotated introns;product=uncharacterized LOC109319475	0.845846	0.000326123	0.000698475
GeneID:109318598	TCEA3	gbkey=mRNA;gene=TCEA3;model_evidence=Supporting evidence includes similarity to: 13 Proteins%2C and 100%25 coverage of the annotated genomic feature by RNAseq alignments%2C including 104 samples with support for all annotated introns;product=transcription elongation factor A3	0.845486	2.43644e-17	1.40318e-16
GeneID:109306740	CEP126	gbkey=mRNA;gene=CEP126;model_evidence=Supporting evidence includes similarity to: 2 Proteins%2C and 100%25 coverage of the annotated genomic feature by RNAseq alignments%2C including 6 samples with support for all annotated introns;product=centrosomal protein 126%2C transcript variant X1	0.845311	9.03971e-08	2.78557e-07
GeneID:109314045	LOC109314045	gbkey=ncRNA;gene=LOC109314045;model_evidence=Supporting evidence includes similarity to: 100%25 coverage of the annotated genomic feature by RNAseq alignments%2C including 24 samples with support for all annotated introns;product=uncharacterized LOC109314045	0.845088	2.67017e-05	6.47566e-05
GeneID:109315010	CA10	gbkey=mRNA;gene=CA10;model_evidence=Supporting evidence includes similarity to: 8 Proteins%2C and 100%25 coverage of the annotated genomic feature by RNAseq alignments%2C including 60 samples with support for all annotated introns;product=carbonic anhydrase 10	0.845056	5.7336e-38	6.83432e-37
GeneID:109318741	SPATA2	gbkey=mRNA;gene=SPATA2;model_evidence=Supporting evidence includes similarity to: 3 Proteins%2C and 100%25 coverage of the annotated genomic feature by RNAseq alignments%2C including 69 samples with support for all annotated introns;product=spermatogenesis associated 2	0.844857	2.00936e-26	1.67402e-25
GeneID:109320055	LOC109320055	gbkey=ncRNA;gene=LOC109320055;model_evidence=Supporting evidence includes similarity to: 100%25 coverage of the annotated genomic feature by RNAseq alignments%2C including 12 samples with support for all annotated introns;product=uncharacterized LOC109320055	0.84422	6.64265e-05	0.000154694
GeneID:109305626	ALCAM	gbkey=mRNA;gene=ALCAM;model_evidence=Supporting evidence includes similarity to: 5 Proteins%2C and 100%25 coverage of the annotated genomic feature by RNAseq alignments%2C including 101 samples with support for all annotated introns;product=activated leukocyte cell adhesion molecule	0.844145	1.78606e-151	8.63952e-150
GeneID:109317992	FLI1	gbkey=mRNA;gene=FLI1;model_evidence=Supporting evidence includes similarity to: 23 Proteins%2C and 100%25 coverage of the annotated genomic feature by RNAseq alignments%2C including 78 samples with support for all annotated introns;product=Fli-1 proto-oncogene%2C ETS transcription factor%2C transcript variant X4	0.843301	2.1748e-49	3.22729e-48
GeneID:109318581	LOC109318581	gbkey=ncRNA;gene=LOC109318581;model_evidence=Supporting evidence includes similarity to: 100%25 coverage of the annotated genomic feature by RNAseq alignments%2C including 2 samples with support for all annotated introns;product=uncharacterized LOC109318581	0.843165	9.91224e-12	4.04793e-11
GeneID:109321457	ABTB2	gbkey=mRNA;gene=ABTB2;model_evidence=Supporting evidence includes similarity to: 7 Proteins%2C and 100%25 coverage of the annotated genomic feature by RNAseq alignments%2C including 29 samples with support for all annotated introns;product=ankyrin repeat and BTB domain containing 2	0.842705	8.22238e-54	1.33788e-52
GeneID:109321469	NRXN3	gbkey=mRNA;gene=NRXN3;model_evidence=Supporting evidence includes similarity to: 2 Proteins%2C and 100%25 coverage of the annotated genomic feature by RNAseq alignments%2C including 2 samples with support for all annotated introns;product=neurexin 3%2C transcript variant X4	0.842544	0.000273011	0.000590192
GeneID:109305710	CXADR	gbkey=mRNA;gene=CXADR;model_evidence=Supporting evidence includes similarity to: 14 Proteins%2C and 100%25 coverage of the annotated genomic feature by RNAseq alignments%2C including 11 samples with support for all annotated introns;product=coxsackie virus and adenovirus receptor%2C transcript variant X1	0.842445	2.82716e-26	2.34751e-25
GeneID:109320341	LOC109320341	gbkey=mRNA;gene=LOC109320341;model_evidence=Supporting evidence includes similarity to: 42 Proteins%2C and 100%25 coverage of the annotated genomic feature by RNAseq alignments%2C including 33 samples with support for all annotated introns;product=zinc finger protein RFP-like%2C transcript variant X1	0.842103	1.43592e-46	2.03177e-45
GeneID:109324283	LOC109324283	gbkey=ncRNA;gene=LOC109324283;model_evidence=Supporting evidence includes similarity to: 100%25 coverage of the annotated genomic feature by RNAseq alignments%2C including 17 samples with support for all annotated introns;product=uncharacterized LOC109324283%2C transcript variant X2	0.84208	0.0304877	0.0480201
GeneID:109311660	ASAP2	gbkey=mRNA;gene=ASAP2;model_evidence=Supporting evidence includes similarity to: 4 Proteins%2C and 100%25 coverage of the annotated genomic feature by RNAseq alignments%2C including 81 samples with support for all annotated introns;product=ArfGAP with SH3 domain%2C ankyrin repeat and PH domain 2%2C transcript variant X2	0.841979	3.62199e-82	8.95099e-81
GeneID:109310638	ZNF385D	gbkey=mRNA;gene=ZNF385D;model_evidence=Supporting evidence includes similarity to: 1 Protein%2C and 100%25 coverage of the annotated genomic feature by RNAseq alignments%2C including 31 samples with support for all annotated introns;product=zinc finger protein 385D	0.84195	4.59999e-22	3.25441e-21
GeneID:109315987	MDFIC	gbkey=mRNA;gene=MDFIC;model_evidence=Supporting evidence includes similarity to: 11 Proteins%2C and 99%25 coverage of the annotated genomic feature by RNAseq alignments%2C including 6 samples with support for all annotated introns;product=MyoD family inhibitor domain containing	0.841202	1.16746e-96	3.47731e-95
GeneID:109318078	CUNH11orf52	gbkey=mRNA;gene=CUNH11orf52;model_evidence=Supporting evidence includes similarity to: 2 Proteins%2C and 100%25 coverage of the annotated genomic feature by RNAseq alignments%2C including 104 samples with support for all annotated introns;product=chromosome unknown C11orf52 homolog	0.840563	4.63822e-12	1.93855e-11
GeneID:109313790	LOC109313790	gbkey=ncRNA;gene=LOC109313790;model_evidence=Supporting evidence includes similarity to: 100%25 coverage of the annotated genomic feature by RNAseq alignments%2C including 27 samples with support for all annotated introns;product=uncharacterized LOC109313790	0.840218	2.57992e-12	1.10039e-11
GeneID:109319077	KCNK16	gbkey=mRNA;gene=KCNK16;model_evidence=Supporting evidence includes similarity to: 8 Proteins%2C and 12%25 coverage of the annotated genomic feature by RNAseq alignments;product=potassium two pore domain channel subfamily K member 16	0.840154	0.0058357	0.0104676
GeneID:109305921	BCOR	gbkey=mRNA;gene=BCOR;model_evidence=Supporting evidence includes similarity to: 13 Proteins%2C and 100%25 coverage of the annotated genomic feature by RNAseq alignments%2C including 21 samples with support for all annotated introns;product=BCL6 corepressor%2C transcript variant X2	0.839818	2.5475e-52	4.03975e-51
GeneID:109305451	CFAP47	gbkey=mRNA;gene=CFAP47;model_evidence=Supporting evidence includes similarity to: 2 Proteins%2C and 97%25 coverage of the annotated genomic feature by RNAseq alignments;product=cilia and flagella associated protein 47	0.839185	4.86659e-05	0.000114703
GeneID:109311994	HINT3	gbkey=mRNA;gene=HINT3;model_evidence=Supporting evidence includes similarity to: 6 Proteins%2C and 100%25 coverage of the annotated genomic feature by RNAseq alignments%2C including 105 samples with support for all annotated introns;product=histidine triad nucleotide binding protein 3	0.838776	1.31521e-37	1.54994e-36
GeneID:109315770	HGF	gbkey=mRNA;gene=HGF;model_evidence=Supporting evidence includes similarity to: 4 Proteins%2C and 100%25 coverage of the annotated genomic feature by RNAseq alignments%2C including 14 samples with support for all annotated introns;product=hepatocyte growth factor%2C transcript variant X2	0.838683	5.10368e-95	1.4744e-93
GeneID:109315063	MIF4GD	gbkey=mRNA;gene=MIF4GD;model_evidence=Supporting evidence includes similarity to: 8 Proteins%2C and 100%25 coverage of the annotated genomic feature by RNAseq alignments%2C including 116 samples with support for all annotated introns;product=MIF4G domain containing%2C transcript variant X2	0.838381	1.82609e-116	6.51133e-115
GeneID:109317659	LOC109317659	gbkey=mRNA;gene=LOC109317659;model_evidence=Supporting evidence includes similarity to: 23 Proteins%2C and 100%25 coverage of the annotated genomic feature by RNAseq alignments%2C including 89 samples with support for all annotated introns;product=caspase-1-like	0.837029	5.55391e-15	2.78253e-14
GeneID:109307047	NR5A2	gbkey=mRNA;gene=NR5A2;model_evidence=Supporting evidence includes similarity to: 33 Proteins%2C and 100%25 coverage of the annotated genomic feature by RNAseq alignments%2C including 22 samples with support for all annotated introns;product=nuclear receptor subfamily 5 group A member 2	0.836129	5.88297e-14	2.77579e-13
GeneID:109309755	SAP30	gbkey=mRNA;gene=SAP30;model_evidence=Supporting evidence includes similarity to: 6 Proteins%2C and 89%25 coverage of the annotated genomic feature by RNAseq alignments%2C including 126 samples with support for all annotated introns;product=Sin3A associated protein 30	0.834449	2.9446e-32	2.95169e-31
GeneID:109308373	CCNL1	gbkey=mRNA;gene=CCNL1;model_evidence=Supporting evidence includes similarity to: 12 Proteins%2C and 100%25 coverage of the annotated genomic feature by RNAseq alignments%2C including 88 samples with support for all annotated introns;product=cyclin L1%2C transcript variant X1	0.834139	4.30326e-78	1.00949e-76
GeneID:109309866	GALNT10	gbkey=mRNA;gene=GALNT10;model_evidence=Supporting evidence includes similarity to: 12 Proteins%2C and 94%25 coverage of the annotated genomic feature by RNAseq alignments;product=polypeptide N-acetylgalactosaminyltransferase 10	0.833553	2.53284e-46	3.57173e-45
GeneID:109315767	SEMA3C	gbkey=mRNA;gene=SEMA3C;model_evidence=Supporting evidence includes similarity to: 36 Proteins%2C and 100%25 coverage of the annotated genomic feature by RNAseq alignments%2C including 58 samples with support for all annotated introns;product=semaphorin 3C	0.832643	1.97392e-115	6.90044e-114
GeneID:109316654	ZNF516	gbkey=mRNA;gene=ZNF516;model_evidence=Supporting evidence includes similarity to: 2 Proteins%2C and 100%25 coverage of the annotated genomic feature by RNAseq alignments%2C including 11 samples with support for all annotated introns;product=zinc finger protein 516%2C transcript variant X2	0.83219	1.07759e-63	2.07856e-62
GeneID:109310817	EDA	gbkey=mRNA;gene=EDA;model_evidence=Supporting evidence includes similarity to: 1 Protein%2C and 93%25 coverage of the annotated genomic feature by RNAseq alignments;product=ectodysplasin A	0.832142	3.38439e-45	4.70871e-44
GeneID:109312090	GRHL1	gbkey=mRNA;gene=GRHL1;model_evidence=Supporting evidence includes similarity to: 2 Proteins%2C and 97%25 coverage of the annotated genomic feature by RNAseq alignments;product=grainyhead like transcription factor 1	0.831961	2.05562e-05	5.05202e-05
GeneID:109310075	LOC109310075	gbkey=ncRNA;gene=LOC109310075;model_evidence=Supporting evidence includes similarity to: 100%25 coverage of the annotated genomic feature by RNAseq alignments%2C including 29 samples with support for all annotated introns;product=uncharacterized LOC109310075	0.83013	2.17563e-25	1.74723e-24
GeneID:109315960	LOC109315960	gbkey=mRNA;gene=LOC109315960;model_evidence=Supporting evidence includes similarity to: 24 Proteins%2C and 93%25 coverage of the annotated genomic feature by RNAseq alignments;product=cytochrome P450 2D6	0.828466	0.00163812	0.00318586
GeneID:109307027	VAV3	gbkey=mRNA;gene=VAV3;model_evidence=Supporting evidence includes similarity to: 4 Proteins%2C and 100%25 coverage of the annotated genomic feature by RNAseq alignments%2C including 22 samples with support for all annotated introns;product=vav guanine nucleotide exchange factor 3	0.828176	3.88369e-13	1.75039e-12
GeneID:109307509	MPP7	gbkey=mRNA;gene=MPP7;model_evidence=Supporting evidence includes similarity to: 4 Proteins%2C and 100%25 coverage of the annotated genomic feature by RNAseq alignments%2C including 12 samples with support for all annotated introns;product=membrane palmitoylated protein 7%2C transcript variant X2	0.828055	3.21956e-30	3.03934e-29
GeneID:109312945	TPK1	gbkey=mRNA;gene=TPK1;model_evidence=Supporting evidence includes similarity to: 8 Proteins%2C and 100%25 coverage of the annotated genomic feature by RNAseq alignments;product=thiamin pyrophosphokinase 1	0.827735	0.000215171	0.000471112
GeneID:109310333	NFATC3	gbkey=mRNA;gene=NFATC3;model_evidence=Supporting evidence includes similarity to: 28 Proteins%2C and 98%25 coverage of the annotated genomic feature by RNAseq alignments;product=nuclear factor of activated T-cells 3	0.82719	1.0105e-57	1.74427e-56
GeneID:109319380	PTPN6	gbkey=mRNA;gene=PTPN6;model_evidence=Supporting evidence includes similarity to: 6 Proteins%2C and 100%25 coverage of the annotated genomic feature by RNAseq alignments%2C including 47 samples with support for all annotated introns;product=protein tyrosine phosphatase%2C non-receptor type 6%2C transcript variant X2	0.827052	0.00932232	0.0162037
GeneID:109320891	SIX4	gbkey=mRNA;gene=SIX4;model_evidence=Supporting evidence includes similarity to: 8 Proteins%2C and 98%25 coverage of the annotated genomic feature by RNAseq alignments;product=SIX homeobox 4	0.826717	2.51489e-29	2.30439e-28
GeneID:109324474	SCN8A	gbkey=mRNA;gene=SCN8A;model_evidence=Supporting evidence includes similarity to: 27 Proteins%2C and 99%25 coverage of the annotated genomic feature by RNAseq alignments;product=sodium voltage-gated channel alpha subunit 8%2C transcript variant X1	0.826285	2.44963e-18	1.48046e-17
GeneID:109314476	ANGPTL7	gbkey=mRNA;gene=ANGPTL7;model_evidence=Supporting evidence includes similarity to: 11 Proteins%2C and 100%25 coverage of the annotated genomic feature by RNAseq alignments%2C including 11 samples with support for all annotated introns;product=angiopoietin like 7	0.825598	0.00950059	0.0164883
GeneID:109323551	ZDHHC21	gbkey=mRNA;gene=ZDHHC21;model_evidence=Supporting evidence includes similarity to: 3 Proteins%2C and 100%25 coverage of the annotated genomic feature by RNAseq alignments%2C including 8 samples with support for all annotated introns;product=zinc finger DHHC-type containing 21%2C transcript variant X1	0.825234	4.8298e-13	2.16275e-12
GeneID:109305702	HSPA13	gbkey=mRNA;gene=HSPA13;model_evidence=Supporting evidence includes similarity to: 6 Proteins%2C and 100%25 coverage of the annotated genomic feature by RNAseq alignments%2C including 65 samples with support for all annotated introns;product=heat shock protein family A (Hsp70) member 13	0.824971	1.95242e-73	4.31261e-72
GeneID:109311061	LOC109311061	gbkey=mRNA;gene=LOC109311061;model_evidence=Supporting evidence includes similarity to: 1 Protein%2C and 100%25 coverage of the annotated genomic feature by RNAseq alignments%2C including 5 samples with support for all annotated introns;product=transmembrane protein 182-like	0.82482	0.00991572	0.0171444
[truncated: 1,025 more rows]
