# Supplementary material for: Dynamic Changes in Host Gene Expression following In Vitro Viral Mimic Stimulation in Crocodile Cells
Source: Front Immunol. 2017 Nov 22;8:1634. doi: 10.3389/fimmu.2017.01634 (PMC5702629; doi:10.3389/fimmu.2017.01634)
Supplement: Supplementary file 1 [file Data_Sheet_1.zip › Data sheet 1/Table_S4.xlsx]

## Sheet: Table S4
Table S4: Detailed information for DE genes detected using RNA-seq in dsDNA stimulated LV-1 cells versus control samples at 48 hps; using a fold change threshold of >1.5, P-value of ≤ 0.05 and FDR-adjusted P values of ≤ 0.05.
Up-regulated
Entrez ID	Gene symbol	Gene	Log2 fold-change	P-value	FDR-corrected p-value
GeneID:109323757	LOC109323757	gbkey=mRNA;gene=LOC109323757;model_evidence=Supporting evidence includes similarity to: 3 Proteins%2C and 100%25 coverage of the annotated genomic feature by RNAseq alignments%2C including 3 samples with support for all annotated introns;product=programmed cell death 1 ligand 2-like	6.58093	1.53286e-13	1.35868e-12
GeneID:109306430	ACOD1	gbkey=mRNA;gene=ACOD1;model_evidence=Supporting evidence includes similarity to: 5 Proteins%2C and 100%25 coverage of the annotated genomic feature by RNAseq alignments%2C including 9 samples with support for all annotated introns;product=aconitate decarboxylase 1	5.21931	5.12614e-65	5.66143e-63
GeneID:109308541	LOC109308541	gbkey=mRNA;gene=LOC109308541;model_evidence=Supporting evidence includes similarity to: 3 Proteins%2C and 100%25 coverage of the annotated genomic feature by RNAseq alignments;product=receptor-transporting protein 2-like	4.87882	1.00037e-11	7.4446e-11
GeneID:109309480	LOC109309480	gbkey=mRNA;gene=LOC109309480;model_evidence=Supporting evidence includes similarity to: 1 Protein%2C and 100%25 coverage of the annotated genomic feature by RNAseq alignments%2C including 109 samples with support for all annotated introns;product=C-X-C motif chemokine 10-like	4.80409	1.21351e-196	1.08176e-193
GeneID:109312085	TRANK1	gbkey=mRNA;gene=TRANK1;model_evidence=Supporting evidence includes similarity to: 1 Protein%2C and 100%25 coverage of the annotated genomic feature by RNAseq alignments%2C including 17 samples with support for all annotated introns;product=tetratricopeptide repeat and ankyrin repeat containing 1%2C transcript variant X2	4.72101	7.90505033345994e-323	1.64425046935967e-319
GeneID:109324007	LOC109324007	gbkey=mRNA;gene=LOC109324007;model_evidence=Supporting evidence includes similarity to: 16 Proteins%2C and 100%25 coverage of the annotated genomic feature by RNAseq alignments%2C including 49 samples with support for all annotated introns;product=interferon-induced protein with tetratricopeptide repeats 5-like	4.67935	0	0
GeneID:109312098	RSAD2	gbkey=mRNA;gene=RSAD2;model_evidence=Supporting evidence includes similarity to: 16 Proteins%2C and 94%25 coverage of the annotated genomic feature by RNAseq alignments;product=radical S-adenosyl methionine domain containing 2	4.60792	2.26293e-122	7.84484e-120
GeneID:109305597	CUNH3orf52	gbkey=mRNA;gene=CUNH3orf52;model_evidence=Supporting evidence includes similarity to: 1 Protein%2C and 100%25 coverage of the annotated genomic feature by RNAseq alignments%2C including 11 samples with support for all annotated introns;product=chromosome unknown C3orf52 homolog%2C transcript variant X2	4.54209	0.00034067	0.000979398
GeneID:109309482	LOC109309482	gbkey=mRNA;gene=LOC109309482;model_evidence=Supporting evidence includes similarity to: 3 Proteins%2C and 100%25 coverage of the annotated genomic feature by RNAseq alignments%2C including 28 samples with support for all annotated introns;product=C-X-C motif chemokine 11-like	4.51225	2.53584e-57	2.10982e-55
GeneID:109321967	LOC109321967	gbkey=mRNA;gene=LOC109321967;model_evidence=Supporting evidence includes similarity to: 9 Proteins%2C and 100%25 coverage of the annotated genomic feature by RNAseq alignments%2C including 2 samples with support for all annotated introns;product=E3 ISG15--protein ligase HERC5-like%2C transcript variant X1	4.44101	0	0
GeneID:109315790	CD83	gbkey=mRNA;gene=CD83;model_evidence=Supporting evidence includes similarity to: 4 Proteins%2C and 100%25 coverage of the annotated genomic feature by RNAseq alignments%2C including 18 samples with support for all annotated introns;product=CD83 molecule	4.35642	1.98819e-42	9.43443e-41
GeneID:109317870	MOV10	gbkey=mRNA;gene=MOV10;model_evidence=Supporting evidence includes similarity to: 6 Proteins%2C and 100%25 coverage of the annotated genomic feature by RNAseq alignments%2C including 2 samples with support for all annotated introns;product=Mov10 RISC complex RNA helicase	3.89304	6.85638e-09	3.76618e-08
GeneID:109307129	SELE	gbkey=mRNA;gene=SELE;model_evidence=Supporting evidence includes similarity to: 10 Proteins%2C and 100%25 coverage of the annotated genomic feature by RNAseq alignments%2C including 2 samples with support for all annotated introns;product=selectin E%2C transcript variant X6	3.83421	1.65015e-35	5.62674e-34
GeneID:109308809	LOC109308809	gbkey=mRNA;gene=LOC109308809;model_evidence=Supporting evidence includes similarity to: 24 Proteins%2C and 98%25 coverage of the annotated genomic feature by RNAseq alignments;product=zinc finger protein RFP-like	3.60319	0.0113654	0.0238187
GeneID:109309602	LOC109309602	gbkey=mRNA;gene=LOC109309602;model_evidence=Supporting evidence includes similarity to: 3 Proteins%2C and 90%25 coverage of the annotated genomic feature by RNAseq alignments;product=probable ATP-dependent RNA helicase DDX60	3.6028	0.0112142	0.0235533
GeneID: 102382728	LOC102382728	gbkey=mRNA;gene=LOC102382728;model_evidence=Supporting evidence includes similarity to: Alligator sinensis 2'-5'-oligoadenylate synthase 1-like (LOC102382728);product=2'-5'-oligoadenylate synthase 1-like	3.6026	0	9.85e-69
GeneID:109306630	FLT3	gbkey=mRNA;gene=FLT3;model_evidence=Supporting evidence includes similarity to: 16 Proteins%2C and 100%25 coverage of the annotated genomic feature by RNAseq alignments%2C including 1 sample with support for all annotated introns;product=fms related tyrosine kinase 3	3.6022	0.0112192	0.0235557
GeneID:109321893	FGF20	gbkey=mRNA;gene=FGF20;model_evidence=Supporting evidence includes similarity to: 17 Proteins%2C and 95%25 coverage of the annotated genomic feature by RNAseq alignments%2C including 7 samples with support for all annotated introns;product=fibroblast growth factor 20	3.60191	0.011245	0.023602
GeneID:109309990	LOC109309990	gbkey=mRNA;gene=LOC109309990;model_evidence=Supporting evidence includes similarity to: 2 Proteins%2C and 100%25 coverage of the annotated genomic feature by RNAseq alignments%2C including 49 samples with support for all annotated introns;product=E3 ubiquitin/ISG15 ligase TRIM25-like	3.52929	0	0
GeneID:109320355	DHX58	gbkey=mRNA;gene=DHX58;model_evidence=Supporting evidence includes similarity to: 16 Proteins%2C and 100%25 coverage of the annotated genomic feature by RNAseq alignments%2C including 60 samples with support for all annotated introns;product=DExH-box helicase 58	3.52243	0	0
GeneID:109305836	LOC109305836	gbkey=mRNA;gene=LOC109305836;model_evidence=Supporting evidence includes similarity to: 163 Proteins%2C and 100%25 coverage of the annotated genomic feature by RNAseq alignments%2C including 4 samples with support for all annotated introns;product=interferon-induced GTP-binding protein Mx1-like	3.52034	8.61161e-138	3.98048e-135
GeneID:109317638	LOC109317638	gbkey=mRNA;gene=LOC109317638;model_evidence=Supporting evidence includes similarity to: 31 Proteins%2C and 100%25 coverage of the annotated genomic feature by RNAseq alignments%2C including 95 samples with support for all annotated introns;product=C-C motif chemokine 4-like	3.51634	0.000115077	0.000356752
GeneID:109316441	USP18	gbkey=mRNA;gene=USP18;model_evidence=Supporting evidence includes similarity to: 11 Proteins%2C and 100%25 coverage of the annotated genomic feature by RNAseq alignments%2C including 6 samples with support for all annotated introns;product=ubiquitin specific peptidase 18	3.47529	2.05455e-215	1.97237e-212
GeneID:109316287	APOBEC1	gbkey=mRNA;gene=APOBEC1;model_evidence=Supporting evidence includes similarity to: 2 Proteins%2C and 100%25 coverage of the annotated genomic feature by RNAseq alignments%2C including 5 samples with support for all annotated introns;product=apolipoprotein B mRNA editing enzyme catalytic subunit 1%2C transcript variant X2	3.44835	1.90311e-115	5.52344e-113
GeneID:109316215	LOC109316215	gbkey=mRNA;gene=LOC109316215;model_evidence=Supporting evidence includes similarity to: 28 Proteins%2C and 100%25 coverage of the annotated genomic feature by RNAseq alignments%2C including 2 samples with support for all annotated introns;product=zinc finger protein RFP-like	3.21344	1.01739e-26	2.24725e-25
GeneID:109316442	TUBA8	gbkey=mRNA;gene=TUBA8;model_evidence=Supporting evidence includes similarity to: 217 Proteins%2C and 100%25 coverage of the annotated genomic feature by RNAseq alignments%2C including 45 samples with support for all annotated introns;product=tubulin alpha 8	3.1491	0.00116275	0.00300812
GeneID:109320649	ESR2	gbkey=mRNA;gene=ESR2;model_evidence=Supporting evidence includes similarity to: 33 Proteins%2C and 100%25 coverage of the annotated genomic feature by RNAseq alignments;product=estrogen receptor 2	3.05673	3.19606e-10	2.04653e-09
GeneID:109321596	LOC109321596	gbkey=mRNA;gene=LOC109321596;model_evidence=Supporting evidence includes similarity to: 1 Protein%2C and 100%25 coverage of the annotated genomic feature by RNAseq alignments%2C including 2 samples with support for all annotated introns;product=cyclic GMP-AMP synthase-like%2C transcript variant X2	2.94517	1.82023e-10	1.19686e-09
GeneID:109323611	DDX58	gbkey=mRNA;gene=DDX58;model_evidence=Supporting evidence includes similarity to: 15 Proteins%2C and 100%25 coverage of the annotated genomic feature by RNAseq alignments%2C including 22 samples with support for all annotated introns;product=DExD/H-box helicase 58%2C transcript variant X3	2.91651	0	0
GeneID:109311671	CMPK2	gbkey=mRNA;gene=CMPK2;model_evidence=Supporting evidence includes similarity to: 5 Proteins%2C and 100%25 coverage of the annotated genomic feature by RNAseq alignments%2C including 24 samples with support for all annotated introns;product=cytidine/uridine monophosphate kinase 2	2.76587	1.4768e-43	7.49206e-42
GeneID:109307218	PTGS2	gbkey=mRNA;gene=PTGS2;model_evidence=Supporting evidence includes similarity to: 6 Proteins%2C and 100%25 coverage of the annotated genomic feature by RNAseq alignments%2C including 53 samples with support for all annotated introns;product=prostaglandin-endoperoxide synthase 2	2.67723	2.24125e-119	6.99269e-117
GeneID:109317639	LOC109317639	gbkey=mRNA;gene=LOC109317639;model_evidence=Supporting evidence includes similarity to: 16 Proteins%2C and 100%25 coverage of the annotated genomic feature by RNAseq alignments%2C including 33 samples with support for all annotated introns;product=C-C motif chemokine 4-like	2.48781	4.81786e-63	4.77198e-61
GeneID:109320601	LOC109320601	gbkey=mRNA;gene=LOC109320601;model_evidence=Supporting evidence includes similarity to: 100%25 coverage of the annotated genomic feature by RNAseq alignments%2C including 1 sample with support for all annotated introns;product=uncharacterized LOC109320601	2.47439	6.68137e-44	3.40341e-42
GeneID:109324935	LOC109324935	gbkey=mRNA;gene=LOC109324935;model_evidence=Supporting evidence includes similarity to: 7 Proteins%2C and 100%25 coverage of the annotated genomic feature by RNAseq alignments%2C including 2 samples with support for all annotated introns;product=tyrosine-protein kinase ZAP-70	2.43694	7.13255e-08	3.4717e-07
GeneID:109306069	LOC109306069	gbkey=mRNA;gene=LOC109306069;model_evidence=Supporting evidence includes similarity to: 6 Proteins%2C and 100%25 coverage of the annotated genomic feature by RNAseq alignments;product=5-beta-cholestane-3-alpha%2C7-alpha-diol 12-alpha-hydroxylase	2.39569	4.38925e-31	1.22e-29
GeneID:109307426	TSPAN1	gbkey=mRNA;gene=TSPAN1;model_evidence=Supporting evidence includes similarity to: 4 Proteins%2C and 100%25 coverage of the annotated genomic feature by RNAseq alignments%2C including 86 samples with support for all annotated introns;product=tetraspanin 1	2.36517	2.55967e-07	1.16417e-06
GeneID:109306481	EPSTI1	gbkey=mRNA;gene=EPSTI1;model_evidence=Supporting evidence includes similarity to: 1 Protein%2C and 100%25 coverage of the annotated genomic feature by RNAseq alignments%2C including 71 samples with support for all annotated introns;product=epithelial stromal interaction 1%2C transcript variant X1	2.35341	6.43915e-58	5.50415e-56
GeneID:109308473	LAMP3	gbkey=mRNA;gene=LAMP3;model_evidence=Supporting evidence includes similarity to: 2 Proteins%2C and 100%25 coverage of the annotated genomic feature by RNAseq alignments%2C including 25 samples with support for all annotated introns;product=lysosomal associated membrane protein 3%2C transcript variant X2	2.24299	0.0114806	0.0240238
GeneID:109319287	T	gbkey=mRNA;gene=T;model_evidence=Supporting evidence includes similarity to: 8 Proteins%2C and 97%25 coverage of the annotated genomic feature by RNAseq alignments;product=T brachyury transcription factor	2.23718	2.16723e-05	7.59322e-05
GeneID:109317076	XAF1	gbkey=mRNA;gene=XAF1;model_evidence=Supporting evidence includes similarity to: 100%25 coverage of the annotated genomic feature by RNAseq alignments%2C including 40 samples with support for all annotated introns;product=XIAP associated factor 1	2.20444	9.71842e-34	3.11789e-32
GeneID:109308834	LOC109308834	gbkey=mRNA;gene=LOC109308834;model_evidence=Supporting evidence includes similarity to: 41 Proteins%2C and 100%25 coverage of the annotated genomic feature by RNAseq alignments%2C including 2 samples with support for all annotated introns;product=zinc finger protein RFP-like	2.20318	7.87724e-08	3.82075e-07
GeneID:109315766	CD36	gbkey=misc_RNA;gene=CD36;model_evidence=Supporting evidence includes similarity to: 3 Proteins%2C and 100%25 coverage of the annotated genomic feature by RNAseq alignments%2C including 15 samples with support for all annotated introns;product=CD36 molecule%2C transcript variant X3	2.14156	9.20979e-36	3.17509e-34
GeneID:109317113	NOS2	gbkey=mRNA;gene=NOS2;model_evidence=Supporting evidence includes similarity to: 35 Proteins%2C and 100%25 coverage of the annotated genomic feature by RNAseq alignments%2C including 11 samples with support for all annotated introns;product=nitric oxide synthase 2%2C transcript variant X1	2.12156	2.11714e-14	2.0047e-13
GeneID:109321395	TMEM86A	gbkey=mRNA;gene=TMEM86A;model_evidence=Supporting evidence includes similarity to: 6 Proteins%2C and 100%25 coverage of the annotated genomic feature by RNAseq alignments%2C including 39 samples with support for all annotated introns;product=transmembrane protein 86A	2.10681	7.81036e-08	3.78979e-07
GeneID:109314980	LOC109314980	gbkey=mRNA;gene=LOC109314980;model_evidence=Supporting evidence includes similarity to: 1 Protein%2C and 100%25 coverage of the annotated genomic feature by RNAseq alignments%2C including 1 sample with support for all annotated introns;product=sterile alpha motif domain-containing protein 9-like	2.06687	3.01076e-225	3.75743e-222
GeneID:109320651	LOC109320651	gbkey=ncRNA;gene=LOC109320651;model_evidence=Supporting evidence includes similarity to: 100%25 coverage of the annotated genomic feature by RNAseq alignments%2C including 16 samples with support for all annotated introns;product=uncharacterized LOC109320651	2.01291	6.06965e-06	2.31295e-05
GeneID:109308828	LOC109308828	gbkey=mRNA;gene=LOC109308828;model_evidence=Supporting evidence includes similarity to: 6 Proteins%2C and 100%25 coverage of the annotated genomic feature by RNAseq alignments%2C including 4 samples with support for all annotated introns;product=sterile alpha motif domain-containing protein 9-like%2C transcript variant X1	2.00658	1.01954e-19	1.43126e-18
GeneID:109309313	PRDM8	gbkey=mRNA;gene=PRDM8;model_evidence=Supporting evidence includes similarity to: 1 Protein%2C and 98%25 coverage of the annotated genomic feature by RNAseq alignments;product=PR/SET domain 8	1.99786	0.00434571	0.0100249
GeneID:109323099	CACNB4	gbkey=misc_RNA;gene=CACNB4;model_evidence=Supporting evidence includes similarity to: 18 Proteins%2C and 100%25 coverage of the annotated genomic feature by RNAseq alignments%2C including 2 samples with support for all annotated introns;product=calcium voltage-gated channel auxiliary subunit beta 4%2C transcript variant X2	1.89386	0.00781252	0.0170009
GeneID:109324325	LOC109324325	gbkey=ncRNA;gene=LOC109324325;model_evidence=Supporting evidence includes similarity to: 100%25 coverage of the annotated genomic feature by RNAseq alignments%2C including 1 sample with support for all annotated introns;product=uncharacterized LOC109324325	1.8929	0.00804584	0.0174417
GeneID:109307672	RXFP3	gbkey=mRNA;gene=RXFP3;model_evidence=Supporting evidence includes similarity to: 10 Proteins%2C and 98%25 coverage of the annotated genomic feature by RNAseq alignments;product=relaxin/insulin like family peptide receptor 3	1.89279	5.01116e-76	6.87245e-74
GeneID:109316503	LOC109316503	gbkey=mRNA;gene=LOC109316503;model_evidence=Supporting evidence includes similarity to: 100%25 coverage of the annotated genomic feature by RNAseq alignments%2C including 2 samples with support for all annotated introns;product=cytidine and dCMP deaminase domain-containing protein 1-like	1.89138	5.87839e-08	2.89741e-07
GeneID:109308833	LOC109308833	gbkey=mRNA;gene=LOC109308833;model_evidence=Supporting evidence includes similarity to: 49 Proteins%2C and 100%25 coverage of the annotated genomic feature by RNAseq alignments%2C including 12 samples with support for all annotated introns;product=zinc finger protein RFP-like	1.84147	1.40455e-10	9.33375e-10
GeneID:109323572	CDO1	gbkey=mRNA;gene=CDO1;model_evidence=Supporting evidence includes similarity to: 17 Proteins%2C and 100%25 coverage of the annotated genomic feature by RNAseq alignments%2C including 125 samples with support for all annotated introns;product=cysteine dioxygenase type 1	1.81852	3.13838e-13	2.68819e-12
GeneID:109324043	BLNK	gbkey=mRNA;gene=BLNK;model_evidence=Supporting evidence includes similarity to: 4 Proteins%2C and 100%25 coverage of the annotated genomic feature by RNAseq alignments%2C including 10 samples with support for all annotated introns;product=B-cell linker%2C transcript variant X1	1.77562	0.000907711	0.00239497
GeneID:109309501	LOC109309501	gbkey=mRNA;gene=LOC109309501;model_evidence=Supporting evidence includes similarity to: 14 Proteins%2C and 100%25 coverage of the annotated genomic feature by RNAseq alignments%2C including 43 samples with support for all annotated introns;product=interleukin-8-like	1.7724	1.63622e-97	3.7815e-95
GeneID:109306189	LOC109306189	gbkey=mRNA;gene=LOC109306189;model_evidence=Supporting evidence includes similarity to: 3 Proteins%2C and 100%25 coverage of the annotated genomic feature by RNAseq alignments%2C including 19 samples with support for all annotated introns;product=lysozyme g-like%2C transcript variant X1	1.77181	8.22898e-05	0.000261984
GeneID:109315302	KLHL24	gbkey=mRNA;gene=KLHL24;model_evidence=Supporting evidence includes similarity to: 14 Proteins%2C and 100%25 coverage of the annotated genomic feature by RNAseq alignments%2C including 59 samples with support for all annotated introns;product=kelch like family member 24%2C transcript variant X1	1.75362	1.77542e-88	3.30705e-86
GeneID:109318205	LOC109318205	gbkey=mRNA;gene=LOC109318205;model_evidence=Supporting evidence includes similarity to: 1 Protein%2C and 100%25 coverage of the annotated genomic feature by RNAseq alignments;product=malignant fibrous histiocytoma-amplified sequence 1 homolog	1.75315	2.32637e-05	8.11886e-05
GeneID:109324172	LOC109324172	gbkey=mRNA;gene=LOC109324172;model_evidence=Supporting evidence includes similarity to: 18 Proteins%2C and 100%25 coverage of the annotated genomic feature by RNAseq alignments%2C including 83 samples with support for all annotated introns;product=nuclear receptor subfamily 2 group F member 5%2C transcript variant X1	1.7362	0.00461876	0.0105901
GeneID:109320599	EXOC3L4	gbkey=mRNA;gene=EXOC3L4;model_evidence=Supporting evidence includes similarity to: 1 Protein%2C and 100%25 coverage of the annotated genomic feature by RNAseq alignments%2C including 15 samples with support for all annotated introns;product=exocyst complex component 3 like 4%2C transcript variant X2	1.70099	8.68343e-05	0.000275468
GeneID:109308358	GPR149	gbkey=mRNA;gene=GPR149;model_evidence=Supporting evidence includes similarity to: 4 Proteins%2C and 100%25 coverage of the annotated genomic feature by RNAseq alignments%2C including 23 samples with support for all annotated introns;product=G protein-coupled receptor 149%2C transcript variant X1	1.6953	1.03362e-05	3.81307e-05
GeneID:109320641	LOC109320641	gbkey=ncRNA;gene=LOC109320641;model_evidence=Supporting evidence includes similarity to: 100%25 coverage of the annotated genomic feature by RNAseq alignments%2C including 33 samples with support for all annotated introns;product=uncharacterized LOC109320641	1.67414	1.47309e-06	6.12603e-06
GeneID:109324580	LOC109324580	gbkey=mRNA;gene=LOC109324580;model_evidence=Supporting evidence includes similarity to: 1 Protein%2C and 100%25 coverage of the annotated genomic feature by RNAseq alignments%2C including 67 samples with support for all annotated introns;product=heme-binding protein 2-like	1.67135	1.4672e-88	2.77434e-86
GeneID:109322072	MXD4	gbkey=mRNA;gene=MXD4;model_evidence=Supporting evidence includes similarity to: 7 Proteins%2C and 100%25 coverage of the annotated genomic feature by RNAseq alignments%2C including 105 samples with support for all annotated introns;product=MAX dimerization protein 4%2C transcript variant X1	1.6693	6.58369e-142	3.57237e-139
GeneID:109324299	PTPRE	gbkey=mRNA;gene=PTPRE;model_evidence=Supporting evidence includes similarity to: 7 Proteins%2C and 100%25 coverage of the annotated genomic feature by RNAseq alignments%2C including 5 samples with support for all annotated introns;product=protein tyrosine phosphatase%2C receptor type E%2C transcript variant X1	1.6684	2.18428e-19	2.98248e-18
GeneID:109320555	TP53INP1	gbkey=mRNA;gene=TP53INP1;model_evidence=Supporting evidence includes similarity to: 8 Proteins%2C and 100%25 coverage of the annotated genomic feature by RNAseq alignments%2C including 46 samples with support for all annotated introns;product=tumor protein p53 inducible nuclear protein 1%2C transcript variant X1	1.6653	2.04488e-180	1.595e-177
GeneID:109317803	LOC109317803	gbkey=mRNA;gene=LOC109317803;model_evidence=Supporting evidence includes similarity to: 100%25 coverage of the annotated genomic feature by RNAseq alignments%2C including 2 samples with support for all annotated introns;product=uncharacterized LOC109317803	1.61946	0.000260603	0.000761491
GeneID:109315232	MFSD6L	gbkey=mRNA;gene=MFSD6L;model_evidence=Supporting evidence includes similarity to: 4 Proteins%2C and 99%25 coverage of the annotated genomic feature by RNAseq alignments;product=major facilitator superfamily domain containing 6 like	1.61942	7.74256e-11	5.28595e-10
GeneID:109310412	NLRC5	gbkey=mRNA;gene=NLRC5;model_evidence=Supporting evidence includes similarity to: 9 Proteins%2C and 100%25 coverage of the annotated genomic feature by RNAseq alignments%2C including 1 sample with support for all annotated introns;product=NLR family CARD domain containing 5	1.58886	3.09596e-08	1.57833e-07
GeneID:109319597	EML6	gbkey=mRNA;gene=EML6;model_evidence=Supporting evidence includes similarity to: 2 Proteins%2C and 100%25 coverage of the annotated genomic feature by RNAseq alignments%2C including 1 sample with support for all annotated introns;product=echinoderm microtubule associated protein like 6%2C transcript variant X3	1.56606	1.24443e-115	3.69773e-113
GeneID:109306996	CCDC17	gbkey=mRNA;gene=CCDC17;model_evidence=Supporting evidence includes similarity to: 3 Proteins%2C and 78%25 coverage of the annotated genomic feature by RNAseq alignments;product=coiled-coil domain containing 17	1.55562	0.000296577	0.000860162
GeneID:109324132	NEURL1	gbkey=mRNA;gene=NEURL1;model_evidence=Supporting evidence includes similarity to: 2 Proteins%2C and 100%25 coverage of the annotated genomic feature by RNAseq alignments%2C including 22 samples with support for all annotated introns;product=neuralized E3 ubiquitin protein ligase 1%2C transcript variant X1	1.52883	0.00992109	0.0211253
GeneID:109315746	LRRC17	gbkey=mRNA;gene=LRRC17;model_evidence=Supporting evidence includes similarity to: 4 Proteins%2C and 100%25 coverage of the annotated genomic feature by RNAseq alignments%2C including 52 samples with support for all annotated introns;product=leucine rich repeat containing 17%2C transcript variant X2	1.52547	4.79312e-29	1.18452e-27
GeneID:109313318	LOC109313318	gbkey=mRNA;gene=LOC109313318;model_evidence=Supporting evidence includes similarity to: 4 Proteins%2C and 100%25 coverage of the annotated genomic feature by RNAseq alignments%2C including 67 samples with support for all annotated introns;product=interferon alpha-inducible protein 27%2C mitochondrial-like	1.51707	8.7833e-51	5.89331e-49
GeneID:109319713	LOC109319713	gbkey=ncRNA;gene=LOC109319713;model_evidence=Supporting evidence includes similarity to: 100%25 coverage of the annotated genomic feature by RNAseq alignments%2C including 44 samples with support for all annotated introns;product=uncharacterized LOC109319713	1.49578	0.00131747	0.00338104
GeneID:109311886	LOC109311886	gbkey=ncRNA;gene=LOC109311886;model_evidence=Supporting evidence includes similarity to: 100%25 coverage of the annotated genomic feature by RNAseq alignments%2C including 8 samples with support for all annotated introns;product=uncharacterized LOC109311886	1.47376	5.34337e-08	2.64834e-07
GeneID:109318206	IRF7	gbkey=mRNA;gene=IRF7;model_evidence=Supporting evidence includes similarity to: 6 Proteins%2C and 100%25 coverage of the annotated genomic feature by RNAseq alignments%2C including 2 samples with support for all annotated introns;product=interferon regulatory factor 7	1.47331	4.75834e-29	1.17825e-27
GeneID:109308583	SLC9A9	gbkey=mRNA;gene=SLC9A9;model_evidence=Supporting evidence includes similarity to: 2 Proteins%2C and 100%25 coverage of the annotated genomic feature by RNAseq alignments%2C including 78 samples with support for all annotated introns;product=solute carrier family 9 member A9	1.46658	2.02598e-14	1.92275e-13
GeneID:109309294	TNIP3	gbkey=mRNA;gene=TNIP3;model_evidence=Supporting evidence includes similarity to: 1 Protein%2C and 97%25 coverage of the annotated genomic feature by RNAseq alignments;product=TNFAIP3 interacting protein 3	1.46646	0.00400862	0.00932132
GeneID:109322826	COBLL1	gbkey=mRNA;gene=COBLL1;model_evidence=Supporting evidence includes similarity to: 7 Proteins%2C and 99%25 coverage of the annotated genomic feature by RNAseq alignments;product=cordon-bleu WH2 repeat protein like 1	1.45452	1.75205e-05	6.24552e-05
GeneID:109305675	CD80	gbkey=mRNA;gene=CD80;model_evidence=Supporting evidence includes similarity to: 2 Proteins%2C and 100%25 coverage of the annotated genomic feature by RNAseq alignments%2C including 22 samples with support for all annotated introns;product=CD80 molecule%2C transcript variant X2	1.44132	0.0167092	0.0334992
GeneID:109311855	PNRC1	gbkey=mRNA;gene=PNRC1;model_evidence=Supporting evidence includes similarity to: 3 Proteins%2C and 100%25 coverage of the annotated genomic feature by RNAseq alignments%2C including 124 samples with support for all annotated introns;product=proline rich nuclear receptor coactivator 1	1.42588	4.83705e-66	5.48785e-64
GeneID:109309502	LOC109309502	gbkey=mRNA;gene=LOC109309502;model_evidence=Supporting evidence includes similarity to: 18 Proteins%2C and 100%25 coverage of the annotated genomic feature by RNAseq alignments%2C including 17 samples with support for all annotated introns;product=interleukin-8-like	1.40436	3.114e-64	3.26578e-62
GeneID:109313760	LOC109313760	gbkey=ncRNA;gene=LOC109313760;model_evidence=Supporting evidence includes similarity to: 100%25 coverage of the annotated genomic feature by RNAseq alignments%2C including 24 samples with support for all annotated introns;product=uncharacterized LOC109313760	1.3982	0.000295818	0.000858161
GeneID:109324643	INSIG1	gbkey=mRNA;gene=INSIG1;model_evidence=Supporting evidence includes similarity to: 17 Proteins%2C and 100%25 coverage of the annotated genomic feature by RNAseq alignments%2C including 98 samples with support for all annotated introns;partial=true;product=insulin induced gene 1;start_range=.,14071055	1.38485	1.83808e-105	4.58786e-103
GeneID:109320187	TNFAIP3	gbkey=mRNA;gene=TNFAIP3;model_evidence=Supporting evidence includes similarity to: 1 Protein%2C and 100%25 coverage of the annotated genomic feature by RNAseq alignments%2C including 17 samples with support for all annotated introns;product=TNF alpha induced protein 3%2C transcript variant X1	1.37869	5.22625e-47	3.10589e-45
GeneID:109323049	GALNT5	gbkey=mRNA;gene=GALNT5;model_evidence=Supporting evidence includes similarity to: 10 Proteins%2C and 100%25 coverage of the annotated genomic feature by RNAseq alignments%2C including 65 samples with support for all annotated introns;product=polypeptide N-acetylgalactosaminyltransferase 5	1.36226	2.88111e-21	4.41181e-20
GeneID:109314985	LOC109314985	gbkey=mRNA;gene=LOC109314985;model_evidence=Supporting evidence includes similarity to: 13 Proteins%2C and 100%25 coverage of the annotated genomic feature by RNAseq alignments%2C including 28 samples with support for all annotated introns;product=E3 ubiquitin-protein ligase RNF135-like%2C transcript variant X1	1.3545	2.16159e-56	1.72927e-54
GeneID:109321123	LOC109321123	gbkey=mRNA;gene=LOC109321123;model_evidence=Supporting evidence includes similarity to: 12 Proteins%2C and 100%25 coverage of the annotated genomic feature by RNAseq alignments%2C including 1 sample with support for all annotated introns;product=NADH-cytochrome b5 reductase 2	1.34126	0.0148619	0.0302029
GeneID:109312503	DDIT4	gbkey=mRNA;gene=DDIT4;model_evidence=Supporting evidence includes similarity to: 9 Proteins%2C and 100%25 coverage of the annotated genomic feature by RNAseq alignments%2C including 112 samples with support for all annotated introns;product=DNA damage inducible transcript 4	1.33372	2.83526e-131	1.22014e-128
GeneID:109316828	LOC109316828	gbkey=mRNA;gene=LOC109316828;model_evidence=Supporting evidence includes similarity to: 68 Proteins%2C and 100%25 coverage of the annotated genomic feature by RNAseq alignments;product=histone H2A-IV	1.33368	0.0060468	0.0135337
GeneID:109315177	PIK3R6	gbkey=mRNA;gene=PIK3R6;model_evidence=Supporting evidence includes similarity to: 1 Protein%2C and 100%25 coverage of the annotated genomic feature by RNAseq alignments%2C including 10 samples with support for all annotated introns;product=phosphoinositide-3-kinase regulatory subunit 6%2C transcript variant X1	1.33082	0.00562964	0.0126808
GeneID:109323084	IFIH1	gbkey=mRNA;gene=IFIH1;model_evidence=Supporting evidence includes similarity to: 13 Proteins%2C and 100%25 coverage of the annotated genomic feature by RNAseq alignments%2C including 55 samples with support for all annotated introns;product=interferon induced with helicase C domain 1%2C transcript variant X1	1.31428	3.31625e-112	9.40608e-110
GeneID:109310073	LOC109310073	gbkey=ncRNA;gene=LOC109310073;model_evidence=Supporting evidence includes similarity to: 100%25 coverage of the annotated genomic feature by RNAseq alignments%2C including 85 samples with support for all annotated introns;product=uncharacterized LOC109310073	1.2993	6.30078e-12	4.78599e-11
GeneID:109306092	LOC109306092	gbkey=ncRNA;gene=LOC109306092;model_evidence=Supporting evidence includes similarity to: 100%25 coverage of the annotated genomic feature by RNAseq alignments%2C including 68 samples with support for all annotated introns;product=uncharacterized LOC109306092	1.29769	6.64296e-07	2.87861e-06
GeneID:109321966	LOC109321966	gbkey=mRNA;gene=LOC109321966;model_evidence=Supporting evidence includes similarity to: 16 Proteins%2C and 100%25 coverage of the annotated genomic feature by RNAseq alignments%2C including 13 samples with support for all annotated introns;product=probable E3 ubiquitin-protein ligase HERC6%2C transcript variant X4	1.29324	7.89984e-05	0.000252407
GeneID:109311137	SRGAP3	gbkey=mRNA;gene=SRGAP3;model_evidence=Supporting evidence includes similarity to: 14 Proteins%2C and 100%25 coverage of the annotated genomic feature by RNAseq alignments%2C including 31 samples with support for all annotated introns;product=SLIT-ROBO Rho GTPase activating protein 3%2C transcript variant X1	1.29059	3.90438e-233	6.09084e-230
GeneID:109322974	PLCL1	gbkey=mRNA;gene=PLCL1;model_evidence=Supporting evidence includes similarity to: 14 Proteins%2C and 100%25 coverage of the annotated genomic feature by RNAseq alignments%2C including 11 samples with support for all annotated introns;product=phospholipase C like 1	1.28732	4.61978e-09	2.59941e-08
GeneID:109324044	DNTT	gbkey=mRNA;gene=DNTT;model_evidence=Supporting evidence includes similarity to: 1 Protein%2C and 100%25 coverage of the annotated genomic feature by RNAseq alignments%2C including 38 samples with support for all annotated introns;product=DNA nucleotidylexotransferase%2C transcript variant X4	1.28105	0.00461164	0.0105777
GeneID:109307022	IL23R	gbkey=mRNA;gene=IL23R;model_evidence=Supporting evidence includes similarity to: 1 Protein%2C and 99%25 coverage of the annotated genomic feature by RNAseq alignments;product=interleukin 23 receptor	1.26848	0.0165749	0.0332832
GeneID:109308864	LOC109308864	gbkey=mRNA;gene=LOC109308864;model_evidence=Supporting evidence includes similarity to: 3 Proteins%2C and 100%25 coverage of the annotated genomic feature by RNAseq alignments%2C including 20 samples with support for all annotated introns;product=collagen and calcium-binding EGF domain-containing protein 1-like	1.26825	1.24595e-08	6.63375e-08
GeneID:109323082	LOC109323082	gbkey=mRNA;gene=LOC109323082;model_evidence=Supporting evidence includes similarity to: 8 Proteins%2C and 100%25 coverage of the annotated genomic feature by RNAseq alignments%2C including 4 samples with support for all annotated introns;product=poly [ADP-ribose] polymerase 14-like	1.26141	3.47203e-95	7.47086e-93
GeneID:109312555	UNC5B	gbkey=mRNA;gene=UNC5B;model_evidence=Supporting evidence includes similarity to: 7 Proteins%2C and 100%25 coverage of the annotated genomic feature by RNAseq alignments%2C including 53 samples with support for all annotated introns;partial=true;product=unc-5 netrin receptor B	1.2562	3.03601e-18	3.83496e-17
GeneID:109318470	LOC109318470	gbkey=mRNA;gene=LOC109318470;model_evidence=Supporting evidence includes similarity to: 2 Proteins%2C and 100%25 coverage of the annotated genomic feature by RNAseq alignments;product=platelet-activating factor receptor-like	1.25341	6.72428e-13	5.60371e-12
GeneID:109308102	ARRDC3	gbkey=mRNA;gene=ARRDC3;model_evidence=Supporting evidence includes similarity to: 19 Proteins%2C and 100%25 coverage of the annotated genomic feature by RNAseq alignments%2C including 107 samples with support for all annotated introns;product=arrestin domain containing 3%2C transcript variant X1	1.24689	8.10245e-59	7.02213e-57
GeneID:109320194	MAP7	gbkey=mRNA;gene=MAP7;model_evidence=Supporting evidence includes similarity to: 2 Proteins%2C and 100%25 coverage of the annotated genomic feature by RNAseq alignments%2C including 19 samples with support for all annotated introns;product=microtubule associated protein 7%2C transcript variant X3	1.24369	2.13333e-07	9.80958e-07
GeneID:109309950	FAM196B	gbkey=mRNA;gene=FAM196B;model_evidence=Supporting evidence includes similarity to: 3 Proteins%2C and 100%25 coverage of the annotated genomic feature by RNAseq alignments%2C including 41 samples with support for all annotated introns;product=family with sequence similarity 196 member B	1.23167	0.000479298	0.00133937
GeneID:109307570	TCTEX1D1	gbkey=mRNA;gene=TCTEX1D1;model_evidence=Supporting evidence includes similarity to: 5 Proteins%2C and 100%25 coverage of the annotated genomic feature by RNAseq alignments%2C including 80 samples with support for all annotated introns;product=Tctex1 domain containing 1%2C transcript variant X2	1.22609	6.80404e-05	0.000220043
GeneID:109313415	AHRR	gbkey=mRNA;gene=AHRR;model_evidence=Supporting evidence includes similarity to: 2 Proteins%2C and 100%25 coverage of the annotated genomic feature by RNAseq alignments%2C including 6 samples with support for all annotated introns;product=aryl-hydrocarbon receptor repressor	1.22168	1.87784e-56	1.51196e-54
GeneID:109313162	LOC109313162	gbkey=ncRNA;gene=LOC109313162;model_evidence=Supporting evidence includes similarity to: 100%25 coverage of the annotated genomic feature by RNAseq alignments%2C including 15 samples with support for all annotated introns;product=uncharacterized LOC109313162	1.2161	0.00189663	0.00471701
GeneID:109309353	SYNPO2	gbkey=mRNA;gene=SYNPO2;model_evidence=Supporting evidence includes similarity to: 6 Proteins%2C and 100%25 coverage of the annotated genomic feature by RNAseq alignments%2C including 36 samples with support for all annotated introns;product=synaptopodin 2	1.21118	4.25903e-05	0.000142424
GeneID:109311336	ACKR4	gbkey=mRNA;gene=ACKR4;model_evidence=Supporting evidence includes similarity to: 12 Proteins%2C and 100%25 coverage of the annotated genomic feature by RNAseq alignments%2C including 55 samples with support for all annotated introns;product=atypical chemokine receptor 4	1.20942	9.96025e-06	3.68199e-05
GeneID:109306754	SESN3	gbkey=mRNA;gene=SESN3;model_evidence=Supporting evidence includes similarity to: 2 Proteins%2C and 100%25 coverage of the annotated genomic feature by RNAseq alignments%2C including 50 samples with support for all annotated introns;product=sestrin 3%2C transcript variant X1	1.20904	2.86295e-64	3.02793e-62
GeneID:109324090	SLC18A2	gbkey=mRNA;gene=SLC18A2;model_evidence=Supporting evidence includes similarity to: 19 Proteins%2C and 100%25 coverage of the annotated genomic feature by RNAseq alignments%2C including 57 samples with support for all annotated introns;product=solute carrier family 18 member A2	1.20853	2.34061e-16	2.56911e-15
GeneID:109319692	SERTAD4	gbkey=mRNA;gene=SERTAD4;model_evidence=Supporting evidence includes similarity to: 4 Proteins%2C and 100%25 coverage of the annotated genomic feature by RNAseq alignments%2C including 29 samples with support for all annotated introns;product=SERTA domain containing 4	1.20843	7.05741e-60	6.33644e-58
GeneID:109323547	MEGF10	gbkey=mRNA;gene=MEGF10;model_evidence=Supporting evidence includes similarity to: 15 Proteins%2C and 100%25 coverage of the annotated genomic feature by RNAseq alignments%2C including 54 samples with support for all annotated introns;product=multiple EGF like domains 10%2C transcript variant X1	1.20408	2.77941e-08	1.4216e-07
GeneID:109323636	KLF9	gbkey=mRNA;gene=KLF9;model_evidence=Supporting evidence includes similarity to: 8 Proteins%2C and 100%25 coverage of the annotated genomic feature by RNAseq alignments%2C including 73 samples with support for all annotated introns;product=Kruppel like factor 9%2C transcript variant X1	1.19968	6.61511e-31	1.818e-29
GeneID:109321642	LOC109321642	gbkey=ncRNA;gene=LOC109321642;model_evidence=Supporting evidence includes similarity to: 100%25 coverage of the annotated genomic feature by RNAseq alignments%2C including 2 samples with support for all annotated introns;product=uncharacterized LOC109321642	1.19856	0.00431706	0.00996245
GeneID:109315076	SMIM5	gbkey=mRNA;gene=SMIM5;model_evidence=Supporting evidence includes similarity to: 3 Proteins%2C and 100%25 coverage of the annotated genomic feature by RNAseq alignments%2C including 71 samples with support for all annotated introns;product=small integral membrane protein 5	1.19691	2.78217e-10	1.79254e-09
GeneID:109322275	KDM3A	gbkey=mRNA;gene=KDM3A;model_evidence=Supporting evidence includes similarity to: 5 Proteins%2C and 100%25 coverage of the annotated genomic feature by RNAseq alignments%2C including 10 samples with support for all annotated introns;product=lysine demethylase 3A	1.19576	1.53979e-79	2.34349e-77
GeneID:109307932	LOC109307932	gbkey=ncRNA;gene=LOC109307932;model_evidence=Supporting evidence includes similarity to: 100%25 coverage of the annotated genomic feature by RNAseq alignments%2C including 1 sample with support for all annotated introns;product=uncharacterized LOC109307932	1.19415	0.000193891	0.000578474
GeneID:109323687	SLC27A6	gbkey=mRNA;gene=SLC27A6;model_evidence=Supporting evidence includes similarity to: 17 Proteins%2C and 100%25 coverage of the annotated genomic feature by RNAseq alignments%2C including 10 samples with support for all annotated introns;product=solute carrier family 27 member 6%2C transcript variant X1	1.19222	3.97828e-22	6.43956e-21
GeneID:109317392	PLAT	gbkey=mRNA;gene=PLAT;model_evidence=Supporting evidence includes similarity to: 21 Proteins%2C and 100%25 coverage of the annotated genomic feature by RNAseq alignments%2C including 110 samples with support for all annotated introns;product=plasminogen activator%2C tissue type	1.19033	9.10995e-48	5.62832e-46
GeneID:109317511	RAB44	gbkey=mRNA;gene=RAB44;model_evidence=Supporting evidence includes similarity to: 1 Protein%2C and 100%25 coverage of the annotated genomic feature by RNAseq alignments;product=RAB44%2C member RAS oncogene family	1.18916	2.38655e-09	1.39439e-08
GeneID:109318086	BCO2	gbkey=mRNA;gene=BCO2;model_evidence=Supporting evidence includes similarity to: 2 Proteins%2C and 100%25 coverage of the annotated genomic feature by RNAseq alignments%2C including 63 samples with support for all annotated introns;product=beta-carotene oxygenase 2%2C transcript variant X1	1.18268	4.04918e-28	9.51672e-27
GeneID:109309329	TRPC3	gbkey=mRNA;gene=TRPC3;model_evidence=Supporting evidence includes similarity to: 5 Proteins%2C and 100%25 coverage of the annotated genomic feature by RNAseq alignments%2C including 25 samples with support for all annotated introns;product=transient receptor potential cation channel subfamily C member 3%2C transcript variant X2	1.18042	1.78821e-10	1.17643e-09
GeneID:109310072	IRF1	gbkey=mRNA;gene=IRF1;model_evidence=Supporting evidence includes similarity to: 4 Proteins%2C and 100%25 coverage of the annotated genomic feature by RNAseq alignments%2C including 93 samples with support for all annotated introns;product=interferon regulatory factor 1%2C transcript variant X1	1.16784	1.23739e-98	2.91369e-96
GeneID:109323965	CUNH10orf128	gbkey=mRNA;gene=CUNH10orf128;model_evidence=Supporting evidence includes similarity to: 1 Protein%2C and 100%25 coverage of the annotated genomic feature by RNAseq alignments%2C including 46 samples with support for all annotated introns;product=chromosome unknown C10orf128 homolog%2C transcript variant X1	1.16083	2.37598e-13	2.06636e-12
GeneID:109313597	LOC109313597	gbkey=ncRNA;gene=LOC109313597;model_evidence=Supporting evidence includes similarity to: 100%25 coverage of the annotated genomic feature by RNAseq alignments%2C including 7 samples with support for all annotated introns;product=uncharacterized LOC109313597	1.15539	0.00637653	0.0141776
GeneID:109309010	MYO5A	gbkey=mRNA;gene=MYO5A;model_evidence=Supporting evidence includes similarity to: 6 Proteins%2C and 100%25 coverage of the annotated genomic feature by RNAseq alignments%2C including 17 samples with support for all annotated introns;product=myosin VA%2C transcript variant X10	1.15512	9.44197e-16	9.95585e-15
GeneID:109309373	TIFA	gbkey=mRNA;gene=TIFA;model_evidence=Supporting evidence includes similarity to: 5 Proteins%2C and 100%25 coverage of the annotated genomic feature by RNAseq alignments%2C including 13 samples with support for all annotated introns;product=TRAF interacting protein with forkhead associated domain	1.15201	0.0197507	0.0388599
GeneID:109306608	LOC109306608	gbkey=mRNA;gene=LOC109306608;model_evidence=Supporting evidence includes similarity to: 22 Proteins%2C and 97%25 coverage of the annotated genomic feature by RNAseq alignments;product=macrophage mannose receptor 1-like	1.15074	0.00226	0.00553469
GeneID:109313282	RAD21L1	gbkey=mRNA;gene=RAD21L1;model_evidence=Supporting evidence includes similarity to: 7 Proteins%2C and 99%25 coverage of the annotated genomic feature by RNAseq alignments;product=RAD21 cohesin complex component like 1	1.1498	6.96644e-13	5.78451e-12
GeneID:109320632	AHNAK2	gbkey=mRNA;gene=AHNAK2;model_evidence=Supporting evidence includes similarity to: 2 Proteins%2C and 100%25 coverage of the annotated genomic feature by RNAseq alignments%2C including 9 samples with support for all annotated introns;product=AHNAK nucleoprotein 2%2C transcript variant X1	1.14538	3.35462e-116	1.02111e-113
GeneID:109319421	TAPBPL	gbkey=mRNA;gene=TAPBPL;model_evidence=Supporting evidence includes similarity to: 11 Proteins%2C and 100%25 coverage of the annotated genomic feature by RNAseq alignments%2C including 54 samples with support for all annotated introns;product=TAP binding protein like%2C transcript variant X1	1.14312	3.16128e-14	2.94864e-13
GeneID:109321631	ZDHHC22	gbkey=mRNA;gene=ZDHHC22;model_evidence=Supporting evidence includes similarity to: 6 Proteins%2C and 100%25 coverage of the annotated genomic feature by RNAseq alignments%2C including 41 samples with support for all annotated introns;product=zinc finger DHHC-type containing 22	1.14106	0.000430466	0.00121571
GeneID:109315046	FADS6	gbkey=mRNA;gene=FADS6;model_evidence=Supporting evidence includes similarity to: 4 Proteins%2C and 100%25 coverage of the annotated genomic feature by RNAseq alignments%2C including 10 samples with support for all annotated introns;product=fatty acid desaturase 6%2C transcript variant X2	1.13624	9.749e-05	0.000305928
GeneID:109317812	HMGA1	gbkey=mRNA;gene=HMGA1;model_evidence=Supporting evidence includes similarity to: 20 Proteins%2C and 100%25 coverage of the annotated genomic feature by RNAseq alignments%2C including 76 samples with support for all annotated introns;product=high mobility group AT-hook 1%2C transcript variant X5	1.13412	2.37956e-139	1.18788e-136
GeneID:109307398	KIAA1462	gbkey=mRNA;gene=KIAA1462;model_evidence=Supporting evidence includes similarity to: 3 Proteins%2C and 100%25 coverage of the annotated genomic feature by RNAseq alignments%2C including 39 samples with support for all annotated introns;product=KIAA1462 ortholog%2C transcript variant X1	1.13166	0.0114433	0.0239658
GeneID:109315446	TMTC2	gbkey=mRNA;gene=TMTC2;model_evidence=Supporting evidence includes similarity to: 10 Proteins%2C and 100%25 coverage of the annotated genomic feature by RNAseq alignments%2C including 72 samples with support for all annotated introns;product=transmembrane and tetratricopeptide repeat containing 2%2C transcript variant X1	1.13068	1.98367e-77	2.84554e-75
GeneID:109307412	TESK2	gbkey=mRNA;gene=TESK2;model_evidence=Supporting evidence includes similarity to: 3 Proteins%2C and 100%25 coverage of the annotated genomic feature by RNAseq alignments%2C including 89 samples with support for all annotated introns;product=testis-specific kinase 2%2C transcript variant X1	1.11778	7.11758e-42	3.30213e-40
GeneID:109311868	BACH2	gbkey=mRNA;gene=BACH2;model_evidence=Supporting evidence includes similarity to: 6 Proteins%2C and 100%25 coverage of the annotated genomic feature by RNAseq alignments%2C including 10 samples with support for all annotated introns;product=BTB domain and CNC homolog 2%2C transcript variant X2	1.11066	1.95908e-18	2.50234e-17
GeneID:109310817	EDA	gbkey=mRNA;gene=EDA;model_evidence=Supporting evidence includes similarity to: 1 Protein%2C and 93%25 coverage of the annotated genomic feature by RNAseq alignments;product=ectodysplasin A	1.10769	4.68882e-82	7.50212e-80
GeneID:109322215	ARAP2	gbkey=mRNA;gene=ARAP2;model_evidence=Supporting evidence includes similarity to: 8 Proteins%2C and 100%25 coverage of the annotated genomic feature by RNAseq alignments%2C including 5 samples with support for all annotated introns;product=ArfGAP with RhoGAP domain%2C ankyrin repeat and PH domain 2%2C transcript variant X1	1.10707	2.98217e-30	8.02101e-29
GeneID:109323604	ADAMTS19	gbkey=mRNA;gene=ADAMTS19;model_evidence=Supporting evidence includes similarity to: 7 Proteins%2C and 100%25 coverage of the annotated genomic feature by RNAseq alignments%2C including 28 samples with support for all annotated introns;product=ADAM metallopeptidase with thrombospondin type 1 motif 19%2C transcript variant X1	1.10704	1.46071e-17	1.75454e-16
GeneID:109306426	EDNRB	gbkey=mRNA;gene=EDNRB;model_evidence=Supporting evidence includes similarity to: 4 Proteins%2C and 100%25 coverage of the annotated genomic feature by RNAseq alignments;product=endothelin receptor type B	1.10669	3.25615e-08	1.65729e-07
GeneID:109307821	C1QTNF3	gbkey=mRNA;gene=C1QTNF3;model_evidence=Supporting evidence includes similarity to: 5 Proteins%2C and 98%25 coverage of the annotated genomic feature by RNAseq alignments;product=C1q and tumor necrosis factor related protein 3	1.09904	1.08713e-12	8.85601e-12
GeneID:109310036	PPP2R2B	gbkey=mRNA;gene=PPP2R2B;model_evidence=Supporting evidence includes similarity to: 30 Proteins%2C and 100%25 coverage of the annotated genomic feature by RNAseq alignments%2C including 85 samples with support for all annotated introns;product=protein phosphatase 2 regulatory subunit Bbeta%2C transcript variant X2	1.09743	0.00549243	0.0123907
GeneID:109305665	GPA33	gbkey=mRNA;gene=GPA33;model_evidence=Supporting evidence includes similarity to: 2 Proteins%2C and 100%25 coverage of the annotated genomic feature by RNAseq alignments%2C including 75 samples with support for all annotated introns;product=glycoprotein A33%2C transcript variant X1	1.08782	1.70998e-35	5.79906e-34
GeneID:109309007	FAM214A	gbkey=mRNA;gene=FAM214A;model_evidence=Supporting evidence includes similarity to: 4 Proteins%2C and 100%25 coverage of the annotated genomic feature by RNAseq alignments%2C including 91 samples with support for all annotated introns;product=family with sequence similarity 214 member A%2C transcript variant X2	1.08779	2.00254e-36	7.16094e-35
GeneID:109314839	VWA3A	gbkey=mRNA;gene=VWA3A;model_evidence=Supporting evidence includes similarity to: 5 Proteins%2C and 100%25 coverage of the annotated genomic feature by RNAseq alignments%2C including 4 samples with support for all annotated introns;product=von Willebrand factor A domain containing 3A%2C transcript variant X2	1.07532	3.3321e-07	1.50124e-06
GeneID:109319078	LOC109319078	gbkey=mRNA;gene=LOC109319078;model_evidence=Supporting evidence includes similarity to: 10 Proteins%2C and 100%25 coverage of the annotated genomic feature by RNAseq alignments%2C including 18 samples with support for all annotated introns;product=25-hydroxycholesterol 7-alpha-hydroxylase%2C transcript variant X1	1.06501	5.65299e-12	4.32129e-11
GeneID:109307295	EPHX4	gbkey=mRNA;gene=EPHX4;model_evidence=Supporting evidence includes similarity to: 10 Proteins%2C and 100%25 coverage of the annotated genomic feature by RNAseq alignments%2C including 7 samples with support for all annotated introns;product=epoxide hydrolase 4	1.06137	2.71634e-06	1.09319e-05
GeneID:109306370	PTH1R	gbkey=mRNA;gene=PTH1R;model_evidence=Supporting evidence includes similarity to: 9 Proteins%2C and 100%25 coverage of the annotated genomic feature by RNAseq alignments%2C including 65 samples with support for all annotated introns;product=parathyroid hormone 1 receptor	1.0601	3.22877e-05	0.000109916
GeneID:109320263	PLXDC1	gbkey=mRNA;gene=PLXDC1;model_evidence=Supporting evidence includes similarity to: 11 Proteins%2C and 100%25 coverage of the annotated genomic feature by RNAseq alignments%2C including 19 samples with support for all annotated introns;product=plexin domain containing 1	1.05311	0.000641667	0.0017523
GeneID:109315274	NEU2	gbkey=mRNA;gene=NEU2;model_evidence=Supporting evidence includes similarity to: 16 Proteins%2C and 100%25 coverage of the annotated genomic feature by RNAseq alignments%2C including 13 samples with support for all annotated introns;product=neuraminidase 2%2C transcript variant X4	1.05239	3.33892e-08	1.69559e-07
GeneID:109318159	RIC8A	gbkey=mRNA;gene=RIC8A;model_evidence=Supporting evidence includes similarity to: 4 Proteins%2C and 100%25 coverage of the annotated genomic feature by RNAseq alignments%2C including 61 samples with support for all annotated introns;product=RIC8 guanine nucleotide exchange factor A%2C transcript variant X1	1.04535	4.55597e-19	6.11382e-18
GeneID:109324690	LOC109324690	gbkey=mRNA;gene=LOC109324690;model_evidence=Supporting evidence includes similarity to: 98%25 coverage of the annotated genomic feature by RNAseq alignments%2C including 2 samples with support for all annotated introns;product=uncharacterized LOC109324690	1.04198	9.33543e-05	0.000294431
GeneID:109320455	KDM4B	gbkey=mRNA;gene=KDM4B;model_evidence=Supporting evidence includes similarity to: 14 Proteins%2C and 100%25 coverage of the annotated genomic feature by RNAseq alignments%2C including 70 samples with support for all annotated introns;product=lysine demethylase 4B%2C transcript variant X1	1.04154	9.59581e-84	1.59674e-81
GeneID:109321373	ANO1	gbkey=mRNA;gene=ANO1;model_evidence=Supporting evidence includes similarity to: 2 Proteins%2C and 100%25 coverage of the annotated genomic feature by RNAseq alignments%2C including 12 samples with support for all annotated introns;product=anoctamin 1%2C transcript variant X3	1.03486	7.42349e-45	3.92564e-43
GeneID:109308353	P2RY1	gbkey=mRNA;gene=P2RY1;model_evidence=Supporting evidence includes similarity to: 7 Proteins%2C and 100%25 coverage of the annotated genomic feature by RNAseq alignments%2C including 16 samples with support for all annotated introns;product=purinergic receptor P2Y1	1.03335	5.83719e-12	4.45554e-11
GeneID:109308964	THSD4	gbkey=mRNA;gene=THSD4;model_evidence=Supporting evidence includes similarity to: 3 Proteins%2C and 100%25 coverage of the annotated genomic feature by RNAseq alignments%2C including 24 samples with support for all annotated introns;product=thrombospondin type 1 domain containing 4%2C transcript variant X2	1.03273	1.10325e-32	3.3582e-31
GeneID:109315777	SEMA3D	gbkey=mRNA;gene=SEMA3D;model_evidence=Supporting evidence includes similarity to: 29 Proteins%2C and 100%25 coverage of the annotated genomic feature by RNAseq alignments%2C including 15 samples with support for all annotated introns;product=semaphorin 3D%2C transcript variant X2	1.03127	0.000278394	0.000809873
GeneID:109309042	SHC4	gbkey=mRNA;gene=SHC4;model_evidence=Supporting evidence includes similarity to: 3 Proteins%2C and 100%25 coverage of the annotated genomic feature by RNAseq alignments%2C including 19 samples with support for all annotated introns;product=SHC adaptor protein 4%2C transcript variant X2	1.02967	2.2233e-16	2.44897e-15
GeneID:109319722	PROX1	gbkey=mRNA;gene=PROX1;model_evidence=Supporting evidence includes similarity to: 11 Proteins%2C and 100%25 coverage of the annotated genomic feature by RNAseq alignments%2C including 55 samples with support for all annotated introns;product=prospero homeobox 1%2C transcript variant X4	1.02887	0.00184732	0.00460631
GeneID:109322911	GYPC	gbkey=mRNA;gene=GYPC;model_evidence=Supporting evidence includes similarity to: 1 Protein%2C and 100%25 coverage of the annotated genomic feature by RNAseq alignments%2C including 4 samples with support for all annotated introns;product=glycophorin C (Gerbich blood group)	1.02715	1.18365e-14	1.14246e-13
GeneID:109310035	LOC109310035	gbkey=mRNA;gene=LOC109310035;model_evidence=Supporting evidence includes similarity to: 100%25 coverage of the annotated genomic feature by RNAseq alignments%2C including 1 sample with support for all annotated introns;product=uncharacterized LOC109310035	1.02578	2.68146e-14	2.50859e-13
GeneID:109319297	LOC109319297	gbkey=ncRNA;gene=LOC109319297;model_evidence=Supporting evidence includes similarity to: 100%25 coverage of the annotated genomic feature by RNAseq alignments%2C including 6 samples with support for all annotated introns;product=uncharacterized LOC109319297	1.02172	0.0151023	0.0306417
GeneID:109317814	ADCYAP1	gbkey=mRNA;gene=ADCYAP1;model_evidence=Supporting evidence includes similarity to: 9 Proteins%2C and 100%25 coverage of the annotated genomic feature by RNAseq alignments%2C including 47 samples with support for all annotated introns;product=adenylate cyclase activating polypeptide 1	1.02095	8.61564e-18	1.04798e-16
GeneID:109313814	IMPA2	gbkey=mRNA;gene=IMPA2;model_evidence=Supporting evidence includes similarity to: 13 Proteins%2C and 97%25 coverage of the annotated genomic feature by RNAseq alignments;product=inositol monophosphatase 2	1.02046	1.11043e-31	3.22284e-30
GeneID:109311698	FBXO25	gbkey=mRNA;gene=FBXO25;model_evidence=Supporting evidence includes similarity to: 11 Proteins%2C and 100%25 coverage of the annotated genomic feature by RNAseq alignments%2C including 73 samples with support for all annotated introns;product=F-box protein 25%2C transcript variant X1	1.01625	4.62709e-18	5.72878e-17
GeneID:109312784	YPEL1	gbkey=misc_RNA;gene=YPEL1;model_evidence=Supporting evidence includes similarity to: 14 Proteins%2C and 100%25 coverage of the annotated genomic feature by RNAseq alignments%2C including 40 samples with support for all annotated introns;product=yippee like 1%2C transcript variant X2	1.01565	2.07128e-33	6.56082e-32
GeneID:109323777	LOC109323777	gbkey=mRNA;gene=LOC109323777;model_evidence=Supporting evidence includes similarity to: 2 Proteins%2C and 100%25 coverage of the annotated genomic feature by RNAseq alignments%2C including 11 samples with support for all annotated introns;product=cyclin-dependent kinase 4 inhibitor B-like	1.01387	0.00171152	0.0042925
GeneID:109315514	CPM	gbkey=mRNA;gene=CPM;model_evidence=Supporting evidence includes similarity to: 3 Proteins%2C and 100%25 coverage of the annotated genomic feature by RNAseq alignments%2C including 19 samples with support for all annotated introns;product=carboxypeptidase M	1.01125	1.3759e-23	2.42531e-22
GeneID:109314898	RNF213	gbkey=mRNA;gene=RNF213;model_evidence=Supporting evidence includes similarity to: 1 Protein%2C and 100%25 coverage of the annotated genomic feature by RNAseq alignments%2C including 1 sample with support for all annotated introns;product=ring finger protein 213	1.0086	1.28101e-62	1.2393e-60
GeneID:109316462	LOC109316462	gbkey=mRNA;gene=LOC109316462;model_evidence=Supporting evidence includes similarity to: 3 Proteins%2C and 100%25 coverage of the annotated genomic feature by RNAseq alignments%2C including 86 samples with support for all annotated introns;product=probable 2-ketogluconate reductase%2C transcript variant X2	1.00747	0.00524416	0.0118736
GeneID:109320183	PERP	gbkey=mRNA;gene=PERP;model_evidence=Supporting evidence includes similarity to: 4 Proteins%2C and 100%25 coverage of the annotated genomic feature by RNAseq alignments%2C including 122 samples with support for all annotated introns;product=PERP%2C TP53 apoptosis effector	1.00481	7.33341e-33	2.25421e-31
GeneID:109320184	LOC109320184	gbkey=mRNA;gene=LOC109320184;model_evidence=Supporting evidence includes similarity to: 4 Proteins%2C and 100%25 coverage of the annotated genomic feature by RNAseq alignments%2C including 62 samples with support for all annotated introns;product=p53 apoptosis effector related to PMP-22-like	1.00253	0.00859796	0.018558
GeneID:109324674	LPAR2	gbkey=mRNA;gene=LPAR2;model_evidence=Supporting evidence includes similarity to: 12 Proteins%2C and 100%25 coverage of the annotated genomic feature by RNAseq alignments%2C including 51 samples with support for all annotated introns;product=lysophosphatidic acid receptor 2%2C transcript variant X1	0.998214	2.60428e-08	1.33806e-07
GeneID:109305710	CXADR	gbkey=mRNA;gene=CXADR;model_evidence=Supporting evidence includes similarity to: 14 Proteins%2C and 100%25 coverage of the annotated genomic feature by RNAseq alignments%2C including 11 samples with support for all annotated introns;product=coxsackie virus and adenovirus receptor%2C transcript variant X1	0.992803	4.3248e-38	1.70264e-36
GeneID:109313250	TP53INP2	gbkey=mRNA;gene=TP53INP2;model_evidence=Supporting evidence includes similarity to: 5 Proteins%2C and 99%25 coverage of the annotated genomic feature by RNAseq alignments%2C including 16 samples with support for all annotated introns;product=tumor protein p53 inducible nuclear protein 2	0.988698	2.06907e-45	1.11783e-43
GeneID:109309595	DCHS2	gbkey=mRNA;gene=DCHS2;model_evidence=Supporting evidence includes similarity to: 5 Proteins%2C and 99%25 coverage of the annotated genomic feature by RNAseq alignments%2C including 9 samples with support for all annotated introns;product=dachsous cadherin-related 2	0.98855	0.0123245	0.0255673
GeneID:109321711	UNC79	gbkey=mRNA;gene=UNC79;model_evidence=Supporting evidence includes similarity to: 2 Proteins%2C and 100%25 coverage of the annotated genomic feature by RNAseq alignments;product=unc-79 homolog (C. elegans)	0.983069	1.57581e-08	8.27349e-08
GeneID:109310165	ARSI	gbkey=mRNA;gene=ARSI;model_evidence=Supporting evidence includes similarity to: 9 Proteins%2C and 100%25 coverage of the annotated genomic feature by RNAseq alignments%2C including 81 samples with support for all annotated introns;product=arylsulfatase family member I	0.982453	1.7113e-23	3.00803e-22
GeneID:109311068	LOC109311068	gbkey=mRNA;gene=LOC109311068;model_evidence=Supporting evidence includes similarity to: 1 Protein%2C and 100%25 coverage of the annotated genomic feature by RNAseq alignments%2C including 63 samples with support for all annotated introns;product=syntaxin-3-like%2C transcript variant X2	0.981823	5.07849e-05	0.000167848
GeneID:109322913	LANCL1	gbkey=mRNA;gene=LANCL1;model_evidence=Supporting evidence includes similarity to: 17 Proteins%2C and 100%25 coverage of the annotated genomic feature by RNAseq alignments%2C including 123 samples with support for all annotated introns;product=LanC like 1	0.978622	1.92382e-37	7.25355e-36
GeneID:109318078	CUNH11orf52	gbkey=mRNA;gene=CUNH11orf52;model_evidence=Supporting evidence includes similarity to: 2 Proteins%2C and 100%25 coverage of the annotated genomic feature by RNAseq alignments%2C including 104 samples with support for all annotated introns;product=chromosome unknown C11orf52 homolog	0.975694	1.51338e-16	1.68936e-15
GeneID:109317765	BTG2	gbkey=mRNA;gene=BTG2;model_evidence=Supporting evidence includes similarity to: 15 Proteins%2C and 100%25 coverage of the annotated genomic feature by RNAseq alignments%2C including 125 samples with support for all annotated introns;product=BTG anti-proliferation factor 2	0.971027	9.5841e-52	6.64497e-50
GeneID:109309503	LOC109309503	gbkey=mRNA;gene=LOC109309503;model_evidence=Supporting evidence includes similarity to: 18 Proteins%2C and 100%25 coverage of the annotated genomic feature by RNAseq alignments%2C including 14 samples with support for all annotated introns;product=interleukin-8-like	0.968224	5.67981e-80	8.97266e-78
GeneID:109318033	LOC109318033	gbkey=mRNA;gene=LOC109318033;model_evidence=Supporting evidence includes similarity to: 100%25 coverage of the annotated genomic feature by RNAseq alignments;product=uncharacterized LOC109318033	0.967074	2.55892e-09	1.48675e-08
GeneID:109309728	MSMO1	gbkey=mRNA;gene=MSMO1;model_evidence=Supporting evidence includes similarity to: 5 Proteins%2C and 100%25 coverage of the annotated genomic feature by RNAseq alignments%2C including 110 samples with support for all annotated introns;product=methylsterol monooxygenase 1%2C transcript variant X1	0.965827	1.02605e-51	7.07463e-50
GeneID:109318614	PCMTD1	gbkey=mRNA;gene=PCMTD1;model_evidence=Supporting evidence includes similarity to: 8 Proteins%2C and 100%25 coverage of the annotated genomic feature by RNAseq alignments%2C including 78 samples with support for all annotated introns;product=protein-L-isoaspartate (D-aspartate) O-methyltransferase domain containing 1%2C transcript variant X1	0.961038	6.52656e-26	1.37355e-24
GeneID:109312074	DCLK3	gbkey=mRNA;gene=DCLK3;model_evidence=Supporting evidence includes similarity to: 6 Proteins%2C and 100%25 coverage of the annotated genomic feature by RNAseq alignments%2C including 38 samples with support for all annotated introns;product=doublecortin like kinase 3	0.959787	8.07911e-05	0.00025787
GeneID:109322406	SPON2	gbkey=mRNA;gene=SPON2;model_evidence=Supporting evidence includes similarity to: 3 Proteins%2C and 100%25 coverage of the annotated genomic feature by RNAseq alignments%2C including 8 samples with support for all annotated introns;product=spondin 2	0.959414	4.07029e-23	7.00651e-22
GeneID:109315676	IL17REL	gbkey=mRNA;gene=IL17REL;model_evidence=Supporting evidence includes similarity to: 1 Protein%2C and 100%25 coverage of the annotated genomic feature by RNAseq alignments%2C including 2 samples with support for all annotated introns;product=interleukin 17 receptor E like%2C transcript variant X1	0.958015	1.00772e-121	3.30956e-119
GeneID:109320869	CUNH14orf132	gbkey=mRNA;gene=CUNH14orf132;model_evidence=Supporting evidence includes similarity to: 3 Proteins%2C and 100%25 coverage of the annotated genomic feature by RNAseq alignments;partial=true;product=chromosome unknown C14orf132 homolog;start_range=.,92849387	0.955241	3.34216e-10	2.13461e-09
GeneID:109322879	PARP9	gbkey=mRNA;gene=PARP9;model_evidence=Supporting evidence includes similarity to: 1 Protein%2C and 100%25 coverage of the annotated genomic feature by RNAseq alignments%2C including 8 samples with support for all annotated introns;product=poly(ADP-ribose) polymerase family member 9%2C transcript variant X1	0.949471	4.55832e-61	4.1524e-59
GeneID:109321726	SYNE3	gbkey=mRNA;gene=SYNE3;model_evidence=Supporting evidence includes similarity to: 1 Protein%2C and 100%25 coverage of the annotated genomic feature by RNAseq alignments%2C including 2 samples with support for all annotated introns;product=spectrin repeat containing nuclear envelope family member 3%2C transcript variant X4	0.94933	7.28874e-73	9.67697e-71
GeneID:109311061	LOC109311061	gbkey=mRNA;gene=LOC109311061;model_evidence=Supporting evidence includes similarity to: 1 Protein%2C and 100%25 coverage of the annotated genomic feature by RNAseq alignments%2C including 5 samples with support for all annotated introns;product=transmembrane protein 182-like	0.948522	0.00216664	0.00532381
GeneID:109310574	ZNF536	gbkey=mRNA;gene=ZNF536;model_evidence=Supporting evidence includes similarity to: 6 Proteins%2C and 100%25 coverage of the annotated genomic feature by RNAseq alignments%2C including 16 samples with support for all annotated introns;product=zinc finger protein 536%2C transcript variant X2	0.946566	0.00151181	0.00384422
GeneID:109310038	LOC109310038	gbkey=ncRNA;gene=LOC109310038;model_evidence=Supporting evidence includes similarity to: 100%25 coverage of the annotated genomic feature by RNAseq alignments%2C including 1 sample with support for all annotated introns;product=uncharacterized LOC109310038	0.945813	4.27686e-06	1.66434e-05
GeneID:109323400	KIAA1958	gbkey=mRNA;gene=KIAA1958;model_evidence=Supporting evidence includes similarity to: 2 Proteins%2C and 100%25 coverage of the annotated genomic feature by RNAseq alignments%2C including 15 samples with support for all annotated introns;product=KIAA1958 ortholog%2C transcript variant X2	0.944424	4.31538e-12	3.3368e-11
GeneID:109318416	LOC109318416	gbkey=exon;gene=LOC109318416;model_evidence=Supporting evidence includes similarity to: 1 Protein%2C and 100%25 coverage of the annotated genomic feature by RNAseq alignments	0.94409	3.05084e-05	0.000104257
GeneID:109311943	TRAF3IP2	gbkey=mRNA;gene=TRAF3IP2;model_evidence=Supporting evidence includes similarity to: 8 Proteins%2C and 100%25 coverage of the annotated genomic feature by RNAseq alignments%2C including 101 samples with support for all annotated introns;product=TRAF3 interacting protein 2%2C transcript variant X2	0.943989	1.74225e-19	2.39728e-18
GeneID:109310436	LOC109310436	gbkey=mRNA;gene=LOC109310436;model_evidence=Supporting evidence includes similarity to: 4 Proteins%2C and 100%25 coverage of the annotated genomic feature by RNAseq alignments%2C including 66 samples with support for all annotated introns;product=puratrophin-1-like	0.943131	2.30924e-18	2.9288e-17
GeneID:109307263	LOC109307263	gbkey=ncRNA;gene=LOC109307263;model_evidence=Supporting evidence includes similarity to: 100%25 coverage of the annotated genomic feature by RNAseq alignments%2C including 18 samples with support for all annotated introns;product=uncharacterized LOC109307263	0.938676	0.0137756	0.0282205
GeneID:109307728	LIPG	gbkey=mRNA;gene=LIPG;model_evidence=Supporting evidence includes similarity to: 30 Proteins%2C and 100%25 coverage of the annotated genomic feature by RNAseq alignments%2C including 47 samples with support for all annotated introns;product=lipase G%2C endothelial type	0.936043	1.56033e-27	3.60609e-26
GeneID:109318466	LOC109318466	gbkey=mRNA;gene=LOC109318466;model_evidence=Supporting evidence includes similarity to: 5 Proteins%2C and 100%25 coverage of the annotated genomic feature by RNAseq alignments%2C including 123 samples with support for all annotated introns;product=interferon alpha-inducible protein 27-like protein 2A	0.936025	6.20396e-30	1.64735e-28
GeneID:109316434	LOC109316434	gbkey=mRNA;gene=LOC109316434;model_evidence=Supporting evidence includes similarity to: 14 Proteins%2C and 100%25 coverage of the annotated genomic feature by RNAseq alignments%2C including 123 samples with support for all annotated introns;product=aldose reductase-like	0.936023	1.12278e-12	9.12261e-12
GeneID:109321865	LOC109321865	gbkey=mRNA;gene=LOC109321865;model_evidence=Supporting evidence includes similarity to: 9 Proteins%2C and 98%25 coverage of the annotated genomic feature by RNAseq alignments;product=alcohol dehydrogenase 1-like	0.935663	9.43552e-07	4.02307e-06
GeneID:109319813	BRE	gbkey=mRNA;gene=BRE;model_evidence=Supporting evidence includes similarity to: 18 Proteins%2C and 100%25 coverage of the annotated genomic feature by RNAseq alignments%2C including 103 samples with support for all annotated introns;product=brain and reproductive organ-expressed (TNFRSF1A modulator)	0.934174	1.92724e-18	2.46434e-17
GeneID:109307567	PDE4B	gbkey=mRNA;gene=PDE4B;model_evidence=Supporting evidence includes similarity to: 29 Proteins%2C and 100%25 coverage of the annotated genomic feature by RNAseq alignments%2C including 6 samples with support for all annotated introns;product=phosphodiesterase 4B%2C transcript variant X1	0.930805	3.9753e-18	4.96117e-17
GeneID:109317444	RNF122	gbkey=mRNA;gene=RNF122;model_evidence=Supporting evidence includes similarity to: 2 Proteins%2C and 100%25 coverage of the annotated genomic feature by RNAseq alignments%2C including 106 samples with support for all annotated introns;product=ring finger protein 122	0.927879	6.7255e-45	3.57167e-43
GeneID:109309012	PDK4	gbkey=mRNA;gene=PDK4;model_evidence=Supporting evidence includes similarity to: 24 Proteins%2C and 100%25 coverage of the annotated genomic feature by RNAseq alignments%2C including 100 samples with support for all annotated introns;product=pyruvate dehydrogenase kinase 4	0.92752	1.64378e-08	8.61585e-08
GeneID:109319726	KCNK2	gbkey=mRNA;gene=KCNK2;model_evidence=Supporting evidence includes similarity to: 22 Proteins%2C and 100%25 coverage of the annotated genomic feature by RNAseq alignments%2C including 11 samples with support for all annotated introns;product=potassium two pore domain channel subfamily K member 2	0.92745	1.82762e-16	2.02563e-15
GeneID:109315139	NARF	gbkey=mRNA;gene=NARF;model_evidence=Supporting evidence includes similarity to: 14 Proteins%2C and 100%25 coverage of the annotated genomic feature by RNAseq alignments%2C including 84 samples with support for all annotated introns;product=nuclear prelamin A recognition factor%2C transcript variant X1	0.927263	2.18997e-39	9.08e-38
GeneID:109320287	LOC109320287	gbkey=mRNA;gene=LOC109320287;model_evidence=Supporting evidence includes similarity to: 24 Proteins%2C and 100%25 coverage of the annotated genomic feature by RNAseq alignments;product=zinc-binding protein A33-like	0.92545	2.46553e-05	8.56532e-05
GeneID:109324255	CASP7	gbkey=mRNA;gene=CASP7;model_evidence=Supporting evidence includes similarity to: 17 Proteins%2C and 100%25 coverage of the annotated genomic feature by RNAseq alignments%2C including 58 samples with support for all annotated introns;product=caspase 7%2C transcript variant X2	0.924692	9.14409e-06	3.40042e-05
GeneID:109306322	IRS2	gbkey=mRNA;gene=IRS2;model_evidence=Supporting evidence includes similarity to: 11 Proteins%2C and 100%25 coverage of the annotated genomic feature by RNAseq alignments%2C including 68 samples with support for all annotated introns;product=insulin receptor substrate 2%2C transcript variant X2	0.923782	5.7361e-10	3.55092e-09
GeneID:109316254	LOC109316254	gbkey=mRNA;gene=LOC109316254;model_evidence=Supporting evidence includes similarity to: 2 Proteins%2C and 100%25 coverage of the annotated genomic feature by RNAseq alignments%2C including 82 samples with support for all annotated introns;product=TRPM8 channel-associated factor 2-like	0.921152	6.62068e-13	5.53053e-12
GeneID:109321325	TRHR	gbkey=mRNA;gene=TRHR;model_evidence=Supporting evidence includes similarity to: 14 Proteins%2C and 100%25 coverage of the annotated genomic feature by RNAseq alignments%2C including 15 samples with support for all annotated introns;product=thyrotropin releasing hormone receptor%2C transcript variant X1	0.91826	9.48563e-05	0.000298715
GeneID:109321730	BDKRB2	gbkey=mRNA;gene=BDKRB2;model_evidence=Supporting evidence includes similarity to: 7 Proteins%2C and 100%25 coverage of the annotated genomic feature by RNAseq alignments%2C including 44 samples with support for all annotated introns;product=bradykinin receptor B2	0.91671	7.94939e-40	3.363e-38
GeneID:109305762	HUNK	gbkey=mRNA;gene=HUNK;model_evidence=Supporting evidence includes similarity to: 6 Proteins%2C and 100%25 coverage of the annotated genomic feature by RNAseq alignments%2C including 58 samples with support for all annotated introns;product=hormonally up-regulated Neu-associated kinase	0.916365	8.31197e-58	7.05669e-56
GeneID:109322437	PLCD3	gbkey=mRNA;gene=PLCD3;model_evidence=Supporting evidence includes similarity to: 6 Proteins%2C and 98%25 coverage of the annotated genomic feature by RNAseq alignments;product=phospholipase C delta 3	0.915879	5.02419e-45	2.67957e-43
GeneID:109311310	IL17RD	gbkey=mRNA;gene=IL17RD;model_evidence=Supporting evidence includes similarity to: 6 Proteins%2C and 100%25 coverage of the annotated genomic feature by RNAseq alignments%2C including 14 samples with support for all annotated introns;product=interleukin 17 receptor D%2C transcript variant X2	0.914053	1.59849e-22	2.64578e-21
GeneID:109315071	NQO2	gbkey=mRNA;gene=NQO2;model_evidence=Supporting evidence includes similarity to: 10 Proteins%2C and 100%25 coverage of the annotated genomic feature by RNAseq alignments%2C including 14 samples with support for all annotated introns;product=NAD(P)H quinone dehydrogenase 2%2C transcript variant X2	0.909718	7.62332e-16	8.09694e-15
GeneID:109323539	DAPK1	gbkey=mRNA;gene=DAPK1;model_evidence=Supporting evidence includes similarity to: 26 Proteins%2C and 100%25 coverage of the annotated genomic feature by RNAseq alignments%2C including 51 samples with support for all annotated introns;product=death associated protein kinase 1	0.908709	1.28599e-12	1.03811e-11
GeneID:109311271	ABTB1	gbkey=mRNA;gene=ABTB1;model_evidence=Supporting evidence includes similarity to: 4 Proteins%2C and 100%25 coverage of the annotated genomic feature by RNAseq alignments%2C including 74 samples with support for all annotated introns;product=ankyrin repeat and BTB domain containing 1	0.907671	1.07782e-12	8.79162e-12
GeneID:109305749	LOC109305749	gbkey=mRNA;gene=LOC109305749;model_evidence=Supporting evidence includes similarity to: 46 Proteins%2C and 100%25 coverage of the annotated genomic feature by RNAseq alignments%2C including 69 samples with support for all annotated introns;product=zinc finger protein RFP-like	0.905958	1.98022e-59	1.76523e-57
GeneID:109323193	GAD1	gbkey=mRNA;gene=GAD1;model_evidence=Supporting evidence includes similarity to: 48 Proteins%2C and 100%25 coverage of the annotated genomic feature by RNAseq alignments%2C including 6 samples with support for all annotated introns;product=glutamate decarboxylase 1%2C transcript variant X2	0.905846	2.4572e-11	1.76748e-10
GeneID:109323372	NFIB	gbkey=mRNA;gene=NFIB;model_evidence=Supporting evidence includes similarity to: 23 Proteins%2C and 100%25 coverage of the annotated genomic feature by RNAseq alignments%2C including 85 samples with support for all annotated introns;product=nuclear factor I B%2C transcript variant X1	0.904989	1.35556e-23	2.39623e-22
GeneID:109322664	TMEM169	gbkey=mRNA;gene=TMEM169;model_evidence=Supporting evidence includes similarity to: 5 Proteins%2C and 100%25 coverage of the annotated genomic feature by RNAseq alignments%2C including 11 samples with support for all annotated introns;product=transmembrane protein 169%2C transcript variant X1	0.903569	2.48614e-06	1.00568e-05
GeneID:109312079	GDF7	gbkey=mRNA;gene=GDF7;model_evidence=Supporting evidence includes similarity to: 4 Proteins%2C and 98%25 coverage of the annotated genomic feature by RNAseq alignments;product=growth differentiation factor 7	0.902577	0.000146077	0.00044573
GeneID:109319439	NCOA2	gbkey=mRNA;gene=NCOA2;model_evidence=Supporting evidence includes similarity to: 3 Proteins%2C and 100%25 coverage of the annotated genomic feature by RNAseq alignments%2C including 17 samples with support for all annotated introns;product=nuclear receptor coactivator 2%2C transcript variant X4	0.898594	1.14271e-47	7.02514e-46
GeneID:109306090	TBL1X	gbkey=mRNA;gene=TBL1X;model_evidence=Supporting evidence includes similarity to: 13 Proteins%2C and 100%25 coverage of the annotated genomic feature by RNAseq alignments%2C including 73 samples with support for all annotated introns;product=transducin beta like 1X-linked	0.898177	6.40237e-37	2.34316e-35
GeneID:109305807	DOPEY2	gbkey=mRNA;gene=DOPEY2;model_evidence=Supporting evidence includes similarity to: 2 Proteins%2C and 100%25 coverage of the annotated genomic feature by RNAseq alignments%2C including 8 samples with support for all annotated introns;product=dopey family member 2%2C transcript variant X1	0.89801	1.64918e-44	8.57571e-43
GeneID:109315813	CELF2	gbkey=mRNA;gene=CELF2;model_evidence=Supporting evidence includes similarity to: 30 Proteins%2C and 100%25 coverage of the annotated genomic feature by RNAseq alignments%2C including 11 samples with support for all annotated introns;product=CUGBP%2C Elav-like family member 2%2C transcript variant X11	0.897368	0.00648271	0.0143958
GeneID:109317377	SH2D6	gbkey=mRNA;gene=SH2D6;model_evidence=Supporting evidence includes similarity to: 100%25 coverage of the annotated genomic feature by RNAseq alignments%2C including 8 samples with support for all annotated introns;product=SH2 domain containing 6	0.897082	0.0111932	0.0235209
GeneID:109313602	IL1RAPL2	gbkey=mRNA;gene=IL1RAPL2;model_evidence=Supporting evidence includes similarity to: 8 Proteins%2C and 100%25 coverage of the annotated genomic feature by RNAseq alignments%2C including 2 samples with support for all annotated introns;product=interleukin 1 receptor accessory protein like 2	0.895056	7.54917e-05	0.000242194
GeneID:109319650	JPH1	gbkey=mRNA;gene=JPH1;model_evidence=Supporting evidence includes similarity to: 7 Proteins%2C and 100%25 coverage of the annotated genomic feature by RNAseq alignments%2C including 21 samples with support for all annotated introns;product=junctophilin 1	0.894996	5.08257e-05	0.000167939
GeneID:109311488	FYCO1	gbkey=mRNA;gene=FYCO1;model_evidence=Supporting evidence includes similarity to: 7 Proteins%2C and 100%25 coverage of the annotated genomic feature by RNAseq alignments%2C including 16 samples with support for all annotated introns;product=FYVE and coiled-coil domain containing 1%2C transcript variant X1	0.894177	7.11512e-37	2.58883e-35
GeneID:109315770	HGF	gbkey=mRNA;gene=HGF;model_evidence=Supporting evidence includes similarity to: 4 Proteins%2C and 100%25 coverage of the annotated genomic feature by RNAseq alignments%2C including 14 samples with support for all annotated introns;product=hepatocyte growth factor%2C transcript variant X2	0.893288	3.05778e-109	8.11939e-107
GeneID:109321121	PPFIBP2	gbkey=mRNA;gene=PPFIBP2;model_evidence=Supporting evidence includes similarity to: 2 Proteins%2C and 100%25 coverage of the annotated genomic feature by RNAseq alignments%2C including 16 samples with support for all annotated introns;product=PPFIA binding protein 2%2C transcript variant X2	0.892751	8.85864e-15	8.61697e-14
GeneID:109323391	ADAMTSL1	gbkey=misc_RNA;gene=ADAMTSL1;model_evidence=Supporting evidence includes similarity to: 3 Proteins%2C and 100%25 coverage of the annotated genomic feature by RNAseq alignments%2C including 8 samples with support for all annotated introns;product=ADAMTS like 1%2C transcript variant X7	0.891988	1.22421e-25	2.52531e-24
GeneID:109310450	MTSS1L	gbkey=mRNA;gene=MTSS1L;model_evidence=Supporting evidence includes similarity to: 2 Proteins%2C and 100%25 coverage of the annotated genomic feature by RNAseq alignments%2C including 21 samples with support for all annotated introns;product=MTSS1L%2C I-BAR domain containing%2C transcript variant X4	0.891011	6.74031e-54	4.97746e-52
GeneID:109312721	LOC109312721	gbkey=mRNA;gene=LOC109312721;model_evidence=Supporting evidence includes similarity to: 2 Proteins%2C and 100%25 coverage of the annotated genomic feature by RNAseq alignments%2C including 92 samples with support for all annotated introns;product=filamin-interacting protein FAM101A-like	0.888562	0.00249212	0.00604973
GeneID:109315987	MDFIC	gbkey=mRNA;gene=MDFIC;model_evidence=Supporting evidence includes similarity to: 11 Proteins%2C and 99%25 coverage of the annotated genomic feature by RNAseq alignments%2C including 6 samples with support for all annotated introns;product=MyoD family inhibitor domain containing	0.888336	4.12856e-109	1.07343e-106
GeneID:109311070	LOC109311070	gbkey=mRNA;gene=LOC109311070;model_evidence=Supporting evidence includes similarity to: 12 Proteins%2C and 100%25 coverage of the annotated genomic feature by RNAseq alignments%2C including 35 samples with support for all annotated introns;product=protein FAM46D-like	0.887601	4.70732e-10	2.94031e-09
GeneID:109306945	OLFML2B	gbkey=mRNA;gene=OLFML2B;model_evidence=Supporting evidence includes similarity to: 6 Proteins%2C and 98%25 coverage of the annotated genomic feature by RNAseq alignments;product=olfactomedin like 2B	0.887587	1.91884e-41	8.8693e-40
GeneID:109305862	LOC109305862	gbkey=mRNA;gene=LOC109305862;model_evidence=Supporting evidence includes similarity to: 24 Proteins%2C and 100%25 coverage of the annotated genomic feature by RNAseq alignments%2C including 66 samples with support for all annotated introns;product=cystathionine beta-synthase-like%2C transcript variant X1	0.886773	1.0166e-142	5.76691e-140
GeneID:109323189	LOC109323189	gbkey=ncRNA;gene=LOC109323189;model_evidence=Supporting evidence includes similarity to: 100%25 coverage of the annotated genomic feature by RNAseq alignments%2C including 41 samples with support for all annotated introns;product=uncharacterized LOC109323189	0.884292	7.75468e-06	2.90888e-05
GeneID:109321518	ENPP2	gbkey=mRNA;gene=ENPP2;model_evidence=Supporting evidence includes similarity to: 17 Proteins%2C and 100%25 coverage of the annotated genomic feature by RNAseq alignments%2C including 105 samples with support for all annotated introns;product=ectonucleotide pyrophosphatase/phosphodiesterase 2%2C transcript variant X3	0.882673	1.78178e-14	1.69745e-13
GeneID:109319964	GPR137B	gbkey=mRNA;gene=GPR137B;model_evidence=Supporting evidence includes similarity to: 12 Proteins%2C and 100%25 coverage of the annotated genomic feature by RNAseq alignments%2C including 116 samples with support for all annotated introns;product=G protein-coupled receptor 137B	0.881873	2.63418e-34	8.62851e-33
GeneID:109318940	DLX3	gbkey=mRNA;gene=DLX3;model_evidence=Supporting evidence includes similarity to: 12 Proteins%2C and 100%25 coverage of the annotated genomic feature by RNAseq alignments%2C including 29 samples with support for all annotated introns;product=distal-less homeobox 3	0.881404	0.00274277	0.00659278
GeneID:109314196	LOC109314196	gbkey=mRNA;gene=LOC109314196;model_evidence=Supporting evidence includes similarity to: 34 Proteins%2C and 100%25 coverage of the annotated genomic feature by RNAseq alignments%2C including 2 samples with support for all annotated introns;product=guanylate-binding protein 1-like	0.87856	1.31088e-10	8.73451e-10
GeneID:109319400	PIANP	gbkey=mRNA;gene=PIANP;model_evidence=Supporting evidence includes similarity to: 7 Proteins%2C and 100%25 coverage of the annotated genomic feature by RNAseq alignments%2C including 81 samples with support for all annotated introns;product=PILR alpha associated neural protein	0.878071	2.0956e-06	8.53561e-06
GeneID:109313708	PAK3	gbkey=mRNA;gene=PAK3;model_evidence=Supporting evidence includes similarity to: 19 Proteins%2C and 100%25 coverage of the annotated genomic feature by RNAseq alignments%2C including 12 samples with support for all annotated introns;product=p21 (RAC1) activated kinase 3	0.877247	9.23589e-20	1.29948e-18
GeneID:109317347	MXD1	gbkey=mRNA;gene=MXD1;model_evidence=Supporting evidence includes similarity to: 2 Proteins%2C and 100%25 coverage of the annotated genomic feature by RNAseq alignments%2C including 9 samples with support for all annotated introns;product=MAX dimerization protein 1	0.875076	2.78979e-46	1.58257e-44
GeneID:109319124	NHSL1	gbkey=mRNA;gene=NHSL1;model_evidence=Supporting evidence includes similarity to: 8 Proteins%2C and 99%25 coverage of the annotated genomic feature by RNAseq alignments;product=NHS like 1	0.869642	2.26838e-21	3.49067e-20
GeneID:109322233	TEC	gbkey=mRNA;gene=TEC;model_evidence=Supporting evidence includes similarity to: 21 Proteins%2C and 100%25 coverage of the annotated genomic feature by RNAseq alignments%2C including 40 samples with support for all annotated introns;product=tec protein tyrosine kinase%2C transcript variant X1	0.868699	1.84986e-12	1.47704e-11
GeneID:109318672	SMPDL3B	gbkey=mRNA;gene=SMPDL3B;model_evidence=Supporting evidence includes similarity to: 5 Proteins%2C and 100%25 coverage of the annotated genomic feature by RNAseq alignments%2C including 81 samples with support for all annotated introns;product=sphingomyelin phosphodiesterase acid like 3B	0.868457	0.000686837	0.00185938
GeneID:109323239	CALCOCO1	gbkey=mRNA;gene=CALCOCO1;model_evidence=Supporting evidence includes similarity to: 8 Proteins%2C and 100%25 coverage of the annotated genomic feature by RNAseq alignments%2C including 46 samples with support for all annotated introns;product=calcium binding and coiled-coil domain 1%2C transcript variant X3	0.866571	1.60161e-50	1.0632e-48
GeneID:109319095	LOC109319095	gbkey=ncRNA;gene=LOC109319095;model_evidence=Supporting evidence includes similarity to: 100%25 coverage of the annotated genomic feature by RNAseq alignments%2C including 24 samples with support for all annotated introns;product=uncharacterized LOC109319095	0.865807	0.00756299	0.0165213
GeneID:109306814	RAB30	gbkey=mRNA;gene=RAB30;model_evidence=Supporting evidence includes similarity to: 15 Proteins%2C and 100%25 coverage of the annotated genomic feature by RNAseq alignments%2C including 5 samples with support for all annotated introns;product=RAB30%2C member RAS oncogene family	0.865566	3.75514e-61	3.44589e-59
GeneID:109319155	FAM187B	gbkey=mRNA;gene=FAM187B;model_evidence=Supporting evidence includes similarity to: 2 Proteins%2C and 97%25 coverage of the annotated genomic feature by RNAseq alignments;product=family with sequence similarity 187 member B	0.86308	0.0148078	0.0301078
GeneID:109320766	CUNH11orf74	gbkey=mRNA;gene=CUNH11orf74;model_evidence=Supporting evidence includes similarity to: 2 Proteins%2C and 92%25 coverage of the annotated genomic feature by RNAseq alignments;product=chromosome unknown C11orf74 homolog	0.86296	2.74379e-10	1.77018e-09
GeneID:109316339	PHF21B	gbkey=mRNA;gene=PHF21B;model_evidence=Supporting evidence includes similarity to: 6 Proteins%2C and 100%25 coverage of the annotated genomic feature by RNAseq alignments%2C including 12 samples with support for all annotated introns;product=PHD finger protein 21B	0.862729	0.0158654	0.0320026
GeneID:109312106	CSMD1	gbkey=mRNA;gene=CSMD1;model_evidence=Supporting evidence includes similarity to: 7 Proteins%2C and 99%25 coverage of the annotated genomic feature by RNAseq alignments;product=CUB and Sushi multiple domains 1	0.861597	0.00979029	0.0208788
GeneID:109314000	LOC109314000	gbkey=mRNA;gene=LOC109314000;model_evidence=Supporting evidence includes similarity to: 32 Proteins%2C and 100%25 coverage of the annotated genomic feature by RNAseq alignments%2C including 22 samples with support for all annotated introns;product=retinoic acid receptor RXR-alpha%2C transcript variant X2	0.859977	2.07381e-29	5.28187e-28
GeneID:109311337	CARD19	gbkey=mRNA;gene=CARD19;model_evidence=Supporting evidence includes similarity to: 5 Proteins%2C and 100%25 coverage of the annotated genomic feature by RNAseq alignments%2C including 11 samples with support for all annotated introns;product=caspase recruitment domain family member 19%2C transcript variant X3	0.858636	8.49048e-17	9.66799e-16
GeneID:109311850	LOC109311850	gbkey=ncRNA;gene=LOC109311850;model_evidence=Supporting evidence includes similarity to: 100%25 coverage of the annotated genomic feature by RNAseq alignments%2C including 86 samples with support for all annotated introns;product=uncharacterized LOC109311850%2C transcript variant X1	0.85841	0.000674275	0.00183133
GeneID:109321311	BMF	gbkey=misc_RNA;gene=BMF;model_evidence=Supporting evidence includes similarity to: 2 Proteins%2C and 100%25 coverage of the annotated genomic feature by RNAseq alignments%2C including 3 samples with support for all annotated introns;product=Bcl2 modifying factor%2C transcript variant X5	0.855453	3.76148e-12	2.92299e-11
GeneID:109317073	LOC109317073	gbkey=mRNA;gene=LOC109317073;model_evidence=Supporting evidence includes similarity to: 16 Proteins%2C and 100%25 coverage of the annotated genomic feature by RNAseq alignments%2C including 56 samples with support for all annotated introns;product=tricarboxylate transport protein%2C mitochondrial-like	0.853845	2.37412e-12	1.87645e-11
GeneID:109317183	PPM1E	gbkey=mRNA;gene=PPM1E;model_evidence=Supporting evidence includes similarity to: 3 Proteins%2C and 100%25 coverage of the annotated genomic feature by RNAseq alignments%2C including 2 samples with support for all annotated introns;product=protein phosphatase%2C Mg2+/Mn2+ dependent 1E	0.852049	0.000753051	0.00202066
GeneID:109312573	KIAA0895	gbkey=mRNA;gene=KIAA0895;model_evidence=Supporting evidence includes similarity to: 5 Proteins%2C and 100%25 coverage of the annotated genomic feature by RNAseq alignments%2C including 9 samples with support for all annotated introns;product=KIAA0895 ortholog	0.849781	1.4602e-09	8.73598e-09
GeneID:109324959	PTGFRN	gbkey=mRNA;gene=PTGFRN;model_evidence=Supporting evidence includes similarity to: 6 Proteins%2C and 98%25 coverage of the annotated genomic feature by RNAseq alignments%2C including 95 samples with support for all annotated introns;product=prostaglandin F2 receptor inhibitor	0.849219	1.40317e-12	1.13051e-11
GeneID:109316317	LOC109316317	gbkey=mRNA;gene=LOC109316317;model_evidence=Supporting evidence includes similarity to: 5 Proteins%2C and 100%25 coverage of the annotated genomic feature by RNAseq alignments%2C including 17 samples with support for all annotated introns;product=zinc finger CCCH-type antiviral protein 1-like%2C transcript variant X2	0.848917	2.50842e-102	6.13826e-100
GeneID:109324145	PDCD4	gbkey=mRNA;gene=PDCD4;model_evidence=Supporting evidence includes similarity to: 15 Proteins%2C and 100%25 coverage of the annotated genomic feature by RNAseq alignments%2C including 121 samples with support for all annotated introns;product=programmed cell death 4%2C transcript variant X2	0.848776	8.26211e-52	5.7604e-50
GeneID:109307132	PBX1	gbkey=mRNA;gene=PBX1;model_evidence=Supporting evidence includes similarity to: 16 Proteins%2C and 100%25 coverage of the annotated genomic feature by RNAseq alignments%2C including 62 samples with support for all annotated introns;product=PBX homeobox 1%2C transcript variant X1	0.845781	1.43566e-23	2.52709e-22
GeneID:109319298	LOC109319298	gbkey=ncRNA;gene=LOC109319298;model_evidence=Supporting evidence includes similarity to: 100%25 coverage of the annotated genomic feature by RNAseq alignments%2C including 23 samples with support for all annotated introns;product=uncharacterized LOC109319298	0.845142	0.00583972	0.0131267
GeneID:109308420	LRRC31	gbkey=mRNA;gene=LRRC31;model_evidence=Supporting evidence includes similarity to: 4 Proteins%2C and 100%25 coverage of the annotated genomic feature by RNAseq alignments%2C including 69 samples with support for all annotated introns;product=leucine rich repeat containing 31%2C transcript variant X1	0.844484	2.8698e-15	2.89766e-14
GeneID:109316183	SLC24A3	gbkey=mRNA;gene=SLC24A3;model_evidence=Supporting evidence includes similarity to: 11 Proteins%2C and 100%25 coverage of the annotated genomic feature by RNAseq alignments%2C including 10 samples with support for all annotated introns;product=solute carrier family 24 member 3%2C transcript variant X1	0.844186	7.60159e-32	2.22173e-30
GeneID:109307724	RAB27B	gbkey=mRNA;gene=RAB27B;model_evidence=Supporting evidence includes similarity to: 16 Proteins%2C and 100%25 coverage of the annotated genomic feature by RNAseq alignments%2C including 25 samples with support for all annotated introns;product=RAB27B%2C member RAS oncogene family	0.842389	2.20322e-29	5.60004e-28
GeneID:109320423	LOC109320423	gbkey=mRNA;gene=LOC109320423;model_evidence=Supporting evidence includes similarity to: 26 Proteins%2C and 100%25 coverage of the annotated genomic feature by RNAseq alignments;product=ADP-ribosylation factor 1-like	0.839016	3.07379e-07	1.38788e-06
GeneID:109319895	EIF2AK2	gbkey=mRNA;gene=EIF2AK2;model_evidence=Supporting evidence includes similarity to: 2 Proteins%2C and 100%25 coverage of the annotated genomic feature by RNAseq alignments%2C including 2 samples with support for all annotated introns;product=eukaryotic translation initiation factor 2 alpha kinase 2	0.839003	2.07615e-31	5.92914e-30
GeneID:109320175	HECA	gbkey=mRNA;gene=HECA;model_evidence=Supporting evidence includes similarity to: 1 Protein%2C and 100%25 coverage of the annotated genomic feature by RNAseq alignments%2C including 107 samples with support for all annotated introns;product=hdc homolog%2C cell cycle regulator	0.838768	2.81141e-21	4.31037e-20
GeneID:109312763	TANGO2	gbkey=mRNA;gene=TANGO2;model_evidence=Supporting evidence includes similarity to: 18 Proteins%2C and 100%25 coverage of the annotated genomic feature by RNAseq alignments%2C including 49 samples with support for all annotated introns;product=transport and golgi organization 2 homolog	0.838526	9.11598e-05	0.000288384
GeneID:109323176	IKZF2	gbkey=mRNA;gene=IKZF2;model_evidence=Supporting evidence includes similarity to: 15 Proteins%2C and 100%25 coverage of the annotated genomic feature by RNAseq alignments%2C including 3 samples with support for all annotated introns;product=IKAROS family zinc finger 2%2C transcript variant X6	0.835666	0.000129933	0.000399696
GeneID:109309354	SEC24D	gbkey=mRNA;gene=SEC24D;model_evidence=Supporting evidence includes similarity to: 7 Proteins%2C and 100%25 coverage of the annotated genomic feature by RNAseq alignments%2C including 38 samples with support for all annotated introns;product=SEC24 homolog D%2C COPII coat complex component%2C transcript variant X2	0.831651	5.90564e-75	8.01113e-73
GeneID:109307252	LOC109307252	gbkey=mRNA;gene=LOC109307252;model_evidence=Supporting evidence includes similarity to: 1 Protein%2C and 91%25 coverage of the annotated genomic feature by RNAseq alignments;product=putative ferric-chelate reductase 1	0.830993	0.00012213	0.000377273
GeneID:109316504	LOC109316504	gbkey=mRNA;gene=LOC109316504;model_evidence=Supporting evidence includes similarity to: 100%25 coverage of the annotated genomic feature by RNAseq alignments%2C including 2 samples with support for all annotated introns;product=cytidine and dCMP deaminase domain-containing protein 1-like	0.830568	6.23224e-05	0.000202653
GeneID:109321974	CCDC149	gbkey=mRNA;gene=CCDC149;model_evidence=Supporting evidence includes similarity to: 1 Protein%2C and 100%25 coverage of the annotated genomic feature by RNAseq alignments%2C including 22 samples with support for all annotated introns;product=coiled-coil domain containing 149	0.829553	0.0209095	0.040799
GeneID:109309699	CTSO	gbkey=mRNA;gene=CTSO;model_evidence=Supporting evidence includes similarity to: 3 Proteins%2C and 100%25 coverage of the annotated genomic feature by RNAseq alignments%2C including 69 samples with support for all annotated introns;product=cathepsin O%2C transcript variant X1	0.829331	6.24222e-12	4.74439e-11
GeneID:109319209	TRIM55	gbkey=mRNA;gene=TRIM55;model_evidence=Supporting evidence includes similarity to: 15 Proteins%2C and 100%25 coverage of the annotated genomic feature by RNAseq alignments%2C including 3 samples with support for all annotated introns;product=tripartite motif containing 55%2C transcript variant X3	0.829274	0.00146982	0.00374584
GeneID:109322334	TLR3	gbkey=mRNA;gene=TLR3;model_evidence=Supporting evidence includes similarity to: 31 Proteins%2C and 100%25 coverage of the annotated genomic feature by RNAseq alignments%2C including 61 samples with support for all annotated introns;product=toll like receptor 3%2C transcript variant X2	0.828052	2.37994e-11	1.71389e-10
GeneID:109320600	TNFAIP2	gbkey=mRNA;gene=TNFAIP2;model_evidence=Supporting evidence includes similarity to: 9 Proteins%2C and 100%25 coverage of the annotated genomic feature by RNAseq alignments%2C including 100 samples with support for all annotated introns;product=TNF alpha induced protein 2	0.827349	7.45398e-65	8.08918e-63
GeneID:109319003	EFCAB3	gbkey=mRNA;gene=EFCAB3;model_evidence=Supporting evidence includes similarity to: 1 Protein%2C and 89%25 coverage of the annotated genomic feature by RNAseq alignments;product=EF-hand calcium binding domain 3	0.826643	0.022075	0.0427457
GeneID:109321542	LRRC4C	gbkey=mRNA;gene=LRRC4C;model_evidence=Supporting evidence includes similarity to: 18 Proteins%2C and 100%25 coverage of the annotated genomic feature by RNAseq alignments%2C including 25 samples with support for all annotated introns;product=leucine rich repeat containing 4C%2C transcript variant X3	0.826274	0.0181701	0.0361146
GeneID:109320658	KCNH5	gbkey=mRNA;gene=KCNH5;model_evidence=Supporting evidence includes similarity to: 17 Proteins%2C and 100%25 coverage of the annotated genomic feature by RNAseq alignments%2C including 2 samples with support for all annotated introns;product=potassium voltage-gated channel subfamily H member 5	0.826035	0.0207501	0.0405578
GeneID:109306551	LOC109306551	gbkey=exon;gene=LOC109306551;model_evidence=Supporting evidence includes similarity to: 4 Proteins%2C and 82%25 coverage of the annotated genomic feature by RNAseq alignments	0.82533	4.43838e-05	0.000148057
GeneID:109316321	PPARA	gbkey=mRNA;gene=PPARA;model_evidence=Supporting evidence includes similarity to: 41 Proteins%2C and 100%25 coverage of the annotated genomic feature by RNAseq alignments%2C including 14 samples with support for all annotated introns;product=peroxisome proliferator activated receptor alpha	0.824173	3.65154e-29	9.16926e-28
GeneID:109307962	ADAMTS6	gbkey=mRNA;gene=ADAMTS6;model_evidence=Supporting evidence includes similarity to: 5 Proteins%2C and 100%25 coverage of the annotated genomic feature by RNAseq alignments%2C including 5 samples with support for all annotated introns;product=ADAM metallopeptidase with thrombospondin type 1 motif 6	0.822317	3.3633e-15	3.37412e-14
GeneID:109309023	TNFAIP8L3	gbkey=mRNA;gene=TNFAIP8L3;model_evidence=Supporting evidence includes similarity to: 15 Proteins%2C and 100%25 coverage of the annotated genomic feature by RNAseq alignments%2C including 32 samples with support for all annotated introns;product=TNF alpha induced protein 8 like 3	0.821086	1.58109e-25	3.22947e-24
GeneID:109307027	VAV3	gbkey=mRNA;gene=VAV3;model_evidence=Supporting evidence includes similarity to: 4 Proteins%2C and 100%25 coverage of the annotated genomic feature by RNAseq alignments%2C including 22 samples with support for all annotated introns;product=vav guanine nucleotide exchange factor 3	0.820214	3.88704e-13	3.30002e-12
GeneID:109321663	PTPN21	gbkey=mRNA;gene=PTPN21;model_evidence=Supporting evidence includes similarity to: 9 Proteins%2C and 100%25 coverage of the annotated genomic feature by RNAseq alignments%2C including 6 samples with support for all annotated introns;product=protein tyrosine phosphatase%2C non-receptor type 21%2C transcript variant X2	0.819369	2.11933e-25	4.28674e-24
GeneID:109323681	LOC109323681	gbkey=mRNA;gene=LOC109323681;model_evidence=Supporting evidence includes similarity to: 4 Proteins%2C and 100%25 coverage of the annotated genomic feature by RNAseq alignments%2C including 7 samples with support for all annotated introns;product=programmed cell death 1 ligand 1-like	0.819143	2.6227e-10	1.69504e-09
GeneID:109313828	RNF208	gbkey=mRNA;gene=RNF208;model_evidence=Supporting evidence includes similarity to: 3 Proteins%2C and 100%25 coverage of the annotated genomic feature by RNAseq alignments%2C including 39 samples with support for all annotated introns;product=ring finger protein 208%2C transcript variant X1	0.817482	4.14278e-05	0.000138723
GeneID:109315776	SEMA3A	gbkey=mRNA;gene=SEMA3A;model_evidence=Supporting evidence includes similarity to: 40 Proteins%2C and 100%25 coverage of the annotated genomic feature by RNAseq alignments%2C including 39 samples with support for all annotated introns;product=semaphorin 3A	0.81707	5.99484e-109	1.52685e-106
GeneID:109313595	SLC25A43	gbkey=mRNA;gene=SLC25A43;model_evidence=Supporting evidence includes similarity to: 3 Proteins%2C and 100%25 coverage of the annotated genomic feature by RNAseq alignments%2C including 40 samples with support for all annotated introns;product=solute carrier family 25 member 43%2C transcript variant X2	0.815605	5.51519e-26	1.17057e-24
GeneID:109312510	NUDT13	gbkey=mRNA;gene=NUDT13;model_evidence=Supporting evidence includes similarity to: 5 Proteins%2C and 100%25 coverage of the annotated genomic feature by RNAseq alignments%2C including 12 samples with support for all annotated introns;product=nudix hydrolase 13%2C transcript variant X2	0.81105	3.42154e-08	1.7344e-07
GeneID:109316609	HMOX1	gbkey=mRNA;gene=HMOX1;model_evidence=Supporting evidence includes similarity to: 12 Proteins%2C and 100%25 coverage of the annotated genomic feature by RNAseq alignments%2C including 104 samples with support for all annotated introns;product=heme oxygenase 1	0.810791	2.24486e-140	1.16733e-137
GeneID:109311900	LIN28B	gbkey=mRNA;gene=LIN28B;model_evidence=Supporting evidence includes similarity to: 3 Proteins%2C and 95%25 coverage of the annotated genomic feature by RNAseq alignments;product=lin-28 homolog B	0.810423	0.0114747	0.0240195
GeneID:109320775	CCDC177	gbkey=mRNA;gene=CCDC177;model_evidence=Supporting evidence includes similarity to: 2 Proteins%2C and 98%25 coverage of the annotated genomic feature by RNAseq alignments;partial=true;product=coiled-coil domain containing 177	0.809966	1.599e-06	6.61436e-06
GeneID:109317783	LOC109317783	gbkey=mRNA;gene=LOC109317783;model_evidence=Supporting evidence includes similarity to: 100%25 coverage of the annotated genomic feature by RNAseq alignments%2C including 90 samples with support for all annotated introns;product=transcription factor EB-like	0.807231	0.0109283	0.0230418
GeneID:109307819	SLC45A2	gbkey=mRNA;gene=SLC45A2;model_evidence=Supporting evidence includes similarity to: 19 Proteins%2C and 100%25 coverage of the annotated genomic feature by RNAseq alignments%2C including 72 samples with support for all annotated introns;product=solute carrier family 45 member 2%2C transcript variant X1	0.807207	0.00807554	0.017494
GeneID:109321485	SLC22A18	gbkey=mRNA;gene=SLC22A18;model_evidence=Supporting evidence includes similarity to: 16 Proteins%2C and 100%25 coverage of the annotated genomic feature by RNAseq alignments%2C including 87 samples with support for all annotated introns;product=solute carrier family 22 member 18%2C transcript variant X1	0.80519	0.0167029	0.033497
GeneID:109323674	GDA	gbkey=mRNA;gene=GDA;model_evidence=Supporting evidence includes similarity to: 12 Proteins%2C and 100%25 coverage of the annotated genomic feature by RNAseq alignments%2C including 10 samples with support for all annotated introns;product=guanine deaminase	0.804889	7.11036e-25	1.37577e-23
GeneID:109318510	KIAA1522	gbkey=mRNA;gene=KIAA1522;model_evidence=Supporting evidence includes similarity to: 2 Proteins%2C and 100%25 coverage of the annotated genomic feature by RNAseq alignments%2C including 46 samples with support for all annotated introns;product=KIAA1522 ortholog%2C transcript variant X1	0.80488	1.01896e-27	2.37693e-26
GeneID:109307445	LOC109307445	gbkey=mRNA;gene=LOC109307445;model_evidence=Supporting evidence includes similarity to: 28 Proteins%2C and 100%25 coverage of the annotated genomic feature by RNAseq alignments%2C including 101 samples with support for all annotated introns;product=cytochrome P450 4B1-like	0.804707	0.0084353	0.0182322
GeneID:109306552	CTDSPL	gbkey=mRNA;gene=CTDSPL;model_evidence=Supporting evidence includes similarity to: 12 Proteins%2C and 100%25 coverage of the annotated genomic feature by RNAseq alignments%2C including 109 samples with support for all annotated introns;product=CTD small phosphatase like%2C transcript variant X1	0.804387	2.4521e-29	6.21995e-28
GeneID:109324698	EFNA1	gbkey=mRNA;gene=EFNA1;model_evidence=Supporting evidence includes similarity to: 7 Proteins%2C and 93%25 coverage of the annotated genomic feature by RNAseq alignments;product=ephrin A1	0.801199	2.01227e-18	2.56256e-17
GeneID:109317725	RAB7B	gbkey=mRNA;gene=RAB7B;model_evidence=Supporting evidence includes similarity to: 11 Proteins%2C and 100%25 coverage of the annotated genomic feature by RNAseq alignments%2C including 66 samples with support for all annotated introns;product=RAB7B%2C member RAS oncogene family%2C transcript variant X2	0.800958	0.000271223	0.000790301
GeneID:109308413	MECOM	gbkey=mRNA;gene=MECOM;model_evidence=Supporting evidence includes similarity to: 2 Proteins%2C and 100%25 coverage of the annotated genomic feature by RNAseq alignments%2C including 36 samples with support for all annotated introns;product=MDS1 and EVI1 complex locus%2C transcript variant X4	0.799872	5.26777e-39	2.14142e-37
GeneID:109308438	PLD1	gbkey=mRNA;gene=PLD1;model_evidence=Supporting evidence includes similarity to: 6 Proteins%2C and 100%25 coverage of the annotated genomic feature by RNAseq alignments%2C including 30 samples with support for all annotated introns;product=phospholipase D1%2C transcript variant X1	0.797348	3.57585e-63	3.57013e-61
GeneID:109324408	RAPGEF3	gbkey=mRNA;gene=RAPGEF3;model_evidence=Supporting evidence includes similarity to: 3 Proteins%2C and 100%25 coverage of the annotated genomic feature by RNAseq alignments%2C including 40 samples with support for all annotated introns;product=Rap guanine nucleotide exchange factor 3	0.795603	5.31856e-11	3.67732e-10
GeneID:109312493	PALD1	gbkey=mRNA;gene=PALD1;model_evidence=Supporting evidence includes similarity to: 1 Protein%2C and 100%25 coverage of the annotated genomic feature by RNAseq alignments%2C including 15 samples with support for all annotated introns;product=phosphatase domain containing%2C paladin 1%2C transcript variant X1	0.795121	4.61288e-09	2.59705e-08
GeneID:109314493	LOC109314493	gbkey=mRNA;gene=LOC109314493;model_evidence=Supporting evidence includes similarity to: 1 Protein%2C and 61%25 coverage of the annotated genomic feature by RNAseq alignments;product=urokinase plasminogen activator surface receptor-like	0.794367	0.0228037	0.0440473
GeneID:109321233	LOC109321233	gbkey=ncRNA;gene=LOC109321233;model_evidence=Supporting evidence includes similarity to: 100%25 coverage of the annotated genomic feature by RNAseq alignments%2C including 14 samples with support for all annotated introns;product=uncharacterized LOC109321233	0.792097	0.000689732	0.00186644
GeneID:109316585	TCP11L2	gbkey=mRNA;gene=TCP11L2;model_evidence=Supporting evidence includes similarity to: 8 Proteins%2C and 100%25 coverage of the annotated genomic feature by RNAseq alignments%2C including 81 samples with support for all annotated introns;product=t-complex 11 like 2%2C transcript variant X1	0.79117	4.95656e-24	9.11014e-23
GeneID:109320880	ADSSL1	gbkey=mRNA;gene=ADSSL1;model_evidence=Supporting evidence includes similarity to: 14 Proteins%2C and 100%25 coverage of the annotated genomic feature by RNAseq alignments%2C including 26 samples with support for all annotated introns;partial=true;product=adenylosuccinate synthase like 1;start_range=.,102352624	0.789307	8.2061e-36	2.8369e-34
GeneID:109320055	LOC109320055	gbkey=ncRNA;gene=LOC109320055;model_evidence=Supporting evidence includes similarity to: 100%25 coverage of the annotated genomic feature by RNAseq alignments%2C including 12 samples with support for all annotated introns;product=uncharacterized LOC109320055	0.789162	0.000188413	0.00056402
GeneID:109321684	LOC109321684	gbkey=ncRNA;gene=LOC109321684;model_evidence=Supporting evidence includes similarity to: 100%25 coverage of the annotated genomic feature by RNAseq alignments%2C including 12 samples with support for all annotated introns;product=uncharacterized LOC109321684	0.787931	1.25087e-06	5.24734e-06
GeneID:109320678	ARID4A	gbkey=mRNA;gene=ARID4A;model_evidence=Supporting evidence includes similarity to: 1 Protein%2C and 100%25 coverage of the annotated genomic feature by RNAseq alignments%2C including 21 samples with support for all annotated introns;product=AT-rich interaction domain 4A%2C transcript variant X1	0.786961	2.12806e-95	4.74254e-93
GeneID:109310825	NEK10	gbkey=mRNA;gene=NEK10;model_evidence=Supporting evidence includes similarity to: 7 Proteins%2C and 99%25 coverage of the annotated genomic feature by RNAseq alignments;product=NIMA related kinase 10	0.786929	0.0122123	0.0253634
GeneID:109315296	ARHGEF4	gbkey=mRNA;gene=ARHGEF4;model_evidence=Supporting evidence includes similarity to: 10 Proteins%2C and 100%25 coverage of the annotated genomic feature by RNAseq alignments%2C including 4 samples with support for all annotated introns;product=Rho guanine nucleotide exchange factor 4%2C transcript variant X1	0.786882	0.000161458	0.000488839
GeneID:109318812	FAM217B	gbkey=mRNA;gene=FAM217B;model_evidence=Supporting evidence includes similarity to: 3 Proteins%2C and 98%25 coverage of the annotated genomic feature by RNAseq alignments;product=family with sequence similarity 217 member B	0.786704	2.76792e-07	1.25477e-06
GeneID:109320777	SMOC1	gbkey=mRNA;gene=SMOC1;model_evidence=Supporting evidence includes similarity to: 8 Proteins%2C and 98%25 coverage of the annotated genomic feature by RNAseq alignments;product=SPARC related modular calcium binding 1	0.786282	0.00234243	0.00571414
GeneID:109318891	SP6	gbkey=mRNA;gene=SP6;model_evidence=Supporting evidence includes similarity to: 7 Proteins%2C and 100%25 coverage of the annotated genomic feature by RNAseq alignments%2C including 27 samples with support for all annotated introns;product=Sp6 transcription factor	0.784664	0.013413	0.02755
GeneID:109316470	LOC109316470	gbkey=mRNA;gene=LOC109316470;model_evidence=Supporting evidence includes similarity to: 100%25 coverage of the annotated genomic feature by RNAseq alignments%2C including 63 samples with support for all annotated introns;product=coiled-coil domain-containing protein 77-like	0.783464	0.0225328	0.0435848
GeneID:109323527	VLDLR	gbkey=mRNA;gene=VLDLR;model_evidence=Supporting evidence includes similarity to: 20 Proteins%2C and 100%25 coverage of the annotated genomic feature by RNAseq alignments%2C including 79 samples with support for all annotated introns;product=very low density lipoprotein receptor%2C transcript variant X2	0.782184	6.37202e-17	7.34283e-16
GeneID:109315614	LOC109315614	gbkey=ncRNA;gene=LOC109315614;model_evidence=Supporting evidence includes similarity to: 100%25 coverage of the annotated genomic feature by RNAseq alignments%2C including 41 samples with support for all annotated introns;product=uncharacterized LOC109315614%2C transcript variant X1	0.779855	8.03931e-18	9.78835e-17
GeneID:109305839	RIPK4	gbkey=mRNA;gene=RIPK4;model_evidence=Supporting evidence includes similarity to: 13 Proteins%2C and 100%25 coverage of the annotated genomic feature by RNAseq alignments%2C including 63 samples with support for all annotated introns;product=receptor interacting serine/threonine kinase 4%2C transcript variant X1	0.779408	1.39842e-19	1.93914e-18
GeneID:109313387	CRAMP1	gbkey=mRNA;gene=CRAMP1;model_evidence=Supporting evidence includes similarity to: 1 Protein%2C and 100%25 coverage of the annotated genomic feature by RNAseq alignments%2C including 22 samples with support for all annotated introns;product=cramped chromatin regulator homolog 1%2C transcript variant X5	0.777675	3.66019e-31	1.0242e-29
GeneID:109315960	LOC109315960	gbkey=mRNA;gene=LOC109315960;model_evidence=Supporting evidence includes similarity to: 24 Proteins%2C and 93%25 coverage of the annotated genomic feature by RNAseq alignments;product=cytochrome P450 2D6	0.776556	0.00306686	0.00730706
GeneID:109306284	GAS6	gbkey=mRNA;gene=GAS6;model_evidence=Supporting evidence includes similarity to: 9 Proteins%2C and 100%25 coverage of the annotated genomic feature by RNAseq alignments%2C including 57 samples with support for all annotated introns;partial=true;product=growth arrest specific 6;start_range=.,92559657	0.775684	6.75276e-40	2.88611e-38
GeneID:109322084	PDGFRA	gbkey=mRNA;gene=PDGFRA;model_evidence=Supporting evidence includes similarity to: 16 Proteins%2C and 100%25 coverage of the annotated genomic feature by RNAseq alignments%2C including 81 samples with support for all annotated introns;product=platelet derived growth factor receptor alpha	0.775268	7.93245e-72	1.02059e-69
GeneID:109313459	LOC109313459	gbkey=mRNA;gene=LOC109313459;model_evidence=Supporting evidence includes similarity to: 5 Proteins%2C and 100%25 coverage of the annotated genomic feature by RNAseq alignments%2C including 12 samples with support for all annotated introns;product=forkhead box protein J1-B-like%2C transcript variant X5	0.771634	2.76251e-06	1.11077e-05
GeneID:109312069	LOC109312069	gbkey=mRNA;gene=LOC109312069;model_evidence=Supporting evidence includes similarity to: 18 Proteins%2C and 99%25 coverage of the annotated genomic feature by RNAseq alignments;product=interferon-induced very large GTPase 1-like	0.768504	1.42498e-10	9.45442e-10
GeneID:109318788	ZBP1	gbkey=mRNA;gene=ZBP1;model_evidence=Supporting evidence includes similarity to: 2 Proteins%2C and 100%25 coverage of the annotated genomic feature by RNAseq alignments%2C including 2 samples with support for all annotated introns;product=Z-DNA binding protein 1	0.766513	7.86233e-06	2.9466e-05
GeneID:109310947	MTCP1	gbkey=mRNA;gene=MTCP1;model_evidence=Supporting evidence includes similarity to: 1 Protein%2C and 100%25 coverage of the annotated genomic feature by RNAseq alignments%2C including 39 samples with support for all annotated introns;product=mature T-cell proliferation 1%2C transcript variant X2	0.764982	2.15049e-05	7.54304e-05
GeneID:109322641	LOC109322641	gbkey=mRNA;gene=LOC109322641;model_evidence=Supporting evidence includes similarity to: 100%25 coverage of the annotated genomic feature by RNAseq alignments%2C including 67 samples with support for all annotated introns;product=mitogen-activated protein kinase kinase kinase 2-like%2C transcript variant X1	0.764957	2.02853e-06	8.28675e-06
GeneID:109310014	CREBRF	gbkey=mRNA;gene=CREBRF;model_evidence=Supporting evidence includes similarity to: 9 Proteins%2C and 100%25 coverage of the annotated genomic feature by RNAseq alignments%2C including 9 samples with support for all annotated introns;product=CREB3 regulatory factor	0.763859	0.000345289	0.000991307
GeneID:109313852	TNFSF15	gbkey=mRNA;gene=TNFSF15;model_evidence=Supporting evidence includes similarity to: 4 Proteins%2C and 100%25 coverage of the annotated genomic feature by RNAseq alignments%2C including 17 samples with support for all annotated introns;product=tumor necrosis factor superfamily member 15	0.762903	0.00666265	0.0147533
GeneID:109316274	CCND2	gbkey=mRNA;gene=CCND2;model_evidence=Supporting evidence includes similarity to: 16 Proteins%2C and 100%25 coverage of the annotated genomic feature by RNAseq alignments%2C including 107 samples with support for all annotated introns;product=cyclin D2%2C transcript variant X2	0.76192	8.16771e-63	8.02622e-61
GeneID:109319475	LOC109319475	gbkey=ncRNA;gene=LOC109319475;model_evidence=Supporting evidence includes similarity to: 100%25 coverage of the annotated genomic feature by RNAseq alignments%2C including 25 samples with support for all annotated introns;product=uncharacterized LOC109319475	0.760395	0.00127163	0.00326946
GeneID:109310680	IRF8	gbkey=mRNA;gene=IRF8;model_evidence=Supporting evidence includes similarity to: 6 Proteins%2C and 100%25 coverage of the annotated genomic feature by RNAseq alignments%2C including 74 samples with support for all annotated introns;product=interferon regulatory factor 8%2C transcript variant X2	0.758562	0.00447866	0.0103049
GeneID:109323588	MLLT3	gbkey=mRNA;gene=MLLT3;model_evidence=Supporting evidence includes similarity to: 7 Proteins%2C and 100%25 coverage of the annotated genomic feature by RNAseq alignments%2C including 44 samples with support for all annotated introns;product=MLLT3%2C super elongation complex subunit%2C transcript variant X3	0.758385	0.00621391	0.0138704
GeneID:109307047	NR5A2	gbkey=mRNA;gene=NR5A2;model_evidence=Supporting evidence includes similarity to: 33 Proteins%2C and 100%25 coverage of the annotated genomic feature by RNAseq alignments%2C including 22 samples with support for all annotated introns;product=nuclear receptor subfamily 5 group A member 2	0.75827	1.02807e-11	7.6462e-11
GeneID:109309969	NFE2L3	gbkey=mRNA;gene=NFE2L3;model_evidence=Supporting evidence includes similarity to: 5 Proteins%2C and 100%25 coverage of the annotated genomic feature by RNAseq alignments%2C including 44 samples with support for all annotated introns;product=nuclear factor%2C erythroid 2 like 3	0.757494	1.58532e-13	1.40218e-12
GeneID:109321743	FBXO32	gbkey=mRNA;gene=FBXO32;model_evidence=Supporting evidence includes similarity to: 12 Proteins%2C and 100%25 coverage of the annotated genomic feature by RNAseq alignments%2C including 39 samples with support for all annotated introns;product=F-box protein 32	0.757288	1.17765e-06	4.95686e-06
GeneID:109308437	TNIK	gbkey=mRNA;gene=TNIK;model_evidence=Supporting evidence includes similarity to: 8 Proteins%2C and 99%25 coverage of the annotated genomic feature by RNAseq alignments;product=TRAF2 and NCK interacting kinase	0.756622	2.46399e-52	1.75717e-50
GeneID:109322936	IGFBP5	gbkey=mRNA;gene=IGFBP5;model_evidence=Supporting evidence includes similarity to: 17 Proteins%2C and 100%25 coverage of the annotated genomic feature by RNAseq alignments%2C including 66 samples with support for all annotated introns;product=insulin like growth factor binding protein 5	0.752305	1.30497e-24	2.47884e-23
GeneID:109320302	THRA	gbkey=mRNA;gene=THRA;model_evidence=Supporting evidence includes similarity to: 53 Proteins%2C and 100%25 coverage of the annotated genomic feature by RNAseq alignments%2C including 45 samples with support for all annotated introns;product=thyroid hormone receptor%2C alpha%2C transcript variant X2	0.751738	5.34034e-17	6.20554e-16
GeneID:109323424	PTCH1	gbkey=mRNA;gene=PTCH1;model_evidence=Supporting evidence includes similarity to: 16 Proteins%2C and 100%25 coverage of the annotated genomic feature by RNAseq alignments%2C including 23 samples with support for all annotated introns;product=patched 1%2C transcript variant X2	0.751486	2.80767e-08	1.43546e-07
GeneID:109324404	LOC109324404	gbkey=mRNA;gene=LOC109324404;model_evidence=Supporting evidence includes similarity to: 1 Protein%2C and 100%25 coverage of the annotated genomic feature by RNAseq alignments%2C including 108 samples with support for all annotated introns;partial=true;product=glycoprotein-N-acetylgalactosamine 3-beta-galactosyltransferase 1-A-like;start_range=.,985650	0.750819	0.000378013	0.00107856
GeneID:109307699	PCSK1	gbkey=mRNA;gene=PCSK1;model_evidence=Supporting evidence includes similarity to: 33 Proteins%2C and 98%25 coverage of the annotated genomic feature by RNAseq alignments;product=proprotein convertase subtilisin/kexin type 1	0.750801	1.28384e-23	2.28238e-22
GeneID:109318268	NT5DC2	gbkey=mRNA;gene=NT5DC2;model_evidence=Supporting evidence includes similarity to: 5 Proteins%2C and 100%25 coverage of the annotated genomic feature by RNAseq alignments%2C including 95 samples with support for all annotated introns;product=5'-nucleotidase domain containing 2	0.750276	2.77872e-79	4.17812e-77
GeneID:109322678	FAM83H	gbkey=mRNA;gene=FAM83H;model_evidence=Supporting evidence includes similarity to: 5 Proteins%2C and 100%25 coverage of the annotated genomic feature by RNAseq alignments%2C including 89 samples with support for all annotated introns;product=family with sequence similarity 83 member H	0.749027	1.40439e-11	1.02917e-10
GeneID:109321681	RPS6KA5	gbkey=mRNA;gene=RPS6KA5;model_evidence=Supporting evidence includes similarity to: 13 Proteins%2C and 100%25 coverage of the annotated genomic feature by RNAseq alignments%2C including 12 samples with support for all annotated introns;product=ribosomal protein S6 kinase A5%2C transcript variant X2	0.749014	3.14568e-18	3.96147e-17
GeneID:109324358	LOC109324358	gbkey=mRNA;gene=LOC109324358;model_evidence=Supporting evidence includes similarity to: 9 Proteins%2C and 100%25 coverage of the annotated genomic feature by RNAseq alignments%2C including 18 samples with support for all annotated introns;product=cytochrome P450 26A1	0.747614	6.59252e-20	9.32819e-19
GeneID:109309319	ETV1	gbkey=mRNA;gene=ETV1;model_evidence=Supporting evidence includes similarity to: 10 Proteins%2C and 100%25 coverage of the annotated genomic feature by RNAseq alignments%2C including 29 samples with support for all annotated introns;product=ETS variant 1%2C transcript variant X3	0.746791	3.23774e-46	1.82837e-44
GeneID:109315508	LOC109315508	gbkey=ncRNA;gene=LOC109315508;model_evidence=Supporting evidence includes similarity to: 100%25 coverage of the annotated genomic feature by RNAseq alignments%2C including 1 sample with support for all annotated introns;product=uncharacterized LOC109315508	0.743669	0.0183889	0.0365029
GeneID:109318203	LOC109318203	gbkey=ncRNA;gene=LOC109318203;model_evidence=Supporting evidence includes similarity to: 100%25 coverage of the annotated genomic feature by RNAseq alignments%2C including 22 samples with support for all annotated introns;product=uncharacterized LOC109318203	0.743665	9.33163e-05	0.000294385
GeneID:109320396	IFI35	gbkey=mRNA;gene=IFI35;model_evidence=Supporting evidence includes similarity to: 4 Proteins%2C and 100%25 coverage of the annotated genomic feature by RNAseq alignments%2C including 94 samples with support for all annotated introns;product=interferon induced protein 35%2C transcript variant X1	0.743274	1.28795e-21	2.02185e-20
GeneID:109323613	GKAP1	gbkey=mRNA;gene=GKAP1;model_evidence=Supporting evidence includes similarity to: 1 Protein%2C and 100%25 coverage of the annotated genomic feature by RNAseq alignments%2C including 112 samples with support for all annotated introns;product=G kinase anchoring protein 1%2C transcript variant X1	0.743161	1.5951e-06	6.60191e-06
GeneID:109324176	CPEB3	gbkey=mRNA;gene=CPEB3;model_evidence=Supporting evidence includes similarity to: 5 Proteins%2C and 100%25 coverage of the annotated genomic feature by RNAseq alignments%2C including 28 samples with support for all annotated introns;product=cytoplasmic polyadenylation element binding protein 3%2C transcript variant X6	0.742168	2.07029e-12	1.64883e-11
GeneID:109318320	FAM212A	gbkey=mRNA;gene=FAM212A;model_evidence=Supporting evidence includes similarity to: 1 Protein%2C and 100%25 coverage of the annotated genomic feature by RNAseq alignments;product=family with sequence similarity 212 member A	0.741871	5.5318e-24	1.01376e-22
GeneID:109312913	VOPP1	gbkey=mRNA;gene=VOPP1;model_evidence=Supporting evidence includes similarity to: 10 Proteins%2C and 100%25 coverage of the annotated genomic feature by RNAseq alignments%2C including 100 samples with support for all annotated introns;product=vesicular%2C overexpressed in cancer%2C prosurvival protein 1	0.741588	1.2524e-49	8.14058e-48
GeneID:109323530	PIP5K1B	gbkey=mRNA;gene=PIP5K1B;model_evidence=Supporting evidence includes similarity to: 16 Proteins%2C and 100%25 coverage of the annotated genomic feature by RNAseq alignments%2C including 23 samples with support for all annotated introns;product=phosphatidylinositol-4-phosphate 5-kinase type 1 beta%2C transcript variant X1	0.737064	4.38482e-09	2.47838e-08
GeneID:109318808	LOC109318808	gbkey=ncRNA;gene=LOC109318808;model_evidence=Supporting evidence includes similarity to: 100%25 coverage of the annotated genomic feature by RNAseq alignments%2C including 13 samples with support for all annotated introns;product=uncharacterized LOC109318808	0.736314	1.07524e-11	7.96853e-11
GeneID:109323143	HOXC12	gbkey=mRNA;gene=HOXC12;model_evidence=Supporting evidence includes similarity to: 6 Proteins%2C and 77%25 coverage of the annotated genomic feature by RNAseq alignments;product=homeobox C12	0.734917	1.5019e-10	9.94889e-10
GeneID:109305926	MID1IP1	gbkey=mRNA;gene=MID1IP1;model_evidence=Supporting evidence includes similarity to: 10 Proteins%2C and 100%25 coverage of the annotated genomic feature by RNAseq alignments%2C including 54 samples with support for all annotated introns;product=MID1 interacting protein 1	0.732709	2.34218e-25	4.72984e-24
GeneID:109312733	LOC109312733	gbkey=ncRNA;gene=LOC109312733;model_evidence=Supporting evidence includes similarity to: 100%25 coverage of the annotated genomic feature by RNAseq alignments%2C including 27 samples with support for all annotated introns;product=uncharacterized LOC109312733	0.732624	0.00337529	0.00797193
GeneID:109317920	PIGR	gbkey=mRNA;gene=PIGR;model_evidence=Supporting evidence includes similarity to: 13 Proteins%2C and 100%25 coverage of the annotated genomic feature by RNAseq alignments%2C including 1 sample with support for all annotated introns;product=polymeric immunoglobulin receptor	0.731069	0.0208022	0.0406278
GeneID:109305774	IFNAR2	gbkey=mRNA;gene=IFNAR2;model_evidence=Supporting evidence includes similarity to: 1 Protein%2C and 100%25 coverage of the annotated genomic feature by RNAseq alignments%2C including 1 sample with support for all annotated introns;product=interferon alpha and beta receptor subunit 2	0.730985	7.62619e-31	2.08717e-29
GeneID:109318085	IL18	gbkey=mRNA;gene=IL18;model_evidence=Supporting evidence includes similarity to: 18 Proteins%2C and 100%25 coverage of the annotated genomic feature by RNAseq alignments%2C including 2 samples with support for all annotated introns;product=interleukin 18%2C transcript variant X2	0.730651	4.797e-76	6.65184e-74
GeneID:109319765	CAPN2	gbkey=mRNA;gene=CAPN2;model_evidence=Supporting evidence includes similarity to: 23 Proteins%2C and 100%25 coverage of the annotated genomic feature by RNAseq alignments%2C including 88 samples with support for all annotated introns;product=calpain 2	0.730511	9.40125e-80	1.44849e-77
GeneID:109324155	GRK5	gbkey=mRNA;gene=GRK5;model_evidence=Supporting evidence includes similarity to: 28 Proteins%2C and 100%25 coverage of the annotated genomic feature by RNAseq alignments%2C including 9 samples with support for all annotated introns;product=G protein-coupled receptor kinase 5%2C transcript variant X1	0.730482	2.61652e-05	9.0505e-05
GeneID:109309141	RGMA	gbkey=mRNA;gene=RGMA;model_evidence=Supporting evidence includes similarity to: 14 Proteins%2C and 100%25 coverage of the annotated genomic feature by RNAseq alignments%2C including 27 samples with support for all annotated introns;product=repulsive guidance molecule family member a	0.729435	1.76997e-16	1.96349e-15
GeneID:109314994	RAB11FIP4	gbkey=mRNA;gene=RAB11FIP4;model_evidence=Supporting evidence includes similarity to: 5 Proteins%2C and 100%25 coverage of the annotated genomic feature by RNAseq alignments%2C including 11 samples with support for all annotated introns;product=RAB11 family interacting protein 4%2C transcript variant X3	0.728021	3.42886e-06	1.36064e-05
GeneID:109321685	CUNH14orf159	gbkey=mRNA;gene=CUNH14orf159;model_evidence=Supporting evidence includes similarity to: 5 Proteins%2C and 100%25 coverage of the annotated genomic feature by RNAseq alignments%2C including 59 samples with support for all annotated introns;product=chromosome unknown C14orf159 homolog%2C transcript variant X1	0.727829	1.28703e-10	8.58481e-10
GeneID:109313203	LOC109313203	gbkey=mRNA;gene=LOC109313203;model_evidence=Supporting evidence includes similarity to: 100%25 coverage of the annotated genomic feature by RNAseq alignments%2C including 28 samples with support for all annotated introns;product=solute carrier family 12 member 7-like	0.726054	5.33457e-06	2.04974e-05
GeneID:109318721	HELZ2	gbkey=mRNA;gene=HELZ2;model_evidence=Supporting evidence includes similarity to: 6 Proteins%2C and 99%25 coverage of the annotated genomic feature by RNAseq alignments%2C including 1 sample with support for all annotated introns;product=helicase with zinc finger 2	0.72555	4.49194e-59	3.92024e-57
GeneID:109306795	RAB38	gbkey=mRNA;gene=RAB38;model_evidence=Supporting evidence includes similarity to: 13 Proteins%2C and 100%25 coverage of the annotated genomic feature by RNAseq alignments%2C including 35 samples with support for all annotated introns;product=RAB38%2C member RAS oncogene family	0.724577	1.39664e-11	1.0241e-10
GeneID:109311995	LOC109311995	gbkey=ncRNA;gene=LOC109311995;model_evidence=Supporting evidence includes similarity to: 100%25 coverage of the annotated genomic feature by RNAseq alignments%2C including 90 samples with support for all annotated introns;product=uncharacterized LOC109311995	0.723691	7.89464e-05	0.000252305
GeneID:109324393	CCNG2	gbkey=mRNA;gene=CCNG2;model_evidence=Supporting evidence includes similarity to: 6 Proteins%2C and 100%25 coverage of the annotated genomic feature by RNAseq alignments%2C including 95 samples with support for all annotated introns;product=cyclin G2	0.723557	3.0149e-27	6.8163e-26
GeneID:109308331	WWTR1	gbkey=mRNA;gene=WWTR1;model_evidence=Supporting evidence includes similarity to: 17 Proteins%2C and 100%25 coverage of the annotated genomic feature by RNAseq alignments%2C including 106 samples with support for all annotated introns;product=WW domain containing transcription regulator 1	0.723419	7.17017e-87	1.29687e-84
GeneID:109316080	LOC109316080	gbkey=mRNA;gene=LOC109316080;model_evidence=Supporting evidence includes similarity to: 23 Proteins%2C and 100%25 coverage of the annotated genomic feature by RNAseq alignments;product=histone H1.11R-like	0.721784	3.69325e-10	2.34087e-09
GeneID:109324438	LOC109324438	gbkey=mRNA;gene=LOC109324438;model_evidence=Supporting evidence includes similarity to: 14 Proteins%2C and 100%25 coverage of the annotated genomic feature by RNAseq alignments%2C including 125 samples with support for all annotated introns;product=methyltransferase-like protein 7A	0.719443	2.4682e-24	4.61125e-23
GeneID:109307278	LOC109307278	gbkey=ncRNA;gene=LOC109307278;model_evidence=Supporting evidence includes similarity to: 100%25 coverage of the annotated genomic feature by RNAseq alignments%2C including 105 samples with support for all annotated introns;product=uncharacterized LOC109307278	0.718825	0.0197247	0.0388149
GeneID:109308170	STARD4	gbkey=mRNA;gene=STARD4;model_evidence=Supporting evidence includes similarity to: 8 Proteins%2C and 100%25 coverage of the annotated genomic feature by RNAseq alignments%2C including 16 samples with support for all annotated introns;product=StAR related lipid transfer domain containing 4	0.718653	7.88779e-17	9.03116e-16
GeneID:109324107	2008-03-01	gbkey=mRNA;gene=MARCH8;model_evidence=Supporting evidence includes similarity to: 2 Proteins%2C and 100%25 coverage of the annotated genomic feature by RNAseq alignments%2C including 52 samples with support for all annotated introns;product=membrane associated ring-CH-type finger 8%2C transcript variant X1	0.718112	4.10051e-11	2.87981e-10
GeneID:109309747	LOC109309747	gbkey=mRNA;gene=LOC109309747;model_evidence=Supporting evidence includes similarity to: 12 Proteins%2C and 100%25 coverage of the annotated genomic feature by RNAseq alignments%2C including 26 samples with support for all annotated introns;product=kynurenine/alpha-aminoadipate aminotransferase%2C mitochondrial-like%2C transcript variant X1	0.717338	6.55395e-07	2.84498e-06
GeneID:109319038	BMP2	gbkey=mRNA;gene=BMP2;model_evidence=Supporting evidence includes similarity to: 23 Proteins%2C and 97%25 coverage of the annotated genomic feature by RNAseq alignments;product=bone morphogenetic protein 2	0.716072	6.21568e-29	1.527e-27
GeneID:109310987	IL13RA1	gbkey=mRNA;gene=IL13RA1;model_evidence=Supporting evidence includes similarity to: 100%25 coverage of the annotated genomic feature by RNAseq alignments%2C including 44 samples with support for all annotated introns;product=interleukin 13 receptor subunit alpha 1	0.715085	5.08205e-53	3.68744e-51
GeneID:109320887	DACT1	gbkey=mRNA;gene=DACT1;model_evidence=Supporting evidence includes similarity to: 5 Proteins%2C and 93%25 coverage of the annotated genomic feature by RNAseq alignments;product=dishevelled binding antagonist of beta catenin 1	0.714187	1.49613e-07	7.02473e-07
GeneID:109309396	ETNPPL	gbkey=mRNA;gene=ETNPPL;model_evidence=Supporting evidence includes similarity to: 16 Proteins%2C and 100%25 coverage of the annotated genomic feature by RNAseq alignments%2C including 72 samples with support for all annotated introns;product=ethanolamine-phosphate phospho-lyase	0.714066	0.0126422	0.0261434
GeneID:109309361	UGT8	gbkey=mRNA;gene=UGT8;model_evidence=Supporting evidence includes similarity to: 4 Proteins%2C and 100%25 coverage of the annotated genomic feature by RNAseq alignments%2C including 92 samples with support for all annotated introns;product=UDP glycosyltransferase 8	0.713529	0.00255722	0.00619811
GeneID:109318544	EXTL1	gbkey=mRNA;gene=EXTL1;model_evidence=Supporting evidence includes similarity to: 19 Proteins%2C and 100%25 coverage of the annotated genomic feature by RNAseq alignments%2C including 66 samples with support for all annotated introns;partial=true;product=exostosin like glycosyltransferase 1	0.712602	0.0042312	0.00978602
GeneID:109306145	PLCXD1	gbkey=mRNA;gene=PLCXD1;model_evidence=Supporting evidence includes similarity to: 4 Proteins%2C and 100%25 coverage of the annotated genomic feature by RNAseq alignments%2C including 38 samples with support for all annotated introns;product=phosphatidylinositol specific phospholipase C X domain containing 1%2C transcript variant X1	0.711633	1.08539e-26	2.39322e-25
GeneID:109319966	LYST	gbkey=mRNA;gene=LYST;model_evidence=Supporting evidence includes similarity to: 1 Protein%2C and 100%25 coverage of the annotated genomic feature by RNAseq alignments;product=lysosomal trafficking regulator	0.711585	9.32203e-17	1.05667e-15
GeneID:109313011	PIK3IP1	gbkey=mRNA;gene=PIK3IP1;model_evidence=Supporting evidence includes similarity to: 7 Proteins%2C and 95%25 coverage of the annotated genomic feature by RNAseq alignments;partial=true;product=phosphoinositide-3-kinase interacting protein 1;start_range=.,18232655	0.71158	1.44552e-29	3.76621e-28
GeneID:109317567	KDM5B	gbkey=mRNA;gene=KDM5B;model_evidence=Supporting evidence includes similarity to: 10 Proteins%2C and 100%25 coverage of the annotated genomic feature by RNAseq alignments%2C including 78 samples with support for all annotated introns;product=lysine demethylase 5B%2C transcript variant X2	0.710019	1.92365e-63	1.98406e-61
GeneID:109309498	ALB	gbkey=mRNA;gene=ALB;model_evidence=Supporting evidence includes similarity to: 14 Proteins%2C and 100%25 coverage of the annotated genomic feature by RNAseq alignments%2C including 18 samples with support for all annotated introns;product=albumin%2C transcript variant X1	0.708613	0.0121916	0.025329
GeneID:109315911	BHLHE41	gbkey=mRNA;gene=BHLHE41;model_evidence=Supporting evidence includes similarity to: 2 Proteins%2C and 96%25 coverage of the annotated genomic feature by RNAseq alignments;product=basic helix-loop-helix family member e41	0.708411	0.00107757	0.00280226
GeneID:109306643	WASF3	gbkey=mRNA;gene=WASF3;model_evidence=Supporting evidence includes similarity to: 7 Proteins%2C and 100%25 coverage of the annotated genomic feature by RNAseq alignments%2C including 28 samples with support for all annotated introns;product=WAS protein family member 3%2C transcript variant X1	0.707926	3.59827e-14	3.34623e-13
GeneID:109320267	STAC2	gbkey=mRNA;gene=STAC2;model_evidence=Supporting evidence includes similarity to: 7 Proteins%2C and 100%25 coverage of the annotated genomic feature by RNAseq alignments%2C including 19 samples with support for all annotated introns;product=SH3 and cysteine rich domain 2	0.707245	4.69487e-10	2.934e-09
GeneID:109322170	EIF2AK3	gbkey=mRNA;gene=EIF2AK3;model_evidence=Supporting evidence includes similarity to: 10 Proteins%2C and 100%25 coverage of the annotated genomic feature by RNAseq alignments%2C including 93 samples with support for all annotated introns;product=eukaryotic translation initiation factor 2 alpha kinase 3%2C transcript variant X3	0.704913	6.11891e-50	3.99811e-48
GeneID:109324437	LOC109324437	gbkey=mRNA;gene=LOC109324437;model_evidence=Supporting evidence includes similarity to: 14 Proteins%2C and 100%25 coverage of the annotated genomic feature by RNAseq alignments%2C including 83 samples with support for all annotated introns;product=methyltransferase-like protein 7A	0.702572	0.00937723	0.0200768
GeneID:109311538	NCOA1	gbkey=misc_RNA;gene=NCOA1;model_evidence=Supporting evidence includes similarity to: 2 Proteins%2C and 100%25 coverage of the annotated genomic feature by RNAseq alignments%2C including 21 samples with support for all annotated introns;product=nuclear receptor coactivator 1%2C transcript variant X3	0.702532	6.07954e-37	2.23155e-35
GeneID:109322129	RBM47	gbkey=mRNA;gene=RBM47;model_evidence=Supporting evidence includes similarity to: 30 Proteins%2C and 100%25 coverage of the annotated genomic feature by RNAseq alignments%2C including 56 samples with support for all annotated introns;product=RNA binding motif protein 47%2C transcript variant X3	0.701899	1.65321e-37	6.25213e-36
GeneID:109310255	RGS14	gbkey=CDS;gene=RGS14;product=LOW QUALITY PROTEIN: regulator of G-protein signaling 14	0.700691	1.20624e-09	7.27941e-09
GeneID:109308080	VCAN	gbkey=mRNA;gene=VCAN;model_evidence=Supporting evidence includes similarity to: 29 Proteins%2C and 100%25 coverage of the annotated genomic feature by RNAseq alignments%2C including 48 samples with support for all annotated introns;product=versican%2C transcript variant X1	0.700246	7.52125e-94	1.59094e-91
GeneID:109319108	RHOU	gbkey=mRNA;gene=RHOU;model_evidence=Supporting evidence includes similarity to: 33 Proteins%2C and 97%25 coverage of the annotated genomic feature by RNAseq alignments;product=ras homolog family member U	0.699968	3.0626e-41	1.39494e-39
GeneID:109306485	LACC1	gbkey=mRNA;gene=LACC1;model_evidence=Supporting evidence includes similarity to: 6 Proteins%2C and 100%25 coverage of the annotated genomic feature by RNAseq alignments%2C including 80 samples with support for all annotated introns;product=laccase domain containing 1	0.698659	1.34251e-19	1.86784e-18
GeneID:109316517	CREB3L2	gbkey=mRNA;gene=CREB3L2;model_evidence=Supporting evidence includes similarity to: 1 Protein%2C and 100%25 coverage of the annotated genomic feature by RNAseq alignments%2C including 47 samples with support for all annotated introns;product=cAMP responsive element binding protein 3 like 2	0.698384	4.05468e-59	3.56355e-57
GeneID:109322666	LOC109322666	gbkey=ncRNA;gene=LOC109322666;model_evidence=Supporting evidence includes similarity to: 100%25 coverage of the annotated genomic feature by RNAseq alignments%2C including 2 samples with support for all annotated introns;product=uncharacterized LOC109322666	0.697838	0.00673928	0.014894
GeneID:109309998	GRPEL2	gbkey=mRNA;gene=GRPEL2;model_evidence=Supporting evidence includes similarity to: 9 Proteins%2C and 100%25 coverage of the annotated genomic feature by RNAseq alignments%2C including 92 samples with support for all annotated introns;product=GrpE like 2%2C mitochondrial%2C transcript variant X1	0.69766	4.05806e-32	1.20011e-30
GeneID:109320366	STAT3	gbkey=mRNA;gene=STAT3;model_evidence=Supporting evidence includes similarity to: 12 Proteins%2C and 100%25 coverage of the annotated genomic feature by RNAseq alignments%2C including 89 samples with support for all annotated introns;product=signal transducer and activator of transcription 3%2C transcript variant X2	0.696222	2.4944e-84	4.2644e-82
GeneID:109316209	BCL2L11	gbkey=misc_RNA;gene=BCL2L11;model_evidence=Supporting evidence includes similarity to: 6 Proteins%2C and 100%25 coverage of the annotated genomic feature by RNAseq alignments%2C including 1 sample with support for all annotated introns;product=BCL2 like 11%2C transcript variant X5	0.695496	6.37671e-26	1.34428e-24
GeneID:109319431	LOC109319431	gbkey=mRNA;gene=LOC109319431;model_evidence=Supporting evidence includes similarity to: 3 Proteins%2C and 100%25 coverage of the annotated genomic feature by RNAseq alignments%2C including 15 samples with support for all annotated introns;product=phosphofurin acidic cluster sorting protein 2-like%2C transcript variant X5	0.695165	2.12682e-13	1.85613e-12
GeneID:109306596	STARD13	gbkey=mRNA;gene=STARD13;model_evidence=Supporting evidence includes similarity to: 12 Proteins%2C and 100%25 coverage of the annotated genomic feature by RNAseq alignments%2C including 14 samples with support for all annotated introns;product=StAR related lipid transfer domain containing 13%2C transcript variant X1	0.694522	8.4991e-08	4.11279e-07
GeneID:109319308	ZBTB20	gbkey=mRNA;gene=ZBTB20;model_evidence=Supporting evidence includes similarity to: 19 Proteins%2C and 100%25 coverage of the annotated genomic feature by RNAseq alignments%2C including 15 samples with support for all annotated introns;product=zinc finger and BTB domain containing 20	0.693975	0.000167013	0.00050419
GeneID:109307254	PALMD	gbkey=mRNA;gene=PALMD;model_evidence=Supporting evidence includes similarity to: 3 Proteins%2C and 100%25 coverage of the annotated genomic feature by RNAseq alignments%2C including 93 samples with support for all annotated introns;product=palmdelphin	0.693851	0.00195995	0.00486093
GeneID:109311272	MGLL	gbkey=mRNA;gene=MGLL;model_evidence=Supporting evidence includes similarity to: 5 Proteins%2C and 100%25 coverage of the annotated genomic feature by RNAseq alignments%2C including 103 samples with support for all annotated introns;product=monoglyceride lipase%2C transcript variant X1	0.69346	3.10077e-24	5.75858e-23
GeneID:109315125	SLC22A23	gbkey=mRNA;gene=SLC22A23;model_evidence=Supporting evidence includes similarity to: 6 Proteins%2C and 100%25 coverage of the annotated genomic feature by RNAseq alignments%2C including 27 samples with support for all annotated introns;product=solute carrier family 22 member 23%2C transcript variant X2	0.693379	0.000676805	0.0018362
GeneID:109306312	ING1	gbkey=mRNA;gene=ING1;model_evidence=Supporting evidence includes similarity to: 25 Proteins%2C and 100%25 coverage of the annotated genomic feature by RNAseq alignments%2C including 126 samples with support for all annotated introns;product=inhibitor of growth family member 1%2C transcript variant X1	0.693198	9.37906e-24	1.68661e-22
GeneID:109310596	CEBPG	gbkey=mRNA;gene=CEBPG;model_evidence=Supporting evidence includes similarity to: 5 Proteins%2C and 100%25 coverage of the annotated genomic feature by RNAseq alignments;product=CCAAT/enhancer binding protein gamma	0.69175	1.63511e-32	4.94096e-31
GeneID:109305872	SIK1	gbkey=mRNA;gene=SIK1;model_evidence=Supporting evidence includes similarity to: 7 Proteins%2C and 100%25 coverage of the annotated genomic feature by RNAseq alignments%2C including 98 samples with support for all annotated introns;product=salt inducible kinase 1%2C transcript variant X1	0.691448	1.7611e-08	9.19602e-08
GeneID:109319585	EFEMP1	gbkey=mRNA;gene=EFEMP1;model_evidence=Supporting evidence includes similarity to: 4 Proteins%2C and 100%25 coverage of the annotated genomic feature by RNAseq alignments%2C including 98 samples with support for all annotated introns;product=EGF containing fibulin like extracellular matrix protein 1%2C transcript variant X1	0.690839	2.58201e-92	5.28253e-90
GeneID:109323529	LOC109323529	gbkey=ncRNA;gene=LOC109323529;model_evidence=Supporting evidence includes similarity to: 100%25 coverage of the annotated genomic feature by RNAseq alignments%2C including 77 samples with support for all annotated introns;product=uncharacterized LOC109323529	0.690783	0.00069038	0.00186766
GeneID:109307296	TGFBR3	gbkey=mRNA;gene=TGFBR3;model_evidence=Supporting evidence includes similarity to: 1 Protein%2C and 100%25 coverage of the annotated genomic feature by RNAseq alignments%2C including 100 samples with support for all annotated introns;product=transforming growth factor beta receptor 3%2C transcript variant X5	0.690504	3.10939e-76	4.36013e-74
GeneID:109317777	PRICKLE4	gbkey=mRNA;gene=PRICKLE4;model_evidence=Supporting evidence includes similarity to: 100%25 coverage of the annotated genomic feature by RNAseq alignments%2C including 40 samples with support for all annotated introns;product=prickle planar cell polarity protein 4%2C transcript variant X1	0.690439	0.0102817	0.0218002
GeneID:109306572	PLCD1	gbkey=mRNA;gene=PLCD1;model_evidence=Supporting evidence includes similarity to: 17 Proteins%2C and 100%25 coverage of the annotated genomic feature by RNAseq alignments%2C including 62 samples with support for all annotated introns;product=phospholipase C delta 1%2C transcript variant X2	0.689766	2.01172e-40	8.87145e-39
GeneID:109310891	LOC109310891	gbkey=mRNA;gene=LOC109310891;model_evidence=Supporting evidence includes similarity to: 17 Proteins%2C and 100%25 coverage of the annotated genomic feature by RNAseq alignments%2C including 2 samples with support for all annotated introns;product=diacylglycerol O-acyltransferase 2-like	0.688299	5.55737e-05	0.000182612
GeneID:109319550	PELI1	gbkey=mRNA;gene=PELI1;model_evidence=Supporting evidence includes similarity to: 19 Proteins%2C and 100%25 coverage of the annotated genomic feature by RNAseq alignments%2C including 103 samples with support for all annotated introns;product=pellino E3 ubiquitin protein ligase 1	0.688164	3.08944e-26	6.6591e-25
GeneID:109310361	GAN	gbkey=mRNA;gene=GAN;model_evidence=Supporting evidence includes similarity to: 5 Proteins%2C and 100%25 coverage of the annotated genomic feature by RNAseq alignments%2C including 6 samples with support for all annotated introns;partial=true;product=gigaxonin;start_range=.,33560113	0.687777	7.77113e-07	3.33966e-06
GeneID:109319410	LSR	gbkey=mRNA;gene=LSR;model_evidence=Supporting evidence includes similarity to: 3 Proteins%2C and 100%25 coverage of the annotated genomic feature by RNAseq alignments%2C including 43 samples with support for all annotated introns;partial=true;product=lipolysis stimulated lipoprotein receptor	0.687704	2.60924e-06	1.05281e-05
GeneID:109317793	LOC109317793	gbkey=mRNA;gene=LOC109317793;model_evidence=Supporting evidence includes similarity to: 2 Proteins%2C and 100%25 coverage of the annotated genomic feature by RNAseq alignments%2C including 2 samples with support for all annotated introns;product=CMRF35-like molecule 9%2C transcript variant X3	0.687659	8.63037e-14	7.78792e-13
GeneID:109312398	APC2	gbkey=mRNA;gene=APC2;model_evidence=Supporting evidence includes similarity to: 7 Proteins%2C and 99%25 coverage of the annotated genomic feature by RNAseq alignments;product=APC2%2C WNT signaling pathway regulator	0.687431	7.11153e-17	8.14985e-16
GeneID:109313367	JMJD8	gbkey=mRNA;gene=JMJD8;model_evidence=Supporting evidence includes similarity to: 5 Proteins%2C and 100%25 coverage of the annotated genomic feature by RNAseq alignments%2C including 18 samples with support for all annotated introns;product=jumonji domain containing 8%2C transcript variant X1	0.686976	1.87993e-25	3.8211e-24
GeneID:109315810	PROSER2	gbkey=mRNA;gene=PROSER2;model_evidence=Supporting evidence includes similarity to: 4 Proteins%2C and 100%25 coverage of the annotated genomic feature by RNAseq alignments%2C including 11 samples with support for all annotated introns;product=proline and serine rich 2%2C transcript variant X3	0.686765	0.00100975	0.00264187
GeneID:109308365	CUNH3orf33	gbkey=mRNA;gene=CUNH3orf33;model_evidence=Supporting evidence includes similarity to: 2 Proteins%2C and 100%25 coverage of the annotated genomic feature by RNAseq alignments%2C including 23 samples with support for all annotated introns;product=chromosome unknown C3orf33 homolog%2C transcript variant X3	0.686567	0.00197775	0.00489922
GeneID:109314117	MEGF9	gbkey=mRNA;gene=MEGF9;model_evidence=Supporting evidence includes similarity to: 4 Proteins%2C and 100%25 coverage of the annotated genomic feature by RNAseq alignments%2C including 10 samples with support for all annotated introns;partial=true;product=multiple EGF like domains 9	0.686359	1.40736e-12	1.13315e-11
GeneID:109315517	LOC109315517	gbkey=ncRNA;gene=LOC109315517;model_evidence=Supporting evidence includes similarity to: 100%25 coverage of the annotated genomic feature by RNAseq alignments%2C including 23 samples with support for all annotated introns;product=uncharacterized LOC109315517	0.6857	0.00185686	0.00462639
GeneID:109305962	LOC109305962	gbkey=mRNA;gene=LOC109305962;model_evidence=Supporting evidence includes similarity to: 2 Proteins%2C and 100%25 coverage of the annotated genomic feature by RNAseq alignments%2C including 93 samples with support for all annotated introns;product=organic solute transporter subunit alpha-like	0.685638	0.00246066	0.0059805
GeneID:109317090	LOC109317090	gbkey=mRNA;gene=LOC109317090;model_evidence=Supporting evidence includes similarity to: 1 Protein%2C and 100%25 coverage of the annotated genomic feature by RNAseq alignments%2C including 34 samples with support for all annotated introns;product=tapasin-related protein-like	0.684935	1.44471e-07	6.79607e-07
GeneID:109310626	LOC109310626	gbkey=mRNA;gene=LOC109310626;model_evidence=Supporting evidence includes similarity to: 4 Proteins%2C and 100%25 coverage of the annotated genomic feature by RNAseq alignments%2C including 120 samples with support for all annotated introns;product=chemokine-like factor	0.68485	3.17199e-22	5.16822e-21
GeneID:109305530	PDX1	gbkey=mRNA;gene=PDX1;model_evidence=Supporting evidence includes similarity to: 11 Proteins%2C and 64%25 coverage of the annotated genomic feature by RNAseq alignments;partial=true;product=pancreatic and duodenal homeobox 1;start_range=.,165752027	0.684695	0.017114	0.0342225
GeneID:109309527	ANTXR2	gbkey=mRNA;gene=ANTXR2;model_evidence=Supporting evidence includes similarity to: 11 Proteins%2C and 100%25 coverage of the annotated genomic feature by RNAseq alignments%2C including 97 samples with support for all annotated introns;product=anthrax toxin receptor 2%2C transcript variant X1	0.684529	8.01952e-25	1.54928e-23
GeneID:109308131	LOC109308131	gbkey=mRNA;gene=LOC109308131;model_evidence=Supporting evidence includes similarity to: 16 Proteins%2C and 100%25 coverage of the annotated genomic feature by RNAseq alignments%2C including 2 samples with support for all annotated introns;product=endoplasmic reticulum aminopeptidase 2-like	0.684431	0.00170376	0.00427395
GeneID:109309154	IGF1R	gbkey=mRNA;gene=IGF1R;model_evidence=Supporting evidence includes similarity to: 17 Proteins%2C and 100%25 coverage of the annotated genomic feature by RNAseq alignments%2C including 21 samples with support for all annotated introns;product=insulin like growth factor 1 receptor%2C transcript variant X2	0.684391	2.36669e-41	1.08589e-39
GeneID:109315360	PASK	gbkey=mRNA;gene=PASK;model_evidence=Supporting evidence includes similarity to: 11 Proteins%2C and 100%25 coverage of the annotated genomic feature by RNAseq alignments%2C including 37 samples with support for all annotated introns;product=PAS domain containing serine/threonine kinase%2C transcript variant X1	0.683818	1.37337e-46	8.04677e-45
GeneID:109321165	LOC109321165	gbkey=ncRNA;gene=LOC109321165;model_evidence=Supporting evidence includes similarity to: 100%25 coverage of the annotated genomic feature by RNAseq alignments%2C including 27 samples with support for all annotated introns;product=uncharacterized LOC109321165%2C transcript variant X2	0.682262	7.34671e-10	4.50329e-09
GeneID:109310251	CREB5	gbkey=mRNA;gene=CREB5;model_evidence=Supporting evidence includes similarity to: 17 Proteins%2C and 100%25 coverage of the annotated genomic feature by RNAseq alignments%2C including 15 samples with support for all annotated introns;product=cAMP responsive element binding protein 5%2C transcript variant X1	0.679821	3.44725e-07	1.54866e-06
GeneID:109319735	TGFB2	gbkey=mRNA;gene=TGFB2;model_evidence=Supporting evidence includes similarity to: 8 Proteins%2C and 100%25 coverage of the annotated genomic feature by RNAseq alignments%2C including 112 samples with support for all annotated introns;product=transforming growth factor beta 2	0.679704	2.79859e-27	6.35026e-26
GeneID:109321453	PRR5L	gbkey=mRNA;gene=PRR5L;model_evidence=Supporting evidence includes similarity to: 7 Proteins%2C and 100%25 coverage of the annotated genomic feature by RNAseq alignments%2C including 71 samples with support for all annotated introns;product=proline rich 5 like	0.679006	3.97037e-20	5.64996e-19
GeneID:109320719	GNG2	gbkey=mRNA;gene=GNG2;model_evidence=Supporting evidence includes similarity to: 27 Proteins%2C and 100%25 coverage of the annotated genomic feature by RNAseq alignments%2C including 50 samples with support for all annotated introns;product=G protein subunit gamma 2%2C transcript variant X2	0.678911	8.05919e-19	1.05539e-17
GeneID:109323283	IFT74	gbkey=mRNA;gene=IFT74;model_evidence=Supporting evidence includes similarity to: 8 Proteins%2C and 98%25 coverage of the annotated genomic feature by RNAseq alignments;product=intraflagellar transport 74	0.67866	0.00178967	0.00447419
GeneID:109324061	MYOF	gbkey=mRNA;gene=MYOF;model_evidence=Supporting evidence includes similarity to: 4 Proteins%2C and 100%25 coverage of the annotated genomic feature by RNAseq alignments%2C including 57 samples with support for all annotated introns;product=myoferlin%2C transcript variant X4	0.677603	5.92563e-93	1.23253e-90
GeneID:109323067	ACKR3	gbkey=mRNA;gene=ACKR3;model_evidence=Supporting evidence includes similarity to: 6 Proteins%2C and 100%25 coverage of the annotated genomic feature by RNAseq alignments%2C including 101 samples with support for all annotated introns;product=atypical chemokine receptor 3%2C transcript variant X1	0.674958	3.57748e-12	2.78695e-11
GeneID:109311503	PAQR8	gbkey=mRNA;gene=PAQR8;model_evidence=Supporting evidence includes similarity to: 7 Proteins%2C and 100%25 coverage of the annotated genomic feature by RNAseq alignments%2C including 25 samples with support for all annotated introns;product=progestin and adipoQ receptor family member 8	0.674131	0.00055249	0.00152478
GeneID:109323031	STAT1	gbkey=mRNA;gene=STAT1;model_evidence=Supporting evidence includes similarity to: 9 Proteins%2C and 100%25 coverage of the annotated genomic feature by RNAseq alignments%2C including 59 samples with support for all annotated introns;product=signal transducer and activator of transcription 1	0.673794	2.58743e-12	2.03729e-11
GeneID:109311874	MANEA	gbkey=mRNA;gene=MANEA;model_evidence=Supporting evidence includes similarity to: 18 Proteins%2C and 100%25 coverage of the annotated genomic feature by RNAseq alignments%2C including 33 samples with support for all annotated introns;product=mannosidase endo-alpha	0.672473	1.78316e-17	2.12955e-16
GeneID:109315783	TMEM243	gbkey=mRNA;gene=TMEM243;model_evidence=Supporting evidence includes similarity to: 2 Proteins%2C and 100%25 coverage of the annotated genomic feature by RNAseq alignments%2C including 24 samples with support for all annotated introns;product=transmembrane protein 243%2C transcript variant X1	0.672171	0.00147066	0.00374722
GeneID:109319961	EDARADD	gbkey=mRNA;gene=EDARADD;model_evidence=Supporting evidence includes similarity to: 4 Proteins%2C and 100%25 coverage of the annotated genomic feature by RNAseq alignments%2C including 72 samples with support for all annotated introns;product=EDAR associated death domain	0.671726	7.81753e-18	9.52761e-17
GeneID:109311165	CHL1	gbkey=mRNA;gene=CHL1;model_evidence=Supporting evidence includes similarity to: 22 Proteins%2C and 100%25 coverage of the annotated genomic feature by RNAseq alignments%2C including 13 samples with support for all annotated introns;product=cell adhesion molecule L1 like%2C transcript variant X10	0.671666	1.143e-06	4.82402e-06
GeneID:109319546	LGALSL	gbkey=mRNA;gene=LGALSL;model_evidence=Supporting evidence includes similarity to: 9 Proteins%2C and 100%25 coverage of the annotated genomic feature by RNAseq alignments%2C including 109 samples with support for all annotated introns;product=galectin like	0.671039	1.29773e-07	6.13938e-07
GeneID:109314669	SREBF1	gbkey=mRNA;gene=SREBF1;model_evidence=Supporting evidence includes similarity to: 7 Proteins%2C and 100%25 coverage of the annotated genomic feature by RNAseq alignments%2C including 11 samples with support for all annotated introns;product=sterol regulatory element binding transcription factor 1%2C transcript variant X3	0.670783	3.35288e-79	4.98142e-77
GeneID:109324474	SCN8A	gbkey=mRNA;gene=SCN8A;model_evidence=Supporting evidence includes similarity to: 27 Proteins%2C and 99%25 coverage of the annotated genomic feature by RNAseq alignments;product=sodium voltage-gated channel alpha subunit 8%2C transcript variant X1	0.670559	2.65945e-12	2.09137e-11
GeneID:109323448	LOC109323448	gbkey=mRNA;gene=LOC109323448;model_evidence=Supporting evidence includes similarity to: 13 Proteins%2C and 100%25 coverage of the annotated genomic feature by RNAseq alignments%2C including 14 samples with support for all annotated introns;product=contactin-associated protein-like 4%2C transcript variant X1	0.670032	4.00112e-17	4.69304e-16
GeneID:109310291	CHN2	gbkey=mRNA;gene=CHN2;model_evidence=Supporting evidence includes similarity to: 16 Proteins%2C and 100%25 coverage of the annotated genomic feature by RNAseq alignments%2C including 77 samples with support for all annotated introns;product=chimerin 2	0.667752	2.59109e-46	1.47656e-44
GeneID:109321211	ABCD4	gbkey=mRNA;gene=ABCD4;model_evidence=Supporting evidence includes similarity to: 1 Protein%2C and 100%25 coverage of the annotated genomic feature by RNAseq alignments%2C including 25 samples with support for all annotated introns;product=ATP binding cassette subfamily D member 4%2C transcript variant X4	0.667743	6.74776e-62	6.47785e-60
GeneID:109306708	ELMOD1	gbkey=mRNA;gene=ELMOD1;model_evidence=Supporting evidence includes similarity to: 7 Proteins%2C and 100%25 coverage of the annotated genomic feature by RNAseq alignments%2C including 31 samples with support for all annotated introns;product=ELMO domain containing 1%2C transcript variant X1	0.667116	0.000341399	0.000981268
GeneID:109305929	AQP1	gbkey=mRNA;gene=AQP1;model_evidence=Supporting evidence includes similarity to: 12 Proteins%2C and 100%25 coverage of the annotated genomic feature by RNAseq alignments%2C including 115 samples with support for all annotated introns;product=aquaporin 1 (Colton blood group)	0.666711	0.00322321	0.00763731
GeneID:109319712	ATF3	gbkey=mRNA;gene=ATF3;model_evidence=Supporting evidence includes similarity to: 15 Proteins%2C and 100%25 coverage of the annotated genomic feature by RNAseq alignments%2C including 43 samples with support for all annotated introns;product=activating transcription factor 3	0.66616	4.19402e-23	7.19963e-22
GeneID:109320610	LOC109320610	gbkey=ncRNA;gene=LOC109320610;model_evidence=Supporting evidence includes similarity to: 100%25 coverage of the annotated genomic feature by RNAseq alignments%2C including 23 samples with support for all annotated introns;product=uncharacterized LOC109320610	0.665353	0.0161218	0.0324777
GeneID:109313743	SLC16A2	gbkey=mRNA;gene=SLC16A2;model_evidence=Supporting evidence includes similarity to: 13 Proteins%2C and 100%25 coverage of the annotated genomic feature by RNAseq alignments%2C including 101 samples with support for all annotated introns;partial=true;product=solute carrier family 16 member 2;start_range=.,13589744	0.66486	0.000207971	0.00061797
GeneID:109318395	NCMAP	gbkey=mRNA;gene=NCMAP;model_evidence=Supporting evidence includes similarity to: 1 Protein%2C and 100%25 coverage of the annotated genomic feature by RNAseq alignments%2C including 18 samples with support for all annotated introns;product=non-compact myelin associated protein	0.663515	4.84435e-09	2.71231e-08
GeneID:109315872	IRF5	gbkey=mRNA;gene=IRF5;model_evidence=Supporting evidence includes similarity to: 25 Proteins%2C and 100%25 coverage of the annotated genomic feature by RNAseq alignments%2C including 32 samples with support for all annotated introns;product=interferon regulatory factor 5	0.663248	3.57004e-06	1.41262e-05
GeneID:109313706	DCX	gbkey=mRNA;gene=DCX;model_evidence=Supporting evidence includes similarity to: 2 Proteins%2C and 100%25 coverage of the annotated genomic feature by RNAseq alignments%2C including 17 samples with support for all annotated introns;product=doublecortin%2C transcript variant X3	0.662552	1.8874e-57	1.58086e-55
GeneID:109324542	BNIP3L	gbkey=mRNA;gene=BNIP3L;model_evidence=Supporting evidence includes similarity to: 10 Proteins%2C and 100%25 coverage of the annotated genomic feature by RNAseq alignments%2C including 77 samples with support for all annotated introns;product=BCL2 interacting protein 3 like	0.660268	1.11413e-61	1.05336e-59
GeneID:109319854	LOC109319854	gbkey=mRNA;gene=LOC109319854;model_evidence=Supporting evidence includes similarity to: 100%25 coverage of the annotated genomic feature by RNAseq alignments%2C including 16 samples with support for all annotated introns;product=uncharacterized LOC109319854%2C transcript variant X5	0.660133	2.83069e-61	2.61681e-59
GeneID:109312945	TPK1	gbkey=mRNA;gene=TPK1;model_evidence=Supporting evidence includes similarity to: 8 Proteins%2C and 100%25 coverage of the annotated genomic feature by RNAseq alignments;product=thiamin pyrophosphokinase 1	0.659835	0.00361501	0.00847554
GeneID:109311722	MYRIP	gbkey=mRNA;gene=MYRIP;model_evidence=Supporting evidence includes similarity to: 11 Proteins%2C and 100%25 coverage of the annotated genomic feature by RNAseq alignments%2C including 6 samples with support for all annotated introns;product=myosin VIIA and Rab interacting protein%2C transcript variant X2	0.659558	2.41293e-16	2.64152e-15
GeneID:109321220	SRSF5	gbkey=mRNA;gene=SRSF5;model_evidence=Supporting evidence includes similarity to: 8 Proteins%2C and 100%25 coverage of the annotated genomic feature by RNAseq alignments%2C including 120 samples with support for all annotated introns;product=serine and arginine rich splicing factor 5	0.659281	1.35728e-48	8.59838e-47
GeneID:109312997	ULK1	gbkey=mRNA;gene=ULK1;model_evidence=Supporting evidence includes similarity to: 4 Proteins%2C and 97%25 coverage of the annotated genomic feature by RNAseq alignments;product=unc-51 like autophagy activating kinase 1	0.658982	3.37768e-11	2.38694e-10
GeneID:109314667	TOM1L2	gbkey=mRNA;gene=TOM1L2;model_evidence=Supporting evidence includes similarity to: 10 Proteins%2C and 100%25 coverage of the annotated genomic feature by RNAseq alignments%2C including 80 samples with support for all annotated introns;product=target of myb1 like 2 membrane trafficking protein%2C transcript variant X2	0.658281	1.38018e-46	8.04891e-45
GeneID:109309906	LOC109309906	gbkey=ncRNA;gene=LOC109309906;model_evidence=Supporting evidence includes similarity to: 100%25 coverage of the annotated genomic feature by RNAseq alignments%2C including 127 samples with support for all annotated introns;product=uncharacterized LOC109309906%2C transcript variant X2	0.658044	7.28838e-06	2.74469e-05
GeneID:109306555	NEK5	gbkey=mRNA;gene=NEK5;model_evidence=Supporting evidence includes similarity to: 2 Proteins%2C and 100%25 coverage of the annotated genomic feature by RNAseq alignments%2C including 11 samples with support for all annotated introns;product=NIMA related kinase 5%2C transcript variant X3	0.657591	0.00253737	0.00615479
GeneID:109324716	LOC109324716	gbkey=mRNA;gene=LOC109324716;model_evidence=Supporting evidence includes similarity to: 3 Proteins%2C and 100%25 coverage of the annotated genomic feature by RNAseq alignments%2C including 2 samples with support for all annotated introns;product=cornifin alpha-like%2C transcript variant X3	0.656977	4.36781e-07	1.93918e-06
GeneID:109315500	RAB3IP	gbkey=mRNA;gene=RAB3IP;model_evidence=Supporting evidence includes similarity to: 12 Proteins%2C and 100%25 coverage of the annotated genomic feature by RNAseq alignments%2C including 85 samples with support for all annotated introns;product=RAB3A interacting protein%2C transcript variant X2	0.656686	1.23656e-13	1.10231e-12
GeneID:109314820	ADAP1	gbkey=mRNA;gene=ADAP1;model_evidence=Supporting evidence includes similarity to: 11 Proteins%2C and 99%25 coverage of the annotated genomic feature by RNAseq alignments;product=ArfGAP with dual PH domains 1	0.656279	0.0103286	0.0218958
GeneID:109314035	TRAF1	gbkey=mRNA;gene=TRAF1;model_evidence=Supporting evidence includes similarity to: 3 Proteins%2C and 100%25 coverage of the annotated genomic feature by RNAseq alignments%2C including 1 sample with support for all annotated introns;product=TNF receptor associated factor 1%2C transcript variant X2	0.656142	0.000547264	0.00151304
GeneID:109306176	INPP4A	gbkey=mRNA;gene=INPP4A;model_evidence=Supporting evidence includes similarity to: 3 Proteins%2C and 100%25 coverage of the annotated genomic feature by RNAseq alignments%2C including 30 samples with support for all annotated introns;product=inositol polyphosphate-4-phosphatase type I A%2C transcript variant X8	0.654332	5.78729e-47	3.42301e-45
GeneID:109315720	HBP1	gbkey=mRNA;gene=HBP1;model_evidence=Supporting evidence includes similarity to: 5 Proteins%2C and 100%25 coverage of the annotated genomic feature by RNAseq alignments%2C including 68 samples with support for all annotated introns;product=HMG-box transcription factor 1	0.653948	1.49439e-28	3.60039e-27
GeneID:109309677	LOC109309677	gbkey=ncRNA;gene=LOC109309677;model_evidence=Supporting evidence includes similarity to: 100%25 coverage of the annotated genomic feature by RNAseq alignments%2C including 2 samples with support for all annotated introns;product=uncharacterized LOC109309677%2C transcript variant X3	0.653716	2.46134e-06	9.96998e-06
GeneID:109313055	SNPH	gbkey=mRNA;gene=SNPH;model_evidence=Supporting evidence includes similarity to: 9 Proteins%2C and 100%25 coverage of the annotated genomic feature by RNAseq alignments%2C including 8 samples with support for all annotated introns;product=syntaphilin%2C transcript variant X2	0.653558	2.95247e-10	1.89737e-09
GeneID:109316654	ZNF516	gbkey=mRNA;gene=ZNF516;model_evidence=Supporting evidence includes similarity to: 2 Proteins%2C and 100%25 coverage of the annotated genomic feature by RNAseq alignments%2C including 11 samples with support for all annotated introns;product=zinc finger protein 516%2C transcript variant X2	0.653005	5.74036e-39	2.31096e-37
GeneID:109309532	PRKG2	gbkey=mRNA;gene=PRKG2;model_evidence=Supporting evidence includes similarity to: 8 Proteins%2C and 100%25 coverage of the annotated genomic feature by RNAseq alignments%2C including 3 samples with support for all annotated introns;product=protein kinase%2C cGMP-dependent%2C type II	0.652895	0.00391138	0.00911899
GeneID:109318011	ZBTB44	gbkey=mRNA;gene=ZBTB44;model_evidence=Supporting evidence includes similarity to: 15 Proteins%2C and 100%25 coverage of the annotated genomic feature by RNAseq alignments%2C including 12 samples with support for all annotated introns;product=zinc finger and BTB domain containing 44%2C transcript variant X1	0.652463	3.02051e-56	2.40101e-54
GeneID:109320292	LRRC3C	gbkey=mRNA;gene=LRRC3C;model_evidence=Supporting evidence includes similarity to: 8 Proteins%2C and 100%25 coverage of the annotated genomic feature by RNAseq alignments;product=leucine rich repeat containing 3C	0.651394	0.0131312	0.0270247
GeneID:109313430	SBK1	gbkey=mRNA;gene=SBK1;model_evidence=Supporting evidence includes similarity to: 7 Proteins%2C and 100%25 coverage of the annotated genomic feature by RNAseq alignments%2C including 17 samples with support for all annotated introns;product=SH3 domain binding kinase 1%2C transcript variant X2	0.647202	2.59833e-07	1.18089e-06
GeneID:109310819	APLN	gbkey=mRNA;gene=APLN;model_evidence=Supporting evidence includes similarity to: 2 Proteins%2C and 97%25 coverage of the annotated genomic feature by RNAseq alignments;product=apelin	0.646565	1.28038e-51	8.77976e-50
GeneID:109316234	RIMKLB	gbkey=mRNA;gene=RIMKLB;model_evidence=Supporting evidence includes similarity to: 7 Proteins%2C and 100%25 coverage of the annotated genomic feature by RNAseq alignments%2C including 109 samples with support for all annotated introns;product=ribosomal modification protein rimK like family member B%2C transcript variant X1	0.645808	4.39114e-29	1.09603e-27
GeneID:109306882	GDPD5	gbkey=mRNA;gene=GDPD5;model_evidence=Supporting evidence includes similarity to: 3 Proteins%2C and 100%25 coverage of the annotated genomic feature by RNAseq alignments%2C including 90 samples with support for all annotated introns;product=glycerophosphodiester phosphodiesterase domain containing 5%2C transcript variant X2	0.645636	2.49323e-06	1.00795e-05
GeneID:109310515	RPGRIP1L	gbkey=mRNA;gene=RPGRIP1L;model_evidence=Supporting evidence includes similarity to: 8 Proteins%2C and 100%25 coverage of the annotated genomic feature by RNAseq alignments%2C including 42 samples with support for all annotated introns;product=RPGRIP1 like	0.645479	8.6652e-05	0.00027503
GeneID:109316684	TSHZ1	gbkey=mRNA;gene=TSHZ1;model_evidence=Supporting evidence includes similarity to: 8 Proteins%2C and 100%25 coverage of the annotated genomic feature by RNAseq alignments%2C including 97 samples with support for all annotated introns;product=teashirt zinc finger homeobox 1	0.645449	1.76721e-27	4.06914e-26
GeneID:109316728	TEF	gbkey=mRNA;gene=TEF;model_evidence=Supporting evidence includes similarity to: 6 Proteins%2C and 100%25 coverage of the annotated genomic feature by RNAseq alignments%2C including 27 samples with support for all annotated introns;product=TEF%2C PAR bZIP transcription factor%2C transcript variant X3	0.644039	2.01822e-47	1.22269e-45
GeneID:109307342	SVIL	gbkey=mRNA;gene=SVIL;model_evidence=Supporting evidence includes similarity to: 3 Proteins%2C and 100%25 coverage of the annotated genomic feature by RNAseq alignments%2C including 3 samples with support for all annotated introns;product=supervillin%2C transcript variant X10	0.643829	1.54276e-27	3.57211e-26
GeneID:109306804	SYTL2	gbkey=mRNA;gene=SYTL2;model_evidence=Supporting evidence includes similarity to: 12 Proteins%2C and 100%25 coverage of the annotated genomic feature by RNAseq alignments%2C including 2 samples with support for all annotated introns;product=synaptotagmin like 2%2C transcript variant X2	0.643368	1.56081e-43	7.88618e-42
GeneID:109308125	ELL2	gbkey=mRNA;gene=ELL2;model_evidence=Supporting evidence includes similarity to: 8 Proteins%2C and 100%25 coverage of the annotated genomic feature by RNAseq alignments%2C including 100 samples with support for all annotated introns;product=elongation factor for RNA polymerase II 2	0.643002	2.14947e-38	8.5704e-37
GeneID:109313202	PPP1R16B	gbkey=mRNA;gene=PPP1R16B;model_evidence=Supporting evidence includes similarity to: 5 Proteins%2C and 100%25 coverage of the annotated genomic feature by RNAseq alignments%2C including 22 samples with support for all annotated introns;product=protein phosphatase 1 regulatory subunit 16B	0.642924	2.77904e-05	9.55439e-05
GeneID:109306348	LOC109306348	gbkey=misc_RNA;gene=LOC109306348;model_evidence=Supporting evidence includes similarity to: 1 Protein%2C and 100%25 coverage of the annotated genomic feature by RNAseq alignments%2C including 23 samples with support for all annotated introns;product=DNA repair protein complementing XP-G cells-like%2C transcript variant X3	0.642683	1.43312e-20	2.11161e-19
GeneID:109322385	MSX1	gbkey=mRNA;gene=MSX1;model_evidence=Supporting evidence includes similarity to: 41 Proteins%2C and 100%25 coverage of the annotated genomic feature by RNAseq alignments%2C including 45 samples with support for all annotated introns;product=msh homeobox 1	0.642315	6.39096e-38	2.50029e-36
GeneID:109313801	PNPLA7	gbkey=mRNA;gene=PNPLA7;model_evidence=Supporting evidence includes similarity to: 2 Proteins%2C and 100%25 coverage of the annotated genomic feature by RNAseq alignments%2C including 40 samples with support for all annotated introns;product=patatin like phospholipase domain containing 7%2C transcript variant X3	0.641909	3.8281e-33	1.19139e-31
GeneID:109313720	COL4A6	gbkey=mRNA;gene=COL4A6;model_evidence=Supporting evidence includes similarity to: 27 Proteins%2C and 100%25 coverage of the annotated genomic feature by RNAseq alignments%2C including 14 samples with support for all annotated introns;product=collagen type IV alpha 6 chain%2C transcript variant X1	0.641559	0.000977055	0.00256169
GeneID:109319370	CLSTN3	gbkey=mRNA;gene=CLSTN3;model_evidence=Supporting evidence includes similarity to: 14 Proteins%2C and 100%25 coverage of the annotated genomic feature by RNAseq alignments%2C including 105 samples with support for all annotated introns;product=calsyntenin 3	0.641168	2.73717e-09	1.58515e-08
GeneID:109314261	MMP23B	gbkey=mRNA;gene=MMP23B;model_evidence=Supporting evidence includes similarity to: 6 Proteins%2C and 100%25 coverage of the annotated genomic feature by RNAseq alignments%2C including 82 samples with support for all annotated introns;product=matrix metallopeptidase 23B%2C transcript variant X1	0.640947	0.0210377	0.0410171
GeneID:109318598	TCEA3	gbkey=mRNA;gene=TCEA3;model_evidence=Supporting evidence includes similarity to: 13 Proteins%2C and 100%25 coverage of the annotated genomic feature by RNAseq alignments%2C including 104 samples with support for all annotated introns;product=transcription elongation factor A3	0.640842	2.83403e-10	1.82501e-09
GeneID:109323524	PRUNE2	gbkey=mRNA;gene=PRUNE2;model_evidence=Supporting evidence includes similarity to: 8 Proteins%2C and 100%25 coverage of the annotated genomic feature by RNAseq alignments%2C including 13 samples with support for all annotated introns;product=prune homolog 2%2C transcript variant X4	0.640743	7.98757e-30	2.11645e-28
GeneID:109309139	CHD2	gbkey=mRNA;gene=CHD2;model_evidence=Supporting evidence includes similarity to: 21 Proteins%2C and 100%25 coverage of the annotated genomic feature by RNAseq alignments%2C including 27 samples with support for all annotated introns;product=chromodomain helicase DNA binding protein 2%2C transcript variant X2	0.640424	1.25025e-52	8.9673e-51
GeneID:109315725	NAMPT	gbkey=mRNA;gene=NAMPT;model_evidence=Supporting evidence includes similarity to: 2 Proteins%2C and 100%25 coverage of the annotated genomic feature by RNAseq alignments%2C including 100 samples with support for all annotated introns;product=nicotinamide phosphoribosyltransferase	0.639729	9.089e-61	8.21962e-59
GeneID:109315994	TTLL8	gbkey=mRNA;gene=TTLL8;model_evidence=Supporting evidence includes similarity to: 3 Proteins%2C and 83%25 coverage of the annotated genomic feature by RNAseq alignments;product=tubulin tyrosine ligase like 8	0.639444	1.17485e-06	4.94673e-06
GeneID:109312740	LOC109312740	gbkey=ncRNA;gene=LOC109312740;model_evidence=Supporting evidence includes similarity to: 100%25 coverage of the annotated genomic feature by RNAseq alignments%2C including 38 samples with support for all annotated introns;product=uncharacterized LOC109312740	0.638736	2.09855e-12	1.66921e-11
GeneID:109305713	CREM	gbkey=mRNA;gene=CREM;model_evidence=Supporting evidence includes similarity to: 12 Proteins%2C and 76%25 coverage of the annotated genomic feature by RNAseq alignments;product=cAMP responsive element modulator	0.638339	1.83922e-07	8.52338e-07
GeneID:109309263	LOC109309263	gbkey=ncRNA;gene=LOC109309263;model_evidence=Supporting evidence includes similarity to: 100%25 coverage of the annotated genomic feature by RNAseq alignments%2C including 78 samples with support for all annotated introns;product=uncharacterized LOC109309263	0.637449	0.0109873	0.0231506
GeneID:109320165	HIVEP2	gbkey=mRNA;gene=HIVEP2;model_evidence=Supporting evidence includes similarity to: 10 Proteins%2C and 100%25 coverage of the annotated genomic feature by RNAseq alignments%2C including 5 samples with support for all annotated introns;product=human immunodeficiency virus type I enhancer binding protein 2%2C transcript variant X1	0.636761	5.43242e-12	4.1593e-11
GeneID:109308832	LOC109308832	gbkey=mRNA;gene=LOC109308832;model_evidence=Supporting evidence includes similarity to: 98%25 coverage of the annotated genomic feature by RNAseq alignments%2C including 1 sample with support for all annotated introns;product=uncharacterized LOC109308832	0.63606	1.54362e-10	1.01982e-09
GeneID:109317849	COLEC12	gbkey=mRNA;gene=COLEC12;model_evidence=Supporting evidence includes similarity to: 6 Proteins%2C and 100%25 coverage of the annotated genomic feature by RNAseq alignments%2C including 73 samples with support for all annotated introns;product=collectin subfamily member 12	0.635507	2.87995e-23	5.01279e-22
GeneID:109317813	LOC109317813	gbkey=mRNA;gene=LOC109317813;model_evidence=Supporting evidence includes similarity to: 2 Proteins%2C and 100%25 coverage of the annotated genomic feature by RNAseq alignments%2C including 38 samples with support for all annotated introns;product=uncharacterized protein C3orf18 homolog%2C transcript variant X3	0.634022	1.00704e-14	9.7577e-14
GeneID:109324128	BNIP3	gbkey=mRNA;gene=BNIP3;model_evidence=Supporting evidence includes similarity to: 7 Proteins%2C and 100%25 coverage of the annotated genomic feature by RNAseq alignments%2C including 122 samples with support for all annotated introns;product=BCL2 interacting protein 3	0.633423	4.73198e-19	6.33638e-18
GeneID:109309349	PDE5A	gbkey=mRNA;gene=PDE5A;model_evidence=Supporting evidence includes similarity to: 16 Proteins%2C and 100%25 coverage of the annotated genomic feature by RNAseq alignments%2C including 28 samples with support for all annotated introns;product=phosphodiesterase 5A%2C transcript variant X1	0.632705	7.41226e-05	0.000238292
GeneID:109309507	MTHFD2L	gbkey=mRNA;gene=MTHFD2L;model_evidence=Supporting evidence includes similarity to: 13 Proteins%2C and 100%25 coverage of the annotated genomic feature by RNAseq alignments%2C including 4 samples with support for all annotated introns;product=methylenetetrahydrofolate dehydrogenase (NADP+ dependent) 2-like	0.631486	4.95513e-17	5.76866e-16
GeneID:109305684	POU1F1	gbkey=mRNA;gene=POU1F1;model_evidence=Supporting evidence includes similarity to: 2 Proteins%2C and 96%25 coverage of the annotated genomic feature by RNAseq alignments;product=POU class 1 homeobox 1%2C transcript variant X1	0.631147	1.14325e-08	6.10516e-08
GeneID:109316588	TMEM263	gbkey=mRNA;gene=TMEM263;model_evidence=Supporting evidence includes similarity to: 4 Proteins%2C and 100%25 coverage of the annotated genomic feature by RNAseq alignments%2C including 50 samples with support for all annotated introns;product=transmembrane protein 263%2C transcript variant X1	0.630422	1.34074e-48	8.53698e-47
GeneID:109320116	PLEKHG1	gbkey=mRNA;gene=PLEKHG1;model_evidence=Supporting evidence includes similarity to: 4 Proteins%2C and 100%25 coverage of the annotated genomic feature by RNAseq alignments%2C including 15 samples with support for all annotated introns;product=pleckstrin homology and RhoGEF domain containing G1	0.629441	3.06866e-18	3.87229e-17
GeneID:109316004	MBOAT1	gbkey=mRNA;gene=MBOAT1;model_evidence=Supporting evidence includes similarity to: 2 Proteins%2C and 100%25 coverage of the annotated genomic feature by RNAseq alignments%2C including 45 samples with support for all annotated introns;product=membrane bound O-acyltransferase domain containing 1%2C transcript variant X3	0.628324	7.69284e-24	1.39544e-22
GeneID:109317041	GATSL2	gbkey=mRNA;gene=GATSL2;model_evidence=Supporting evidence includes similarity to: 13 Proteins%2C and 100%25 coverage of the annotated genomic feature by RNAseq alignments%2C including 119 samples with support for all annotated introns;product=GATS protein like 2%2C transcript variant X1	0.628176	0.00031518	0.00091031
GeneID:109305942	ADCYAP1R1	gbkey=mRNA;gene=ADCYAP1R1;model_evidence=Supporting evidence includes similarity to: 17 Proteins%2C and 100%25 coverage of the annotated genomic feature by RNAseq alignments%2C including 9 samples with support for all annotated introns;product=ADCYAP receptor type I%2C transcript variant X4	0.627443	1.74863e-16	1.94154e-15
GeneID:109315726	ATXN1	gbkey=mRNA;gene=ATXN1;model_evidence=Supporting evidence includes similarity to: 10 Proteins%2C and 100%25 coverage of the annotated genomic feature by RNAseq alignments%2C including 16 samples with support for all annotated introns;product=ataxin 1%2C transcript variant X1	0.627166	1.47658e-19	2.04525e-18
GeneID:109323460	VDR	gbkey=mRNA;gene=VDR;model_evidence=Supporting evidence includes similarity to: 28 Proteins%2C and 100%25 coverage of the annotated genomic feature by RNAseq alignments;product=vitamin D (1%2C25- dihydroxyvitamin D3) receptor	0.627104	8.28354e-09	4.48886e-08
GeneID:109320891	SIX4	gbkey=mRNA;gene=SIX4;model_evidence=Supporting evidence includes similarity to: 8 Proteins%2C and 98%25 coverage of the annotated genomic feature by RNAseq alignments;product=SIX homeobox 4	0.626864	5.52834e-17	6.41802e-16
GeneID:109317586	LOC109317586	gbkey=mRNA;gene=LOC109317586;model_evidence=Supporting evidence includes similarity to: 6 Proteins%2C and 100%25 coverage of the annotated genomic feature by RNAseq alignments%2C including 45 samples with support for all annotated introns;product=alpha-1%2C3-mannosyl-glycoprotein 4-beta-N-acetylglucosaminyltransferase C-like	0.62606	1.50403e-28	3.61663e-27
GeneID:109321059	DPF3	gbkey=misc_RNA;gene=DPF3;model_evidence=Supporting evidence includes similarity to: 3 Proteins%2C and 100%25 coverage of the annotated genomic feature by RNAseq alignments%2C including 16 samples with support for all annotated introns;product=double PHD fingers 3%2C transcript variant X3	0.625116	0.0165884	0.0332956
GeneID:109305799	RCAN1	gbkey=mRNA;gene=RCAN1;model_evidence=Supporting evidence includes similarity to: 21 Proteins%2C and 100%25 coverage of the annotated genomic feature by RNAseq alignments%2C including 85 samples with support for all annotated introns;product=regulator of calcineurin 1%2C transcript variant X2	0.624916	1.628e-45	8.91116e-44
GeneID:109313693	ZDHHC15	gbkey=misc_RNA;gene=ZDHHC15;model_evidence=Supporting evidence includes similarity to: 15 Proteins%2C and 100%25 coverage of the annotated genomic feature by RNAseq alignments%2C including 11 samples with support for all annotated introns;product=zinc finger DHHC-type containing 15%2C transcript variant X4	0.622843	6.06034e-55	4.58382e-53
GeneID:109320781	MAP3K9	gbkey=mRNA;gene=MAP3K9;model_evidence=Supporting evidence includes similarity to: 15 Proteins%2C and 100%25 coverage of the annotated genomic feature by RNAseq alignments%2C including 2 samples with support for all annotated introns;partial=true;product=mitogen-activated protein kinase kinase kinase 9	0.62087	0.00416766	0.00966054
GeneID:109314556	GPRC5B	gbkey=mRNA;gene=GPRC5B;model_evidence=Supporting evidence includes similarity to: 8 Proteins%2C and 100%25 coverage of the annotated genomic feature by RNAseq alignments%2C including 107 samples with support for all annotated introns;product=G protein-coupled receptor class C group 5 member B	0.620115	0.001372	0.00350945
GeneID:109315908	RDH10	gbkey=mRNA;gene=RDH10;model_evidence=Supporting evidence includes similarity to: 9 Proteins%2C and 80%25 coverage of the annotated genomic feature by RNAseq alignments;product=retinol dehydrogenase 10	0.620001	3.62229e-43	1.80104e-41
GeneID:109315779	KIAA1324L	gbkey=mRNA;gene=KIAA1324L;model_evidence=Supporting evidence includes similarity to: 8 Proteins%2C and 100%25 coverage of the annotated genomic feature by RNAseq alignments%2C including 7 samples with support for all annotated introns;product=KIAA1324 like	0.619666	2.60789e-25	5.22415e-24
GeneID:109307297	LOC109307297	gbkey=ncRNA;gene=LOC109307297;model_evidence=Supporting evidence includes similarity to: 100%25 coverage of the annotated genomic feature by RNAseq alignments%2C including 28 samples with support for all annotated introns;product=uncharacterized LOC109307297	0.618118	0.000104684	0.000326694
GeneID:109320029	AFDN	gbkey=mRNA;gene=AFDN;model_evidence=Supporting evidence includes similarity to: 2 Proteins%2C and 100%25 coverage of the annotated genomic feature by RNAseq alignments%2C including 27 samples with support for all annotated introns;product=afadin%2C adherens junction formation factor%2C transcript variant X13	0.617614	1.27934e-66	1.49216e-64
GeneID:109314478	TNFRSF9	gbkey=mRNA;gene=TNFRSF9;model_evidence=Supporting evidence includes similarity to: 1 Protein%2C and 98%25 coverage of the annotated genomic feature by RNAseq alignments;product=TNF receptor superfamily member 9	0.616827	0.000445664	0.00125494
GeneID:109307449	NXPH1	gbkey=mRNA;gene=NXPH1;model_evidence=Supporting evidence includes similarity to: 11 Proteins%2C and 97%25 coverage of the annotated genomic feature by RNAseq alignments;product=neurexophilin 1	0.61681	2.19989e-07	1.00973e-06
GeneID:109322912	STAT2	gbkey=mRNA;gene=STAT2;model_evidence=Supporting evidence includes similarity to: 1 Protein%2C and 74%25 coverage of the annotated genomic feature by RNAseq alignments;product=signal transducer and activator of transcription 2	0.616734	1.26184e-34	4.15508e-33
GeneID:109322991	LOC109322991	gbkey=mRNA;gene=LOC109322991;model_evidence=Supporting evidence includes similarity to: 21 Proteins%2C and 100%25 coverage of the annotated genomic feature by RNAseq alignments%2C including 106 samples with support for all annotated introns;product=histamine N-methyltransferase-like%2C transcript variant X1	0.616306	4.52019e-07	1.99972e-06
GeneID:109318950	MAPT	gbkey=mRNA;gene=MAPT;model_evidence=Supporting evidence includes similarity to: 1 Protein%2C and 100%25 coverage of the annotated genomic feature by RNAseq alignments%2C including 9 samples with support for all annotated introns;product=microtubule associated protein tau%2C transcript variant X2	0.615878	4.10844e-06	1.6048e-05
GeneID:109307904	FST	gbkey=mRNA;gene=FST;model_evidence=Supporting evidence includes similarity to: 4 Proteins%2C and 100%25 coverage of the annotated genomic feature by RNAseq alignments%2C including 40 samples with support for all annotated introns;product=follistatin%2C transcript variant X2	0.615337	1.30777e-70	1.64858e-68
GeneID:109310053	FGF1	gbkey=mRNA;gene=FGF1;model_evidence=Supporting evidence includes similarity to: 27 Proteins%2C and 100%25 coverage of the annotated genomic feature by RNAseq alignments%2C including 2 samples with support for all annotated introns;product=fibroblast growth factor 1%2C transcript variant X2	0.614471	0.0057273	0.0128833
GeneID:109320697	HIF1A	gbkey=mRNA;gene=HIF1A;model_evidence=Supporting evidence includes similarity to: 10 Proteins%2C and 100%25 coverage of the annotated genomic feature by RNAseq alignments%2C including 53 samples with support for all annotated introns;product=hypoxia inducible factor 1 alpha subunit%2C transcript variant X1	0.613854	9.5391e-66	1.0725e-63
GeneID:109318228	LOC109318228	gbkey=mRNA;gene=LOC109318228;model_evidence=Supporting evidence includes similarity to: 22 Proteins%2C and 100%25 coverage of the annotated genomic feature by RNAseq alignments%2C including 70 samples with support for all annotated introns;product=aldehyde dehydrogenase family 3 member B1-like%2C transcript variant X1	0.612808	0.023236	0.0447509
GeneID:109305776	IFNAR1	gbkey=misc_RNA;gene=IFNAR1;model_evidence=Supporting evidence includes similarity to: 6 Proteins%2C and 100%25 coverage of the annotated genomic feature by RNAseq alignments%2C including 77 samples with support for all annotated introns;product=interferon alpha and beta receptor subunit 1%2C transcript variant X2	0.612301	3.10716e-42	1.4578e-40
GeneID:109319736	LOC109319736	gbkey=ncRNA;gene=LOC109319736;model_evidence=Supporting evidence includes similarity to: 100%25 coverage of the annotated genomic feature by RNAseq alignments%2C including 109 samples with support for all annotated introns;product=uncharacterized LOC109319736	0.61197	8.7952e-19	1.14816e-17
GeneID:109316711	SGSM3	gbkey=mRNA;gene=SGSM3;model_evidence=Supporting evidence includes similarity to: 2 Proteins%2C and 100%25 coverage of the annotated genomic feature by RNAseq alignments%2C including 63 samples with support for all annotated introns;product=small G protein signaling modulator 3%2C transcript variant X1	0.611748	1.17857e-15	1.23084e-14
GeneID:109322210	KLF3	gbkey=mRNA;gene=KLF3;model_evidence=Supporting evidence includes similarity to: 9 Proteins%2C and 100%25 coverage of the annotated genomic feature by RNAseq alignments%2C including 15 samples with support for all annotated introns;product=Kruppel like factor 3%2C transcript variant X1	0.611696	9.39528e-26	1.95422e-24
GeneID:109323653	KIF27	gbkey=mRNA;gene=KIF27;model_evidence=Supporting evidence includes similarity to: 6 Proteins%2C and 100%25 coverage of the annotated genomic feature by RNAseq alignments%2C including 27 samples with support for all annotated introns;product=kinesin family member 27	0.610915	1.02372e-06	4.34559e-06
GeneID:109324521	ZBTB16	gbkey=mRNA;gene=ZBTB16;model_evidence=Supporting evidence includes similarity to: 14 Proteins%2C and 100%25 coverage of the annotated genomic feature by RNAseq alignments%2C including 20 samples with support for all annotated introns;product=zinc finger and BTB domain containing 16	0.608682	5.1332e-11	3.561e-10
GeneID:109313005	MMP11	gbkey=mRNA;gene=MMP11;model_evidence=Supporting evidence includes similarity to: 11 Proteins%2C and 98%25 coverage of the annotated genomic feature by RNAseq alignments;product=matrix metallopeptidase 11	0.607978	1.25561e-19	1.75476e-18
GeneID:109310928	GLA	gbkey=mRNA;gene=GLA;model_evidence=Supporting evidence includes similarity to: 12 Proteins%2C and 100%25 coverage of the annotated genomic feature by RNAseq alignments%2C including 84 samples with support for all annotated introns;product=galactosidase alpha%2C transcript variant X2	0.60793	1.88655e-15	1.9362e-14
GeneID:109309351	USP53	gbkey=mRNA;gene=USP53;model_evidence=Supporting evidence includes similarity to: 3 Proteins%2C and 100%25 coverage of the annotated genomic feature by RNAseq alignments%2C including 17 samples with support for all annotated introns;product=ubiquitin specific peptidase 53%2C transcript variant X1	0.607133	2.698e-23	4.71583e-22
GeneID:109319576	LOC109319576	gbkey=ncRNA;gene=LOC109319576;model_evidence=Supporting evidence includes similarity to: 100%25 coverage of the annotated genomic feature by RNAseq alignments%2C including 5 samples with support for all annotated introns;product=uncharacterized LOC109319576	0.60704	0.000401486	0.00114011
GeneID:109321466	EGLN3	gbkey=mRNA;gene=EGLN3;model_evidence=Supporting evidence includes similarity to: 9 Proteins%2C and 100%25 coverage of the annotated genomic feature by RNAseq alignments%2C including 121 samples with support for all annotated introns;product=egl-9 family hypoxia inducible factor 3	0.606769	2.77448e-37	1.0336e-35
GeneID:109320346	KLHL10	gbkey=mRNA;gene=KLHL10;model_evidence=Supporting evidence includes similarity to: 8 Proteins%2C and 100%25 coverage of the annotated genomic feature by RNAseq alignments%2C including 3 samples with support for all annotated introns;product=kelch like family member 10	0.606681	0.0161522	0.0325183
GeneID:109309663	SH3D19	gbkey=mRNA;gene=SH3D19;model_evidence=Supporting evidence includes similarity to: 4 Proteins%2C and 100%25 coverage of the annotated genomic feature by RNAseq alignments%2C including 32 samples with support for all annotated introns;product=SH3 domain containing 19%2C transcript variant X3	0.606365	7.56199e-40	3.20999e-38
GeneID:109308442	TNFSF10	gbkey=mRNA;gene=TNFSF10;model_evidence=Supporting evidence includes similarity to: 10 Proteins%2C and 100%25 coverage of the annotated genomic feature by RNAseq alignments%2C including 97 samples with support for all annotated introns;product=tumor necrosis factor superfamily member 10	0.606356	9.2982e-16	9.8257e-15
GeneID:109319570	KIAA1841	gbkey=mRNA;gene=KIAA1841;model_evidence=Supporting evidence includes similarity to: 4 Proteins%2C and 100%25 coverage of the annotated genomic feature by RNAseq alignments%2C including 8 samples with support for all annotated introns;product=KIAA1841 ortholog%2C transcript variant X2	0.605876	7.17314e-06	2.70292e-05
GeneID:109322880	DTX3L	gbkey=mRNA;gene=DTX3L;model_evidence=Supporting evidence includes similarity to: 7 Proteins%2C and 100%25 coverage of the annotated genomic feature by RNAseq alignments%2C including 36 samples with support for all annotated introns;product=deltex E3 ubiquitin ligase 3L	0.605225	1.49068e-46	8.57311e-45
GeneID:109323228	LOC109323228	gbkey=ncRNA;gene=LOC109323228;model_evidence=Supporting evidence includes similarity to: 100%25 coverage of the annotated genomic feature by RNAseq alignments%2C including 8 samples with support for all annotated introns;product=uncharacterized LOC109323228	0.604243	5.09205e-09	2.84335e-08
GeneID:109309092	CFAP161	gbkey=mRNA;gene=CFAP161;model_evidence=Supporting evidence includes similarity to: 3 Proteins%2C and 100%25 coverage of the annotated genomic feature by RNAseq alignments%2C including 88 samples with support for all annotated introns;product=cilia and flagella associated protein 161%2C transcript variant X1	0.604185	1.0907e-10	7.33006e-10
GeneID:109305746	BACH1	gbkey=mRNA;gene=BACH1;model_evidence=Supporting evidence includes similarity to: 8 Proteins%2C and 100%25 coverage of the annotated genomic feature by RNAseq alignments%2C including 39 samples with support for all annotated introns;product=BTB domain and CNC homolog 1%2C transcript variant X2	0.60355	3.37182e-28	8.01529e-27
GeneID:109312969	XBP1	gbkey=mRNA;gene=XBP1;model_evidence=Supporting evidence includes similarity to: 8 Proteins%2C and 97%25 coverage of the annotated genomic feature by RNAseq alignments%2C including 111 samples with support for all annotated introns;partial=true;product=X-box binding protein 1;start_range=.,159128	0.603344	5.40638e-57	4.40991e-55
GeneID:109313082	XKR7	gbkey=mRNA;gene=XKR7;model_evidence=Supporting evidence includes similarity to: 14 Proteins%2C and 100%25 coverage of the annotated genomic feature by RNAseq alignments%2C including 24 samples with support for all annotated introns;product=XK related 7	0.603245	2.20467e-05	7.71788e-05
GeneID:109310870	VSIG4	gbkey=mRNA;gene=VSIG4;model_evidence=Supporting evidence includes similarity to: 2 Proteins%2C and 100%25 coverage of the annotated genomic feature by RNAseq alignments%2C including 22 samples with support for all annotated introns;product=V-set and immunoglobulin domain containing 4%2C transcript variant X1	0.601951	0.0214389	0.0416431
GeneID:109306582	SMAD9	gbkey=mRNA;gene=SMAD9;model_evidence=Supporting evidence includes similarity to: 28 Proteins%2C and 100%25 coverage of the annotated genomic feature by RNAseq alignments%2C including 23 samples with support for all annotated introns;product=SMAD family member 9%2C transcript variant X1	0.60128	4.08469e-09	2.31398e-08
GeneID:109318711	LAMA5	gbkey=mRNA;gene=LAMA5;model_evidence=Supporting evidence includes similarity to: 4 Proteins%2C and 100%25 coverage of the annotated genomic feature by RNAseq alignments%2C including 19 samples with support for all annotated introns;partial=true;product=laminin subunit alpha 5	0.600792	1.28447e-47	7.85793e-46
GeneID:109311613	TMEM42	gbkey=misc_RNA;gene=TMEM42;model_evidence=Supporting evidence includes similarity to: 2 Proteins%2C and 100%25 coverage of the annotated genomic feature by RNAseq alignments%2C including 41 samples with support for all annotated introns;product=transmembrane protein 42%2C transcript variant X2	0.600694	0.00141895	0.00362284
GeneID:109308981	OSBPL10	gbkey=mRNA;gene=OSBPL10;model_evidence=Supporting evidence includes similarity to: 1 Protein%2C and 91%25 coverage of the annotated genomic feature by RNAseq alignments;partial=true;product=oxysterol binding protein like 10	0.599952	4.71472e-23	8.06024e-22
GeneID:109314492	IRGQ	gbkey=mRNA;gene=IRGQ;model_evidence=Supporting evidence includes similarity to: 1 Protein%2C and 100%25 coverage of the annotated genomic feature by RNAseq alignments%2C including 2 samples with support for all annotated introns;partial=true;product=immunity related GTPase Q	0.599889	1.68975e-05	6.0563e-05
GeneID:109308992	PRTG	gbkey=mRNA;gene=PRTG;model_evidence=Supporting evidence includes similarity to: 2 Proteins%2C and 99%25 coverage of the annotated genomic feature by RNAseq alignments;product=protogenin	0.599844	0.00493688	0.0112452
GeneID:109320244	ARHGAP23	gbkey=mRNA;gene=ARHGAP23;model_evidence=Supporting evidence includes similarity to: 4 Proteins%2C and 100%25 coverage of the annotated genomic feature by RNAseq alignments%2C including 19 samples with support for all annotated introns;product=Rho GTPase activating protein 23%2C transcript variant X1	0.599717	6.11125e-25	1.19543e-23
GeneID:109314391	LOC109314391	gbkey=mRNA;gene=LOC109314391;model_evidence=Supporting evidence includes similarity to: 5 Proteins%2C and 100%25 coverage of the annotated genomic feature by RNAseq alignments%2C including 113 samples with support for all annotated introns;product=arylacetamide deacetylase-like 4	0.599486	0.000189996	0.000568211
GeneID:109306973	F3	gbkey=mRNA;gene=F3;model_evidence=Supporting evidence includes similarity to: 4 Proteins%2C and 98%25 coverage of the annotated genomic feature by RNAseq alignments;product=coagulation factor III%2C tissue factor	0.599346	8.0989e-24	1.46272e-22
GeneID:109320181	ARFGEF3	gbkey=mRNA;gene=ARFGEF3;model_evidence=Supporting evidence includes similarity to: 1 Protein%2C and 100%25 coverage of the annotated genomic feature by RNAseq alignments%2C including 5 samples with support for all annotated introns;product=ARFGEF family member 3%2C transcript variant X4	0.599116	8.26463e-17	9.41941e-16
GeneID:109312739	STX2	gbkey=mRNA;gene=STX2;model_evidence=Supporting evidence includes similarity to: 16 Proteins%2C and 100%25 coverage of the annotated genomic feature by RNAseq alignments%2C including 56 samples with support for all annotated introns;product=syntaxin 2%2C transcript variant X1	0.598671	6.68419e-40	2.86662e-38
GeneID:109321187	GCHFR	gbkey=mRNA;gene=GCHFR;model_evidence=Supporting evidence includes similarity to: 3 Proteins%2C and 100%25 coverage of the annotated genomic feature by RNAseq alignments%2C including 107 samples with support for all annotated introns;product=GTP cyclohydrolase I feedback regulator%2C transcript variant X2	0.598637	8.43768e-43	4.1295e-41
GeneID:109319855	LOC109319855	gbkey=mRNA;gene=LOC109319855;model_evidence=Supporting evidence includes similarity to: 1 Protein%2C and 100%25 coverage of the annotated genomic feature by RNAseq alignments;product=uncharacterized LOC109319855	0.598594	0.00100636	0.00263354
GeneID:109306076	ARHGAP6	gbkey=mRNA;gene=ARHGAP6;model_evidence=Supporting evidence includes similarity to: 15 Proteins%2C and 100%25 coverage of the annotated genomic feature by RNAseq alignments%2C including 34 samples with support for all annotated introns;product=Rho GTPase activating protein 6%2C transcript variant X1	0.597327	7.65722e-06	2.87664e-05
GeneID:109317177	YPEL2	gbkey=mRNA;gene=YPEL2;model_evidence=Supporting evidence includes similarity to: 14 Proteins%2C and 100%25 coverage of the annotated genomic feature by RNAseq alignments%2C including 56 samples with support for all annotated introns;product=yippee like 2	0.595786	9.08479e-05	0.000287543
GeneID:109318238	LOC109318238	gbkey=mRNA;gene=LOC109318238;model_evidence=Supporting evidence includes similarity to: 30 Proteins%2C and 100%25 coverage of the annotated genomic feature by RNAseq alignments%2C including 22 samples with support for all annotated introns;product=zinc finger protein 771-like	0.595485	3.16717e-13	2.70913e-12
GeneID:109316291	FAR2	gbkey=mRNA;gene=FAR2;model_evidence=Supporting evidence includes similarity to: 9 Proteins%2C and 100%25 coverage of the annotated genomic feature by RNAseq alignments%2C including 67 samples with support for all annotated introns;product=fatty acyl-CoA reductase 2%2C transcript variant X1	0.595064	8.02069e-45	4.22355e-43
GeneID:109320814	TEAD2	gbkey=mRNA;gene=TEAD2;model_evidence=Supporting evidence includes similarity to: 100%25 coverage of the annotated genomic feature by RNAseq alignments%2C including 2 samples with support for all annotated introns;product=TEA domain transcription factor 2%2C transcript variant X2	0.595006	4.83328e-19	6.45817e-18
GeneID:109316452	LOC109316452	gbkey=mRNA;gene=LOC109316452;model_evidence=Supporting evidence includes similarity to: 3 Proteins%2C and 100%25 coverage of the annotated genomic feature by RNAseq alignments%2C including 10 samples with support for all annotated introns;product=cat eye syndrome critical region protein 2%2C transcript variant X2	0.594156	6.98076e-07	3.01766e-06
GeneID:109314637	FAM134B	gbkey=mRNA;gene=FAM134B;model_evidence=Supporting evidence includes similarity to: 8 Proteins%2C and 100%25 coverage of the annotated genomic feature by RNAseq alignments%2C including 95 samples with support for all annotated introns;product=family with sequence similarity 134 member B%2C transcript variant X1	0.593979	1.10749e-10	7.43493e-10
GeneID:109319881	LOC109319881	gbkey=ncRNA;gene=LOC109319881;model_evidence=Supporting evidence includes similarity to: 100%25 coverage of the annotated genomic feature by RNAseq alignments%2C including 10 samples with support for all annotated introns;product=uncharacterized LOC109319881	0.593677	0.00327868	0.00775989
GeneID:109314083	PBX3	gbkey=mRNA;gene=PBX3;model_evidence=Supporting evidence includes similarity to: 13 Proteins%2C and 100%25 coverage of the annotated genomic feature by RNAseq alignments%2C including 88 samples with support for all annotated introns;product=PBX homeobox 3%2C transcript variant X1	0.592929	6.03811e-07	2.63481e-06
GeneID:109308896	TMEM266	gbkey=mRNA;gene=TMEM266;model_evidence=Supporting evidence includes similarity to: 2 Proteins%2C and 100%25 coverage of the annotated genomic feature by RNAseq alignments%2C including 6 samples with support for all annotated introns;product=transmembrane protein 266%2C transcript variant X1	0.592548	0.00535044	0.0120988
GeneID:109323085	RBM45	gbkey=mRNA;gene=RBM45;model_evidence=Supporting evidence includes similarity to: 1 Protein%2C and 100%25 coverage of the annotated genomic feature by RNAseq alignments%2C including 49 samples with support for all annotated introns;product=RNA binding motif protein 45%2C transcript variant X2	0.591668	0.0027692	0.00665248
GeneID:109313991	FAM163B	gbkey=mRNA;gene=FAM163B;model_evidence=Supporting evidence includes similarity to: 3 Proteins%2C and 100%25 coverage of the annotated genomic feature by RNAseq alignments%2C including 75 samples with support for all annotated introns;product=family with sequence similarity 163 member B	0.589357	7.7465e-15	7.58245e-14
GeneID:109311409	VGLL4	gbkey=mRNA;gene=VGLL4;model_evidence=Supporting evidence includes similarity to: 4 Proteins%2C and 100%25 coverage of the annotated genomic feature by RNAseq alignments%2C including 46 samples with support for all annotated introns;product=vestigial like family member 4%2C transcript variant X3	0.588769	4.28406e-23	7.33403e-22
GeneID:109322524	TMEM37	gbkey=mRNA;gene=TMEM37;model_evidence=Supporting evidence includes similarity to: 2 Proteins%2C and 94%25 coverage of the annotated genomic feature by RNAseq alignments;product=transmembrane protein 37	0.588585	3.87473e-06	1.52161e-05
GeneID:109310615	EFHB	gbkey=mRNA;gene=EFHB;model_evidence=Supporting evidence includes similarity to: 5 Proteins%2C and 100%25 coverage of the annotated genomic feature by RNAseq alignments%2C including 62 samples with support for all annotated introns;product=EF-hand domain family member B	0.588349	0.00640929	0.0142479
GeneID:109316674	DDX17	gbkey=mRNA;gene=DDX17;model_evidence=Supporting evidence includes similarity to: 11 Proteins%2C and 100%25 coverage of the annotated genomic feature by RNAseq alignments%2C including 116 samples with support for all annotated introns;product=DEAD-box helicase 17	0.588332	6.09135e-26	1.2863e-24
GeneID:109317116	WSB1	gbkey=mRNA;gene=WSB1;model_evidence=Supporting evidence includes similarity to: 12 Proteins%2C and 100%25 coverage of the annotated genomic feature by RNAseq alignments%2C including 126 samples with support for all annotated introns;product=WD repeat and SOCS box containing 1	0.587369	2.59861e-59	2.30005e-57
GeneID:109310175	SMIM3	gbkey=mRNA;gene=SMIM3;model_evidence=Supporting evidence includes similarity to: 3 Proteins%2C and 100%25 coverage of the annotated genomic feature by RNAseq alignments%2C including 26 samples with support for all annotated introns;product=small integral membrane protein 3	0.587319	6.8063e-13	5.66284e-12
GeneID:109310207	HIBADH	gbkey=mRNA;gene=HIBADH;model_evidence=Supporting evidence includes similarity to: 3 Proteins%2C and 100%25 coverage of the annotated genomic feature by RNAseq alignments%2C including 113 samples with support for all annotated introns;product=3-hydroxyisobutyrate dehydrogenase%2C transcript variant X1	0.586966	1.65704e-24	3.13806e-23
GeneID:109305657	MPZL1	gbkey=mRNA;gene=MPZL1;model_evidence=Supporting evidence includes similarity to: 2 Proteins%2C and 100%25 coverage of the annotated genomic feature by RNAseq alignments%2C including 3 samples with support for all annotated introns;product=myelin protein zero like 1%2C transcript variant X1	0.586641	1.98165e-64	2.13198e-62
GeneID:109305494	DOCK9	gbkey=mRNA;gene=DOCK9;model_evidence=Supporting evidence includes similarity to: 7 Proteins%2C and 97%25 coverage of the annotated genomic feature by RNAseq alignments;product=dedicator of cytokinesis 9	0.586441	4.6489e-05	0.00015451
GeneID:109313196	LOC109313196	gbkey=ncRNA;gene=LOC109313196;model_evidence=Supporting evidence includes similarity to: 100%25 coverage of the annotated genomic feature by RNAseq alignments%2C including 111 samples with support for all annotated introns;product=uncharacterized LOC109313196	0.58622	0.000311	0.000898862
GeneID:109321141	CD81	gbkey=mRNA;gene=CD81;model_evidence=Supporting evidence includes similarity to: 7 Proteins%2C and 100%25 coverage of the annotated genomic feature by RNAseq alignments%2C including 127 samples with support for all annotated introns;product=CD81 molecule%2C transcript variant X1	0.586218	3.54886e-38	1.40158e-36
GeneID:109312901	VSIG10	gbkey=mRNA;gene=VSIG10;model_evidence=Supporting evidence includes similarity to: 2 Proteins%2C and 100%25 coverage of the annotated genomic feature by RNAseq alignments%2C including 30 samples with support for all annotated introns;product=V-set and immunoglobulin domain containing 10%2C transcript variant X2	0.585664	2.23688e-18	2.83991e-17
GeneID:109321469	NRXN3	gbkey=mRNA;gene=NRXN3;model_evidence=Supporting evidence includes similarity to: 2 Proteins%2C and 100%25 coverage of the annotated genomic feature by RNAseq alignments%2C including 2 samples with support for all annotated introns;product=neurexin 3%2C transcript variant X4	0.584715	0.0143135	0.0292408
GeneID:109315740	SLC26A5	gbkey=mRNA;gene=SLC26A5;model_evidence=Supporting evidence includes similarity to: 7 Proteins%2C and 100%25 coverage of the annotated genomic feature by RNAseq alignments%2C including 16 samples with support for all annotated introns;product=solute carrier family 26 member 5%2C transcript variant X1	0.584063	7.87422e-14	7.12103e-13
Down-regulated
Entrez ID	Gene symbol	Gene	Log2 fold-change	P-value	FDR-corrected p-value
GeneID:109320408	LOC109320408	gbkey=CDS;gene=LOC109320408;partial=true;product=LOW QUALITY PROTEIN: heat shock protein 30D-like	-2.87902	1.67043e-158	1.09721e-155
GeneID:109313754	LOC109313754	gbkey=mRNA;gene=LOC109313754;model_evidence=Supporting evidence includes similarity to: 11 Proteins%2C and 97%25 coverage of the annotated genomic feature by RNAseq alignments;product=brain-specific homeobox/POU domain protein 3	-2.57128	3.13926e-09	1.80211e-08
GeneID:109321560	ACTC1	gbkey=mRNA;gene=ACTC1;model_evidence=Supporting evidence includes similarity to: 212 Proteins%2C and 100%25 coverage of the annotated genomic feature by RNAseq alignments%2C including 67 samples with support for all annotated introns;product=actin%2C alpha%2C cardiac muscle 1	-2.12055	0.000943857	0.00248247
GeneID:109317333	BMP10	gbkey=mRNA;gene=BMP10;model_evidence=Supporting evidence includes similarity to: 8 Proteins%2C and 98%25 coverage of the annotated genomic feature by RNAseq alignments;product=bone morphogenetic protein 10	-1.99525	0.000782659	0.0020929
GeneID:109314668	CDH12	gbkey=mRNA;gene=CDH12;model_evidence=Supporting evidence includes similarity to: 13 Proteins%2C and 98%25 coverage of the annotated genomic feature by RNAseq alignments;product=cadherin 12	-1.98257	8.72213e-17	9.91367e-16
GeneID:109317334	ARHGAP25	gbkey=mRNA;gene=ARHGAP25;model_evidence=Supporting evidence includes similarity to: 2 Proteins%2C and 100%25 coverage of the annotated genomic feature by RNAseq alignments%2C including 12 samples with support for all annotated introns;product=Rho GTPase activating protein 25%2C transcript variant X3	-1.90234	1.37149e-138	6.58316e-136
GeneID:109315118	MGAT5B	gbkey=mRNA;gene=MGAT5B;model_evidence=Supporting evidence includes similarity to: 3 Proteins%2C and 100%25 coverage of the annotated genomic feature by RNAseq alignments%2C including 26 samples with support for all annotated introns;product=mannosyl (alpha-1%2C6-)-glycoprotein beta-1%2C6-N-acetyl-glucosaminyltransferase%2C isozyme B%2C transcript variant X2	-1.83461	1.23504e-15	1.28766e-14
GeneID:109312018	ARG1	gbkey=CDS;gene=ARG1;product=LOW QUALITY PROTEIN: arginase-1	-1.80581	9.77098e-06	3.61738e-05
GeneID:109319049	LOC109319049	gbkey=mRNA;gene=LOC109319049;model_evidence=Supporting evidence includes similarity to: 2 Proteins%2C and 97%25 coverage of the annotated genomic feature by RNAseq alignments;product=golgin subfamily A member 6-like protein 6	-1.75561	9.41744e-09	5.06812e-08
GeneID:109324953	MORC1	gbkey=mRNA;gene=MORC1;model_evidence=Supporting evidence includes similarity to: 1 Protein%2C and 97%25 coverage of the annotated genomic feature by RNAseq alignments;product=MORC family CW-type zinc finger 1	-1.73573	1.48319e-10	9.83015e-10
GeneID:109317615	LMOD1	gbkey=mRNA;gene=LMOD1;model_evidence=Supporting evidence includes similarity to: 7 Proteins%2C and 98%25 coverage of the annotated genomic feature by RNAseq alignments%2C including 15 samples with support for all annotated introns;product=leiomodin 1	-1.7246	9.73873e-220	1.1049e-216
GeneID:109309704	FAM198B	gbkey=mRNA;gene=FAM198B;model_evidence=Supporting evidence includes similarity to: 5 Proteins%2C and 100%25 coverage of the annotated genomic feature by RNAseq alignments%2C including 94 samples with support for all annotated introns;product=family with sequence similarity 198 member B	-1.68394	7.05368e-35	2.32883e-33
GeneID:109315946	LOC109315946	gbkey=mRNA;gene=LOC109315946;model_evidence=Supporting evidence includes similarity to: 1 Protein%2C and 98%25 coverage of the annotated genomic feature by RNAseq alignments;product=voltage-dependent T-type calcium channel subunit alpha-1I-like	-1.65568	1.76915e-06	7.28437e-06
GeneID:109315921	WNT5B	gbkey=mRNA;gene=WNT5B;model_evidence=Supporting evidence includes similarity to: 46 Proteins%2C and 95%25 coverage of the annotated genomic feature by RNAseq alignments;product=Wnt family member 5B	-1.64886	9.55092e-163	7.0115e-160
GeneID:109318548	FOXO6	gbkey=mRNA;gene=FOXO6;model_evidence=Supporting evidence includes similarity to: 10 Proteins%2C and 97%25 coverage of the annotated genomic feature by RNAseq alignments;product=forkhead box O6	-1.6423	2.36045e-33	7.43901e-32
GeneID:109307816	NPR3	gbkey=mRNA;gene=NPR3;model_evidence=Supporting evidence includes similarity to: 11 Proteins%2C and 100%25 coverage of the annotated genomic feature by RNAseq alignments%2C including 85 samples with support for all annotated introns;product=natriuretic peptide receptor 3%2C transcript variant X1	-1.6322	3.75678e-27	8.44767e-26
GeneID:109320358	LOC109320358	gbkey=mRNA;gene=LOC109320358;model_evidence=Supporting evidence includes similarity to: 100%25 coverage of the annotated genomic feature by RNAseq alignments;product=heat shock protein 30D-like	-1.62568	9.12807e-68	1.08494e-65
GeneID:109308499	VWA5B2	gbkey=mRNA;gene=VWA5B2;model_evidence=Supporting evidence includes similarity to: 8 Proteins%2C and 100%25 coverage of the annotated genomic feature by RNAseq alignments%2C including 1 sample with support for all annotated introns;product=von Willebrand factor A domain containing 5B2%2C transcript variant X2	-1.60036	1.17244e-07	5.57836e-07
GeneID:109323573	LOC109323573	gbkey=mRNA;gene=LOC109323573;model_evidence=Supporting evidence includes similarity to: 100%25 coverage of the annotated genomic feature by RNAseq alignments%2C including 4 samples with support for all annotated introns;product=centrosome-associated protein CEP250-like	-1.57571	0.00692819	0.0152574
GeneID:109314390	LRRC38	gbkey=mRNA;gene=LRRC38;model_evidence=Supporting evidence includes similarity to: 9 Proteins%2C and 100%25 coverage of the annotated genomic feature by RNAseq alignments%2C including 30 samples with support for all annotated introns;product=leucine rich repeat containing 38	-1.57055	4.08562e-05	0.000136919
GeneID:109319699	RD3	gbkey=mRNA;gene=RD3;model_evidence=Supporting evidence includes similarity to: 6 Proteins%2C and 100%25 coverage of the annotated genomic feature by RNAseq alignments%2C including 23 samples with support for all annotated introns;product=retinal degeneration 3	-1.50434	1.65618e-14	1.58142e-13
GeneID:109324557	STC1	gbkey=mRNA;gene=STC1;model_evidence=Supporting evidence includes similarity to: 12 Proteins%2C and 100%25 coverage of the annotated genomic feature by RNAseq alignments%2C including 96 samples with support for all annotated introns;product=stanniocalcin 1	-1.49508	3.29236e-29	8.30073e-28
GeneID:109318872	TNFRSF6B	gbkey=mRNA;gene=TNFRSF6B;model_evidence=Supporting evidence includes similarity to: 4 Proteins%2C and 100%25 coverage of the annotated genomic feature by RNAseq alignments%2C including 20 samples with support for all annotated introns;product=TNF receptor superfamily member 6b%2C transcript variant X2	-1.48922	0.000846753	0.00224936
GeneID:109322110	WISP1	gbkey=mRNA;gene=WISP1;model_evidence=Supporting evidence includes similarity to: 7 Proteins%2C and 100%25 coverage of the annotated genomic feature by RNAseq alignments%2C including 47 samples with support for all annotated introns;product=WNT1 inducible signaling pathway protein 1%2C transcript variant X1	-1.48485	4.04101e-57	3.31788e-55
GeneID:109324587	PTGDR	gbkey=mRNA;gene=PTGDR;model_evidence=Supporting evidence includes similarity to: 100%25 coverage of the annotated genomic feature by RNAseq alignments%2C including 37 samples with support for all annotated introns;product=prostaglandin D2 receptor	-1.4777	6.57383e-07	2.85262e-06
GeneID:109310460	MLKL	gbkey=mRNA;gene=MLKL;model_evidence=Supporting evidence includes similarity to: 3 Proteins%2C and 100%25 coverage of the annotated genomic feature by RNAseq alignments%2C including 72 samples with support for all annotated introns;product=mixed lineage kinase domain like pseudokinase%2C transcript variant X1	-1.47068	0.00180498	0.00450628
GeneID:109312921	LOC109312921	gbkey=mRNA;gene=LOC109312921;model_evidence=Supporting evidence includes similarity to: 5 Proteins%2C and 100%25 coverage of the annotated genomic feature by RNAseq alignments%2C including 12 samples with support for all annotated introns;product=leukemia inhibitory factor-like	-1.46151	2.06711e-129	8.32178e-127
GeneID:109320566	LOC109320566	gbkey=mRNA;gene=LOC109320566;model_evidence=Supporting evidence includes similarity to: 6 Proteins%2C and 98%25 coverage of the annotated genomic feature by RNAseq alignments;product=potassium voltage-gated channel subfamily V member 2-like	-1.4567	3.2879e-08	1.67141e-07
GeneID:109311270	PODXL2	gbkey=mRNA;gene=PODXL2;model_evidence=Supporting evidence includes similarity to: 2 Proteins%2C and 100%25 coverage of the annotated genomic feature by RNAseq alignments%2C including 48 samples with support for all annotated introns;product=podocalyxin like 2%2C transcript variant X1	-1.44559	2.69928e-15	2.73434e-14
GeneID:109309856	FSTL4	gbkey=mRNA;gene=FSTL4;model_evidence=Supporting evidence includes similarity to: 98%25 coverage of the annotated genomic feature by RNAseq alignments;product=follistatin like 4	-1.43557	1.7188e-05	6.14809e-05
GeneID:109314868	LOC109314868	gbkey=mRNA;gene=LOC109314868;model_evidence=Supporting evidence includes similarity to: 2 Proteins%2C and 100%25 coverage of the annotated genomic feature by RNAseq alignments%2C including 81 samples with support for all annotated introns;product=MARVEL domain-containing protein 3-like%2C transcript variant X1	-1.42801	0.000707275	0.00191015
GeneID:109321273	ANO3	gbkey=mRNA;gene=ANO3;model_evidence=Supporting evidence includes similarity to: 12 Proteins%2C and 100%25 coverage of the annotated genomic feature by RNAseq alignments%2C including 2 samples with support for all annotated introns;product=anoctamin 3%2C transcript variant X1	-1.39837	2.89129e-22	4.73535e-21
GeneID:109312674	CMKLR1	gbkey=mRNA;gene=CMKLR1;model_evidence=Supporting evidence includes similarity to: 14 Proteins%2C and 100%25 coverage of the annotated genomic feature by RNAseq alignments%2C including 10 samples with support for all annotated introns;product=chemerin chemokine-like receptor 1%2C transcript variant X3	-1.39531	2.02834e-31	5.80588e-30
GeneID:109323080	TMEFF2	gbkey=mRNA;gene=TMEFF2;model_evidence=Supporting evidence includes similarity to: 13 Proteins%2C and 100%25 coverage of the annotated genomic feature by RNAseq alignments%2C including 87 samples with support for all annotated introns;product=transmembrane protein with EGF like and two follistatin like domains 2	-1.39484	8.45019e-26	1.76352e-24
GeneID:109320701	LOC109320701	gbkey=ncRNA;gene=LOC109320701;model_evidence=Supporting evidence includes similarity to: 100%25 coverage of the annotated genomic feature by RNAseq alignments%2C including 7 samples with support for all annotated introns;product=uncharacterized LOC109320701	-1.35754	6.20195e-10	3.8317e-09
GeneID:109319284	LSAMP	gbkey=mRNA;gene=LSAMP;model_evidence=Supporting evidence includes similarity to: 12 Proteins%2C and 100%25 coverage of the annotated genomic feature by RNAseq alignments%2C including 74 samples with support for all annotated introns;product=limbic system-associated membrane protein%2C transcript variant X1	-1.35382	0.00161729	0.00407919
GeneID:109309777	FAM221A	gbkey=mRNA;gene=FAM221A;model_evidence=Supporting evidence includes similarity to: 3 Proteins%2C and 100%25 coverage of the annotated genomic feature by RNAseq alignments%2C including 40 samples with support for all annotated introns;product=family with sequence similarity 221 member A	-1.33746	5.54573e-10	3.43648e-09
GeneID:109315510	LOC109315510	gbkey=mRNA;gene=LOC109315510;model_evidence=Supporting evidence includes similarity to: 13 Proteins%2C and 100%25 coverage of the annotated genomic feature by RNAseq alignments%2C including 3 samples with support for all annotated introns;product=lysozyme C-like	-1.33731	0.00855525	0.0184754
GeneID:109322442	LOC109322442	gbkey=ncRNA;gene=LOC109322442;model_evidence=Supporting evidence includes similarity to: 100%25 coverage of the annotated genomic feature by RNAseq alignments%2C including 5 samples with support for all annotated introns;product=uncharacterized LOC109322442	-1.31482	5.39988e-152	3.36952e-149
GeneID:109324798	MUC1	gbkey=mRNA;gene=MUC1;model_evidence=Supporting evidence includes similarity to: 6 Proteins%2C and 100%25 coverage of the annotated genomic feature by RNAseq alignments%2C including 6 samples with support for all annotated introns;product=mucin 1%2C cell surface associated%2C transcript variant X2	-1.31174	2.09037e-11	1.51058e-10
GeneID:109322335	MTMR7	gbkey=mRNA;gene=MTMR7;model_evidence=Supporting evidence includes similarity to: 2 Proteins%2C and 100%25 coverage of the annotated genomic feature by RNAseq alignments%2C including 15 samples with support for all annotated introns;product=myotubularin related protein 7	-1.31049	3.75315e-06	1.47758e-05
GeneID:109321383	GALNT16	gbkey=mRNA;gene=GALNT16;model_evidence=Supporting evidence includes similarity to: 12 Proteins%2C and 100%25 coverage of the annotated genomic feature by RNAseq alignments%2C including 23 samples with support for all annotated introns;product=polypeptide N-acetylgalactosaminyltransferase 16%2C transcript variant X1	-1.30038	4.35606e-121	1.39394e-118
GeneID:109310979	IL13RA2	gbkey=mRNA;gene=IL13RA2;model_evidence=Supporting evidence includes similarity to: 2 Proteins%2C and 100%25 coverage of the annotated genomic feature by RNAseq alignments%2C including 2 samples with support for all annotated introns;product=interleukin 13 receptor subunit alpha 2%2C transcript variant X2	-1.29763	3.91085e-09	2.22357e-08
GeneID:109313071	LOC109313071	gbkey=ncRNA;gene=LOC109313071;model_evidence=Supporting evidence includes similarity to: 100%25 coverage of the annotated genomic feature by RNAseq alignments%2C including 22 samples with support for all annotated introns;product=uncharacterized LOC109313071	-1.29595	0.00759392	0.0165801
GeneID:109322430	ARC	gbkey=mRNA;gene=ARC;model_evidence=Supporting evidence includes similarity to: 7 Proteins%2C and 100%25 coverage of the annotated genomic feature by RNAseq alignments;product=activity regulated cytoskeleton associated protein	-1.29258	8.63013e-122	2.91092e-119
GeneID:109314269	DRAXIN	gbkey=mRNA;gene=DRAXIN;model_evidence=Supporting evidence includes similarity to: 3 Proteins%2C and 100%25 coverage of the annotated genomic feature by RNAseq alignments%2C including 92 samples with support for all annotated introns;product=dorsal inhibitory axon guidance protein	-1.28929	0.00126882	0.00326357
GeneID:109307824	TTC23L	gbkey=mRNA;gene=TTC23L;model_evidence=Supporting evidence includes similarity to: 3 Proteins%2C and 100%25 coverage of the annotated genomic feature by RNAseq alignments%2C including 3 samples with support for all annotated introns;product=tetratricopeptide repeat domain 23 like%2C transcript variant X2	-1.28904	0.000951777	0.00250067
GeneID:109311703	DLGAP2	gbkey=mRNA;gene=DLGAP2;model_evidence=Supporting evidence includes similarity to: 15 Proteins%2C and 99%25 coverage of the annotated genomic feature by RNAseq alignments;product=DLG associated protein 2	-1.28478	7.23971e-06	2.72718e-05
GeneID:109321048	LOC109321048	gbkey=mRNA;gene=LOC109321048;model_evidence=Supporting evidence includes similarity to: 589 Proteins%2C and 100%25 coverage of the annotated genomic feature by RNAseq alignments%2C including 1 sample with support for all annotated introns;product=actin%2C aortic smooth muscle-like%2C transcript variant X1	-1.27387	8.32882e-09	4.50949e-08
GeneID:109323077	DPP10	gbkey=mRNA;gene=DPP10;model_evidence=Supporting evidence includes similarity to: 27 Proteins%2C and 100%25 coverage of the annotated genomic feature by RNAseq alignments%2C including 18 samples with support for all annotated introns;product=dipeptidyl peptidase like 10	-1.2665	0.00382977	0.00894209
GeneID:109321661	HAS2	gbkey=mRNA;gene=HAS2;model_evidence=Supporting evidence includes similarity to: 22 Proteins%2C and 100%25 coverage of the annotated genomic feature by RNAseq alignments%2C including 65 samples with support for all annotated introns;product=hyaluronan synthase 2	-1.26556	2.83305e-66	3.24371e-64
GeneID:109311611	LOC109311611	gbkey=mRNA;gene=LOC109311611;model_evidence=Supporting evidence includes similarity to: 21 Proteins%2C and 100%25 coverage of the annotated genomic feature by RNAseq alignments%2C including 16 samples with support for all annotated introns;product=rho-related GTP-binding protein RhoB-like%2C transcript variant X1	-1.25676	0.00254116	0.00616159
GeneID:109316584	NUAK1	gbkey=mRNA;gene=NUAK1;model_evidence=Supporting evidence includes similarity to: 6 Proteins%2C and 100%25 coverage of the annotated genomic feature by RNAseq alignments%2C including 87 samples with support for all annotated introns;product=NUAK family kinase 1	-1.24449	6.07965e-91	1.18553e-88
GeneID:109305458	RS1	gbkey=mRNA;gene=RS1;model_evidence=Supporting evidence includes similarity to: 9 Proteins%2C and 96%25 coverage of the annotated genomic feature by RNAseq alignments;partial=true;product=retinoschisin 1;start_range=.,62726856	-1.24036	0.0219172	0.0424797
GeneID:109322130	SPP1	gbkey=mRNA;gene=SPP1;model_evidence=Supporting evidence includes similarity to: 4 Proteins%2C and 100%25 coverage of the annotated genomic feature by RNAseq alignments%2C including 120 samples with support for all annotated introns;product=secreted phosphoprotein 1%2C transcript variant X2	-1.23353	3.83027e-299	6.82882e-296
GeneID:109315774	SEMA3E	gbkey=mRNA;gene=SEMA3E;model_evidence=Supporting evidence includes similarity to: 26 Proteins%2C and 100%25 coverage of the annotated genomic feature by RNAseq alignments%2C including 33 samples with support for all annotated introns;product=semaphorin 3E	-1.22646	0.000314966	0.000909901
GeneID:109321161	IGF2	gbkey=mRNA;gene=IGF2;model_evidence=Supporting evidence includes similarity to: 9 Proteins%2C and 100%25 coverage of the annotated genomic feature by RNAseq alignments%2C including 115 samples with support for all annotated introns;product=insulin like growth factor 2%2C transcript variant X1	-1.22446	3.19463e-30	8.57397e-29
GeneID:109307876	CCL28	gbkey=mRNA;gene=CCL28;model_evidence=Supporting evidence includes similarity to: 1 Protein%2C and 100%25 coverage of the annotated genomic feature by RNAseq alignments%2C including 37 samples with support for all annotated introns;product=C-C motif chemokine ligand 28	-1.22015	0.000293294	0.000851234
GeneID:109323216	LOC109323216	gbkey=mRNA;gene=LOC109323216;model_evidence=Supporting evidence includes similarity to: 1 Protein%2C and 100%25 coverage of the annotated genomic feature by RNAseq alignments%2C including 11 samples with support for all annotated introns;product=alpha-1-inhibitor 3-like	-1.21824	0.00494598	0.0112638
GeneID:109311291	COL7A1	gbkey=mRNA;gene=COL7A1;model_evidence=Supporting evidence includes similarity to: 6 Proteins%2C and 100%25 coverage of the annotated genomic feature by RNAseq alignments;product=collagen type VII alpha 1 chain	-1.20142	1.20307e-11	8.87893e-11
GeneID:109306463	LOC109306463	gbkey=ncRNA;gene=LOC109306463;model_evidence=Supporting evidence includes similarity to: 100%25 coverage of the annotated genomic feature by RNAseq alignments%2C including 35 samples with support for all annotated introns;product=uncharacterized LOC109306463	-1.20068	0.000279806	0.000813602
GeneID:109312920	LOC109312920	gbkey=mRNA;gene=LOC109312920;model_evidence=Supporting evidence includes similarity to: 1 Protein%2C and 100%25 coverage of the annotated genomic feature by RNAseq alignments%2C including 24 samples with support for all annotated introns;product=leukemia inhibitory factor-like%2C transcript variant X2	-1.19554	6.21719e-05	0.000202269
GeneID:109310441	LOC109310441	gbkey=mRNA;gene=LOC109310441;model_evidence=Supporting evidence includes similarity to: 4 Proteins%2C and 100%25 coverage of the annotated genomic feature by RNAseq alignments%2C including 4 samples with support for all annotated introns;product=lysosomal protective protein-like	-1.19539	0.00328287	0.00776833
GeneID:109315201	FAM20A	gbkey=mRNA;gene=FAM20A;model_evidence=Supporting evidence includes similarity to: 6 Proteins%2C and 87%25 coverage of the annotated genomic feature by RNAseq alignments;product=FAM20A%2C golgi associated secretory pathway pseudokinase	-1.19341	1.03507e-18	1.34419e-17
GeneID:109314833	LOC109314833	gbkey=mRNA;gene=LOC109314833;model_evidence=Supporting evidence includes similarity to: 8 Proteins%2C and 100%25 coverage of the annotated genomic feature by RNAseq alignments%2C including 16 samples with support for all annotated introns;product=urotensin-2 receptor-like	-1.19186	1.00034e-06	4.25504e-06
GeneID:109316465	LOC109316465	gbkey=ncRNA;gene=LOC109316465;model_evidence=Supporting evidence includes similarity to: 100%25 coverage of the annotated genomic feature by RNAseq alignments%2C including 7 samples with support for all annotated introns;product=uncharacterized LOC109316465	-1.18811	0.000503189	0.00140111
GeneID:109323517	CPLX1	gbkey=mRNA;gene=CPLX1;model_evidence=Supporting evidence includes similarity to: 10 Proteins%2C and 100%25 coverage of the annotated genomic feature by RNAseq alignments%2C including 68 samples with support for all annotated introns;product=complexin 1	-1.18462	2.18535e-33	6.9046e-32
GeneID:109314912	FSCN2	gbkey=mRNA;gene=FSCN2;model_evidence=Supporting evidence includes similarity to: 2 Proteins%2C and 100%25 coverage of the annotated genomic feature by RNAseq alignments%2C including 45 samples with support for all annotated introns;product=fascin actin-bundling protein 2%2C retinal%2C transcript variant X1	-1.18329	3.1087e-219	3.23305e-216
GeneID:109309963	TENM2	gbkey=mRNA;gene=TENM2;model_evidence=Supporting evidence includes similarity to: 3 Proteins%2C and 100%25 coverage of the annotated genomic feature by RNAseq alignments%2C including 2 samples with support for all annotated introns;product=teneurin transmembrane protein 2%2C transcript variant X2	-1.18082	1.43225e-38	5.74743e-37
GeneID:109314947	LOC109314947	gbkey=mRNA;gene=LOC109314947;model_evidence=Supporting evidence includes similarity to: 2 Proteins%2C and 100%25 coverage of the annotated genomic feature by RNAseq alignments%2C including 59 samples with support for all annotated introns;product=WD repeat-containing protein on Y chromosome-like%2C transcript variant X1	-1.1803	0.00695468	0.0153104
GeneID:109309119	HAPLN3	gbkey=mRNA;gene=HAPLN3;model_evidence=Supporting evidence includes similarity to: 7 Proteins%2C and 100%25 coverage of the annotated genomic feature by RNAseq alignments%2C including 75 samples with support for all annotated introns;product=hyaluronan and proteoglycan link protein 3	-1.1763	6.24949e-52	4.40642e-50
GeneID:109321857	MTNR1A	gbkey=mRNA;gene=MTNR1A;model_evidence=Supporting evidence includes similarity to: 32 Proteins%2C and 99%25 coverage of the annotated genomic feature by RNAseq alignments;product=melatonin receptor 1A	-1.17346	7.64324e-07	3.2881e-06
GeneID:109319797	LOC109319797	gbkey=ncRNA;gene=LOC109319797;model_evidence=Supporting evidence includes similarity to: 100%25 coverage of the annotated genomic feature by RNAseq alignments%2C including 51 samples with support for all annotated introns;product=uncharacterized LOC109319797	-1.17297	0.00782375	0.0170076
GeneID:109315030	LOC109315030	gbkey=ncRNA;gene=LOC109315030;model_evidence=Supporting evidence includes similarity to: 100%25 coverage of the annotated genomic feature by RNAseq alignments%2C including 2 samples with support for all annotated introns;product=uncharacterized LOC109315030	-1.17287	7.12652e-65	7.80167e-63
GeneID:109319951	CHRM3	gbkey=mRNA;gene=CHRM3;model_evidence=Supporting evidence includes similarity to: 18 Proteins%2C and 100%25 coverage of the annotated genomic feature by RNAseq alignments;product=cholinergic receptor muscarinic 3	-1.16072	0.00105837	0.00275751
GeneID:109317772	CCND3	gbkey=mRNA;gene=CCND3;model_evidence=Supporting evidence includes similarity to: 16 Proteins%2C and 100%25 coverage of the annotated genomic feature by RNAseq alignments%2C including 109 samples with support for all annotated introns;product=cyclin D3%2C transcript variant X1	-1.15998	5.21222e-226	7.22761e-223
GeneID:109311113	LOC109311113	gbkey=ncRNA;gene=LOC109311113;model_evidence=Supporting evidence includes similarity to: 100%25 coverage of the annotated genomic feature by RNAseq alignments%2C including 2 samples with support for all annotated introns;product=uncharacterized LOC109311113	-1.14373	0.00302363	0.00721094
GeneID:109318340	TFAP2E	gbkey=mRNA;gene=TFAP2E;model_evidence=Supporting evidence includes similarity to: 9 Proteins%2C and 98%25 coverage of the annotated genomic feature by RNAseq alignments;product=transcription factor AP-2 epsilon	-1.1332	5.16585e-06	1.98797e-05
GeneID:109314968	LOC109314968	gbkey=ncRNA;gene=LOC109314968;model_evidence=Supporting evidence includes similarity to: 100%25 coverage of the annotated genomic feature by RNAseq alignments%2C including 66 samples with support for all annotated introns;product=uncharacterized LOC109314968	-1.13128	2.1669e-14	2.0487e-13
GeneID:109318422	DTNA	gbkey=mRNA;gene=DTNA;model_evidence=Supporting evidence includes similarity to: 5 Proteins%2C and 100%25 coverage of the annotated genomic feature by RNAseq alignments%2C including 13 samples with support for all annotated introns;product=dystrobrevin alpha%2C transcript variant X7	-1.13092	1.02203e-07	4.89632e-07
GeneID:109324281	LRRC27	gbkey=mRNA;gene=LRRC27;model_evidence=Supporting evidence includes similarity to: 3 Proteins%2C and 100%25 coverage of the annotated genomic feature by RNAseq alignments%2C including 42 samples with support for all annotated introns;product=leucine rich repeat containing 27%2C transcript variant X3	-1.1202	3.70958e-18	4.64348e-17
GeneID:109318210	DRD4	gbkey=mRNA;gene=DRD4;model_evidence=Supporting evidence includes similarity to: 13 Proteins%2C and 100%25 coverage of the annotated genomic feature by RNAseq alignments%2C including 19 samples with support for all annotated introns;product=dopamine receptor D4	-1.11436	0.00917368	0.0197053
GeneID:109318625	NR0B2	gbkey=mRNA;gene=NR0B2;model_evidence=Supporting evidence includes similarity to: 9 Proteins%2C and 100%25 coverage of the annotated genomic feature by RNAseq alignments%2C including 97 samples with support for all annotated introns;product=nuclear receptor subfamily 0 group B member 2	-1.11133	0.000254424	0.00074448
GeneID:109323109	CPS1	gbkey=mRNA;gene=CPS1;model_evidence=Supporting evidence includes similarity to: 17 Proteins%2C and 100%25 coverage of the annotated genomic feature by RNAseq alignments%2C including 14 samples with support for all annotated introns;product=carbamoyl-phosphate synthase 1	-1.11053	1.55526e-07	7.27499e-07
GeneID:109306576	TRPC4	gbkey=mRNA;gene=TRPC4;model_evidence=Supporting evidence includes similarity to: 29 Proteins%2C and 100%25 coverage of the annotated genomic feature by RNAseq alignments%2C including 17 samples with support for all annotated introns;product=transient receptor potential cation channel subfamily C member 4	-1.10702	5.78994e-05	0.000189705
GeneID:109310171	MYOZ3	gbkey=mRNA;gene=MYOZ3;model_evidence=Supporting evidence includes similarity to: 7 Proteins%2C and 98%25 coverage of the annotated genomic feature by RNAseq alignments;product=myozenin 3	-1.09368	0.00209658	0.00516896
GeneID:109306003	PPEF1	gbkey=mRNA;gene=PPEF1;model_evidence=Supporting evidence includes similarity to: 8 Proteins%2C and 100%25 coverage of the annotated genomic feature by RNAseq alignments%2C including 16 samples with support for all annotated introns;product=protein phosphatase with EF-hand domain 1%2C transcript variant X1	-1.09127	1.25173e-05	4.57307e-05
GeneID:109324942	ACER1	gbkey=mRNA;gene=ACER1;model_evidence=Supporting evidence includes similarity to: 4 Proteins%2C and 100%25 coverage of the annotated genomic feature by RNAseq alignments%2C including 6 samples with support for all annotated introns;product=alkaline ceramidase 1%2C transcript variant X1	-1.08693	1.52879e-09	9.12882e-09
GeneID:109307502	LOC109307502	gbkey=mRNA;gene=LOC109307502;model_evidence=Supporting evidence includes similarity to: 100%25 coverage of the annotated genomic feature by RNAseq alignments%2C including 4 samples with support for all annotated introns;product=tctex1 domain-containing protein 1-like	-1.08611	0.00261663	0.00632491
GeneID:109305670	LOC109305670	gbkey=mRNA;gene=LOC109305670;model_evidence=Supporting evidence includes similarity to: 100%25 coverage of the annotated genomic feature by RNAseq alignments%2C including 2 samples with support for all annotated introns;product=uncharacterized LOC109305670	-1.08328	0.000423356	0.00119698
GeneID:109322116	SLC4A11	gbkey=mRNA;gene=SLC4A11;model_evidence=Supporting evidence includes similarity to: 1 Protein%2C and 100%25 coverage of the annotated genomic feature by RNAseq alignments%2C including 2 samples with support for all annotated introns;product=solute carrier family 4 member 11%2C transcript variant X2	-1.08314	0.0189046	0.0373957
GeneID:109324903	LOC109324903	gbkey=ncRNA;gene=LOC109324903;model_evidence=Supporting evidence includes similarity to: 100%25 coverage of the annotated genomic feature by RNAseq alignments%2C including 1 sample with support for all annotated introns;product=uncharacterized LOC109324903	-1.08074	3.23766e-17	3.81548e-16
GeneID:109324227	MFSD13A	gbkey=mRNA;gene=MFSD13A;model_evidence=Supporting evidence includes similarity to: 4 Proteins%2C and 100%25 coverage of the annotated genomic feature by RNAseq alignments%2C including 20 samples with support for all annotated introns;product=major facilitator superfamily domain containing 13A%2C transcript variant X1	-1.07557	1.88869e-122	6.73453e-120
GeneID:109312057	STAC	gbkey=mRNA;gene=STAC;model_evidence=Supporting evidence includes similarity to: 3 Proteins%2C and 100%25 coverage of the annotated genomic feature by RNAseq alignments%2C including 33 samples with support for all annotated introns;product=SH3 and cysteine rich domain%2C transcript variant X2	-1.07428	7.24914e-05	0.000233409
GeneID:109308855	TFPI2	gbkey=mRNA;gene=TFPI2;model_evidence=Supporting evidence includes similarity to: 23 Proteins%2C and 100%25 coverage of the annotated genomic feature by RNAseq alignments%2C including 40 samples with support for all annotated introns;product=tissue factor pathway inhibitor 2%2C transcript variant X2	-1.07226	1.53069e-82	2.48091e-80
GeneID:109323102	KIAA2012	gbkey=mRNA;gene=KIAA2012;model_evidence=Supporting evidence includes similarity to: 1 Protein%2C and 100%25 coverage of the annotated genomic feature by RNAseq alignments%2C including 11 samples with support for all annotated introns;product=KIAA2012 ortholog%2C transcript variant X2	-1.06864	0.000943441	0.0024819
GeneID:109312633	HPD	gbkey=mRNA;gene=HPD;model_evidence=Supporting evidence includes similarity to: 12 Proteins%2C and 100%25 coverage of the annotated genomic feature by RNAseq alignments%2C including 44 samples with support for all annotated introns;product=4-hydroxyphenylpyruvate dioxygenase%2C transcript variant X1	-1.06457	1.81768e-05	6.45735e-05
GeneID:109313178	MATN4	gbkey=mRNA;gene=MATN4;model_evidence=Supporting evidence includes similarity to: 12 Proteins%2C and 100%25 coverage of the annotated genomic feature by RNAseq alignments%2C including 48 samples with support for all annotated introns;product=matrilin 4	-1.06079	0.00587606	0.0131942
GeneID:109306016	LOC109306016	gbkey=mRNA;gene=LOC109306016;model_evidence=Supporting evidence includes similarity to: 22 Proteins%2C and 100%25 coverage of the annotated genomic feature by RNAseq alignments%2C including 2 samples with support for all annotated introns;product=regucalcin-like	-1.06001	4.89912e-05	0.00016235
GeneID:109315332	SLCO2A1	gbkey=mRNA;gene=SLCO2A1;model_evidence=Supporting evidence includes similarity to: 7 Proteins%2C and 100%25 coverage of the annotated genomic feature by RNAseq alignments%2C including 52 samples with support for all annotated introns;product=solute carrier organic anion transporter family member 2A1%2C transcript variant X1	-1.05878	0.00594677	0.013329
GeneID:109311816	LOC109311816	gbkey=mRNA;gene=LOC109311816;model_evidence=Supporting evidence includes similarity to: 2 Proteins%2C and 100%25 coverage of the annotated genomic feature by RNAseq alignments%2C including 31 samples with support for all annotated introns;product=nuclear receptor subfamily 0 group B member 2-like	-1.05839	0.0172316	0.0344245
GeneID:109321619	LOC109321619	gbkey=mRNA;gene=LOC109321619;model_evidence=Supporting evidence includes similarity to: 22 Proteins%2C and 98%25 coverage of the annotated genomic feature by RNAseq alignments;product=cytosolic phospholipase A2 epsilon-like	-1.05732	4.00016e-28	9.41924e-27
GeneID:109319174	PROKR1	gbkey=mRNA;gene=PROKR1;model_evidence=Supporting evidence includes similarity to: 4 Proteins%2C and 100%25 coverage of the annotated genomic feature by RNAseq alignments%2C including 6 samples with support for all annotated introns;product=prokineticin receptor 1	-1.05139	0.00782142	0.0170076
GeneID:109321069	LOC109321069	gbkey=mRNA;gene=LOC109321069;model_evidence=Supporting evidence includes similarity to: 28 Proteins%2C and 100%25 coverage of the annotated genomic feature by RNAseq alignments%2C including 1 sample with support for all annotated introns;product=cytosolic phospholipase A2 beta-like	-1.04365	7.82714e-185	6.51218e-182
GeneID:109315693	SLCO5A1	gbkey=mRNA;gene=SLCO5A1;model_evidence=Supporting evidence includes similarity to: 4 Proteins%2C and 100%25 coverage of the annotated genomic feature by RNAseq alignments%2C including 22 samples with support for all annotated introns;partial=true;product=solute carrier organic anion transporter family member 5A1	-1.04151	3.44761e-08	1.74682e-07
GeneID:109309389	RRH	gbkey=mRNA;gene=RRH;model_evidence=Supporting evidence includes similarity to: 4 Proteins%2C and 97%25 coverage of the annotated genomic feature by RNAseq alignments;product=retinal pigment epithelium-derived rhodopsin homolog	-1.03508	0.000689744	0.00186644
GeneID:109318975	ITGB3	gbkey=mRNA;gene=ITGB3;model_evidence=Supporting evidence includes similarity to: 32 Proteins%2C and 100%25 coverage of the annotated genomic feature by RNAseq alignments%2C including 24 samples with support for all annotated introns;product=integrin subunit beta 3	-1.03332	2.06976e-135	9.22522e-133
GeneID:109318213	EPS8L2	gbkey=mRNA;gene=EPS8L2;model_evidence=Supporting evidence includes similarity to: 3 Proteins%2C and 100%25 coverage of the annotated genomic feature by RNAseq alignments%2C including 94 samples with support for all annotated introns;product=EPS8 like 2	-1.02878	0.00518894	0.0117635
GeneID:109306732	LOC109306732	gbkey=mRNA;gene=LOC109306732;model_evidence=Supporting evidence includes similarity to: 38 Proteins%2C and 100%25 coverage of the annotated genomic feature by RNAseq alignments%2C including 37 samples with support for all annotated introns;product=neutrophil collagenase-like	-1.0179	1.9181e-24	3.616e-23
GeneID:109306610	HSPH1	gbkey=mRNA;gene=HSPH1;model_evidence=Supporting evidence includes similarity to: 9 Proteins%2C and 100%25 coverage of the annotated genomic feature by RNAseq alignments%2C including 79 samples with support for all annotated introns;product=heat shock protein family H (Hsp110) member 1	-1.01233	2.72175e-78	3.9497e-76
GeneID:109307374	LOC109307374	gbkey=ncRNA;gene=LOC109307374;model_evidence=Supporting evidence includes similarity to: 100%25 coverage of the annotated genomic feature by RNAseq alignments%2C including 19 samples with support for all annotated introns;product=uncharacterized LOC109307374	-1.01129	3.17302e-05	0.000108115
GeneID:109309705	TMEM144	gbkey=mRNA;gene=TMEM144;model_evidence=Supporting evidence includes similarity to: 2 Proteins%2C and 100%25 coverage of the annotated genomic feature by RNAseq alignments%2C including 71 samples with support for all annotated introns;product=transmembrane protein 144	-1.00109	0.0218405	0.0423376
GeneID:109319796	CAPN14	gbkey=mRNA;gene=CAPN14;model_evidence=Supporting evidence includes similarity to: 1 Protein%2C and 97%25 coverage of the annotated genomic feature by RNAseq alignments;product=calpain 14	-0.99809	7.48546e-20	1.05558e-18
GeneID:109315561	AMIGO2	gbkey=mRNA;gene=AMIGO2;model_evidence=Supporting evidence includes similarity to: 3 Proteins%2C and 100%25 coverage of the annotated genomic feature by RNAseq alignments%2C including 77 samples with support for all annotated introns;product=adhesion molecule with Ig like domain 2	-0.984242	0.000721006	0.00194471
GeneID:109305750	N6AMT1	gbkey=mRNA;gene=N6AMT1;model_evidence=Supporting evidence includes similarity to: 3 Proteins%2C and 100%25 coverage of the annotated genomic feature by RNAseq alignments%2C including 70 samples with support for all annotated introns;product=N-6 adenine-specific DNA methyltransferase 1 (putative)	-0.983141	2.69763e-05	9.2924e-05
GeneID:109316798	NETO1	gbkey=mRNA;gene=NETO1;model_evidence=Supporting evidence includes similarity to: 13 Proteins%2C and 100%25 coverage of the annotated genomic feature by RNAseq alignments%2C including 20 samples with support for all annotated introns;product=neuropilin and tolloid like 1%2C transcript variant X6	-0.982835	0.0201215	0.0394961
GeneID:109306089	GPR143	gbkey=mRNA;gene=GPR143;model_evidence=Supporting evidence includes similarity to: 2 Proteins%2C and 100%25 coverage of the annotated genomic feature by RNAseq alignments%2C including 17 samples with support for all annotated introns;product=G protein-coupled receptor 143	-0.982379	5.69949e-06	2.17922e-05
GeneID:109324944	RFX2	gbkey=mRNA;gene=RFX2;model_evidence=Supporting evidence includes similarity to: 7 Proteins%2C and 100%25 coverage of the annotated genomic feature by RNAseq alignments%2C including 10 samples with support for all annotated introns;product=regulatory factor X2%2C transcript variant X1	-0.979153	4.89965e-27	1.0978e-25
GeneID:109310990	FRMD7	gbkey=mRNA;gene=FRMD7;model_evidence=Supporting evidence includes similarity to: 3 Proteins%2C and 92%25 coverage of the annotated genomic feature by RNAseq alignments;product=FERM domain containing 7	-0.977658	0.00155256	0.00393741
GeneID:109309730	TLL1	gbkey=mRNA;gene=TLL1;model_evidence=Supporting evidence includes similarity to: 22 Proteins%2C and 100%25 coverage of the annotated genomic feature by RNAseq alignments%2C including 38 samples with support for all annotated introns;product=tolloid like 1%2C transcript variant X2	-0.970835	8.63391e-05	0.000274246
GeneID:109322381	ADGRB1	gbkey=mRNA;gene=ADGRB1;model_evidence=Supporting evidence includes similarity to: 1 Protein%2C and 100%25 coverage of the annotated genomic feature by RNAseq alignments%2C including 1 sample with support for all annotated introns;product=adhesion G protein-coupled receptor B1%2C transcript variant X1	-0.970099	1.62369e-35	5.55169e-34
GeneID:109307199	LAMC2	gbkey=mRNA;gene=LAMC2;model_evidence=Supporting evidence includes similarity to: 5 Proteins%2C and 99%25 coverage of the annotated genomic feature by RNAseq alignments;product=laminin subunit gamma 2	-0.969489	0.000193346	0.000576988
GeneID:109315408	DSCAML1	gbkey=mRNA;gene=DSCAML1;model_evidence=Supporting evidence includes similarity to: 1 Protein%2C and 100%25 coverage of the annotated genomic feature by RNAseq alignments%2C including 3 samples with support for all annotated introns;product=DS cell adhesion molecule like 1%2C transcript variant X2	-0.967879	0.0122809	0.0254891
GeneID:109309682	SFRP2	gbkey=mRNA;gene=SFRP2;model_evidence=Supporting evidence includes similarity to: 6 Proteins%2C and 100%25 coverage of the annotated genomic feature by RNAseq alignments%2C including 117 samples with support for all annotated introns;product=secreted frizzled related protein 2	-0.965372	8.81268e-128	3.33279e-125
GeneID:109306065	LOC109306065	gbkey=mRNA;gene=LOC109306065;model_evidence=Supporting evidence includes similarity to: 26 Proteins%2C and 100%25 coverage of the annotated genomic feature by RNAseq alignments;product=toll-like receptor 8	-0.957235	0.0226622	0.043808
GeneID:109317955	LOC109317955	gbkey=mRNA;gene=LOC109317955;model_evidence=Supporting evidence includes similarity to: 8 Proteins%2C and 100%25 coverage of the annotated genomic feature by RNAseq alignments%2C including 6 samples with support for all annotated introns;product=transmembrane protein 45B-like	-0.95692	4.94065e-39	2.02162e-37
GeneID:109319204	LOC109319204	gbkey=ncRNA;gene=LOC109319204;model_evidence=Supporting evidence includes similarity to: 100%25 coverage of the annotated genomic feature by RNAseq alignments%2C including 7 samples with support for all annotated introns;product=uncharacterized LOC109319204	-0.953859	0.00926725	0.0198686
GeneID:109309511	EPGN	gbkey=mRNA;gene=EPGN;model_evidence=Supporting evidence includes similarity to: 4 Proteins%2C and 100%25 coverage of the annotated genomic feature by RNAseq alignments%2C including 8 samples with support for all annotated introns;product=epithelial mitogen	-0.952364	0.00215692	0.00530203
GeneID:109316577	CHST11	gbkey=mRNA;gene=CHST11;model_evidence=Supporting evidence includes similarity to: 10 Proteins%2C and 100%25 coverage of the annotated genomic feature by RNAseq alignments%2C including 90 samples with support for all annotated introns;product=carbohydrate sulfotransferase 11%2C transcript variant X1	-0.952344	6.6303e-23	1.11668e-21
GeneID:109313474	PDIA2	gbkey=mRNA;gene=PDIA2;model_evidence=Supporting evidence includes similarity to: 16 Proteins%2C and 99%25 coverage of the annotated genomic feature by RNAseq alignments;product=protein disulfide isomerase family A member 2	-0.946715	1.18842e-06	4.99711e-06
GeneID:109319892	LOC109319892	gbkey=mRNA;gene=LOC109319892;model_evidence=Supporting evidence includes similarity to: 2 Proteins%2C and 100%25 coverage of the annotated genomic feature by RNAseq alignments%2C including 8 samples with support for all annotated introns;product=sulfotransferase 6B1-like%2C transcript variant X1	-0.945928	4.9903e-13	4.20236e-12
GeneID:109318645	FAM110D	gbkey=mRNA;gene=FAM110D;model_evidence=Supporting evidence includes similarity to: 9 Proteins%2C and 100%25 coverage of the annotated genomic feature by RNAseq alignments;product=family with sequence similarity 110 member D	-0.945285	0.00470963	0.0107728
GeneID:109315948	MEI1	gbkey=mRNA;gene=MEI1;model_evidence=Supporting evidence includes similarity to: 2 Proteins%2C and 99%25 coverage of the annotated genomic feature by RNAseq alignments;product=meiotic double-stranded break formation protein 1	-0.945105	0.0186709	0.0369803
GeneID:109322092	UNC5C	gbkey=mRNA;gene=UNC5C;model_evidence=Supporting evidence includes similarity to: 8 Proteins%2C and 100%25 coverage of the annotated genomic feature by RNAseq alignments%2C including 22 samples with support for all annotated introns;product=unc-5 netrin receptor C	-0.937222	1.68804e-32	5.07634e-31
GeneID:109306288	ADPRHL1	gbkey=mRNA;gene=ADPRHL1;model_evidence=Supporting evidence includes similarity to: 9 Proteins%2C and 100%25 coverage of the annotated genomic feature by RNAseq alignments%2C including 6 samples with support for all annotated introns;product=ADP-ribosylhydrolase like 1	-0.935536	0.0163327	0.0328443
GeneID:109315826	TRPA1	gbkey=mRNA;gene=TRPA1;model_evidence=Supporting evidence includes similarity to: 17 Proteins%2C and 95%25 coverage of the annotated genomic feature by RNAseq alignments;product=transient receptor potential cation channel subfamily A member 1	-0.931708	0.0101214	0.0215004
GeneID:109319668	KCNG3	gbkey=mRNA;gene=KCNG3;model_evidence=Supporting evidence includes similarity to: 7 Proteins%2C and 100%25 coverage of the annotated genomic feature by RNAseq alignments;product=potassium voltage-gated channel modifier subfamily G member 3	-0.926667	6.77015e-17	7.77686e-16
GeneID:109323244	TBR1	gbkey=mRNA;gene=TBR1;model_evidence=Supporting evidence includes similarity to: 9 Proteins%2C and 100%25 coverage of the annotated genomic feature by RNAseq alignments%2C including 6 samples with support for all annotated introns;product=T-box%2C brain 1	-0.926287	0.00105958	0.00276007
GeneID:109316925	LOC109316925	gbkey=mRNA;gene=LOC109316925;model_evidence=Supporting evidence includes similarity to: 13 Proteins%2C and 100%25 coverage of the annotated genomic feature by RNAseq alignments%2C including 6 samples with support for all annotated introns;partial=true;product=protein spinster homolog 2;start_range=.,4200140	-0.92438	1.88216e-15	1.93328e-14
GeneID:109311798	LOC109311798	gbkey=ncRNA;gene=LOC109311798;model_evidence=Supporting evidence includes similarity to: 100%25 coverage of the annotated genomic feature by RNAseq alignments%2C including 65 samples with support for all annotated introns;product=uncharacterized LOC109311798	-0.918892	2.39033e-95	5.23357e-93
GeneID:109322141	KCNIP4	gbkey=mRNA;gene=KCNIP4;model_evidence=Supporting evidence includes similarity to: 22 Proteins%2C and 100%25 coverage of the annotated genomic feature by RNAseq alignments%2C including 5 samples with support for all annotated introns;product=potassium voltage-gated channel interacting protein 4	-0.91512	0.000310565	0.000897812
GeneID:109317726	SLC26A9	gbkey=mRNA;gene=SLC26A9;model_evidence=Supporting evidence includes similarity to: 10 Proteins%2C and 100%25 coverage of the annotated genomic feature by RNAseq alignments%2C including 52 samples with support for all annotated introns;product=solute carrier family 26 member 9%2C transcript variant X1	-0.913153	1.84568e-06	7.57201e-06
GeneID:109317200	LOC109317200	gbkey=mRNA;gene=LOC109317200;model_evidence=Supporting evidence includes similarity to: 2 Proteins%2C and 100%25 coverage of the annotated genomic feature by RNAseq alignments%2C including 82 samples with support for all annotated introns;product=transmembrane protein 211-like	-0.909634	0.000129668	0.000399078
GeneID:109322320	SLC2A9	gbkey=mRNA;gene=SLC2A9;model_evidence=Supporting evidence includes similarity to: 20 Proteins%2C and 100%25 coverage of the annotated genomic feature by RNAseq alignments%2C including 9 samples with support for all annotated introns;product=solute carrier family 2 member 9%2C transcript variant X2	-0.905842	0.00491685	0.0112016
GeneID:109319645	LOC109319645	gbkey=ncRNA;gene=LOC109319645;model_evidence=Supporting evidence includes similarity to: 100%25 coverage of the annotated genomic feature by RNAseq alignments%2C including 34 samples with support for all annotated introns;product=uncharacterized LOC109319645	-0.905574	1.29571e-11	9.54571e-11
GeneID:109320586	SLA2	gbkey=mRNA;gene=SLA2;model_evidence=Supporting evidence includes similarity to: 11 Proteins%2C and 100%25 coverage of the annotated genomic feature by RNAseq alignments%2C including 3 samples with support for all annotated introns;product=Src like adaptor 2	-0.903608	0.013074	0.0269247
GeneID:109309134	SV2B	gbkey=mRNA;gene=SV2B;model_evidence=Supporting evidence includes similarity to: 18 Proteins%2C and 100%25 coverage of the annotated genomic feature by RNAseq alignments%2C including 9 samples with support for all annotated introns;product=synaptic vesicle glycoprotein 2B	-0.900935	1.30222e-08	6.91564e-08
GeneID:109307055	LOC109307055	gbkey=mRNA;gene=LOC109307055;model_evidence=Supporting evidence includes similarity to: 18 Proteins%2C and 100%25 coverage of the annotated genomic feature by RNAseq alignments%2C including 3 samples with support for all annotated introns;product=coagulation factor XIII B chain-like%2C transcript variant X1	-0.897749	0.0121397	0.0252507
GeneID:109323158	STAT4	gbkey=mRNA;gene=STAT4;model_evidence=Supporting evidence includes similarity to: 12 Proteins%2C and 100%25 coverage of the annotated genomic feature by RNAseq alignments%2C including 7 samples with support for all annotated introns;product=signal transducer and activator of transcription 4%2C transcript variant X1	-0.897074	2.26515e-10	1.47311e-09
GeneID:109324169	ACTA2	gbkey=mRNA;gene=ACTA2;model_evidence=Supporting evidence includes similarity to: 583 Proteins%2C and 100%25 coverage of the annotated genomic feature by RNAseq alignments%2C including 120 samples with support for all annotated introns;product=actin%2C alpha 2%2C smooth muscle%2C aorta%2C transcript variant X1	-0.896286	7.67193e-129	2.99205e-126
GeneID:109309945	KCNMB1	gbkey=mRNA;gene=KCNMB1;model_evidence=Supporting evidence includes similarity to: 4 Proteins%2C and 100%25 coverage of the annotated genomic feature by RNAseq alignments%2C including 88 samples with support for all annotated introns;product=potassium calcium-activated channel subfamily M regulatory beta subunit 1	-0.890764	5.64857e-08	2.78633e-07
GeneID:109309308	ADAMTS3	gbkey=mRNA;gene=ADAMTS3;model_evidence=Supporting evidence includes similarity to: 7 Proteins%2C and 98%25 coverage of the annotated genomic feature by RNAseq alignments;product=ADAM metallopeptidase with thrombospondin type 1 motif 3	-0.888702	1.35668e-25	2.78156e-24
GeneID:109309703	GRIA2	gbkey=mRNA;gene=GRIA2;model_evidence=Supporting evidence includes similarity to: 34 Proteins%2C and 100%25 coverage of the annotated genomic feature by RNAseq alignments%2C including 33 samples with support for all annotated introns;product=glutamate ionotropic receptor AMPA type subunit 2%2C transcript variant X5	-0.887059	0.000131169	0.000403199
GeneID:109322262	GPR20	gbkey=mRNA;gene=GPR20;model_evidence=Supporting evidence includes similarity to: 8 Proteins%2C and 100%25 coverage of the annotated genomic feature by RNAseq alignments%2C including 12 samples with support for all annotated introns;product=G protein-coupled receptor 20%2C transcript variant X2	-0.885176	0.0190499	0.0376414
GeneID:109305627	ABCF2	gbkey=mRNA;gene=ABCF2;model_evidence=Supporting evidence includes similarity to: 11 Proteins%2C and 100%25 coverage of the annotated genomic feature by RNAseq alignments%2C including 63 samples with support for all annotated introns;product=ATP binding cassette subfamily F member 2	-0.881065	3.69533e-124	1.3564e-121
GeneID:109321801	EGR4	gbkey=mRNA;gene=EGR4;model_evidence=Supporting evidence includes similarity to: 3 Proteins%2C and 98%25 coverage of the annotated genomic feature by RNAseq alignments;partial=true;product=early growth response 4	-0.881054	2.49794e-05	8.66193e-05
GeneID:109317720	FAM72A	gbkey=mRNA;gene=FAM72A;model_evidence=Supporting evidence includes similarity to: 10 Proteins%2C and 100%25 coverage of the annotated genomic feature by RNAseq alignments%2C including 85 samples with support for all annotated introns;product=family with sequence similarity 72 member A	-0.876243	1.61727e-71	2.05954e-69
GeneID:109320809	POP1	gbkey=mRNA;gene=POP1;model_evidence=Supporting evidence includes similarity to: 5 Proteins%2C and 100%25 coverage of the annotated genomic feature by RNAseq alignments%2C including 16 samples with support for all annotated introns;product=POP1 homolog%2C ribonuclease P/MRP subunit	-0.874944	4.96713e-86	8.73095e-84
GeneID:109312934	NEFH	gbkey=mRNA;gene=NEFH;model_evidence=Supporting evidence includes similarity to: 12 Proteins%2C and 100%25 coverage of the annotated genomic feature by RNAseq alignments%2C including 20 samples with support for all annotated introns;product=neurofilament heavy%2C transcript variant X2	-0.874733	3.2631e-31	9.15134e-30
GeneID:109307390	SLC6A9	gbkey=mRNA;gene=SLC6A9;model_evidence=Supporting evidence includes similarity to: 47 Proteins%2C and 100%25 coverage of the annotated genomic feature by RNAseq alignments%2C including 44 samples with support for all annotated introns;product=solute carrier family 6 member 9	-0.873192	6.69898e-68	8.11682e-66
GeneID:109324441	LOC109324441	gbkey=mRNA;gene=LOC109324441;model_evidence=Supporting evidence includes similarity to: 106 Proteins%2C and 54%25 coverage of the annotated genomic feature by RNAseq alignments;product=keratin%2C type II cytoskeletal cochleal-like	-0.871514	1.16142e-05	4.26186e-05
GeneID:109317193	LOC109317193	gbkey=exon;gene=LOC109317193;model_evidence=Supporting evidence includes similarity to: 18 Proteins%2C and 100%25 coverage of the annotated genomic feature by RNAseq alignments	-0.86588	0.00287609	0.0068854
GeneID:109308882	CSPG4	gbkey=mRNA;gene=CSPG4;model_evidence=Supporting evidence includes similarity to: 7 Proteins%2C and 100%25 coverage of the annotated genomic feature by RNAseq alignments%2C including 29 samples with support for all annotated introns;product=chondroitin sulfate proteoglycan 4	-0.865638	1.30032e-27	3.02762e-26
GeneID:109318644	LOC109318644	gbkey=mRNA;gene=LOC109318644;model_evidence=Supporting evidence includes similarity to: 1 Protein%2C and 100%25 coverage of the annotated genomic feature by RNAseq alignments%2C including 3 samples with support for all annotated introns;product=testis development-related protein-like	-0.864371	2.06222e-10	1.34605e-09
GeneID:109319443	LOC109319443	gbkey=ncRNA;gene=LOC109319443;model_evidence=Supporting evidence includes similarity to: 100%25 coverage of the annotated genomic feature by RNAseq alignments%2C including 45 samples with support for all annotated introns;product=uncharacterized LOC109319443	-0.86434	0.00895386	0.0192662
GeneID:109310742	TMED6	gbkey=mRNA;gene=TMED6;model_evidence=Supporting evidence includes similarity to: 5 Proteins%2C and 97%25 coverage of the annotated genomic feature by RNAseq alignments;product=transmembrane p24 trafficking protein 6	-0.862494	5.83112e-21	8.79956e-20
GeneID:109306798	PRSS23	gbkey=mRNA;gene=PRSS23;model_evidence=Supporting evidence includes similarity to: 11 Proteins%2C and 100%25 coverage of the annotated genomic feature by RNAseq alignments%2C including 48 samples with support for all annotated introns;product=protease%2C serine 23	-0.859587	1.13327e-31	3.28149e-30
GeneID:109323001	LOC109323001	gbkey=mRNA;gene=LOC109323001;model_evidence=Supporting evidence includes similarity to: 1 Protein%2C and 100%25 coverage of the annotated genomic feature by RNAseq alignments%2C including 40 samples with support for all annotated introns;product=shugoshin 2-like%2C transcript variant X3	-0.859539	3.53404e-74	4.74245e-72
GeneID:109308597	GRK7	gbkey=mRNA;gene=GRK7;model_evidence=Supporting evidence includes similarity to: 17 Proteins%2C and 100%25 coverage of the annotated genomic feature by RNAseq alignments%2C including 2 samples with support for all annotated introns;product=G protein-coupled receptor kinase 7	-0.856978	0.00240348	0.00585049
GeneID:109317616	LOC109317616	gbkey=mRNA;gene=LOC109317616;model_evidence=Supporting evidence includes similarity to: 1 Protein%2C and 100%25 coverage of the annotated genomic feature by RNAseq alignments;product=uncharacterized LOC109317616	-0.856929	2.56061e-31	7.22995e-30
GeneID:109323207	LCT	gbkey=mRNA;gene=LCT;model_evidence=Supporting evidence includes similarity to: 10 Proteins%2C and 98%25 coverage of the annotated genomic feature by RNAseq alignments;product=lactase	-0.855732	1.67955e-09	9.95289e-09
GeneID:109309665	MAB21L2	gbkey=mRNA;gene=MAB21L2;model_evidence=Supporting evidence includes similarity to: 12 Proteins%2C and 100%25 coverage of the annotated genomic feature by RNAseq alignments;product=mab-21 like 2	-0.852271	2.88232e-06	1.15626e-05
GeneID:109308628	LOC109308628	gbkey=mRNA;gene=LOC109308628;model_evidence=Supporting evidence includes similarity to: 6 Proteins%2C and 100%25 coverage of the annotated genomic feature by RNAseq alignments%2C including 5 samples with support for all annotated introns;product=guanylate cyclase soluble subunit beta-2-like	-0.849546	4.96987e-06	1.91597e-05
GeneID:109313165	KCNK15	gbkey=misc_RNA;gene=KCNK15;model_evidence=Supporting evidence includes similarity to: 9 Proteins%2C and 100%25 coverage of the annotated genomic feature by RNAseq alignments%2C including 1 sample with support for all annotated introns;product=potassium two pore domain channel subfamily K member 15%2C transcript variant X2	-0.847428	5.16463e-84	8.71008e-82
GeneID:109318772	CASS4	gbkey=mRNA;gene=CASS4;model_evidence=Supporting evidence includes similarity to: 9 Proteins%2C and 100%25 coverage of the annotated genomic feature by RNAseq alignments%2C including 2 samples with support for all annotated introns;product=Cas scaffolding protein family member 4%2C transcript variant X1	-0.847314	0.00341015	0.00804815
GeneID:109308968	CCNB2	gbkey=mRNA;gene=CCNB2;model_evidence=Supporting evidence includes similarity to: 5 Proteins%2C and 100%25 coverage of the annotated genomic feature by RNAseq alignments%2C including 35 samples with support for all annotated introns;product=cyclin B2%2C transcript variant X1	-0.846935	1.16845e-68	1.44378e-66
GeneID:109306880	MAP6	gbkey=mRNA;gene=MAP6;model_evidence=Supporting evidence includes similarity to: 100%25 coverage of the annotated genomic feature by RNAseq alignments%2C including 6 samples with support for all annotated introns;product=microtubule associated protein 6	-0.84687	0.0120548	0.0250969
GeneID:109314448	LOC109314448	gbkey=mRNA;gene=LOC109314448;model_evidence=Supporting evidence includes similarity to: 12 Proteins%2C and 100%25 coverage of the annotated genomic feature by RNAseq alignments%2C including 11 samples with support for all annotated introns;product=solute carrier family 2%2C facilitated glucose transporter member 5-like%2C transcript variant X1	-0.844887	0.00179411	0.00448169
GeneID:109306806	LOC109306806	gbkey=ncRNA;gene=LOC109306806;model_evidence=Supporting evidence includes similarity to: 100%25 coverage of the annotated genomic feature by RNAseq alignments%2C including 46 samples with support for all annotated introns;product=uncharacterized LOC109306806	-0.844798	0.000439023	0.00123736
GeneID:109324518	LOC109324518	gbkey=ncRNA;gene=LOC109324518;model_evidence=Supporting evidence includes similarity to: 100%25 coverage of the annotated genomic feature by RNAseq alignments%2C including 126 samples with support for all annotated introns;product=uncharacterized LOC109324518	-0.84345	1.45037e-09	8.68552e-09
GeneID:109319880	LOC109319880	gbkey=ncRNA;gene=LOC109319880;model_evidence=Supporting evidence includes similarity to: 100%25 coverage of the annotated genomic feature by RNAseq alignments%2C including 37 samples with support for all annotated introns;product=uncharacterized LOC109319880	-0.842879	0.000733363	0.00197377
GeneID:109313856	ASTN2	gbkey=mRNA;gene=ASTN2;model_evidence=Supporting evidence includes similarity to: 9 Proteins%2C and 100%25 coverage of the annotated genomic feature by RNAseq alignments%2C including 29 samples with support for all annotated introns;product=astrotactin 2%2C transcript variant X5	-0.842673	0.000233202	0.000686729
GeneID:109324200	ANKRD2	gbkey=mRNA;gene=ANKRD2;model_evidence=Supporting evidence includes similarity to: 5 Proteins%2C and 100%25 coverage of the annotated genomic feature by RNAseq alignments%2C including 1 sample with support for all annotated introns;product=ankyrin repeat domain 2	-0.841214	1.60312e-06	6.62922e-06
GeneID:109313257	LOC109313257	gbkey=mRNA;gene=LOC109313257;model_evidence=Supporting evidence includes similarity to: 68 Proteins%2C and 100%25 coverage of the annotated genomic feature by RNAseq alignments%2C including 102 samples with support for all annotated introns;product=myosin regulatory light polypeptide 9	-0.838743	1.53009e-162	1.06086e-159
GeneID:109321961	PDLIM3	gbkey=misc_RNA;gene=PDLIM3;model_evidence=Supporting evidence includes similarity to: 9 Proteins%2C and 100%25 coverage of the annotated genomic feature by RNAseq alignments%2C including 1 sample with support for all annotated introns;product=PDZ and LIM domain 3%2C transcript variant X2	-0.834649	9.4852e-06	3.51993e-05
GeneID:109320356	LOC109320356	gbkey=CDS;gene=LOC109320356;product=LOW QUALITY PROTEIN: heat shock protein 30-like	-0.834317	0.0182896	0.0363405
GeneID:109320036	LOC109320036	gbkey=ncRNA;gene=LOC109320036;model_evidence=Supporting evidence includes similarity to: 100%25 coverage of the annotated genomic feature by RNAseq alignments%2C including 70 samples with support for all annotated introns;product=uncharacterized LOC109320036	-0.833642	0.0007434	0.00199734
GeneID:109314020	CARD9	gbkey=mRNA;gene=CARD9;model_evidence=Supporting evidence includes similarity to: 8 Proteins%2C and 100%25 coverage of the annotated genomic feature by RNAseq alignments;product=caspase recruitment domain family member 9	-0.828463	0.000403481	0.00114546
GeneID:109312367	F2RL3	gbkey=mRNA;gene=F2RL3;model_evidence=Supporting evidence includes similarity to: 15 Proteins%2C and 100%25 coverage of the annotated genomic feature by RNAseq alignments%2C including 60 samples with support for all annotated introns;product=F2R like thrombin/trypsin receptor 3	-0.827488	9.44529e-16	9.95585e-15
GeneID:109314967	KPNA2	gbkey=mRNA;gene=KPNA2;model_evidence=Supporting evidence includes similarity to: 14 Proteins%2C and 100%25 coverage of the annotated genomic feature by RNAseq alignments%2C including 111 samples with support for all annotated introns;product=karyopherin subunit alpha 2%2C transcript variant X2	-0.827078	9.99406e-148	5.93933e-145
GeneID:109317271	SCARF1	gbkey=mRNA;gene=SCARF1;model_evidence=Supporting evidence includes similarity to: 8 Proteins%2C and 100%25 coverage of the annotated genomic feature by RNAseq alignments%2C including 24 samples with support for all annotated introns;product=scavenger receptor class F member 1%2C transcript variant X1	-0.823658	5.46203e-23	9.28694e-22
GeneID:109322540	LYPD1	gbkey=mRNA;gene=LYPD1;model_evidence=Supporting evidence includes similarity to: 5 Proteins%2C and 100%25 coverage of the annotated genomic feature by RNAseq alignments%2C including 64 samples with support for all annotated introns;partial=true;product=LY6/PLAUR domain containing 1	-0.82309	3.23816e-26	6.95563e-25
GeneID:109313539	SRL	gbkey=mRNA;gene=SRL;model_evidence=Supporting evidence includes similarity to: 91%25 coverage of the annotated genomic feature by RNAseq alignments;product=sarcalumenin	-0.822914	0.00541425	0.0122254
GeneID:109314403	TMEM240	gbkey=mRNA;gene=TMEM240;model_evidence=Supporting evidence includes similarity to: 4 Proteins%2C and 100%25 coverage of the annotated genomic feature by RNAseq alignments%2C including 62 samples with support for all annotated introns;product=transmembrane protein 240	-0.821952	0.0174542	0.034808
GeneID:109315991	PTPRZ1	gbkey=mRNA;gene=PTPRZ1;model_evidence=Supporting evidence includes similarity to: 1 Protein%2C and 96%25 coverage of the annotated genomic feature by RNAseq alignments;product=protein tyrosine phosphatase%2C receptor type Z1	-0.820236	0.0144017	0.0293922
GeneID:109310822	SLC25A53	gbkey=mRNA;gene=SLC25A53;model_evidence=Supporting evidence includes similarity to: 4 Proteins%2C and 94%25 coverage of the annotated genomic feature by RNAseq alignments;product=solute carrier family 25 member 53	-0.816837	1.0371e-15	1.08856e-14
GeneID:109319327	CFAP44	gbkey=mRNA;gene=CFAP44;model_evidence=Supporting evidence includes similarity to: 2 Proteins%2C and 100%25 coverage of the annotated genomic feature by RNAseq alignments%2C including 13 samples with support for all annotated introns;product=cilia and flagella associated protein 44%2C transcript variant X2	-0.816561	7.16085e-05	0.000230864
GeneID:109318478	CSMD2	gbkey=mRNA;gene=CSMD2;model_evidence=Supporting evidence includes similarity to: 3 Proteins%2C and 100%25 coverage of the annotated genomic feature by RNAseq alignments%2C including 4 samples with support for all annotated introns;product=CUB and Sushi multiple domains 2%2C transcript variant X1	-0.813436	3.80941e-07	1.70216e-06
GeneID:109319212	LOC109319212	gbkey=mRNA;gene=LOC109319212;model_evidence=Supporting evidence includes similarity to: 100%25 coverage of the annotated genomic feature by RNAseq alignments%2C including 2 samples with support for all annotated introns;product=uncharacterized LOC109319212	-0.81274	0.00663402	0.0146978
GeneID:109320977	BDKRB1	gbkey=mRNA;gene=BDKRB1;model_evidence=Supporting evidence includes similarity to: 4 Proteins%2C and 100%25 coverage of the annotated genomic feature by RNAseq alignments%2C including 6 samples with support for all annotated introns;product=bradykinin receptor B1%2C transcript variant X2	-0.807019	0.00561057	0.0126458
GeneID:109321049	LOC109321049	gbkey=ncRNA;gene=LOC109321049;model_evidence=Supporting evidence includes similarity to: 100%25 coverage of the annotated genomic feature by RNAseq alignments%2C including 10 samples with support for all annotated introns;product=uncharacterized LOC109321049	-0.806716	0.00177052	0.00442985
GeneID:109323044	GPR39	gbkey=mRNA;gene=GPR39;model_evidence=Supporting evidence includes similarity to: 6 Proteins%2C and 100%25 coverage of the annotated genomic feature by RNAseq alignments%2C including 89 samples with support for all annotated introns;product=G protein-coupled receptor 39	-0.803642	1.69088e-18	2.17548e-17
GeneID:109321862	SLC39A8	gbkey=mRNA;gene=SLC39A8;model_evidence=Supporting evidence includes similarity to: 15 Proteins%2C and 84%25 coverage of the annotated genomic feature by RNAseq alignments;product=solute carrier family 39 member 8	-0.803537	3.01553e-07	1.36305e-06
GeneID:109314003	OLFM1	gbkey=mRNA;gene=OLFM1;model_evidence=Supporting evidence includes similarity to: 22 Proteins%2C and 100%25 coverage of the annotated genomic feature by RNAseq alignments%2C including 93 samples with support for all annotated introns;product=olfactomedin 1	-0.803456	3.47005e-46	1.94199e-44
GeneID:109312685	DAO	gbkey=mRNA;gene=DAO;model_evidence=Supporting evidence includes similarity to: 4 Proteins%2C and 100%25 coverage of the annotated genomic feature by RNAseq alignments%2C including 73 samples with support for all annotated introns;product=D-amino acid oxidase	-0.799425	0.0044428	0.0102318
GeneID:109322499	LOC109322499	gbkey=mRNA;gene=LOC109322499;model_evidence=Supporting evidence includes similarity to: 4 Proteins%2C and 83%25 coverage of the annotated genomic feature by RNAseq alignments;product=sterol 26-hydroxylase%2C mitochondrial	-0.796949	8.08959e-12	6.08181e-11
GeneID:109306319	COL4A1	gbkey=mRNA;gene=COL4A1;model_evidence=Supporting evidence includes similarity to: 8 Proteins%2C and 100%25 coverage of the annotated genomic feature by RNAseq alignments;product=collagen type IV alpha 1 chain	-0.795721	0.00160831	0.00406063
GeneID:109314430	CTNND2	gbkey=mRNA;gene=CTNND2;model_evidence=Supporting evidence includes similarity to: 29 Proteins%2C and 100%25 coverage of the annotated genomic feature by RNAseq alignments%2C including 44 samples with support for all annotated introns;product=catenin delta 2%2C transcript variant X4	-0.791831	1.97029e-06	8.06817e-06
GeneID:109314701	LOC109314701	gbkey=ncRNA;gene=LOC109314701;model_evidence=Supporting evidence includes similarity to: 100%25 coverage of the annotated genomic feature by RNAseq alignments%2C including 36 samples with support for all annotated introns;product=uncharacterized LOC109314701%2C transcript variant X3	-0.791588	0.00323288	0.00765875
GeneID:109307484	PODN	gbkey=mRNA;gene=PODN;model_evidence=Supporting evidence includes similarity to: 9 Proteins%2C and 100%25 coverage of the annotated genomic feature by RNAseq alignments%2C including 107 samples with support for all annotated introns;product=podocan	-0.791366	0.0212507	0.0413804
GeneID:109312370	LOC109312370	gbkey=mRNA;gene=LOC109312370;model_evidence=Supporting evidence includes similarity to: 1 Protein%2C and 95%25 coverage of the annotated genomic feature by RNAseq alignments;product=tetraspanin-33-like	-0.790728	0.0013342	0.00341945
GeneID:109322375	LOC109322375	gbkey=mRNA;gene=LOC109322375;model_evidence=Supporting evidence includes similarity to: 9 Proteins%2C and 100%25 coverage of the annotated genomic feature by RNAseq alignments%2C including 4 samples with support for all annotated introns;product=neurophysin 1-like	-0.789933	0.0166224	0.0333512
GeneID:109318992	TRPV5	gbkey=mRNA;gene=TRPV5;model_evidence=Supporting evidence includes similarity to: 15 Proteins%2C and 100%25 coverage of the annotated genomic feature by RNAseq alignments%2C including 2 samples with support for all annotated introns;product=transient receptor potential cation channel subfamily V member 5	-0.788752	1.79106e-05	6.37368e-05
GeneID:109318515	LOC109318515	gbkey=mRNA;gene=LOC109318515;model_evidence=Supporting evidence includes similarity to: 1 Protein%2C and 95%25 coverage of the annotated genomic feature by RNAseq alignments;product=serine/threonine-protein phosphatase 6 regulatory ankyrin repeat subunit A-like	-0.787955	0.0063669	0.0141587
GeneID:109307145	SERPINC1	gbkey=mRNA;gene=SERPINC1;model_evidence=Supporting evidence includes similarity to: 9 Proteins%2C and 100%25 coverage of the annotated genomic feature by RNAseq alignments%2C including 34 samples with support for all annotated introns;product=serpin family C member 1	-0.787611	9.61649e-05	0.00030253
GeneID:109322400	LOC109322400	gbkey=mRNA;gene=LOC109322400;model_evidence=Supporting evidence includes similarity to: 15 Proteins%2C and 99%25 coverage of the annotated genomic feature by RNAseq alignments;product=melanopsin-like	-0.786484	3.55375e-07	1.5943e-06
GeneID:109311946	LAMA4	gbkey=mRNA;gene=LAMA4;model_evidence=Supporting evidence includes similarity to: 5 Proteins%2C and 100%25 coverage of the annotated genomic feature by RNAseq alignments%2C including 92 samples with support for all annotated introns;product=laminin subunit alpha 4	-0.786299	0.000651461	0.00177555
GeneID:109321577	KIF18A	gbkey=mRNA;gene=KIF18A;model_evidence=Supporting evidence includes similarity to: 7 Proteins%2C and 100%25 coverage of the annotated genomic feature by RNAseq alignments%2C including 17 samples with support for all annotated introns;product=kinesin family member 18A	-0.785934	2.9479e-37	1.09169e-35
GeneID:109311505	XKR5	gbkey=mRNA;gene=XKR5;model_evidence=Supporting evidence includes similarity to: 5 Proteins%2C and 100%25 coverage of the annotated genomic feature by RNAseq alignments%2C including 25 samples with support for all annotated introns;product=XK related 5	-0.784684	0.00498288	0.0113313
GeneID:109312878	LOC109312878	gbkey=ncRNA;gene=LOC109312878;model_evidence=Supporting evidence includes similarity to: 100%25 coverage of the annotated genomic feature by RNAseq alignments%2C including 102 samples with support for all annotated introns;product=uncharacterized LOC109312878	-0.784586	0.0140905	0.0288231
GeneID:109307580	DIRAS3	gbkey=mRNA;gene=DIRAS3;model_evidence=Supporting evidence includes similarity to: 18 Proteins%2C and 100%25 coverage of the annotated genomic feature by RNAseq alignments%2C including 26 samples with support for all annotated introns;product=DIRAS family GTPase 3%2C transcript variant X3	-0.784073	0.00102514	0.00267717
GeneID:109309967	HMMR	gbkey=mRNA;gene=HMMR;model_evidence=Supporting evidence includes similarity to: 2 Proteins%2C and 100%25 coverage of the annotated genomic feature by RNAseq alignments%2C including 75 samples with support for all annotated introns;product=hyaluronan mediated motility receptor	-0.780442	5.2525e-89	1.00848e-86
GeneID:109315677	PIM3	gbkey=mRNA;gene=PIM3;model_evidence=Supporting evidence includes similarity to: 8 Proteins%2C and 100%25 coverage of the annotated genomic feature by RNAseq alignments%2C including 70 samples with support for all annotated introns;product=Pim-3 proto-oncogene%2C serine/threonine kinase	-0.777454	3.39122e-35	1.14077e-33
GeneID:109318604	LOC109318604	gbkey=ncRNA;gene=LOC109318604;model_evidence=Supporting evidence includes similarity to: 100%25 coverage of the annotated genomic feature by RNAseq alignments%2C including 28 samples with support for all annotated introns;product=uncharacterized LOC109318604	-0.777132	3.06268e-72	3.98148e-70
GeneID:109315420	APOA5	gbkey=mRNA;gene=APOA5;model_evidence=Supporting evidence includes similarity to: 2 Proteins%2C and 100%25 coverage of the annotated genomic feature by RNAseq alignments%2C including 15 samples with support for all annotated introns;product=apolipoprotein A5%2C transcript variant X2	-0.773161	8.5766e-07	3.66813e-06
GeneID:109316457	CACNA1C	gbkey=mRNA;gene=CACNA1C;model_evidence=Supporting evidence includes similarity to: 4 Proteins%2C and 100%25 coverage of the annotated genomic feature by RNAseq alignments%2C including 1 sample with support for all annotated introns;product=calcium voltage-gated channel subunit alpha1 C%2C transcript variant X3	-0.772964	2.83664e-52	2.01143e-50
GeneID:109323407	ESPL1	gbkey=mRNA;gene=ESPL1;model_evidence=Supporting evidence includes similarity to: 8 Proteins%2C and 100%25 coverage of the annotated genomic feature by RNAseq alignments%2C including 2 samples with support for all annotated introns;product=extra spindle pole bodies like 1%2C separase%2C transcript variant X2	-0.77153	3.74917e-91	7.42693e-89
GeneID:109307205	COLGALT2	gbkey=mRNA;gene=COLGALT2;model_evidence=Supporting evidence includes similarity to: 10 Proteins%2C and 100%25 coverage of the annotated genomic feature by RNAseq alignments%2C including 12 samples with support for all annotated introns;product=collagen beta(1-O)galactosyltransferase 2	-0.77084	0.00179156	0.00447622
GeneID:109309616	ITGB8	gbkey=misc_RNA;gene=ITGB8;model_evidence=Supporting evidence includes similarity to: 1 Protein%2C and 100%25 coverage of the annotated genomic feature by RNAseq alignments%2C including 20 samples with support for all annotated introns;product=integrin subunit beta 8%2C transcript variant X3	-0.770018	7.74529e-05	0.000247976
GeneID:109314312	KIF17	gbkey=mRNA;gene=KIF17;model_evidence=Supporting evidence includes similarity to: 2 Proteins%2C and 100%25 coverage of the annotated genomic feature by RNAseq alignments%2C including 29 samples with support for all annotated introns;product=kinesin family member 17%2C transcript variant X2	-0.769641	2.8456e-37	1.05694e-35
GeneID:109320792	THBS1	gbkey=mRNA;gene=THBS1;model_evidence=Supporting evidence includes similarity to: 19 Proteins%2C and 99%25 coverage of the annotated genomic feature by RNAseq alignments;product=thrombospondin 1	-0.768539	3.47412e-92	6.99307e-90
GeneID:109321520	CD59	gbkey=mRNA;gene=CD59;model_evidence=Supporting evidence includes similarity to: 2 Proteins%2C and 100%25 coverage of the annotated genomic feature by RNAseq alignments%2C including 2 samples with support for all annotated introns;product=CD59 molecule	-0.767084	3.33337e-131	1.38668e-128
GeneID:109318774	AURKA	gbkey=mRNA;gene=AURKA;model_evidence=Supporting evidence includes similarity to: 34 Proteins%2C and 95%25 coverage of the annotated genomic feature by RNAseq alignments;product=aurora kinase A	-0.766455	1.37799e-87	2.52902e-85
GeneID:109319940	EXO1	gbkey=mRNA;gene=EXO1;model_evidence=Supporting evidence includes similarity to: 10 Proteins%2C and 100%25 coverage of the annotated genomic feature by RNAseq alignments%2C including 28 samples with support for all annotated introns;product=exonuclease 1	-0.765675	2.22128e-30	6.01336e-29
GeneID:109324103	LOC109324103	gbkey=mRNA;gene=LOC109324103;model_evidence=Supporting evidence includes similarity to: 14 Proteins%2C and 100%25 coverage of the annotated genomic feature by RNAseq alignments%2C including 52 samples with support for all annotated introns;product=gonadotropin-releasing hormone II receptor-like	-0.764485	0.000922074	0.0024303
GeneID:109306460	PCDH9	gbkey=mRNA;gene=PCDH9;model_evidence=Supporting evidence includes similarity to: 25 Proteins%2C and 100%25 coverage of the annotated genomic feature by RNAseq alignments%2C including 23 samples with support for all annotated introns;product=protocadherin 9%2C transcript variant X2	-0.763604	5.28964e-48	3.28431e-46
GeneID:109307361	NEXN	gbkey=mRNA;gene=NEXN;model_evidence=Supporting evidence includes similarity to: 1 Protein%2C and 100%25 coverage of the annotated genomic feature by RNAseq alignments%2C including 3 samples with support for all annotated introns;product=nexilin F-actin binding protein%2C transcript variant X2	-0.759147	1.71741e-20	2.50976e-19
GeneID:109313682	LOC109313682	gbkey=mRNA;gene=LOC109313682;model_evidence=Supporting evidence includes similarity to: 8 Proteins%2C and 100%25 coverage of the annotated genomic feature by RNAseq alignments%2C including 55 samples with support for all annotated introns;product=ligand of Numb protein X 2-like%2C transcript variant X2	-0.758001	0.00162963	0.0041078
GeneID:109312364	LOC109312364	gbkey=ncRNA;gene=LOC109312364;model_evidence=Supporting evidence includes similarity to: 100%25 coverage of the annotated genomic feature by RNAseq alignments%2C including 36 samples with support for all annotated introns;product=uncharacterized LOC109312364	-0.756875	0.000696969	0.00188435
GeneID:109307078	CRIP2	gbkey=mRNA;gene=CRIP2;model_evidence=Supporting evidence includes similarity to: 15 Proteins%2C and 100%25 coverage of the annotated genomic feature by RNAseq alignments%2C including 129 samples with support for all annotated introns;product=cysteine rich protein 2	-0.754074	5.24957e-39	2.141e-37
GeneID:109324709	LOC109324709	gbkey=mRNA;gene=LOC109324709;model_evidence=Supporting evidence includes similarity to: 1 Protein%2C and 93%25 coverage of the annotated genomic feature by RNAseq alignments;product=mothers against decapentaplegic homolog 4-like	-0.751812	3.03814e-24	5.6591e-23
GeneID:109324465	LOXL3	gbkey=mRNA;gene=LOXL3;model_evidence=Supporting evidence includes similarity to: 5 Proteins%2C and 100%25 coverage of the annotated genomic feature by RNAseq alignments%2C including 41 samples with support for all annotated introns;product=lysyl oxidase like 3%2C transcript variant X2	-0.751467	9.36116e-06	3.47493e-05
GeneID:109315945	LOC109315945	gbkey=mRNA;gene=LOC109315945;model_evidence=Supporting evidence includes similarity to: 96%25 coverage of the annotated genomic feature by RNAseq alignments;product=voltage-dependent T-type calcium channel subunit alpha-1I-like	-0.748408	0.0109978	0.023165
GeneID:109312388	HCN2	gbkey=mRNA;gene=HCN2;model_evidence=Supporting evidence includes similarity to: 18 Proteins%2C and 97%25 coverage of the annotated genomic feature by RNAseq alignments;product=hyperpolarization activated cyclic nucleotide gated potassium channel 2	-0.745696	5.94661e-06	2.26884e-05
GeneID:109318154	LOC109318154	gbkey=mRNA;gene=LOC109318154;model_evidence=Supporting evidence includes similarity to: 9 Proteins%2C and 100%25 coverage of the annotated genomic feature by RNAseq alignments%2C including 6 samples with support for all annotated introns;product=bestrophin-1-like%2C transcript variant X1	-0.745667	9.70464e-07	4.13358e-06
GeneID:109307163	LOC109307163	gbkey=ncRNA;gene=LOC109307163;model_evidence=Supporting evidence includes similarity to: 100%25 coverage of the annotated genomic feature by RNAseq alignments%2C including 44 samples with support for all annotated introns;product=uncharacterized LOC109307163	-0.744185	5.14205e-36	1.79756e-34
GeneID:109319919	CHMP4C	gbkey=mRNA;gene=CHMP4C;model_evidence=Supporting evidence includes similarity to: 8 Proteins%2C and 100%25 coverage of the annotated genomic feature by RNAseq alignments%2C including 99 samples with support for all annotated introns;product=charged multivesicular body protein 4C	-0.74415	0.00909297	0.019542
GeneID:109320794	ARHGAP11A	gbkey=mRNA;gene=ARHGAP11A;model_evidence=Supporting evidence includes similarity to: 1 Protein%2C and 99%25 coverage of the annotated genomic feature by RNAseq alignments;product=Rho GTPase activating protein 11A	-0.744028	7.51087e-86	1.30188e-83
GeneID:109318796	LOC109318796	gbkey=mRNA;gene=LOC109318796;model_evidence=Supporting evidence includes similarity to: 5 Proteins%2C and 100%25 coverage of the annotated genomic feature by RNAseq alignments%2C including 7 samples with support for all annotated introns;product=kinesin-like protein KIF20A%2C transcript variant X1	-0.743981	1.55549e-09	9.27939e-09
GeneID:109324042	GFRA1	gbkey=mRNA;gene=GFRA1;model_evidence=Supporting evidence includes similarity to: 6 Proteins%2C and 100%25 coverage of the annotated genomic feature by RNAseq alignments%2C including 89 samples with support for all annotated introns;product=GDNF family receptor alpha 1%2C transcript variant X1	-0.74273	0.000111773	0.000347256
GeneID:109307382	CDC20	gbkey=mRNA;gene=CDC20;model_evidence=Supporting evidence includes similarity to: 17 Proteins%2C and 100%25 coverage of the annotated genomic feature by RNAseq alignments%2C including 51 samples with support for all annotated introns;product=cell division cycle 20	-0.737262	2.66099e-72	3.4957e-70
GeneID:109306976	DDAH1	gbkey=mRNA;gene=DDAH1;model_evidence=Supporting evidence includes similarity to: 5 Proteins%2C and 100%25 coverage of the annotated genomic feature by RNAseq alignments%2C including 58 samples with support for all annotated introns;partial=true;product=dimethylarginine dimethylaminohydrolase 1;start_range=.,37909247	-0.735825	8.70638e-16	9.21592e-15
GeneID:109309387	LRIT3	gbkey=mRNA;gene=LRIT3;model_evidence=Supporting evidence includes similarity to: 3 Proteins%2C and 98%25 coverage of the annotated genomic feature by RNAseq alignments;product=leucine rich repeat%2C Ig-like and transmembrane domains 3	-0.730159	0.0172523	0.0344604
GeneID:109320104	FBXO5	gbkey=mRNA;gene=FBXO5;model_evidence=Supporting evidence includes similarity to: 5 Proteins%2C and 100%25 coverage of the annotated genomic feature by RNAseq alignments%2C including 94 samples with support for all annotated introns;product=F-box protein 5	-0.729076	3.17216e-22	5.16822e-21
GeneID:109322080	PPAT	gbkey=mRNA;gene=PPAT;model_evidence=Supporting evidence includes similarity to: 5 Proteins%2C and 100%25 coverage of the annotated genomic feature by RNAseq alignments%2C including 41 samples with support for all annotated introns;product=phosphoribosyl pyrophosphate amidotransferase	-0.728871	0.00275469	0.00661889
GeneID:109318255	HYAL3	gbkey=mRNA;gene=HYAL3;model_evidence=Supporting evidence includes similarity to: 32 Proteins%2C and 98%25 coverage of the annotated genomic feature by RNAseq alignments;product=hyaluronoglucosaminidase 3	-0.727323	2.18981e-18	2.78298e-17
GeneID:109311005	FHL1	gbkey=mRNA;gene=FHL1;model_evidence=Supporting evidence includes similarity to: 26 Proteins%2C and 100%25 coverage of the annotated genomic feature by RNAseq alignments%2C including 31 samples with support for all annotated introns;product=four and a half LIM domains 1%2C transcript variant X4	-0.72683	1.96042e-109	5.43688e-107
GeneID:109314515	LOC109314515	gbkey=mRNA;gene=LOC109314515;model_evidence=Supporting evidence includes similarity to: 5 Proteins%2C and 52%25 coverage of the annotated genomic feature by RNAseq alignments;product=chymotrypsin-like elastase family member 2A	-0.724532	0.00696994	0.0153413
GeneID:109313405	CCNF	gbkey=mRNA;gene=CCNF;model_evidence=Supporting evidence includes similarity to: 12 Proteins%2C and 100%25 coverage of the annotated genomic feature by RNAseq alignments%2C including 71 samples with support for all annotated introns;product=cyclin F%2C transcript variant X1	-0.722994	7.3832e-96	1.67532e-93
GeneID:109314916	CCDC137	gbkey=mRNA;gene=CCDC137;model_evidence=Supporting evidence includes similarity to: 3 Proteins%2C and 100%25 coverage of the annotated genomic feature by RNAseq alignments%2C including 45 samples with support for all annotated introns;product=coiled-coil domain containing 137	-0.720868	2.23657e-77	3.17186e-75
GeneID:109310823	CENPI	gbkey=mRNA;gene=CENPI;model_evidence=Supporting evidence includes similarity to: 10 Proteins%2C and 93%25 coverage of the annotated genomic feature by RNAseq alignments;product=centromere protein I	-0.720158	1.72048e-61	1.6144e-59
GeneID:109321571	SLC1A2	gbkey=mRNA;gene=SLC1A2;model_evidence=Supporting evidence includes similarity to: 36 Proteins%2C and 100%25 coverage of the annotated genomic feature by RNAseq alignments%2C including 7 samples with support for all annotated introns;product=solute carrier family 1 member 2	-0.719402	0.000436995	0.00123192
GeneID:109309434	LOC109309434	gbkey=mRNA;gene=LOC109309434;model_evidence=Supporting evidence includes similarity to: 23 Proteins%2C and 100%25 coverage of the annotated genomic feature by RNAseq alignments%2C including 12 samples with support for all annotated introns;product=UDP-glucuronosyltransferase 2A1-like%2C transcript variant X2	-0.716849	7.25773e-12	5.4696e-11
GeneID:109320856	TGFB3	gbkey=mRNA;gene=TGFB3;model_evidence=Supporting evidence includes similarity to: 11 Proteins%2C and 96%25 coverage of the annotated genomic feature by RNAseq alignments;product=transforming growth factor beta 3	-0.716039	1.65229e-09	9.8053e-09
GeneID:109314377	AGMAT	gbkey=mRNA;gene=AGMAT;model_evidence=Supporting evidence includes similarity to: 6 Proteins%2C and 100%25 coverage of the annotated genomic feature by RNAseq alignments%2C including 100 samples with support for all annotated introns;product=agmatinase	-0.712475	0.00157232	0.003977
GeneID:109317629	FKBP6	gbkey=mRNA;gene=FKBP6;model_evidence=Supporting evidence includes similarity to: 10 Proteins%2C and 100%25 coverage of the annotated genomic feature by RNAseq alignments%2C including 3 samples with support for all annotated introns;product=FK506 binding protein 6%2C transcript variant X1	-0.710655	0.0223027	0.0431465
GeneID:109308390	SMC4	gbkey=mRNA;gene=SMC4;model_evidence=Supporting evidence includes similarity to: 14 Proteins%2C and 100%25 coverage of the annotated genomic feature by RNAseq alignments%2C including 17 samples with support for all annotated introns;product=structural maintenance of chromosomes 4%2C transcript variant X1	-0.710601	2.54926e-109	6.91625e-107
GeneID:109313349	SEC14L5	gbkey=mRNA;gene=SEC14L5;model_evidence=Supporting evidence includes similarity to: 7 Proteins%2C and 100%25 coverage of the annotated genomic feature by RNAseq alignments%2C including 3 samples with support for all annotated introns;product=SEC14 like lipid binding 5	-0.70863	1.02169e-10	6.89601e-10
GeneID:109317388	DKK4	gbkey=mRNA;gene=DKK4;model_evidence=Supporting evidence includes similarity to: 2 Proteins%2C and 100%25 coverage of the annotated genomic feature by RNAseq alignments%2C including 75 samples with support for all annotated introns;product=dickkopf WNT signaling pathway inhibitor 4	-0.708048	1.15808e-07	5.51424e-07
GeneID:109310166	CD74	gbkey=mRNA;gene=CD74;model_evidence=Supporting evidence includes similarity to: 12 Proteins%2C and 100%25 coverage of the annotated genomic feature by RNAseq alignments%2C including 126 samples with support for all annotated introns;product=CD74 molecule	-0.707878	0.0155473	0.0314219
GeneID:109306985	PIF1	gbkey=mRNA;gene=PIF1;model_evidence=Supporting evidence includes similarity to: 7 Proteins%2C and 84%25 coverage of the annotated genomic feature by RNAseq alignments;product=PIF1 5'-to-3' DNA helicase	-0.705774	9.58339e-24	1.72087e-22
GeneID:109310932	LOC109310932	gbkey=mRNA;gene=LOC109310932;model_evidence=Supporting evidence includes similarity to: 8 Proteins%2C and 100%25 coverage of the annotated genomic feature by RNAseq alignments;product=trichohyalin-like	-0.705629	0.00358228	0.00840986
GeneID:109314798	HS3ST6	gbkey=mRNA;gene=HS3ST6;model_evidence=Supporting evidence includes similarity to: 14 Proteins%2C and 97%25 coverage of the annotated genomic feature by RNAseq alignments;product=heparan sulfate-glucosamine 3-sulfotransferase 6	-0.702771	0.00415247	0.00963249
GeneID:109314653	GRAP	gbkey=mRNA;gene=GRAP;model_evidence=Supporting evidence includes similarity to: 7 Proteins%2C and 100%25 coverage of the annotated genomic feature by RNAseq alignments%2C including 23 samples with support for all annotated introns;product=GRB2-related adaptor protein%2C transcript variant X1	-0.698577	3.17482e-63	3.1953e-61
GeneID:109315039	SLC9A3R1	gbkey=mRNA;gene=SLC9A3R1;model_evidence=Supporting evidence includes similarity to: 11 Proteins%2C and 100%25 coverage of the annotated genomic feature by RNAseq alignments%2C including 123 samples with support for all annotated introns;product=SLC9A3 regulator 1	-0.698455	2.86485e-11	2.03995e-10
GeneID:109324556	ADAM28	gbkey=mRNA;gene=ADAM28;model_evidence=Supporting evidence includes similarity to: 341 Proteins%2C and 100%25 coverage of the annotated genomic feature by RNAseq alignments%2C including 35 samples with support for all annotated introns;product=ADAM metallopeptidase domain 28%2C transcript variant X2	-0.695263	4.41093e-29	1.09877e-27
GeneID:109315414	TAGLN	gbkey=mRNA;gene=TAGLN;model_evidence=Supporting evidence includes similarity to: 21 Proteins%2C and 100%25 coverage of the annotated genomic feature by RNAseq alignments%2C including 124 samples with support for all annotated introns;product=transgelin	-0.69201	1.36356e-100	3.27255e-98
GeneID:109314193	AJAP1	gbkey=mRNA;gene=AJAP1;model_evidence=Supporting evidence includes similarity to: 100%25 coverage of the annotated genomic feature by RNAseq alignments%2C including 17 samples with support for all annotated introns;product=adherens junctions associated protein 1	-0.691477	4.69118e-07	2.06876e-06
GeneID:109309848	PPARGC1B	gbkey=mRNA;gene=PPARGC1B;model_evidence=Supporting evidence includes similarity to: 6 Proteins%2C and 98%25 coverage of the annotated genomic feature by RNAseq alignments;product=PPARG coactivator 1 beta	-0.690287	6.11301e-10	3.77862e-09
GeneID:109323103	THSD7B	gbkey=mRNA;gene=THSD7B;model_evidence=Supporting evidence includes similarity to: 2 Proteins%2C and 100%25 coverage of the annotated genomic feature by RNAseq alignments%2C including 3 samples with support for all annotated introns;product=thrombospondin type 1 domain containing 7B	-0.690155	0.00700535	0.0154137
GeneID:109322134	LOC109322134	gbkey=ncRNA;gene=LOC109322134;model_evidence=Supporting evidence includes similarity to: 100%25 coverage of the annotated genomic feature by RNAseq alignments%2C including 3 samples with support for all annotated introns;product=uncharacterized LOC109322134	-0.69009	0.00146309	0.00372944
GeneID:109323150	KIF18B	gbkey=mRNA;gene=KIF18B;model_evidence=Supporting evidence includes similarity to: 8 Proteins%2C and 100%25 coverage of the annotated genomic feature by RNAseq alignments%2C including 2 samples with support for all annotated introns;product=kinesin family member 18B%2C transcript variant X2	-0.689553	1.91118e-42	9.10366e-41
GeneID:109314140	PTGS1	gbkey=mRNA;gene=PTGS1;model_evidence=Supporting evidence includes similarity to: 26 Proteins%2C and 97%25 coverage of the annotated genomic feature by RNAseq alignments;product=prostaglandin-endoperoxide synthase 1	-0.689214	0.00422582	0.00977593
GeneID:109314062	CRB2	gbkey=mRNA;gene=CRB2;model_evidence=Supporting evidence includes similarity to: 8 Proteins%2C and 100%25 coverage of the annotated genomic feature by RNAseq alignments%2C including 12 samples with support for all annotated introns;product=crumbs 2%2C cell polarity complex component%2C transcript variant X2	-0.686216	0.00486007	0.0110823
GeneID:109320315	LRRC69	gbkey=mRNA;gene=LRRC69;model_evidence=Supporting evidence includes similarity to: 5 Proteins%2C and 100%25 coverage of the annotated genomic feature by RNAseq alignments%2C including 16 samples with support for all annotated introns;product=leucine rich repeat containing 69%2C transcript variant X2	-0.686078	0.0166248	0.0333512
GeneID:109318290	HYAL1	gbkey=mRNA;gene=HYAL1;model_evidence=Supporting evidence includes similarity to: 24 Proteins%2C and 100%25 coverage of the annotated genomic feature by RNAseq alignments%2C including 18 samples with support for all annotated introns;product=hyaluronoglucosaminidase 1%2C transcript variant X1	-0.685891	0.00120522	0.00311154
GeneID:109317057	LDLRAD4	gbkey=mRNA;gene=LDLRAD4;model_evidence=Supporting evidence includes similarity to: 11 Proteins%2C and 100%25 coverage of the annotated genomic feature by RNAseq alignments%2C including 18 samples with support for all annotated introns;product=low density lipoprotein receptor class A domain containing 4%2C transcript variant X2	-0.684015	1.11948e-13	1.00223e-12
GeneID:109324282	PLAU	gbkey=mRNA;gene=PLAU;model_evidence=Supporting evidence includes similarity to: 6 Proteins%2C and 100%25 coverage of the annotated genomic feature by RNAseq alignments%2C including 70 samples with support for all annotated introns;product=plasminogen activator%2C urokinase	-0.682081	1.1286e-17	1.36086e-16
GeneID:109317283	ANTXR1	gbkey=mRNA;gene=ANTXR1;model_evidence=Supporting evidence includes similarity to: 13 Proteins%2C and 98%25 coverage of the annotated genomic feature by RNAseq alignments%2C including 71 samples with support for all annotated introns;product=anthrax toxin receptor 1	-0.681756	1.36824e-05	4.97398e-05
GeneID:109321295	CUNH11orf94	gbkey=misc_RNA;gene=CUNH11orf94;model_evidence=Supporting evidence includes similarity to: 100%25 coverage of the annotated genomic feature by RNAseq alignments%2C including 42 samples with support for all annotated introns;product=chromosome unknown C11orf94 homolog%2C transcript variant X2	-0.681441	3.25759e-06	1.29721e-05
GeneID:109313839	CACNA1B	gbkey=mRNA;gene=CACNA1B;model_evidence=Supporting evidence includes similarity to: 8 Proteins%2C and 100%25 coverage of the annotated genomic feature by RNAseq alignments%2C including 3 samples with support for all annotated introns;product=calcium voltage-gated channel subunit alpha1 B%2C transcript variant X2	-0.679879	8.53772e-21	1.27301e-19
GeneID:109318165	LOC109318165	gbkey=ncRNA;gene=LOC109318165;model_evidence=Supporting evidence includes similarity to: 100%25 coverage of the annotated genomic feature by RNAseq alignments%2C including 2 samples with support for all annotated introns;product=uncharacterized LOC109318165	-0.679695	0.00133838	0.00342766
GeneID:109316873	KERA	gbkey=mRNA;gene=KERA;model_evidence=Supporting evidence includes similarity to: 8 Proteins%2C and 100%25 coverage of the annotated genomic feature by RNAseq alignments%2C including 11 samples with support for all annotated introns;product=keratocan	-0.679279	3.05169e-05	0.000104257
GeneID:109315471	CSRP2	gbkey=mRNA;gene=CSRP2;model_evidence=Supporting evidence includes similarity to: 20 Proteins%2C and 100%25 coverage of the annotated genomic feature by RNAseq alignments%2C including 53 samples with support for all annotated introns;product=cysteine and glycine rich protein 2%2C transcript variant X3	-0.678735	9.72374e-05	0.000305289
GeneID:109314541	ANKH	gbkey=mRNA;gene=ANKH;model_evidence=Supporting evidence includes similarity to: 11 Proteins%2C and 100%25 coverage of the annotated genomic feature by RNAseq alignments%2C including 101 samples with support for all annotated introns;product=ANKH inorganic pyrophosphate transport regulator%2C transcript variant X1	-0.677951	0.00983885	0.0209716
GeneID:109310388	SLC7A6	gbkey=mRNA;gene=SLC7A6;model_evidence=Supporting evidence includes similarity to: 26 Proteins%2C and 100%25 coverage of the annotated genomic feature by RNAseq alignments%2C including 90 samples with support for all annotated introns;product=solute carrier family 7 member 6	-0.677889	3.51351e-23	6.06482e-22
GeneID:109309357	LOC109309357	gbkey=ncRNA;gene=LOC109309357;model_evidence=Supporting evidence includes similarity to: 100%25 coverage of the annotated genomic feature by RNAseq alignments%2C including 125 samples with support for all annotated introns;product=uncharacterized LOC109309357	-0.677381	2.27122e-41	1.04594e-39
GeneID:109317154	LOC109317154	gbkey=ncRNA;gene=LOC109317154;model_evidence=Supporting evidence includes similarity to: 100%25 coverage of the annotated genomic feature by RNAseq alignments%2C including 1 sample with support for all annotated introns;product=uncharacterized LOC109317154	-0.677118	0.00316723	0.00751464
GeneID:109323168	LOC109323168	gbkey=mRNA;gene=LOC109323168;model_evidence=Supporting evidence includes similarity to: 1 Protein%2C and 100%25 coverage of the annotated genomic feature by RNAseq alignments%2C including 5 samples with support for all annotated introns;product=rho guanine nucleotide exchange factor 26-like%2C transcript variant X1	-0.676833	2.09064e-05	7.35583e-05
GeneID:109315378	RAB6B	gbkey=mRNA;gene=RAB6B;model_evidence=Supporting evidence includes similarity to: 16 Proteins%2C and 100%25 coverage of the annotated genomic feature by RNAseq alignments%2C including 95 samples with support for all annotated introns;partial=true;product=RAB6B%2C member RAS oncogene family;start_range=.,8524107	-0.676742	2.83433e-13	2.44285e-12
GeneID:109321987	LOC109321987	gbkey=ncRNA;gene=LOC109321987;model_evidence=Supporting evidence includes similarity to: 100%25 coverage of the annotated genomic feature by RNAseq alignments%2C including 9 samples with support for all annotated introns;product=uncharacterized LOC109321987	-0.676383	0.000219291	0.000649135
GeneID:109318429	LOC109318429	gbkey=ncRNA;gene=LOC109318429;model_evidence=Supporting evidence includes similarity to: 100%25 coverage of the annotated genomic feature by RNAseq alignments%2C including 125 samples with support for all annotated introns;product=uncharacterized LOC109318429	-0.676212	4.09586e-29	1.02438e-27
GeneID:109310256	LOC109310256	gbkey=ncRNA;gene=LOC109310256;model_evidence=Supporting evidence includes similarity to: 100%25 coverage of the annotated genomic feature by RNAseq alignments%2C including 38 samples with support for all annotated introns;product=uncharacterized LOC109310256	-0.675617	0.0102367	0.0217157
GeneID:109308036	ARHGEF28	gbkey=mRNA;gene=ARHGEF28;model_evidence=Supporting evidence includes similarity to: 13 Proteins%2C and 100%25 coverage of the annotated genomic feature by RNAseq alignments%2C including 13 samples with support for all annotated introns;product=Rho guanine nucleotide exchange factor 28%2C transcript variant X3	-0.67553	5.9998e-12	4.56849e-11
GeneID:109316513	PTN	gbkey=mRNA;gene=PTN;model_evidence=Supporting evidence includes similarity to: 4 Proteins%2C and 87%25 coverage of the annotated genomic feature by RNAseq alignments%2C including 113 samples with support for all annotated introns;product=pleiotrophin	-0.673826	1.52047e-05	5.4874e-05
GeneID:109311023	XKRX	gbkey=mRNA;gene=XKRX;model_evidence=Supporting evidence includes similarity to: 8 Proteins%2C and 100%25 coverage of the annotated genomic feature by RNAseq alignments%2C including 111 samples with support for all annotated introns;product=XK related%2C X-linked	-0.673822	0.00238991	0.00582085
GeneID:109322089	KLB	gbkey=mRNA;gene=KLB;model_evidence=Supporting evidence includes similarity to: 6 Proteins%2C and 100%25 coverage of the annotated genomic feature by RNAseq alignments%2C including 3 samples with support for all annotated introns;product=klotho beta	-0.673003	0.00775225	0.0168919
GeneID:109313270	DDX56	gbkey=mRNA;gene=DDX56;model_evidence=Supporting evidence includes similarity to: 1 Protein%2C and 100%25 coverage of the annotated genomic feature by RNAseq alignments%2C including 34 samples with support for all annotated introns;product=DEAD-box helicase 56	-0.672185	3.91135e-86	6.97337e-84
GeneID:109311179	LOC109311179	gbkey=ncRNA;gene=LOC109311179;model_evidence=Supporting evidence includes similarity to: 100%25 coverage of the annotated genomic feature by RNAseq alignments%2C including 67 samples with support for all annotated introns;product=uncharacterized LOC109311179	-0.671234	0.00133573	0.00342227
GeneID:109318318	AMT	gbkey=mRNA;gene=AMT;model_evidence=Supporting evidence includes similarity to: 13 Proteins%2C and 100%25 coverage of the annotated genomic feature by RNAseq alignments%2C including 107 samples with support for all annotated introns;product=aminomethyltransferase%2C transcript variant X1	-0.66926	0.0150581	0.0305619
GeneID:109322812	ITGAV	gbkey=mRNA;gene=ITGAV;model_evidence=Supporting evidence includes similarity to: 7 Proteins%2C and 100%25 coverage of the annotated genomic feature by RNAseq alignments%2C including 55 samples with support for all annotated introns;product=integrin subunit alpha V	-0.667506	1.34491e-42	6.50562e-41
GeneID:109320308	CDC6	gbkey=mRNA;gene=CDC6;model_evidence=Supporting evidence includes similarity to: 5 Proteins%2C and 100%25 coverage of the annotated genomic feature by RNAseq alignments%2C including 57 samples with support for all annotated introns;product=cell division cycle 6%2C transcript variant X1	-0.664713	1.52331e-42	7.34013e-41
GeneID:109306251	LOC109306251	gbkey=ncRNA;gene=LOC109306251;model_evidence=Supporting evidence includes similarity to: 100%25 coverage of the annotated genomic feature by RNAseq alignments%2C including 15 samples with support for all annotated introns;product=uncharacterized LOC109306251	-0.664624	0.0220686	0.04274
GeneID:109318651	NKAIN1	gbkey=mRNA;gene=NKAIN1;model_evidence=Supporting evidence includes similarity to: 13 Proteins%2C and 100%25 coverage of the annotated genomic feature by RNAseq alignments%2C including 25 samples with support for all annotated introns;product=Sodium/potassium transporting ATPase interacting 1%2C transcript variant X1	-0.663307	3.64642e-06	1.43919e-05
GeneID:109312868	LOC109312868	gbkey=ncRNA;gene=LOC109312868;model_evidence=Supporting evidence includes similarity to: 100%25 coverage of the annotated genomic feature by RNAseq alignments%2C including 2 samples with support for all annotated introns;product=uncharacterized LOC109312868	-0.66287	0.00116364	0.00300978
GeneID:109323538	WNT1	gbkey=mRNA;gene=WNT1;model_evidence=Supporting evidence includes similarity to: 15 Proteins%2C and 98%25 coverage of the annotated genomic feature by RNAseq alignments;partial=true;product=Wnt family member 1;start_range=.,394	-0.661488	0.0112186	0.0235557
GeneID:109315168	ARHGAP44	gbkey=mRNA;gene=ARHGAP44;model_evidence=Supporting evidence includes similarity to: 2 Proteins%2C and 100%25 coverage of the annotated genomic feature by RNAseq alignments%2C including 19 samples with support for all annotated introns;product=Rho GTPase activating protein 44%2C transcript variant X11	-0.661091	4.78834e-09	2.68457e-08
GeneID:109307771	NOL6	gbkey=mRNA;gene=NOL6;model_evidence=Supporting evidence includes similarity to: 5 Proteins%2C and 100%25 coverage of the annotated genomic feature by RNAseq alignments%2C including 41 samples with support for all annotated introns;product=nucleolar protein 6	-0.658616	1.41634e-78	2.07952e-76
GeneID:109312838	ADORA2A	gbkey=mRNA;gene=ADORA2A;model_evidence=Supporting evidence includes similarity to: 23 Proteins%2C and 100%25 coverage of the annotated genomic feature by RNAseq alignments%2C including 71 samples with support for all annotated introns;product=adenosine A2a receptor	-0.65806	0.00250869	0.00608876
GeneID:109309143	MCTP2	gbkey=mRNA;gene=MCTP2;model_evidence=Supporting evidence includes similarity to: 4 Proteins%2C and 100%25 coverage of the annotated genomic feature by RNAseq alignments%2C including 6 samples with support for all annotated introns;product=multiple C2 and transmembrane domain containing 2%2C transcript variant X1	-0.657233	3.33355e-15	3.34965e-14
GeneID:109312602	LOC109312602	gbkey=ncRNA;gene=LOC109312602;model_evidence=Supporting evidence includes similarity to: 100%25 coverage of the annotated genomic feature by RNAseq alignments%2C including 39 samples with support for all annotated introns;product=uncharacterized LOC109312602	-0.655208	3.04962e-08	1.55534e-07
GeneID:109318637	AIM1L	gbkey=mRNA;gene=AIM1L;model_evidence=Supporting evidence includes similarity to: 4 Proteins%2C and 100%25 coverage of the annotated genomic feature by RNAseq alignments%2C including 1 sample with support for all annotated introns;product=absent in melanoma 1-like	-0.6552	5.32809e-08	2.64182e-07
GeneID:109314576	MYH11	gbkey=mRNA;gene=MYH11;model_evidence=Supporting evidence includes similarity to: 20 Proteins%2C and 100%25 coverage of the annotated genomic feature by RNAseq alignments%2C including 43 samples with support for all annotated introns;product=myosin heavy chain 11%2C transcript variant X1	-0.654479	0.0151664	0.0307554
GeneID:109324108	PSD	gbkey=mRNA;gene=PSD;model_evidence=Supporting evidence includes similarity to: 7 Proteins%2C and 100%25 coverage of the annotated genomic feature by RNAseq alignments%2C including 6 samples with support for all annotated introns;product=pleckstrin and Sec7 domain containing%2C transcript variant X2	-0.65418	1.1169e-11	8.26745e-11
GeneID:109310829	LOC109310829	gbkey=mRNA;gene=LOC109310829;model_evidence=Supporting evidence includes similarity to: 97%25 coverage of the annotated genomic feature by RNAseq alignments;product=translation initiation factor IF-2-like	-0.651599	9.95939e-32	2.89728e-30
GeneID:109313840	LOC109313840	gbkey=ncRNA;gene=LOC109313840;model_evidence=Supporting evidence includes similarity to: 100%25 coverage of the annotated genomic feature by RNAseq alignments%2C including 17 samples with support for all annotated introns;product=uncharacterized LOC109313840	-0.650008	0.0115203	0.0240908
GeneID:109311438	GRM2	gbkey=mRNA;gene=GRM2;model_evidence=Supporting evidence includes similarity to: 33 Proteins%2C and 99%25 coverage of the annotated genomic feature by RNAseq alignments;product=glutamate metabotropic receptor 2	-0.649858	6.87905e-07	2.97561e-06
GeneID:109323312	DMRT2	gbkey=mRNA;gene=DMRT2;model_evidence=Supporting evidence includes similarity to: 3 Proteins%2C and 88%25 coverage of the annotated genomic feature by RNAseq alignments;product=doublesex and mab-3 related transcription factor 2	-0.649027	4.65529e-25	9.1782e-24
GeneID:109318852	LOC109318852	gbkey=mRNA;gene=LOC109318852;model_evidence=Supporting evidence includes similarity to: 100%25 coverage of the annotated genomic feature by RNAseq alignments%2C including 4 samples with support for all annotated introns;product=uncharacterized LOC109318852	-0.648625	9.72734e-13	7.9657e-12
GeneID:109306258	FHL2	gbkey=mRNA;gene=FHL2;model_evidence=Supporting evidence includes similarity to: 35 Proteins%2C and 100%25 coverage of the annotated genomic feature by RNAseq alignments%2C including 103 samples with support for all annotated introns;product=four and a half LIM domains 2%2C transcript variant X1	-0.648267	2.08122e-26	4.52502e-25
GeneID:109317152	ZNHIT3	gbkey=mRNA;gene=ZNHIT3;model_evidence=Supporting evidence includes similarity to: 2 Proteins%2C and 100%25 coverage of the annotated genomic feature by RNAseq alignments%2C including 27 samples with support for all annotated introns;product=zinc finger HIT-type containing 3%2C transcript variant X4	-0.64769	4.82309e-35	1.60942e-33
GeneID:109307732	SMAD7	gbkey=mRNA;gene=SMAD7;model_evidence=Supporting evidence includes similarity to: 16 Proteins%2C and 100%25 coverage of the annotated genomic feature by RNAseq alignments%2C including 111 samples with support for all annotated introns;product=SMAD family member 7%2C transcript variant X1	-0.646047	1.98003e-16	2.1868e-15
GeneID:109309996	LOC109309996	gbkey=ncRNA;gene=LOC109309996;model_evidence=Supporting evidence includes similarity to: 100%25 coverage of the annotated genomic feature by RNAseq alignments%2C including 28 samples with support for all annotated introns;product=uncharacterized LOC109309996	-0.645541	0.0153028	0.030998
GeneID:109324293	ALOX5	gbkey=mRNA;gene=ALOX5;model_evidence=Supporting evidence includes similarity to: 18 Proteins%2C and 100%25 coverage of the annotated genomic feature by RNAseq alignments%2C including 48 samples with support for all annotated introns;product=arachidonate 5-lipoxygenase	-0.644847	0.0127739	0.0263894
GeneID:109324682	RNF222	gbkey=mRNA;gene=RNF222;model_evidence=Supporting evidence includes similarity to: 2 Proteins%2C and 100%25 coverage of the annotated genomic feature by RNAseq alignments;product=ring finger protein 222	-0.643722	0.000848263	0.00225241
GeneID:109313819	RGS3	gbkey=mRNA;gene=RGS3;model_evidence=Supporting evidence includes similarity to: 31 Proteins%2C and 100%25 coverage of the annotated genomic feature by RNAseq alignments%2C including 34 samples with support for all annotated introns;product=regulator of G-protein signaling 3%2C transcript variant X4	-0.642533	3.81132e-34	1.22908e-32
GeneID:109317984	LOC109317984	gbkey=mRNA;gene=LOC109317984;model_evidence=Supporting evidence includes similarity to: 6 Proteins%2C and 100%25 coverage of the annotated genomic feature by RNAseq alignments%2C including 24 samples with support for all annotated introns;product=cryptochrome-2-like%2C transcript variant X3	-0.640293	1.7921e-27	4.11887e-26
GeneID:109317307	GKN1	gbkey=mRNA;gene=GKN1;model_evidence=Supporting evidence includes similarity to: 1 Protein%2C and 85%25 coverage of the annotated genomic feature by RNAseq alignments;product=gastrokine 1	-0.639982	2.02586e-05	7.14202e-05
GeneID:109320635	LOC109320635	gbkey=ncRNA;gene=LOC109320635;model_evidence=Supporting evidence includes similarity to: 100%25 coverage of the annotated genomic feature by RNAseq alignments%2C including 21 samples with support for all annotated introns;product=uncharacterized LOC109320635	-0.639977	0.0176766	0.0352008
GeneID:109318599	E2F2	gbkey=mRNA;gene=E2F2;model_evidence=Supporting evidence includes similarity to: 15 Proteins%2C and 100%25 coverage of the annotated genomic feature by RNAseq alignments%2C including 2 samples with support for all annotated introns;product=E2F transcription factor 2	-0.639864	7.47865e-20	1.05558e-18
GeneID:109324943	ACSBG2	gbkey=mRNA;gene=ACSBG2;model_evidence=Supporting evidence includes similarity to: 13 Proteins%2C and 100%25 coverage of the annotated genomic feature by RNAseq alignments%2C including 10 samples with support for all annotated introns;product=acyl-CoA synthetase bubblegum family member 2%2C transcript variant X2	-0.638778	5.48282e-35	1.81983e-33
GeneID:109319490	PLCB1	gbkey=mRNA;gene=PLCB1;model_evidence=Supporting evidence includes similarity to: 18 Proteins%2C and 100%25 coverage of the annotated genomic feature by RNAseq alignments%2C including 31 samples with support for all annotated introns;product=phospholipase C beta 1%2C transcript variant X1	-0.636079	5.13928e-13	4.32198e-12
GeneID:109313853	TNC	gbkey=mRNA;gene=TNC;model_evidence=Supporting evidence includes similarity to: 13 Proteins%2C and 100%25 coverage of the annotated genomic feature by RNAseq alignments%2C including 38 samples with support for all annotated introns;product=tenascin C%2C transcript variant X1	-0.635599	4.8032e-65	5.35213e-63
GeneID:109309137	LOC109309137	gbkey=ncRNA;gene=LOC109309137;model_evidence=Supporting evidence includes similarity to: 100%25 coverage of the annotated genomic feature by RNAseq alignments%2C including 94 samples with support for all annotated introns;product=uncharacterized LOC109309137	-0.634614	8.39569e-21	1.25333e-19
GeneID:109306509	LCP1	gbkey=mRNA;gene=LCP1;model_evidence=Supporting evidence includes similarity to: 22 Proteins%2C and 100%25 coverage of the annotated genomic feature by RNAseq alignments%2C including 87 samples with support for all annotated introns;product=lymphocyte cytosolic protein 1	-0.632438	1.14667e-18	1.48449e-17
GeneID:109306339	MMP7	gbkey=mRNA;gene=MMP7;model_evidence=Supporting evidence includes similarity to: 2 Proteins%2C and 100%25 coverage of the annotated genomic feature by RNAseq alignments%2C including 28 samples with support for all annotated introns;product=matrix metallopeptidase 7	-0.632432	0.00167573	0.00421295
GeneID:109322501	VIL1	gbkey=mRNA;gene=VIL1;model_evidence=Supporting evidence includes similarity to: 9 Proteins%2C and 96%25 coverage of the annotated genomic feature by RNAseq alignments;partial=true;product=villin 1	-0.632271	1.72533e-07	8.01644e-07
GeneID:109311435	RRP9	gbkey=mRNA;gene=RRP9;model_evidence=Supporting evidence includes similarity to: 5 Proteins%2C and 100%25 coverage of the annotated genomic feature by RNAseq alignments%2C including 63 samples with support for all annotated introns;product=ribosomal RNA processing 9%2C small subunit (SSU) processome component%2C homolog (yeast)%2C transcript variant X2	-0.632097	4.55741e-55	3.48935e-53
GeneID:109324624	ACY3	gbkey=mRNA;gene=ACY3;model_evidence=Supporting evidence includes similarity to: 4 Proteins%2C and 100%25 coverage of the annotated genomic feature by RNAseq alignments%2C including 89 samples with support for all annotated introns;product=aminoacylase 3%2C transcript variant X1	-0.631952	0.000475522	0.00133001
GeneID:109311815	ELOVL4	gbkey=mRNA;gene=ELOVL4;model_evidence=Supporting evidence includes similarity to: 5 Proteins%2C and 100%25 coverage of the annotated genomic feature by RNAseq alignments%2C including 74 samples with support for all annotated introns;product=ELOVL fatty acid elongase 4	-0.630979	0.014431	0.0294328
GeneID:109310765	ADAT1	gbkey=mRNA;gene=ADAT1;model_evidence=Supporting evidence includes similarity to: 3 Proteins%2C and 100%25 coverage of the annotated genomic feature by RNAseq alignments%2C including 92 samples with support for all annotated introns;product=adenosine deaminase%2C tRNA specific 1%2C transcript variant X1	-0.630897	1.28707e-26	2.818e-25
GeneID:109309164	ALDH1A3	gbkey=mRNA;gene=ALDH1A3;model_evidence=Supporting evidence includes similarity to: 23 Proteins%2C and 100%25 coverage of the annotated genomic feature by RNAseq alignments%2C including 95 samples with support for all annotated introns;product=aldehyde dehydrogenase 1 family member A3	-0.629689	4.9726e-07	2.18591e-06
GeneID:109317180	PRR11	gbkey=mRNA;gene=PRR11;model_evidence=Supporting evidence includes similarity to: 1 Protein%2C and 98%25 coverage of the annotated genomic feature by RNAseq alignments;product=proline rich 11	-0.627806	2.17838e-31	6.19276e-30
GeneID:109318700	SNAI1	gbkey=mRNA;gene=SNAI1;model_evidence=Supporting evidence includes similarity to: 12 Proteins%2C and 100%25 coverage of the annotated genomic feature by RNAseq alignments%2C including 122 samples with support for all annotated introns;partial=true;product=snail family transcriptional repressor 1;start_range=.,292087	-0.627769	4.85126e-36	1.70067e-34
GeneID:109312691	MYO1H	gbkey=mRNA;gene=MYO1H;model_evidence=Supporting evidence includes similarity to: 8 Proteins%2C and 100%25 coverage of the annotated genomic feature by RNAseq alignments%2C including 23 samples with support for all annotated introns;product=myosin IH%2C transcript variant X3	-0.626806	4.75757e-12	3.67189e-11
GeneID:109323121	NABP1	gbkey=mRNA;gene=NABP1;model_evidence=Supporting evidence includes similarity to: 8 Proteins%2C and 100%25 coverage of the annotated genomic feature by RNAseq alignments%2C including 53 samples with support for all annotated introns;product=nucleic acid binding protein 1%2C transcript variant X1	-0.62623	6.10311e-13	5.11187e-12
GeneID:109314100	SAPCD2	gbkey=mRNA;gene=SAPCD2;model_evidence=Supporting evidence includes similarity to: 6 Proteins%2C and 98%25 coverage of the annotated genomic feature by RNAseq alignments;product=suppressor APC domain containing 2	-0.624992	9.11837e-12	6.82238e-11
GeneID:109317187	LOC109317187	gbkey=mRNA;gene=LOC109317187;model_evidence=Supporting evidence includes similarity to: 3 Proteins%2C and 83%25 coverage of the annotated genomic feature by RNAseq alignments;product=pinopsin-like	-0.62323	2.50268e-07	1.14032e-06
GeneID:109309105	PLIN1	gbkey=mRNA;gene=PLIN1;model_evidence=Supporting evidence includes similarity to: 8 Proteins%2C and 100%25 coverage of the annotated genomic feature by RNAseq alignments%2C including 23 samples with support for all annotated introns;product=perilipin 1%2C transcript variant X2	-0.621621	0.0063268	0.0140821
GeneID:109315915	PDE3A	gbkey=mRNA;gene=PDE3A;model_evidence=Supporting evidence includes similarity to: 3 Proteins%2C and 100%25 coverage of the annotated genomic feature by RNAseq alignments%2C including 28 samples with support for all annotated introns;partial=true;product=phosphodiesterase 3A	-0.619766	6.00795e-05	0.000196229
GeneID:109310737	UTP4	gbkey=mRNA;gene=UTP4;model_evidence=Supporting evidence includes similarity to: 10 Proteins%2C and 100%25 coverage of the annotated genomic feature by RNAseq alignments%2C including 34 samples with support for all annotated introns;product=UTP4%2C small subunit processome component	-0.618668	5.0198e-54	3.72899e-52
GeneID:109312981	TMEM116	gbkey=mRNA;gene=TMEM116;model_evidence=Supporting evidence includes similarity to: 3 Proteins%2C and 94%25 coverage of the annotated genomic feature by RNAseq alignments;product=transmembrane protein 116	-0.616141	3.85128e-32	1.14166e-30
GeneID:109310898	KIF4A	gbkey=mRNA;gene=KIF4A;model_evidence=Supporting evidence includes similarity to: 6 Proteins%2C and 100%25 coverage of the annotated genomic feature by RNAseq alignments%2C including 45 samples with support for all annotated introns;product=kinesin family member 4A	-0.615809	8.48053e-80	1.32296e-77
GeneID:109306356	METTL21C	gbkey=mRNA;gene=METTL21C;model_evidence=Supporting evidence includes similarity to: 6 Proteins%2C and 100%25 coverage of the annotated genomic feature by RNAseq alignments%2C including 7 samples with support for all annotated introns;product=methyltransferase like 21C	-0.615799	0.00401323	0.0093303
GeneID:109320872	DIO3	gbkey=mRNA;gene=DIO3;model_evidence=Supporting evidence includes similarity to: 17 Proteins%2C and 100%25 coverage of the annotated genomic feature by RNAseq alignments;partial=true;product=iodothyronine deiodinase 3;start_range=.,98027881	-0.615472	8.29701e-06	3.10113e-05
GeneID:109322723	COL6A2	gbkey=mRNA;gene=COL6A2;model_evidence=Supporting evidence includes similarity to: 5 Proteins%2C and 100%25 coverage of the annotated genomic feature by RNAseq alignments%2C including 119 samples with support for all annotated introns;product=collagen type VI alpha 2 chain%2C transcript variant X1	-0.615446	1.08644e-61	1.03502e-59
GeneID:109318451	COL8A2	gbkey=mRNA;gene=COL8A2;model_evidence=Supporting evidence includes similarity to: 21 Proteins%2C and 100%25 coverage of the annotated genomic feature by RNAseq alignments%2C including 28 samples with support for all annotated introns;product=collagen type VIII alpha 2 chain%2C transcript variant X2	-0.614711	8.41458e-38	3.22129e-36
GeneID:109317508	FGD2	gbkey=mRNA;gene=FGD2;model_evidence=Supporting evidence includes similarity to: 14 Proteins%2C and 100%25 coverage of the annotated genomic feature by RNAseq alignments%2C including 15 samples with support for all annotated introns;product=FYVE%2C RhoGEF and PH domain containing 2	-0.611459	3.35806e-05	0.000113895
GeneID:109306942	ASPM	gbkey=mRNA;gene=ASPM;model_evidence=Supporting evidence includes similarity to: 2 Proteins%2C and 96%25 coverage of the annotated genomic feature by RNAseq alignments;product=abnormal spindle microtubule assembly	-0.610998	2.55292e-63	2.61151e-61
GeneID:109317689	SYT6	gbkey=mRNA;gene=SYT6;model_evidence=Supporting evidence includes similarity to: 20 Proteins%2C and 84%25 coverage of the annotated genomic feature by RNAseq alignments;product=synaptotagmin 6	-0.609172	1.63839e-21	2.54951e-20
GeneID:109306042	FANCB	gbkey=mRNA;gene=FANCB;model_evidence=Supporting evidence includes similarity to: 2 Proteins%2C and 100%25 coverage of the annotated genomic feature by RNAseq alignments%2C including 51 samples with support for all annotated introns;product=Fanconi anemia complementation group B	-0.608892	7.05942e-12	5.33303e-11
GeneID:109309702	GLRB	gbkey=mRNA;gene=GLRB;model_evidence=Supporting evidence includes similarity to: 22 Proteins%2C and 100%25 coverage of the annotated genomic feature by RNAseq alignments%2C including 8 samples with support for all annotated introns;product=glycine receptor beta%2C transcript variant X1	-0.607978	0.00198489	0.00491398
GeneID:109312390	FGF22	gbkey=mRNA;gene=FGF22;model_evidence=Supporting evidence includes similarity to: 14 Proteins%2C and 94%25 coverage of the annotated genomic feature by RNAseq alignments%2C including 9 samples with support for all annotated introns;product=fibroblast growth factor 22	-0.607465	5.43199e-06	2.08332e-05
GeneID:109310746	NQO1	gbkey=mRNA;gene=NQO1;model_evidence=Supporting evidence includes similarity to: 19 Proteins%2C and 100%25 coverage of the annotated genomic feature by RNAseq alignments%2C including 109 samples with support for all annotated introns;product=NAD(P)H quinone dehydrogenase 1	-0.606733	0.00489489	0.0111556
GeneID:109311297	ABHD6	gbkey=mRNA;gene=ABHD6;model_evidence=Supporting evidence includes similarity to: 8 Proteins%2C and 100%25 coverage of the annotated genomic feature by RNAseq alignments%2C including 20 samples with support for all annotated introns;product=abhydrolase domain containing 6%2C transcript variant X2	-0.606514	1.82165e-18	2.3365e-17
GeneID:109315182	DNAH17	gbkey=mRNA;gene=DNAH17;model_evidence=Supporting evidence includes similarity to: 8 Proteins%2C and 89%25 coverage of the annotated genomic feature by RNAseq alignments;product=dynein axonemal heavy chain 17	-0.606291	4.39673e-14	4.05252e-13
GeneID:109310400	KIFC3	gbkey=mRNA;gene=KIFC3;model_evidence=Supporting evidence includes similarity to: 11 Proteins%2C and 100%25 coverage of the annotated genomic feature by RNAseq alignments%2C including 36 samples with support for all annotated introns;product=kinesin family member C3%2C transcript variant X4	-0.605394	5.77924e-29	1.42539e-27
GeneID:109322634	NRP2	gbkey=mRNA;gene=NRP2;model_evidence=Supporting evidence includes similarity to: 7 Proteins%2C and 100%25 coverage of the annotated genomic feature by RNAseq alignments%2C including 90 samples with support for all annotated introns;product=neuropilin 2%2C transcript variant X3	-0.604057	2.11212e-49	1.36577e-47
GeneID:109312889	LOC109312889	gbkey=ncRNA;gene=LOC109312889;model_evidence=Supporting evidence includes similarity to: 100%25 coverage of the annotated genomic feature by RNAseq alignments%2C including 55 samples with support for all annotated introns;product=uncharacterized LOC109312889	-0.603945	4.50383e-06	1.74775e-05
GeneID:109323134	NUP35	gbkey=mRNA;gene=NUP35;model_evidence=Supporting evidence includes similarity to: 14 Proteins%2C and 100%25 coverage of the annotated genomic feature by RNAseq alignments%2C including 71 samples with support for all annotated introns;product=nucleoporin 35	-0.602721	2.5393e-25	5.10313e-24
GeneID:109311610	RHOB	gbkey=mRNA;gene=RHOB;model_evidence=Supporting evidence includes similarity to: 58 Proteins%2C and 100%25 coverage of the annotated genomic feature by RNAseq alignments;product=ras homolog family member B	-0.602175	5.0415e-31	1.38892e-29
GeneID:109313679	LOC109313679	gbkey=mRNA;gene=LOC109313679;model_evidence=Supporting evidence includes similarity to: 15 Proteins%2C and 100%25 coverage of the annotated genomic feature by RNAseq alignments%2C including 1 sample with support for all annotated introns;product=vascular endothelial growth factor receptor kdr-like%2C transcript variant X1	-0.601834	3.2283e-13	2.75764e-12
GeneID:109324654	HMCN1	gbkey=mRNA;gene=HMCN1;model_evidence=Supporting evidence includes similarity to: 9 Proteins%2C and 100%25 coverage of the annotated genomic feature by RNAseq alignments%2C including 16 samples with support for all annotated introns;product=hemicentin 1%2C transcript variant X1	-0.601519	2.96572e-22	4.85087e-21
GeneID:109310821	ERCC6L	gbkey=mRNA;gene=ERCC6L;model_evidence=Supporting evidence includes similarity to: 7 Proteins%2C and 99%25 coverage of the annotated genomic feature by RNAseq alignments;partial=true;product=ERCC excision repair 6 like%2C spindle assembly checkpoint helicase;start_range=.,4907824	-0.601396	1.19021e-46	7.00652e-45
GeneID:109321106	ACTN1	gbkey=mRNA;gene=ACTN1;model_evidence=Supporting evidence includes similarity to: 11 Proteins%2C and 100%25 coverage of the annotated genomic feature by RNAseq alignments%2C including 39 samples with support for all annotated introns;product=actinin alpha 1%2C transcript variant X6	-0.600968	1.89523e-68	2.31887e-66
GeneID:109306694	LOC109306694	gbkey=misc_RNA;gene=LOC109306694;model_evidence=Supporting evidence includes similarity to: 100%25 coverage of the annotated genomic feature by RNAseq alignments%2C including 17 samples with support for all annotated introns;product=probable ATP-dependent RNA helicase DDX10%2C transcript variant X2	-0.600748	5.05432e-18	6.24534e-17
GeneID:109324788	LOC109324788	gbkey=ncRNA;gene=LOC109324788;model_evidence=Supporting evidence includes similarity to: 100%25 coverage of the annotated genomic feature by RNAseq alignments%2C including 13 samples with support for all annotated introns;product=uncharacterized LOC109324788	-0.600286	0.0114786	0.0240237
GeneID:109311599	KLHL29	gbkey=mRNA;gene=KLHL29;model_evidence=Supporting evidence includes similarity to: 5 Proteins%2C and 100%25 coverage of the annotated genomic feature by RNAseq alignments%2C including 25 samples with support for all annotated introns;product=kelch like family member 29%2C transcript variant X1	-0.598293	4.48037e-15	4.45183e-14
GeneID:109319346	ATP1B1	gbkey=mRNA;gene=ATP1B1;model_evidence=Supporting evidence includes similarity to: 6 Proteins%2C and 100%25 coverage of the annotated genomic feature by RNAseq alignments%2C including 130 samples with support for all annotated introns;product=ATPase Na+/K+ transporting subunit beta 1	-0.598125	1.37253e-14	1.31864e-13
GeneID:109309382	SOSTDC1	gbkey=mRNA;gene=SOSTDC1;model_evidence=Supporting evidence includes similarity to: 5 Proteins%2C and 100%25 coverage of the annotated genomic feature by RNAseq alignments;product=sclerostin domain containing 1	-0.596915	0.0193266	0.0381037
GeneID:109317188	LOC109317188	gbkey=ncRNA;gene=LOC109317188;model_evidence=Supporting evidence includes similarity to: 100%25 coverage of the annotated genomic feature by RNAseq alignments%2C including 10 samples with support for all annotated introns;product=uncharacterized LOC109317188%2C transcript variant X2	-0.594677	7.32824e-07	3.15974e-06
GeneID:109317465	CELSR2	gbkey=mRNA;gene=CELSR2;model_evidence=Supporting evidence includes similarity to: 20 Proteins%2C and 99%25 coverage of the annotated genomic feature by RNAseq alignments%2C including 5 samples with support for all annotated introns;partial=true;product=cadherin EGF LAG seven-pass G-type receptor 2	-0.593827	2.48318e-05	8.61792e-05
GeneID:109312009	L3MBTL3	gbkey=mRNA;gene=L3MBTL3;model_evidence=Supporting evidence includes similarity to: 2 Proteins%2C and 100%25 coverage of the annotated genomic feature by RNAseq alignments%2C including 42 samples with support for all annotated introns;product=l(3)mbt-like 3 (Drosophila)%2C transcript variant X2	-0.593754	7.09682e-13	5.88494e-12
GeneID:109317556	KIAA1324	gbkey=mRNA;gene=KIAA1324;model_evidence=Supporting evidence includes similarity to: 3 Proteins%2C and 100%25 coverage of the annotated genomic feature by RNAseq alignments%2C including 30 samples with support for all annotated introns;product=KIAA1324 ortholog%2C transcript variant X4	-0.593312	7.43691e-05	0.000238961
GeneID:109317871	ST7L	gbkey=mRNA;gene=ST7L;model_evidence=Supporting evidence includes similarity to: 35 Proteins%2C and 100%25 coverage of the annotated genomic feature by RNAseq alignments%2C including 2 samples with support for all annotated introns;product=suppression of tumorigenicity 7 like%2C transcript variant X1	-0.593189	0.0151151	0.0306627
GeneID:109313932	LOC109313932	gbkey=ncRNA;gene=LOC109313932;model_evidence=Supporting evidence includes similarity to: 100%25 coverage of the annotated genomic feature by RNAseq alignments%2C including 103 samples with support for all annotated introns;product=uncharacterized LOC109313932	-0.591651	3.2864e-56	2.59584e-54
GeneID:109322804	MYLK	gbkey=mRNA;gene=MYLK;model_evidence=Supporting evidence includes similarity to: 6 Proteins%2C and 100%25 coverage of the annotated genomic feature by RNAseq alignments%2C including 15 samples with support for all annotated introns;product=myosin light chain kinase%2C transcript variant X1	-0.590911	6.97816e-09	3.83138e-08
GeneID:109321813	OTOP1	gbkey=mRNA;gene=OTOP1;model_evidence=Supporting evidence includes similarity to: 8 Proteins%2C and 100%25 coverage of the annotated genomic feature by RNAseq alignments%2C including 5 samples with support for all annotated introns;partial=true;product=otopetrin 1;start_range=.,23965486	-0.590116	0.000669075	0.00181879
GeneID:109322344	HPGDS	gbkey=mRNA;gene=HPGDS;model_evidence=Supporting evidence includes similarity to: 3 Proteins%2C and 100%25 coverage of the annotated genomic feature by RNAseq alignments%2C including 56 samples with support for all annotated introns;product=hematopoietic prostaglandin D synthase%2C transcript variant X3	-0.587766	7.20476e-12	5.43624e-11
GeneID:109317613	TIMM17A	gbkey=mRNA;gene=TIMM17A;model_evidence=Supporting evidence includes similarity to: 10 Proteins%2C and 100%25 coverage of the annotated genomic feature by RNAseq alignments%2C including 125 samples with support for all annotated introns;product=translocase of inner mitochondrial membrane 17 homolog A (yeast)	-0.587745	3.18408e-54	2.37948e-52
GeneID:109309486	UTP3	gbkey=mRNA;gene=UTP3;model_evidence=Supporting evidence includes similarity to: 7 Proteins%2C and 100%25 coverage of the annotated genomic feature by RNAseq alignments;product=UTP3%2C small subunit processome component homolog (S. cerevisiae)	-0.587159	4.13094e-51	2.78671e-49
GeneID:109315028	MYCBPAP	gbkey=mRNA;gene=MYCBPAP;model_evidence=Supporting evidence includes similarity to: 8 Proteins%2C and 100%25 coverage of the annotated genomic feature by RNAseq alignments%2C including 22 samples with support for all annotated introns;product=MYCBP associated protein	-0.587103	3.34776e-06	1.33142e-05
GeneID:109311690	TMEM18	gbkey=mRNA;gene=TMEM18;model_evidence=Supporting evidence includes similarity to: 5 Proteins%2C and 100%25 coverage of the annotated genomic feature by RNAseq alignments%2C including 21 samples with support for all annotated introns;product=transmembrane protein 18	-0.586146	1.42569e-25	2.91682e-24
GeneID:109310341	LOC109310341	gbkey=mRNA;gene=LOC109310341;model_evidence=Supporting evidence includes similarity to: 6 Proteins%2C and 79%25 coverage of the annotated genomic feature by RNAseq alignments;product=histamine H3 receptor-like	-0.584436	0.00831368	0.0179817
GeneID:109317550	NOV	gbkey=mRNA;gene=NOV;model_evidence=Supporting evidence includes similarity to: 10 Proteins%2C and 100%25 coverage of the annotated genomic feature by RNAseq alignments%2C including 80 samples with support for all annotated introns;partial=true;product=nephroblastoma overexpressed;start_range=.,249306696	-0.584226	1.33909e-06	5.60049e-06
GeneID:109307142	CENPL	gbkey=mRNA;gene=CENPL;model_evidence=Supporting evidence includes similarity to: 15 Proteins%2C and 100%25 coverage of the annotated genomic feature by RNAseq alignments%2C including 34 samples with support for all annotated introns;product=centromere protein L%2C transcript variant X1	-0.584093	9.02033e-08	4.3532e-07
