# Supplementary material for: Dynamic Changes in Host Gene Expression following In Vitro Viral Mimic Stimulation in Crocodile Cells
Source: Front Immunol. 2017 Nov 22;8:1634. doi: 10.3389/fimmu.2017.01634 (PMC5702629; doi:10.3389/fimmu.2017.01634)
Supplement: Supplementary file 1 [file Data_Sheet_1.zip › Data sheet 1/Table_S5.xlsx]

## Sheet: Table S5
Table S5: Detailed information for commonly upregulated genes detected in dsRNA stimulated LV-1 cells between 24 and 48 hps; using a fold change threshold of >1.5, P-value of ≤ 0.05 and FDR-adjusted P values of ≤ 0.05.
Entrez ID	Gene symbol	Gene	Log2 fold-change at 24 hrs	P-value	FDR-corrected p-value	Log2 fold-change at 48 hrs	P-value	FDR-corrected p-value
GeneID:109323757	LOC109323757	gene=LOC109323757;model_evidence=Supporting evidence includes similarity to: 3 Proteins%2C and 100%25 coverage of the annotated genomic feature by RNAseq alignments%2C including 3 samples with support for all annotated introns;product=programmed cell death 1 ligand 2-like	10.5287	1.40047e-176	1.80185e-174	11.5993	0	0
GeneID:109309480	LOC109309480	gene=LOC109309480;model_evidence=Supporting evidence includes similarity to: 1 Protein%2C and 100%25 coverage of the annotated genomic feature by RNAseq alignments%2C including 109 samples with support for all annotated introns;product=C-X-C motif chemokine 10-like	9.62092	0	0	10.6897	0	0
GeneID:109305597	CUNH3orf52	gene=CUNH3orf52;model_evidence=Supporting evidence includes similarity to: 1 Protein%2C and 100%25 coverage of the annotated genomic feature by RNAseq alignments%2C including 11 samples with support for all annotated introns;product=chromosome unknown C3orf52 homolog%2C transcript variant X2	9.18781	2.65758e-68	1.68358e-66	11.964	1.14646510750984e-311	0
GeneID:109307129	SELE	gene=SELE;model_evidence=Supporting evidence includes similarity to: 10 Proteins%2C and 100%25 coverage of the annotated genomic feature by RNAseq alignments%2C including 2 samples with support for all annotated introns;product=selectin E%2C transcript variant X6	8.81934	0	0	10.5139	0	0
GeneID:109306430	ACOD1	gene=ACOD1;model_evidence=Supporting evidence includes similarity to: 5 Proteins%2C and 100%25 coverage of the annotated genomic feature by RNAseq alignments%2C including 9 samples with support for all annotated introns;product=aconitate decarboxylase 1	8.75057	0	0	9.82085	0	0
GeneID:109309482	LOC109309482	gene=LOC109309482;model_evidence=Supporting evidence includes similarity to: 3 Proteins%2C and 100%25 coverage of the annotated genomic feature by RNAseq alignments%2C including 28 samples with support for all annotated introns;product=C-X-C motif chemokine 11-like	8.66162	0	0	9.33237	0	0
GeneID:109315790	CD83	gene=CD83;model_evidence=Supporting evidence includes similarity to: 4 Proteins%2C and 100%25 coverage of the annotated genomic feature by RNAseq alignments%2C including 18 samples with support for all annotated introns;product=CD83 molecule	8.46507	0	0	10.2423	0	0
GeneID:109309602	LOC109309602	gene=LOC109309602;model_evidence=Supporting evidence includes similarity to: 3 Proteins%2C and 90%25 coverage of the annotated genomic feature by RNAseq alignments;product=probable ATP-dependent RNA helicase DDX60	8.45006	1.77458e-43	7.50736e-42	9.05109	6.45404e-63	1.22225e-61
GeneID:109312098	RSAD2	gene=RSAD2;model_evidence=Supporting evidence includes similarity to: 16 Proteins%2C and 94%25 coverage of the annotated genomic feature by RNAseq alignments;product=radical S-adenosyl methionine domain containing 2	8.32169	0	0	9.76574	0	0
GeneID:109320784	LOC109320784	gene=LOC109320784;model_evidence=Supporting evidence includes similarity to: 25 Proteins%2C and 44%25 coverage of the annotated genomic feature by RNAseq alignments;product=cytosolic phospholipase A2 delta-like	8.25168	2.05296e-37	7.51347e-36	11.3818	1.21306e-215	8.13924e-214
GeneID:109307242	VCAM1	gene=VCAM1;model_evidence=Supporting evidence includes similarity to: 4 Proteins%2C and 100%25 coverage of the annotated genomic feature by RNAseq alignments%2C including 85 samples with support for all annotated introns;product=vascular cell adhesion molecule 1	7.96867	1.26866e-73	8.42175e-72	7.91329	3.67137e-71	7.88618e-70
GeneID:109308541	LOC109308541	gene=LOC109308541;model_evidence=Supporting evidence includes similarity to: 3 Proteins%2C and 100%25 coverage of the annotated genomic feature by RNAseq alignments;product=receptor-transporting protein 2-like	7.94078	5.32104e-92	4.39778e-90	9.03668	9.09787e-181	5.28099e-179
GeneID:109308610	LOC109308610	gene=LOC109308610;model_evidence=Supporting evidence includes similarity to: 5 Proteins%2C and 100%25 coverage of the annotated genomic feature by RNAseq alignments%2C including 9 samples with support for all annotated introns;product=C-C motif chemokine 20-like	7.94035	9.57694e-32	3.04899e-30	6.81083	2.54879e-15	1.30098e-14
GeneID:109324007	LOC109324007	gene=LOC109324007;model_evidence=Supporting evidence includes similarity to: 16 Proteins%2C and 100%25 coverage of the annotated genomic feature by RNAseq alignments%2C including 49 samples with support for all annotated introns;product=interferon-induced protein with tetratricopeptide repeats 5-like	7.90662	0	0	9.25958	0	0
GeneID:109316287	APOBEC1	gene=APOBEC1;model_evidence=Supporting evidence includes similarity to: 2 Proteins%2C and 100%25 coverage of the annotated genomic feature by RNAseq alignments%2C including 5 samples with support for all annotated introns;product=apolipoprotein B mRNA editing enzyme catalytic subunit 1%2C transcript variant X2	7.89496	0	0	9.01268	0	0
GeneID:109321967	LOC109321967	gene=LOC109321967;model_evidence=Supporting evidence includes similarity to: 9 Proteins%2C and 100%25 coverage of the annotated genomic feature by RNAseq alignments%2C including 2 samples with support for all annotated introns;product=E3 ISG15--protein ligase HERC5-like%2C transcript variant X1	7.76398	0	0	8.59133	0	0
GeneID:109317638	LOC109317638	gene=LOC109317638;model_evidence=Supporting evidence includes similarity to: 31 Proteins%2C and 100%25 coverage of the annotated genomic feature by RNAseq alignments%2C including 95 samples with support for all annotated introns;product=C-C motif chemokine 4-like	7.61831	1.36979e-76	9.44472e-75	8.08265	3.07929e-103	9.7537e-102
GeneID:109317639	LOC109317639	gene=LOC109317639;model_evidence=Supporting evidence includes similarity to: 16 Proteins%2C and 100%25 coverage of the annotated genomic feature by RNAseq alignments%2C including 33 samples with support for all annotated introns;product=C-C motif chemokine 4-like	7.57492	0	0	8.54622	0	0
GeneID:109321796	LOC109321796	gene=LOC109321796;model_evidence=Supporting evidence includes similarity to: 6 Proteins%2C and 61%25 coverage of the annotated genomic feature by RNAseq alignments	7.49908	5.45115e-24	1.39693e-22	8.89284	2.46005e-58	4.2939e-57
GeneID:109320649	ESR2	gene=ESR2;model_evidence=Supporting evidence includes similarity to: 33 Proteins%2C and 100%25 coverage of the annotated genomic feature by RNAseq alignments;product=estrogen receptor 2	7.28724	2.19659e-242	3.3431e-240	8.73823	0	0
GeneID:109309506	LOC109309506	gene=LOC109309506;model_evidence=Supporting evidence includes similarity to: 1 Protein%2C and 89%25 coverage of the annotated genomic feature by RNAseq alignments;product=interleukin-8-like	7.28045	1.59148e-167	1.96651e-165	9.75607	0	0
GeneID:109312085	TRANK1	gene=TRANK1;model_evidence=Supporting evidence includes similarity to: 1 Protein%2C and 100%25 coverage of the annotated genomic feature by RNAseq alignments%2C including 17 samples with support for all annotated introns;product=tetratricopeptide repeat and ankyrin repeat containing 1%2C transcript variant X2	7.18673	0	0	8.94445	0	0
GeneID:109305836	LOC109305836	gene=LOC109305836;model_evidence=Supporting evidence includes similarity to: 163 Proteins%2C and 100%25 coverage of the annotated genomic feature by RNAseq alignments%2C including 4 samples with support for all annotated introns;product=interferon-induced GTP-binding protein Mx1-like	6.94382	0	0	8.90235	0	0
GeneID:109306630	FLT3	gene=FLT3;model_evidence=Supporting evidence includes similarity to: 16 Proteins%2C and 100%25 coverage of the annotated genomic feature by RNAseq alignments%2C including 1 sample with support for all annotated introns;product=fms related tyrosine kinase 3	6.86109	6.09238e-16	1.09716e-14	9.98053	7.65579e-113	2.63934e-111
GeneID:109316215	LOC109316215	gene=LOC109316215;model_evidence=Supporting evidence includes similarity to: 28 Proteins%2C and 100%25 coverage of the annotated genomic feature by RNAseq alignments%2C including 2 samples with support for all annotated introns;product=zinc finger protein RFP-like	6.84579	0	0	8.15928	0	0
GeneID:109317870	MOV10	gene=MOV10;model_evidence=Supporting evidence includes similarity to: 6 Proteins%2C and 100%25 coverage of the annotated genomic feature by RNAseq alignments%2C including 2 samples with support for all annotated introns;product=Mov10 RISC complex RNA helicase	6.83449	7.51709e-68	4.73804e-66	7.80061	1.97527e-121	7.44754e-120
GeneID:109307916	IL6	gene=IL6;model_evidence=Supporting evidence includes similarity to: 15 Proteins%2C and 92%25 coverage of the annotated genomic feature by RNAseq alignments;product=interleukin 6	6.82607	1.1868e-15	2.10686e-14	7.5575	1.40648e-24	1.09912e-23
GeneID:109320355	DHX58	gene=DHX58;model_evidence=Supporting evidence includes similarity to: 16 Proteins%2C and 100%25 coverage of the annotated genomic feature by RNAseq alignments%2C including 60 samples with support for all annotated introns;product=DExH-box helicase 58	6.60195	0	0	6.97995	0	0
GeneID:109316441	USP18	gene=USP18;model_evidence=Supporting evidence includes similarity to: 11 Proteins%2C and 100%25 coverage of the annotated genomic feature by RNAseq alignments%2C including 6 samples with support for all annotated introns;product=ubiquitin specific peptidase 18	6.47458	0	0	7.808	0	0
GeneID:109310290	LOC109310290	gene=LOC109310290;model_evidence=Supporting evidence includes similarity to: 28 Proteins%2C and 100%25 coverage of the annotated genomic feature by RNAseq alignments;product=neuropeptide Y receptor type 6-like	6.37996	7.16142e-33	2.33965e-31	7.59834	4.86803e-74	1.08488e-72
GeneID:109316226	CD86	gene=CD86;model_evidence=Supporting evidence includes similarity to: 7 Proteins%2C and 96%25 coverage of the annotated genomic feature by RNAseq alignments;product=CD86 molecule	6.31701	2.31111e-11	2.98579e-10	8.09271	6.49932e-34	6.79895e-33
GeneID:109308809	LOC109308809	gene=LOC109308809;model_evidence=Supporting evidence includes similarity to: 24 Proteins%2C and 98%25 coverage of the annotated genomic feature by RNAseq alignments;product=zinc finger protein RFP-like	6.21174	1.80473e-10	2.11882e-09	9.23291	1.63906e-60	2.98184e-59
GeneID:109320601	LOC109320601	gene=LOC109320601;model_evidence=Supporting evidence includes similarity to: 100%25 coverage of the annotated genomic feature by RNAseq alignments%2C including 1 sample with support for all annotated introns;product=uncharacterized LOC109320601	6.11091	0	0	7.85921	0	0
GeneID:109320651	LOC109320651	gene=LOC109320651;model_evidence=Supporting evidence includes similarity to: 100%25 coverage of the annotated genomic feature by RNAseq alignments%2C including 16 samples with support for all annotated introns;product=uncharacterized LOC109320651	6.01026	7.84199e-155	9.14654e-153	7.5992	0	0
GeneID:109316442	TUBA8	gene=TUBA8;model_evidence=Supporting evidence includes similarity to: 217 Proteins%2C and 100%25 coverage of the annotated genomic feature by RNAseq alignments%2C including 45 samples with support for all annotated introns;product=tubulin alpha 8	5.9664	1.05176e-24	2.76506e-23	7.33399	1.15438e-61	2.15024e-60
GeneID:109307218	PTGS2	gene=PTGS2;model_evidence=Supporting evidence includes similarity to: 6 Proteins%2C and 100%25 coverage of the annotated genomic feature by RNAseq alignments%2C including 53 samples with support for all annotated introns;product=prostaglandin-endoperoxide synthase 2	5.92217	0	0	7.06884	0	0
GeneID:109321893	FGF20	gene=FGF20;model_evidence=Supporting evidence includes similarity to: 17 Proteins%2C and 95%25 coverage of the annotated genomic feature by RNAseq alignments%2C including 7 samples with support for all annotated introns;product=fibroblast growth factor 20	5.90827	6.51838e-09	6.43079e-08	7.48794	3.17989e-23	2.37493e-22
GeneID:109308834	LOC109308834	gene=LOC109308834;model_evidence=Supporting evidence includes similarity to: 41 Proteins%2C and 100%25 coverage of the annotated genomic feature by RNAseq alignments%2C including 2 samples with support for all annotated introns;product=zinc finger protein RFP-like	5.88243	4.63046e-172	5.83718e-170	6.73729	4.64325e-303	4.29242e-301
GeneID:109311671	CMPK2	gene=CMPK2;model_evidence=Supporting evidence includes similarity to: 5 Proteins%2C and 100%25 coverage of the annotated genomic feature by RNAseq alignments%2C including 24 samples with support for all annotated introns;product=cytidine/uridine monophosphate kinase 2	5.83064	0	0	7.3933	0	0
GeneID:109323977	PAX2	gene=PAX2;model_evidence=Supporting evidence includes similarity to: 4 Proteins%2C and 100%25 coverage of the annotated genomic feature by RNAseq alignments%2C including 85 samples with support for all annotated introns;product=paired box 2%2C transcript variant X2	5.82452	1.83338e-49	8.69984e-48	8.36386	1.00097e-261	7.75906e-260
GeneID:109324675	GMIP	gene=GMIP;model_evidence=Supporting evidence includes similarity to: 8 Proteins%2C and 100%25 coverage of the annotated genomic feature by RNAseq alignments%2C including 3 samples with support for all annotated introns;product=GEM interacting protein%2C transcript variant X1	5.77753	1.32707e-34	4.52509e-33	8.19189	3.57082e-168	1.91261e-166
GeneID:109323099	CACNB4	gene=CACNB4;model_evidence=Supporting evidence includes similarity to: 18 Proteins%2C and 100%25 coverage of the annotated genomic feature by RNAseq alignments%2C including 2 samples with support for all annotated introns;product=calcium voltage-gated channel auxiliary subunit beta 4%2C transcript variant X2	5.59646	9.7239e-53	4.95323e-51	6.57131	2.8093e-102	8.83126e-101
GeneID:109309990	LOC109309990	gene=LOC109309990;model_evidence=Supporting evidence includes similarity to: 2 Proteins%2C and 100%25 coverage of the annotated genomic feature by RNAseq alignments%2C including 49 samples with support for all annotated introns;product=E3 ubiquitin/ISG15 ligase TRIM25-like	5.49888	0	0	5.94629	0	0
GeneID:109317113	NOS2	gene=NOS2;model_evidence=Supporting evidence includes similarity to: 35 Proteins%2C and 100%25 coverage of the annotated genomic feature by RNAseq alignments%2C including 11 samples with support for all annotated introns;product=nitric oxide synthase 2%2C transcript variant X1	5.46892	1.10441e-211	1.53145e-209	6.5345	0	0
GeneID:109315766	CD36	gene=CD36;model_evidence=Supporting evidence includes similarity to: 3 Proteins%2C and 100%25 coverage of the annotated genomic feature by RNAseq alignments%2C including 15 samples with support for all annotated introns;product=CD36 molecule%2C transcript variant X3	5.43254	0	0	7.62628	0	0
GeneID:109313318	LOC109313318	gene=LOC109313318;model_evidence=Supporting evidence includes similarity to: 4 Proteins%2C and 100%25 coverage of the annotated genomic feature by RNAseq alignments%2C including 67 samples with support for all annotated introns;product=interferon alpha-inducible protein 27%2C mitochondrial-like	5.41658	0	0	6.37306	0	0
GeneID:109320187	TNFAIP3	gene=TNFAIP3;model_evidence=Supporting evidence includes similarity to: 1 Protein%2C and 100%25 coverage of the annotated genomic feature by RNAseq alignments%2C including 17 samples with support for all annotated introns;product=TNF alpha induced protein 3%2C transcript variant X1	5.40997	0	0	6.70772	0	0
GeneID:109306481	EPSTI1	gene=EPSTI1;model_evidence=Supporting evidence includes similarity to: 1 Protein%2C and 100%25 coverage of the annotated genomic feature by RNAseq alignments%2C including 71 samples with support for all annotated introns;product=epithelial stromal interaction 1%2C transcript variant X1	5.29898	0	0	6.41902	0	0
GeneID:109306413	LOC109306413	gene=LOC109306413;model_evidence=Supporting evidence includes similarity to: 100%25 coverage of the annotated genomic feature by RNAseq alignments%2C including 22 samples with support for all annotated introns;product=uncharacterized LOC109306413	5.23073	4.63386e-06	3.06144e-05	7.20348	1.29708e-19	8.29708e-19
GeneID:109316646	MFNG	gene=MFNG;model_evidence=Supporting evidence includes similarity to: 16 Proteins%2C and 100%25 coverage of the annotated genomic feature by RNAseq alignments%2C including 29 samples with support for all annotated introns;product=MFNG O-fucosylpeptide 3-beta-N-acetylglucosaminyltransferase%2C transcript variant X2	5.2059	2.02185e-22	4.93791e-21	8.43565	3.15261e-160	1.58648e-158
GeneID:109312523	LOC109312523	gene=LOC109312523;model_evidence=Supporting evidence includes similarity to: 100%25 coverage of the annotated genomic feature by RNAseq alignments%2C including 24 samples with support for all annotated introns;product=uncharacterized LOC109312523	5.11865	1.10762e-05	6.88745e-05	6.8828	6.92603e-16	3.66103e-15
GeneID:109324323	ANKRD22	gene=ANKRD22;model_evidence=Supporting evidence includes similarity to: 3 Proteins%2C and 100%25 coverage of the annotated genomic feature by RNAseq alignments%2C including 53 samples with support for all annotated introns;product=ankyrin repeat domain 22	5.11854	1.0878e-05	6.78785e-05	7.62245	1.89809e-25	1.52728e-24
GeneID:109317076	XAF1	gene=XAF1;model_evidence=Supporting evidence includes similarity to: 100%25 coverage of the annotated genomic feature by RNAseq alignments%2C including 40 samples with support for all annotated introns;product=XIAP associated factor 1	5.10445	0	0	6.05665	0	0
GeneID:109308833	LOC109308833	gene=LOC109308833;model_evidence=Supporting evidence includes similarity to: 49 Proteins%2C and 100%25 coverage of the annotated genomic feature by RNAseq alignments%2C including 12 samples with support for all annotated introns;product=zinc finger protein RFP-like	5.0152	4.65613e-203	6.38555e-201	6.12352	0	0
GeneID:109320196	LOC109320196	gene=LOC109320196;model_evidence=Supporting evidence includes similarity to: 1 Protein%2C and 100%25 coverage of the annotated genomic feature by RNAseq alignments%2C including 6 samples with support for all annotated introns;product=vacuolar protein 8-like%2C transcript variant X1	4.99665	2.54513e-05	0.000146916	7.4639	6.30177e-23	4.63989e-22
GeneID:109324314	CH25H	gene=CH25H;model_evidence=Supporting evidence includes similarity to: 3 Proteins%2C and 100%25 coverage of the annotated genomic feature by RNAseq alignments;product=cholesterol 25-hydroxylase	4.94464	1.22642e-38	4.59633e-37	5.6152	1.73246e-61	3.21265e-60
GeneID:109315177	PIK3R6	gene=PIK3R6;model_evidence=Supporting evidence includes similarity to: 1 Protein%2C and 100%25 coverage of the annotated genomic feature by RNAseq alignments%2C including 10 samples with support for all annotated introns;product=phosphoinositide-3-kinase regulatory subunit 6%2C transcript variant X1	4.88046	1.36457e-76	9.44472e-75	6.63	4.36608e-233	3.14964e-231
GeneID:109320736	LOC109320736	gene=LOC109320736;model_evidence=Supporting evidence includes similarity to: 100%25 coverage of the annotated genomic feature by RNAseq alignments%2C including 5 samples with support for all annotated introns;product=uncharacterized LOC109320736	4.86364	5.8745e-05	0.000315599	6.84747	1.21356e-15	6.32634e-15
GeneID:109310020	LOC109310020	gene=LOC109310020;model_evidence=Supporting evidence includes similarity to: 100%25 coverage of the annotated genomic feature by RNAseq alignments%2C including 64 samples with support for all annotated introns;product=uncharacterized LOC109310020	4.86354	5.96073e-05	0.000319545	7.43957	1.66728e-22	1.20554e-21
GeneID:109308828	LOC109308828	gene=LOC109308828;model_evidence=Supporting evidence includes similarity to: 6 Proteins%2C and 100%25 coverage of the annotated genomic feature by RNAseq alignments%2C including 4 samples with support for all annotated introns;product=sterile alpha motif domain-containing protein 9-like%2C transcript variant X1	4.78527	3.08353e-265	5.27156e-263	6.2507	0	0
GeneID:109324935	LOC109324935	gene=LOC109324935;model_evidence=Supporting evidence includes similarity to: 7 Proteins%2C and 100%25 coverage of the annotated genomic feature by RNAseq alignments%2C including 2 samples with support for all annotated introns;product=tyrosine-protein kinase ZAP-70	4.76253	1.10604e-56	5.8489e-55	6.11652	8.82347e-146	4.09357e-144
GeneID:109309664	RAPGEF5	gene=RAPGEF5;model_evidence=Supporting evidence includes similarity to: 3 Proteins%2C and 100%25 coverage of the annotated genomic feature by RNAseq alignments%2C including 1 sample with support for all annotated introns;product=Rap guanine nucleotide exchange factor 5	4.7605	9.0077e-11	1.09248e-09	4.90802	9.01786e-12	3.69478e-11
GeneID:109323084	IFIH1	gene=IFIH1;model_evidence=Supporting evidence includes similarity to: 13 Proteins%2C and 100%25 coverage of the annotated genomic feature by RNAseq alignments%2C including 55 samples with support for all annotated introns;product=interferon induced with helicase C domain 1%2C transcript variant X1	4.72225	0	0	5.27979	0	0
GeneID:109321276	LOC109321276	gene=LOC109321276;model_evidence=Supporting evidence includes similarity to: 100%25 coverage of the annotated genomic feature by RNAseq alignments%2C including 13 samples with support for all annotated introns;product=uncharacterized LOC109321276	4.71714	0.000138578	0.000686837	7.91408	1.69183e-30	1.60807e-29
GeneID:109315132	LOC109315132	gene=LOC109315132;model_evidence=Supporting evidence includes similarity to: 100%25 coverage of the annotated genomic feature by RNAseq alignments%2C including 2 samples with support for all annotated introns;product=uncharacterized LOC109315132%2C transcript variant X1	4.6646	4.64932e-10	5.24625e-09	5.85459	2.46743e-22	1.7667e-21
GeneID:109309294	TNIP3	gene=TNIP3;model_evidence=Supporting evidence includes similarity to: 1 Protein%2C and 97%25 coverage of the annotated genomic feature by RNAseq alignments;product=TNFAIP3 interacting protein 3	4.66398	1.49556e-57	8.07992e-56	5.68928	4.48917e-119	1.64296e-117
GeneID:109310412	NLRC5	gene=NLRC5;model_evidence=Supporting evidence includes similarity to: 9 Proteins%2C and 100%25 coverage of the annotated genomic feature by RNAseq alignments%2C including 1 sample with support for all annotated introns;product=NLR family CARD domain containing 5	4.586	8.45769e-142	9.42429e-140	5.66242	2.41907e-277	2.01267e-275
GeneID:109317640	LOC109317640	gene=LOC109317640;model_evidence=Supporting evidence includes similarity to: 18 Proteins%2C and 100%25 coverage of the annotated genomic feature by RNAseq alignments%2C including 9 samples with support for all annotated introns;product=C-C motif chemokine 4-like	4.58228	0	0	4.6404	0	0
GeneID:109307022	IL23R	gene=IL23R;model_evidence=Supporting evidence includes similarity to: 1 Protein%2C and 99%25 coverage of the annotated genomic feature by RNAseq alignments;product=interleukin 23 receptor	4.56532	3.16981e-51	1.56361e-49	7.27076	5.66227e-273	4.52982e-271
GeneID:109320399	ZPBP2	gene=ZPBP2;model_evidence=Supporting evidence includes similarity to: 5 Proteins%2C and 96%25 coverage of the annotated genomic feature by RNAseq alignments%2C including 3 samples with support for all annotated introns;product=zona pellucida binding protein 2	4.55404	0.000324312	0.00145643	6.88381	5.24131e-16	2.78822e-15
GeneID:109323611	DDX58	gene=DDX58;model_evidence=Supporting evidence includes similarity to: 15 Proteins%2C and 100%25 coverage of the annotated genomic feature by RNAseq alignments%2C including 22 samples with support for all annotated introns;product=DExD/H-box helicase 58%2C transcript variant X3	4.4982	0	0	6.00564	0	0
GeneID:109321596	LOC109321596	gene=LOC109321596;model_evidence=Supporting evidence includes similarity to: 1 Protein%2C and 100%25 coverage of the annotated genomic feature by RNAseq alignments%2C including 2 samples with support for all annotated introns;product=cyclic GMP-AMP synthase-like%2C transcript variant X2	4.49318	4.77992e-38	1.77013e-36	6.26409	3.15859e-139	1.40282e-137
GeneID:109312149	LOC109312149	gene=LOC109312149;model_evidence=Supporting evidence includes similarity to: 3 Proteins%2C and 86%25 coverage of the annotated genomic feature by RNAseq alignments;product=nephrocan-like	4.45417	9.25899e-09	9.01343e-08	6.53953	3.96081e-36	4.50601e-35
GeneID:109311145	LOC109311145	gene=LOC109311145;model_evidence=Supporting evidence includes similarity to: 1 Protein%2C and 100%25 coverage of the annotated genomic feature by RNAseq alignments%2C including 36 samples with support for all annotated introns;product=protein SSUH2 homolog%2C transcript variant X1	4.36858	3.99518e-19	8.45081e-18	3.98679	2.04482e-14	9.89891e-14
GeneID:109318206	IRF7	gene=IRF7;model_evidence=Supporting evidence includes similarity to: 6 Proteins%2C and 100%25 coverage of the annotated genomic feature by RNAseq alignments%2C including 2 samples with support for all annotated introns;product=interferon regulatory factor 7	4.21201	0	0	5.51968	0	0
GeneID:109315483	KCNC2	gene=KCNC2;model_evidence=Supporting evidence includes similarity to: 5 Proteins%2C and 97%25 coverage of the annotated genomic feature by RNAseq alignments%2C including 3 samples with support for all annotated introns;product=potassium voltage-gated channel subfamily C member 2	4.2051	2.06281e-38	7.68474e-37	5.43975	2.89403e-91	8.0261e-90
GeneID:109309501	LOC109309501	gene=LOC109309501;model_evidence=Supporting evidence includes similarity to: 14 Proteins%2C and 100%25 coverage of the annotated genomic feature by RNAseq alignments%2C including 43 samples with support for all annotated introns;product=interleukin-8-like	4.19949	0	0	5.03735	0	0
GeneID:109324043	BLNK	gene=BLNK;model_evidence=Supporting evidence includes similarity to: 4 Proteins%2C and 100%25 coverage of the annotated genomic feature by RNAseq alignments%2C including 10 samples with support for all annotated introns;product=B-cell linker%2C transcript variant X1	4.16556	2.46017e-32	7.87254e-31	5.10356	2.09421e-65	4.1094e-64
GeneID:109315796	LOC109315796	gene=LOC109315796;model_evidence=Supporting evidence includes similarity to: 100%25 coverage of the annotated genomic feature by RNAseq alignments%2C including 1 sample with support for all annotated introns;product=uncharacterized LOC109315796	4.15934	0.00184772	0.00691663	6.84715	1.34081e-15	6.96932e-15
GeneID:109324172	LOC109324172	gene=LOC109324172;model_evidence=Supporting evidence includes similarity to: 18 Proteins%2C and 100%25 coverage of the annotated genomic feature by RNAseq alignments%2C including 83 samples with support for all annotated introns;product=nuclear receptor subfamily 2 group F member 5%2C transcript variant X1	4.11288	2.19698e-24	5.67667e-23	5.96778	1.71385e-95	5.0091e-94
GeneID:109318205	LOC109318205	gene=LOC109318205;model_evidence=Supporting evidence includes similarity to: 1 Protein%2C and 100%25 coverage of the annotated genomic feature by RNAseq alignments;product=malignant fibrous histiocytoma-amplified sequence 1 homolog	4.10634	2.23432e-50	1.09422e-48	5.23043	6.28754e-117	2.25484e-115
GeneID:109310029	DRD1	gene=DRD1;model_evidence=Supporting evidence includes similarity to: 22 Proteins%2C and 100%25 coverage of the annotated genomic feature by RNAseq alignments%2C including 12 samples with support for all annotated introns;product=dopamine receptor D1%2C transcript variant X3	3.9876	2.36575e-06	1.6485e-05	5.80974	1.30519e-21	9.0695e-21
GeneID:109307775	LOC109307775	gene=LOC109307775;model_evidence=Supporting evidence includes similarity to: 28 Proteins%2C and 100%25 coverage of the annotated genomic feature by RNAseq alignments;product=interferon omega-1-like	3.96727	7.12055e-126	7.28398e-124	6.7639	0	0
GeneID:109308935	LOC109308935	gene=LOC109308935;model_evidence=Supporting evidence includes similarity to: 4 Proteins%2C and 100%25 coverage of the annotated genomic feature by RNAseq alignments%2C including 31 samples with support for all annotated introns;product=C2 calcium-dependent domain-containing protein 4C-like	3.9628	0	0	5.25466	0	0
GeneID:109311855	PNRC1	gene=PNRC1;model_evidence=Supporting evidence includes similarity to: 3 Proteins%2C and 100%25 coverage of the annotated genomic feature by RNAseq alignments%2C including 124 samples with support for all annotated introns;product=proline rich nuclear receptor coactivator 1	3.94069	0	0	5.10327	0	0
GeneID:109324132	NEURL1	gene=NEURL1;model_evidence=Supporting evidence includes similarity to: 2 Proteins%2C and 100%25 coverage of the annotated genomic feature by RNAseq alignments%2C including 22 samples with support for all annotated introns;product=neuralized E3 ubiquitin protein ligase 1%2C transcript variant X1	3.92179	8.61921e-24	2.20426e-22	5.74237	7.42616e-93	2.10155e-91
GeneID:109305675	CD80	gene=CD80;model_evidence=Supporting evidence includes similarity to: 2 Proteins%2C and 100%25 coverage of the annotated genomic feature by RNAseq alignments%2C including 22 samples with support for all annotated introns;product=CD80 molecule%2C transcript variant X2	3.91984	1.36582e-23	3.45048e-22	5.77532	4.76225e-93	1.35075e-91
GeneID:109305596	LOC109305596	gene=LOC109305596;model_evidence=Supporting evidence includes similarity to: 2 Proteins%2C and 100%25 coverage of the annotated genomic feature by RNAseq alignments%2C including 3 samples with support for all annotated introns;product=OX-2 membrane glycoprotein-like	3.91239	0.00447351	0.0147697	6.88311	6.31325e-16	3.34278e-15
GeneID:109318545	MATN1	gene=MATN1;model_evidence=Supporting evidence includes similarity to: 5 Proteins%2C and 95%25 coverage of the annotated genomic feature by RNAseq alignments%2C including 2 samples with support for all annotated introns;product=matrilin 1%2C cartilage matrix protein	3.90624	6.26915e-09	6.21438e-08	6.5238	3.00169e-54	4.9421e-53
GeneID:109314980	LOC109314980	gene=LOC109314980;model_evidence=Supporting evidence includes similarity to: 1 Protein%2C and 100%25 coverage of the annotated genomic feature by RNAseq alignments%2C including 1 sample with support for all annotated introns;product=sterile alpha motif domain-containing protein 9-like	3.72343	0	0	4.68027	0	0
GeneID:109306734	LOC109306734	gene=LOC109306734;model_evidence=Supporting evidence includes similarity to: 25 Proteins%2C and 74%25 coverage of the annotated genomic feature by RNAseq alignments;product=interstitial collagenase-like	3.7211	2.8421e-10	3.26306e-09	5.06016	2.29285e-27	1.97344e-26
GeneID:109312145	GPRC6A	gene=GPRC6A;model_evidence=Supporting evidence includes similarity to: 5 Proteins;product=G protein-coupled receptor class C group 6 member A	3.63674	2.24225e-07	1.8077e-06	4.97913	2.5795e-19	1.62998e-18
GeneID:109321588	LOC109321588	gene=LOC109321588;model_evidence=Supporting evidence includes similarity to: 100%25 coverage of the annotated genomic feature by RNAseq alignments%2C including 33 samples with support for all annotated introns;product=uncharacterized LOC109321588	3.61608	4.66261e-29	1.39543e-27	4.04568	5.82355e-41	7.43128e-40
GeneID:109308122	LOC109308122	gene=LOC109308122;model_evidence=Supporting evidence includes similarity to: 10 Proteins%2C and 100%25 coverage of the annotated genomic feature by RNAseq alignments%2C including 5 samples with support for all annotated introns;product=carnitine O-palmitoyltransferase 2%2C mitochondrial-like%2C transcript variant X1	3.61429	0.0109504	0.0317595	7.9477	1.36463e-31	1.34522e-30
GeneID:109309359	NDST4	gene=NDST4;model_evidence=Supporting evidence includes similarity to: 14 Proteins%2C and 100%25 coverage of the annotated genomic feature by RNAseq alignments%2C including 1 sample with support for all annotated introns;product=N-deacetylase and N-sulfotransferase 4%2C transcript variant X1	3.61415	0.010996	0.031862	7.3127	9.13787e-21	6.12792e-20
GeneID:109307662	ALPK2	gene=ALPK2;model_evidence=Supporting evidence includes similarity to: 1 Protein%2C and 95%25 coverage of the annotated genomic feature by RNAseq alignments;product=alpha kinase 2	3.57624	4.28094e-07	3.31839e-06	6.26228	7.49979e-49	1.10374e-47
GeneID:109309352	MYOZ2	gene=MYOZ2;model_evidence=Supporting evidence includes similarity to: 3 Proteins%2C and 100%25 coverage of the annotated genomic feature by RNAseq alignments%2C including 6 samples with support for all annotated introns;product=myozenin 2	3.57556	4.65249e-07	3.58857e-06	4.1479	1.29688e-10	4.94049e-10
GeneID:109315493	TSPAN8	gene=TSPAN8;model_evidence=Supporting evidence includes similarity to: 2 Proteins%2C and 100%25 coverage of the annotated genomic feature by RNAseq alignments%2C including 27 samples with support for all annotated introns;product=tetraspanin 8%2C transcript variant X1	3.55544	3.78334e-37	1.38059e-35	5.19761	1.09312e-110	3.66725e-109
GeneID:109310630	CDH5	gene=CDH5;model_evidence=Supporting evidence includes similarity to: 4 Proteins%2C and 100%25 coverage of the annotated genomic feature by RNAseq alignments%2C including 78 samples with support for all annotated introns;product=cadherin 5	3.5181	6.83911e-29	2.03704e-27	2.63749	1.22144e-12	5.33366e-12
GeneID:109321539	FOS	gene=FOS;model_evidence=Supporting evidence includes similarity to: 10 Proteins%2C and 100%25 coverage of the annotated genomic feature by RNAseq alignments%2C including 58 samples with support for all annotated introns;product=Fos proto-oncogene%2C AP-1 transcription factor subunit	3.47143	0	2.14128e-307	3.50607	1.43667930197641e-315	1.3481020818761e-313
GeneID:109316850	LOC109316850	gene=LOC109316850;model_evidence=Supporting evidence includes similarity to: 2 Proteins%2C and 100%25 coverage of the annotated genomic feature by RNAseq alignments%2C including 25 samples with support for all annotated introns;product=suppressor of cytokine signaling 1-like%2C transcript variant X1	3.4668	2.8087e-10	3.23065e-09	6.69503	1.34285e-96	3.9807e-95
GeneID:109319134	HOXB13	gene=HOXB13;model_evidence=Supporting evidence includes similarity to: 15 Proteins%2C and 85%25 coverage of the annotated genomic feature by RNAseq alignments;product=homeobox B13	3.45652	3.49664e-08	3.15761e-07	5.20542	2.85059e-28	2.51772e-27
GeneID:109319895	EIF2AK2	gene=EIF2AK2;model_evidence=Supporting evidence includes similarity to: 2 Proteins%2C and 100%25 coverage of the annotated genomic feature by RNAseq alignments%2C including 2 samples with support for all annotated introns;product=eukaryotic translation initiation factor 2 alpha kinase 2	3.42094	0	0	4.03274	0	0
GeneID:109320287	LOC109320287	gene=LOC109320287;model_evidence=Supporting evidence includes similarity to: 24 Proteins%2C and 100%25 coverage of the annotated genomic feature by RNAseq alignments;product=zinc-binding protein A33-like	3.42063	2.42307e-119	2.39999e-117	4.60337	6.1755e-294	5.54462e-292
GeneID:109315326	A4GNT	gene=A4GNT;model_evidence=Supporting evidence includes similarity to: 6 Proteins%2C and 100%25 coverage of the annotated genomic feature by RNAseq alignments%2C including 23 samples with support for all annotated introns;product=alpha-1%2C4-N-acetylglucosaminyltransferase	3.41572	0.000255937	0.00118081	6.24214	6.65945e-28	5.81595e-27
GeneID:109309100	BCL2A1	gene=BCL2A1;model_evidence=Supporting evidence includes similarity to: 4 Proteins%2C and 100%25 coverage of the annotated genomic feature by RNAseq alignments%2C including 73 samples with support for all annotated introns;product=BCL2 related protein A1	3.41237	4.00256e-08	3.5731e-07	4.38467	7.6098e-17	4.24923e-16
GeneID:109308399	SI	gene=SI;model_evidence=Supporting evidence includes similarity to: 23 Proteins%2C and 100%25 coverage of the annotated genomic feature by RNAseq alignments%2C including 7 samples with support for all annotated introns;product=sucrase-isomaltase%2C transcript variant X1	3.41057	3.88504e-08	3.48064e-07	3.31249	1.92698e-07	5.76156e-07
GeneID:109314408	TMEM88B	gene=TMEM88B;model_evidence=Supporting evidence includes similarity to: 2 Proteins%2C and 100%25 coverage of the annotated genomic feature by RNAseq alignments%2C including 57 samples with support for all annotated introns;product=transmembrane protein 88B	3.39641	5.62322e-17	1.08634e-15	5.74554	6.75971e-100	2.07275e-98
GeneID:109321587	CUNH11orf96	gene=CUNH11orf96;model_evidence=Supporting evidence includes similarity to: 4 Proteins%2C and 100%25 coverage of the annotated genomic feature by RNAseq alignments%2C including 48 samples with support for all annotated introns;product=chromosome unknown C11orf96 homolog	3.34831	4.13045e-71	2.67088e-69	4.25517	3.67497e-152	1.78458e-150
GeneID:109315750	FGL2	gene=FGL2;model_evidence=Supporting evidence includes similarity to: 3 Proteins%2C and 100%25 coverage of the annotated genomic feature by RNAseq alignments%2C including 102 samples with support for all annotated introns;product=fibrinogen like 2	3.33631	5.72987e-140	6.21816e-138	3.89349	2.13831e-221	1.49084e-219
GeneID:109316828	LOC109316828	gene=LOC109316828;model_evidence=Supporting evidence includes similarity to: 68 Proteins%2C and 100%25 coverage of the annotated genomic feature by RNAseq alignments;product=histone H2A-IV	3.30134	9.11084e-21	2.06733e-19	4.19861	6.97939e-42	9.07321e-41
GeneID:109311068	LOC109311068	gene=LOC109311068;model_evidence=Supporting evidence includes similarity to: 1 Protein%2C and 100%25 coverage of the annotated genomic feature by RNAseq alignments%2C including 63 samples with support for all annotated introns;product=syntaxin-3-like%2C transcript variant X2	3.28444	5.7175e-85	4.43195e-83	5.35625	0	0
GeneID:109323681	LOC109323681	gene=LOC109323681;model_evidence=Supporting evidence includes similarity to: 4 Proteins%2C and 100%25 coverage of the annotated genomic feature by RNAseq alignments%2C including 7 samples with support for all annotated introns;product=programmed cell death 1 ligand 1-like	3.27597	9.10858e-293	1.60106e-290	4.51424	0	0
GeneID:109306202	NMS	gene=NMS;model_evidence=Supporting evidence includes similarity to: 100%25 coverage of the annotated genomic feature by RNAseq alignments%2C including 11 samples with support for all annotated introns;product=neuromedin S%2C transcript variant X1	3.27316	3.62331e-15	6.24571e-14	5.0111	9.93381e-59	1.74611e-57
GeneID:109323128	FMNL1	gene=FMNL1;model_evidence=Supporting evidence includes similarity to: 2 Proteins%2C and 100%25 coverage of the annotated genomic feature by RNAseq alignments%2C including 10 samples with support for all annotated introns;product=formin like 1%2C transcript variant X2	3.26591	1.48037e-13	2.28935e-12	3.6176	5.58986e-18	3.31409e-17
GeneID:109318466	LOC109318466	gene=LOC109318466;model_evidence=Supporting evidence includes similarity to: 5 Proteins%2C and 100%25 coverage of the annotated genomic feature by RNAseq alignments%2C including 123 samples with support for all annotated introns;product=interferon alpha-inducible protein 27-like protein 2A	3.25727	0	0	5.00102	0	0
GeneID:109311886	LOC109311886	gene=LOC109311886;model_evidence=Supporting evidence includes similarity to: 100%25 coverage of the annotated genomic feature by RNAseq alignments%2C including 8 samples with support for all annotated introns;product=uncharacterized LOC109311886	3.24616	2.50487e-58	1.3651e-56	5.72054	0	0
GeneID:109313664	LOC109313664	gene=LOC109313664;model_evidence=Supporting evidence includes similarity to: 100%25 coverage of the annotated genomic feature by RNAseq alignments%2C including 30 samples with support for all annotated introns;product=BTB/POZ domain-containing protein KCTD8-like%2C transcript variant X4	3.22872	1.79739e-05	0.000107328	4.95516	4.00013e-19	2.5061e-18
GeneID:109310047	LOC109310047	gene=LOC109310047;model_evidence=Supporting evidence includes similarity to: 100%25 coverage of the annotated genomic feature by RNAseq alignments%2C including 96 samples with support for all annotated introns;product=uncharacterized LOC109310047	3.22806	2.37866e-11	3.0649e-10	3.62643	1.6023e-15	8.28709e-15
GeneID:109305622	LOC109305622	gene=LOC109305622;model_evidence=Supporting evidence includes similarity to: 100%25 coverage of the annotated genomic feature by RNAseq alignments%2C including 3 samples with support for all annotated introns	3.17137	5.03034e-30	1.53493e-28	5.9484	1.45022e-266	1.14549e-264
GeneID:109324426	LOC109324426	gene=LOC109324426;model_evidence=Supporting evidence includes similarity to: 2 Proteins%2C and 100%25 coverage of the annotated genomic feature by RNAseq alignments%2C including 3 samples with support for all annotated introns;product=killer cell lectin-like receptor subfamily B member 1B allele A	3.16259	0.00112372	0.00442677	5.14692	9.02619e-14	4.20167e-13
GeneID:109316503	LOC109316503	gene=LOC109316503;model_evidence=Supporting evidence includes similarity to: 100%25 coverage of the annotated genomic feature by RNAseq alignments%2C including 2 samples with support for all annotated introns;product=cytidine and dCMP deaminase domain-containing protein 1-like	3.16049	1.20784e-29	3.65871e-28	3.98711	1.63596e-60	2.98055e-59
GeneID:109314985	LOC109314985	gene=LOC109314985;model_evidence=Supporting evidence includes similarity to: 13 Proteins%2C and 100%25 coverage of the annotated genomic feature by RNAseq alignments%2C including 28 samples with support for all annotated introns;product=E3 ubiquitin-protein ligase RNF135-like%2C transcript variant X1	3.1333	0	0	4.20159	0	0
GeneID:109308445	LOC109308445	gene=LOC109308445;model_evidence=Supporting evidence includes similarity to: 100%25 coverage of the annotated genomic feature by RNAseq alignments%2C including 2 samples with support for all annotated introns;product=uncharacterized LOC109308445%2C transcript variant X3	3.10639	6.4841e-12	8.79583e-11	6.28317	1.94767e-131	8.21181e-130
GeneID:109310073	LOC109310073	gene=LOC109310073;model_evidence=Supporting evidence includes similarity to: 100%25 coverage of the annotated genomic feature by RNAseq alignments%2C including 85 samples with support for all annotated introns;product=uncharacterized LOC109310073	3.08274	4.22871e-101	3.79671e-99	3.69675	2.878e-168	1.54817e-166
GeneID:109310854	EOMES	gene=EOMES;model_evidence=Supporting evidence includes similarity to: 5 Proteins%2C and 92%25 coverage of the annotated genomic feature by RNAseq alignments%2C including 6 samples with support for all annotated introns;product=eomesodermin	3.08258	2.81138e-06	1.93098e-05	4.9402	2.18777e-25	1.75471e-24
GeneID:109318788	ZBP1	gene=ZBP1;model_evidence=Supporting evidence includes similarity to: 2 Proteins%2C and 100%25 coverage of the annotated genomic feature by RNAseq alignments%2C including 2 samples with support for all annotated introns;product=Z-DNA binding protein 1	3.03469	1.85793e-140	2.05195e-138	4.13199	0	0
GeneID:109309504	LOC109309504	gene=LOC109309504;model_evidence=Supporting evidence includes similarity to: 20 Proteins;product=interleukin-8-like	3.01968	6.26021e-06	4.06068e-05	4.9749	2.36076e-25	1.89225e-24
GeneID:109305517	EBPL	gene=EBPL;model_evidence=Supporting evidence includes similarity to: 1 Protein%2C and 65%25 coverage of the annotated genomic feature by RNAseq alignments;product=emopamil binding protein like	3.01566	0.00238826	0.00863428	5.96393	2.90036e-24	2.23988e-23
GeneID:109324667	LOC109324667	gene=LOC109324667;model_evidence=Supporting evidence includes similarity to: 3 Proteins%2C and 100%25 coverage of the annotated genomic feature by RNAseq alignments%2C including 5 samples with support for all annotated introns;product=LIM homeobox transcription factor 1-alpha-like	2.99505	4.10825e-19	8.6753e-18	4.08854	1.41721e-48	2.07105e-47
GeneID:109308117	FAM81B	gene=FAM81B;model_evidence=Supporting evidence includes similarity to: 4 Proteins%2C and 100%25 coverage of the annotated genomic feature by RNAseq alignments%2C including 48 samples with support for all annotated introns;product=family with sequence similarity 81 member B	2.99377	8.79995e-17	1.68183e-15	4.68548	5.37886e-68	1.09687e-66
GeneID:109319947	RGS7	gene=RGS7;model_evidence=Supporting evidence includes similarity to: 17 Proteins%2C and 100%25 coverage of the annotated genomic feature by RNAseq alignments%2C including 3 samples with support for all annotated introns;product=regulator of G-protein signaling 7%2C transcript variant X2	2.97185	0.000161566	0.000788556	5.90047	7.03778e-37	8.11752e-36
GeneID:109308759	LOC109308759	gene=LOC109308759;model_evidence=Supporting evidence includes similarity to: 23 Proteins%2C and 90%25 coverage of the annotated genomic feature by RNAseq alignments	2.96496	3.25401e-14	5.26037e-13	5.63105	2.74668e-122	1.04828e-120
GeneID:109319713	LOC109319713	gene=LOC109319713;model_evidence=Supporting evidence includes similarity to: 100%25 coverage of the annotated genomic feature by RNAseq alignments%2C including 44 samples with support for all annotated introns;product=uncharacterized LOC109319713	2.95647	2.99692e-16	5.49775e-15	3.76771	7.89197e-33	8.06649e-32
GeneID:109320138	ADGB	gene=ADGB;model_evidence=Supporting evidence includes similarity to: 3 Proteins%2C and 100%25 coverage of the annotated genomic feature by RNAseq alignments%2C including 3 samples with support for all annotated introns;product=androglobin%2C transcript variant X2	2.95128	5.07532e-34	1.68457e-32	4.58899	1.23998e-125	4.91266e-124
GeneID:109321581	CHAC1	gene=CHAC1;model_evidence=Supporting evidence includes similarity to: 3 Proteins%2C and 100%25 coverage of the annotated genomic feature by RNAseq alignments%2C including 36 samples with support for all annotated introns;product=ChaC glutathione specific gamma-glutamylcyclotransferase 1	2.94988	0	0	3.21536	0	0
GeneID:109307441	MOB3C	gene=MOB3C;model_evidence=Supporting evidence includes similarity to: 18 Proteins%2C and 100%25 coverage of the annotated genomic feature by RNAseq alignments%2C including 21 samples with support for all annotated introns;product=MOB kinase activator 3C%2C transcript variant X2	2.93619	5.04642e-92	4.19862e-90	4.88672	0	0
GeneID:109321546	NFKBIA	gene=NFKBIA;model_evidence=Supporting evidence includes similarity to: 6 Proteins%2C and 100%25 coverage of the annotated genomic feature by RNAseq alignments%2C including 63 samples with support for all annotated introns;product=NFKB inhibitor alpha	2.92895	0	0	3.90664	0	0
GeneID:109313207	TPPP	gene=TPPP;model_evidence=Supporting evidence includes similarity to: 13 Proteins%2C and 100%25 coverage of the annotated genomic feature by RNAseq alignments%2C including 42 samples with support for all annotated introns;product=tubulin polymerization promoting protein%2C transcript variant X1	2.92406	5.43932e-96	4.6495e-94	3.14703	2.61552e-116	9.24695e-115
GeneID:109309502	LOC109309502	gene=LOC109309502;model_evidence=Supporting evidence includes similarity to: 18 Proteins%2C and 100%25 coverage of the annotated genomic feature by RNAseq alignments%2C including 17 samples with support for all annotated introns;product=interleukin-8-like	2.87194	0	0	3.58986	0	0
GeneID:109309699	CTSO	gene=CTSO;model_evidence=Supporting evidence includes similarity to: 3 Proteins%2C and 100%25 coverage of the annotated genomic feature by RNAseq alignments%2C including 69 samples with support for all annotated introns;product=cathepsin O%2C transcript variant X1	2.85903	5.29171e-228	7.86196e-226	3.57933	0	0
GeneID:109320147	LOC109320147	gene=LOC109320147;model_evidence=Supporting evidence includes similarity to: 100%25 coverage of the annotated genomic feature by RNAseq alignments%2C including 20 samples with support for all annotated introns;product=uncharacterized LOC109320147	2.8522	0.00513411	0.0165865	5.52976	4.95675e-18	2.94432e-17
GeneID:109313633	GABRA3	gene=GABRA3;model_evidence=Supporting evidence includes similarity to: 15 Proteins%2C and 100%25 coverage of the annotated genomic feature by RNAseq alignments%2C including 10 samples with support for all annotated introns;product=gamma-aminobutyric acid type A receptor alpha3 subunit%2C transcript variant X3	2.84865	3.50432e-20	7.78183e-19	2.26872	4.18343e-11	1.65376e-10
GeneID:109310072	IRF1	gene=IRF1;model_evidence=Supporting evidence includes similarity to: 4 Proteins%2C and 100%25 coverage of the annotated genomic feature by RNAseq alignments%2C including 93 samples with support for all annotated introns;product=interferon regulatory factor 1%2C transcript variant X1	2.84326	0	0	3.66714	0	0
GeneID:109314198	LOC109314198	gene=LOC109314198;model_evidence=Supporting evidence includes similarity to: 9 Proteins%2C and 100%25 coverage of the annotated genomic feature by RNAseq alignments%2C including 74 samples with support for all annotated introns;product=guanylate-binding protein 1-like%2C transcript variant X1	2.83992	7.95051e-19	1.65371e-17	3.28464	3.41445e-28	3.00299e-27
GeneID:109311313	ARHGEF3	gene=ARHGEF3;model_evidence=Supporting evidence includes similarity to: 9 Proteins%2C and 100%25 coverage of the annotated genomic feature by RNAseq alignments%2C including 85 samples with support for all annotated introns;product=Rho guanine nucleotide exchange factor 3%2C transcript variant X3	2.81769	2.09339e-11	2.71575e-10	5.93727	5.04906e-142	2.30814e-140
GeneID:109318304	CISH	gene=CISH;model_evidence=Supporting evidence includes similarity to: 9 Proteins%2C and 100%25 coverage of the annotated genomic feature by RNAseq alignments%2C including 111 samples with support for all annotated introns;product=cytokine inducible SH2 containing protein	2.80797	0	2.08915e-306	3.89969	0	0
GeneID:109307701	SLCO4C1	gene=SLCO4C1;model_evidence=Supporting evidence includes similarity to: 6 Proteins%2C and 96%25 coverage of the annotated genomic feature by RNAseq alignments;product=solute carrier organic anion transporter family member 4C1	2.79933	4.45163e-07	3.44215e-06	4.53855	1.11053e-28	9.96367e-28
GeneID:109306189	LOC109306189	gene=LOC109306189;model_evidence=Supporting evidence includes similarity to: 3 Proteins%2C and 100%25 coverage of the annotated genomic feature by RNAseq alignments%2C including 19 samples with support for all annotated introns;product=lysozyme g-like%2C transcript variant X1	2.79903	1.83022e-13	2.80603e-12	4.24106	2.85719e-44	3.91413e-43
GeneID:109319081	MDGA1	gene=MDGA1;model_evidence=Supporting evidence includes similarity to: 97%25 coverage of the annotated genomic feature by RNAseq alignments;product=MAM domain containing glycosylphosphatidylinositol anchor 1	2.7812	7.75787e-109	7.11899e-107	1.95987	3.68661e-43	4.91023e-42
GeneID:109323082	LOC109323082	gene=LOC109323082;model_evidence=Supporting evidence includes similarity to: 8 Proteins%2C and 100%25 coverage of the annotated genomic feature by RNAseq alignments%2C including 4 samples with support for all annotated introns;product=poly [ADP-ribose] polymerase 14-like	2.74619	0	0	3.72835	0	0
GeneID:109307064	RGS2	gene=RGS2;model_evidence=Supporting evidence includes similarity to: 22 Proteins%2C and 100%25 coverage of the annotated genomic feature by RNAseq alignments%2C including 57 samples with support for all annotated introns;product=regulator of G-protein signaling 2	2.74055	0	0	2.98615	0	0
GeneID:109306739	LOC109306739	gene=LOC109306739;model_evidence=Supporting evidence includes similarity to: 12 Proteins%2C and 100%25 coverage of the annotated genomic feature by RNAseq alignments%2C including 116 samples with support for all annotated introns;product=inhibitor of apoptosis protein-like	2.7134	0	0	4.05913	0	0
GeneID:109318467	LOC109318467	gene=LOC109318467;model_evidence=Supporting evidence includes similarity to: 3 Proteins%2C and 100%25 coverage of the annotated genomic feature by RNAseq alignments%2C including 2 samples with support for all annotated introns;product=interferon alpha-inducible protein 27-like protein 2A	2.70201	0	0	4.56041	0	0
GeneID:109314898	RNF213	gene=RNF213;model_evidence=Supporting evidence includes similarity to: 1 Protein%2C and 100%25 coverage of the annotated genomic feature by RNAseq alignments%2C including 1 sample with support for all annotated introns;product=ring finger protein 213	2.68205	0	0	3.59865	0	0
GeneID:109312069	LOC109312069	gene=LOC109312069;model_evidence=Supporting evidence includes similarity to: 18 Proteins%2C and 99%25 coverage of the annotated genomic feature by RNAseq alignments;product=interferon-induced very large GTPase 1-like	2.6805	4.21683e-188	5.59852e-186	3.68435	0	0
GeneID:109305628	ZPLD1	gene=ZPLD1;model_evidence=Supporting evidence includes similarity to: 7 Proteins%2C and 100%25 coverage of the annotated genomic feature by RNAseq alignments%2C including 4 samples with support for all annotated introns;product=zona pellucida like domain containing 1%2C transcript variant X4	2.67984	4.11241e-09	4.21717e-08	4.98199	4.53971e-62	8.50684e-61
GeneID:109317312	LOC109317312	gene=LOC109317312;model_evidence=Supporting evidence includes similarity to: 58 Proteins%2C and 94%25 coverage of the annotated genomic feature by RNAseq alignments;product=olfactory receptor 49-like	2.6683	0.0109913	0.0318558	4.77114	1.02342e-10	3.93543e-10
GeneID:109310120	MYOT	gene=MYOT;model_evidence=Supporting evidence includes similarity to: 6 Proteins%2C and 100%25 coverage of the annotated genomic feature by RNAseq alignments%2C including 53 samples with support for all annotated introns;product=myotilin%2C transcript variant X1	2.65758	0.00136923	0.00531013	6.29133	2.4953e-48	3.63376e-47
GeneID:109308473	LAMP3	gene=LAMP3;model_evidence=Supporting evidence includes similarity to: 2 Proteins%2C and 100%25 coverage of the annotated genomic feature by RNAseq alignments%2C including 25 samples with support for all annotated introns;product=lysosomal associated membrane protein 3%2C transcript variant X2	2.65698	0.00137777	0.00533991	4.93004	1.22514e-18	7.50603e-18
GeneID:109310448	LOC109310448	gene=LOC109310448;model_evidence=Supporting evidence includes similarity to: 100%25 coverage of the annotated genomic feature by RNAseq alignments%2C including 42 samples with support for all annotated introns;product=uncharacterized LOC109310448	2.65105	0.000197409	0.000940833	4.86308	3.23491e-23	2.41458e-22
GeneID:109312433	EGR2	gene=EGR2;model_evidence=Supporting evidence includes similarity to: 10 Proteins%2C and 100%25 coverage of the annotated genomic feature by RNAseq alignments%2C including 55 samples with support for all annotated introns;product=early growth response 2	2.64642	8.55305e-67	5.31055e-65	2.94533	2.15828e-89	5.81758e-88
GeneID:109322334	TLR3	gene=TLR3;model_evidence=Supporting evidence includes similarity to: 31 Proteins%2C and 100%25 coverage of the annotated genomic feature by RNAseq alignments%2C including 61 samples with support for all annotated introns;product=toll like receptor 3%2C transcript variant X2	2.62318	1.21172e-172	1.54309e-170	3.37661	0	0
GeneID:109322879	PARP9	gene=PARP9;model_evidence=Supporting evidence includes similarity to: 1 Protein%2C and 100%25 coverage of the annotated genomic feature by RNAseq alignments%2C including 8 samples with support for all annotated introns;product=poly(ADP-ribose) polymerase family member 9%2C transcript variant X1	2.62176	0	0	3.49575	0	0
GeneID:109308131	LOC109308131	gene=LOC109308131;model_evidence=Supporting evidence includes similarity to: 16 Proteins%2C and 100%25 coverage of the annotated genomic feature by RNAseq alignments%2C including 2 samples with support for all annotated introns;product=endoplasmic reticulum aminopeptidase 2-like	2.60359	3.81042e-60	2.15176e-58	3.56529	8.003e-147	3.76896e-145
GeneID:109310018	STC2	gene=STC2;model_evidence=Supporting evidence includes similarity to: 10 Proteins%2C and 100%25 coverage of the annotated genomic feature by RNAseq alignments%2C including 100 samples with support for all annotated introns;product=stanniocalcin 2	2.57207	3.16332e-11	4.02428e-10	3.35861	5.52678e-23	4.08373e-22
GeneID:109313504	SOCS1	gene=SOCS1;model_evidence=Supporting evidence includes similarity to: 4 Proteins%2C and 100%25 coverage of the annotated genomic feature by RNAseq alignments;product=suppressor of cytokine signaling 1	2.5576	1.35311e-149	1.5636e-147	3.59817	0	0
GeneID:109306135	CRLF2	gene=CRLF2;model_evidence=Supporting evidence includes similarity to: 1 Protein%2C and 97%25 coverage of the annotated genomic feature by RNAseq alignments;product=cytokine receptor-like factor 2	2.53892	0.00293897	0.0103145	6.4303	2.42194e-46	3.42308e-45
GeneID:109305949	IL1RAPL1	gene=IL1RAPL1;model_evidence=Supporting evidence includes similarity to: 3 Proteins%2C and 100%25 coverage of the annotated genomic feature by RNAseq alignments%2C including 1 sample with support for all annotated introns;product=interleukin 1 receptor accessory protein like 1%2C transcript variant X2	2.53538	0.00275262	0.00977463	4.5912	1.1113e-14	5.44523e-14
GeneID:109315727	SYPL1	gene=SYPL1;model_evidence=Supporting evidence includes similarity to: 4 Proteins%2C and 100%25 coverage of the annotated genomic feature by RNAseq alignments%2C including 11 samples with support for all annotated introns;product=synaptophysin like 1	2.53425	0.00295683	0.0103597	5.13437	1.54071e-20	1.02277e-19
GeneID:109316552	DRAM1	gene=DRAM1;model_evidence=Supporting evidence includes similarity to: 8 Proteins%2C and 100%25 coverage of the annotated genomic feature by RNAseq alignments%2C including 68 samples with support for all annotated introns;product=DNA damage regulated autophagy modulator 1%2C transcript variant X1	2.53173	1.40066e-52	7.04847e-51	3.40816	1.72045e-120	6.37126e-119
GeneID:109321966	LOC109321966	gene=LOC109321966;model_evidence=Supporting evidence includes similarity to: 16 Proteins%2C and 100%25 coverage of the annotated genomic feature by RNAseq alignments%2C including 13 samples with support for all annotated introns;product=probable E3 ubiquitin-protein ligase HERC6%2C transcript variant X4	2.52296	1.71459e-21	3.99682e-20	4.08069	1.83945e-89	4.97969e-88
GeneID:109312074	DCLK3	gene=DCLK3;model_evidence=Supporting evidence includes similarity to: 6 Proteins%2C and 100%25 coverage of the annotated genomic feature by RNAseq alignments%2C including 38 samples with support for all annotated introns;product=doublecortin like kinase 3	2.51082	1.19558e-40	4.69209e-39	3.23112	7.27804e-82	1.78799e-80
GeneID:109309373	TIFA	gene=TIFA;model_evidence=Supporting evidence includes similarity to: 5 Proteins%2C and 100%25 coverage of the annotated genomic feature by RNAseq alignments%2C including 13 samples with support for all annotated introns;product=TRAF interacting protein with forkhead associated domain	2.49874	1.84237e-10	2.15895e-09	3.68674	1.25348e-30	1.19873e-29
GeneID:109309313	PRDM8	gene=PRDM8;model_evidence=Supporting evidence includes similarity to: 1 Protein%2C and 98%25 coverage of the annotated genomic feature by RNAseq alignments;product=PR/SET domain 8	2.44193	0.000175803	0.000850067	3.32776	3.30622e-09	1.1392e-08
GeneID:109314741	GPR146	gene=GPR146;model_evidence=Supporting evidence includes similarity to: 5 Proteins%2C and 100%25 coverage of the annotated genomic feature by RNAseq alignments%2C including 13 samples with support for all annotated introns;product=G protein-coupled receptor 146%2C transcript variant X6	2.43458	2.52916e-06	1.75161e-05	5.38649	1.12509e-60	2.0558e-59
GeneID:109321272	PAMR1	gene=PAMR1;model_evidence=Supporting evidence includes similarity to: 5 Proteins%2C and 100%25 coverage of the annotated genomic feature by RNAseq alignments%2C including 17 samples with support for all annotated introns;product=peptidase domain containing associated with muscle regeneration 1%2C transcript variant X1	2.43313	6.70198e-44	2.87425e-42	4.09321	3.06053e-178	1.7683e-176
GeneID:109314839	VWA3A	gene=VWA3A;model_evidence=Supporting evidence includes similarity to: 5 Proteins%2C and 100%25 coverage of the annotated genomic feature by RNAseq alignments%2C including 4 samples with support for all annotated introns;product=von Willebrand factor A domain containing 3A%2C transcript variant X2	2.43177	3.57758e-46	1.62949e-44	3.85073	4.16091e-165	2.18186e-163
GeneID:109308442	TNFSF10	gene=TNFSF10;model_evidence=Supporting evidence includes similarity to: 10 Proteins%2C and 100%25 coverage of the annotated genomic feature by RNAseq alignments%2C including 97 samples with support for all annotated introns;product=tumor necrosis factor superfamily member 10	2.42343	0	0	3.66854	0	0
GeneID:109311904	PRDM1	gene=PRDM1;model_evidence=Supporting evidence includes similarity to: 11 Proteins%2C and 100%25 coverage of the annotated genomic feature by RNAseq alignments%2C including 12 samples with support for all annotated introns;product=PR/SET domain 1%2C transcript variant X2	2.42077	6.33677e-121	6.37765e-119	4.17602	0	0
GeneID:109314082	ABHD3	gene=ABHD3;model_evidence=Supporting evidence includes similarity to: 12 Proteins%2C and 98%25 coverage of the annotated genomic feature by RNAseq alignments;product=abhydrolase domain containing 3	2.41833	1.83761e-68	1.17007e-66	3.33457	2.55902e-160	1.29298e-158
GeneID:109313179	SDC4	gene=SDC4;model_evidence=Supporting evidence includes similarity to: 6 Proteins%2C and 100%25 coverage of the annotated genomic feature by RNAseq alignments%2C including 110 samples with support for all annotated introns;product=syndecan 4	2.4003	0	0	2.65588	0	0
GeneID:109308358	GPR149	gene=GPR149;model_evidence=Supporting evidence includes similarity to: 4 Proteins%2C and 100%25 coverage of the annotated genomic feature by RNAseq alignments%2C including 23 samples with support for all annotated introns;product=G protein-coupled receptor 149%2C transcript variant X1	2.38238	5.72834e-12	7.78754e-11	4.37352	2.45542e-61	4.54654e-60
GeneID:109324325	LOC109324325	gene=LOC109324325;model_evidence=Supporting evidence includes similarity to: 100%25 coverage of the annotated genomic feature by RNAseq alignments%2C including 1 sample with support for all annotated introns;product=uncharacterized LOC109324325	2.36472	0.000347421	0.00154795	3.9333	9.22022e-15	4.54098e-14
GeneID:109314301	LDLRAD2	gene=LDLRAD2;model_evidence=Supporting evidence includes similarity to: 1 Protein%2C and 100%25 coverage of the annotated genomic feature by RNAseq alignments%2C including 12 samples with support for all annotated introns;product=low density lipoprotein receptor class A domain containing 2	2.35119	2.17297e-05	0.000127542	2.3531	2.49764e-05	6.0797e-05
GeneID:109317908	LOC109317908	gene=LOC109317908;model_evidence=Supporting evidence includes similarity to: 100%25 coverage of the annotated genomic feature by RNAseq alignments%2C including 18 samples with support for all annotated introns;product=uncharacterized LOC109317908	2.34829	6.2903e-06	4.07602e-05	3.84495	2.47806e-21	1.70675e-20
GeneID:109321500	PTPN5	gene=PTPN5;model_evidence=Supporting evidence includes similarity to: 17 Proteins%2C and 100%25 coverage of the annotated genomic feature by RNAseq alignments%2C including 27 samples with support for all annotated introns;product=protein tyrosine phosphatase%2C non-receptor type 5%2C transcript variant X7	2.33608	7.59956e-09	7.44447e-08	5.28702	1.04759e-103	3.34372e-102
GeneID:109307921	IL31RA	gene=IL31RA;model_evidence=Supporting evidence includes similarity to: 8 Proteins%2C and 100%25 coverage of the annotated genomic feature by RNAseq alignments%2C including 2 samples with support for all annotated introns;product=interleukin 31 receptor A	2.33242	3.33945e-12	4.65138e-11	4.36532	1.29463e-74	2.91643e-73
GeneID:109323698	RASEF	gene=RASEF;model_evidence=Supporting evidence includes similarity to: 4 Proteins%2C and 99%25 coverage of the annotated genomic feature by RNAseq alignments;product=RAS and EF-hand domain containing	2.32888	1.99958e-12	2.81656e-11	1.35527	0.000563437	0.00116747
GeneID:109305529	FLT1	gene=FLT1;model_evidence=Supporting evidence includes similarity to: 20 Proteins%2C and 97%25 coverage of the annotated genomic feature by RNAseq alignments;product=fms related tyrosine kinase 1	2.32753	9.52157e-300	1.72216e-297	2.25733	1.45581e-278	1.23595e-276
GeneID:109324141	TXNIP	gene=TXNIP;model_evidence=Supporting evidence includes similarity to: 21 Proteins%2C and 100%25 coverage of the annotated genomic feature by RNAseq alignments%2C including 131 samples with support for all annotated introns;product=thioredoxin interacting protein	2.32284	2.96439387504748e-323	5.69163624009116e-321	3.83358	0	0
GeneID:109315951	LOC109315951	gene=LOC109315951;model_evidence=Supporting evidence includes similarity to: 76 Proteins%2C and 96%25 coverage of the annotated genomic feature by RNAseq alignments;product=histone H2A-IV-like	2.31579	3.42118e-47	1.56972e-45	3.22292	9.80792e-113	3.36272e-111
GeneID:109324884	LOC109324884	gene=LOC109324884;model_evidence=Supporting evidence includes similarity to: 9 Proteins%2C and 100%25 coverage of the annotated genomic feature by RNAseq alignments%2C including 24 samples with support for all annotated introns;product=perilipin-3-like%2C transcript variant X3	2.29624	3.94868e-05	0.000220096	3.12766	1.34572e-10	5.11873e-10
GeneID:109322171	LOC109322171	gene=LOC109322171;model_evidence=Supporting evidence includes similarity to: 1 Protein%2C and 100%25 coverage of the annotated genomic feature by RNAseq alignments%2C including 22 samples with support for all annotated introns;product=octopamine receptor-like%2C transcript variant X1	2.29144	0.000154351	0.0007566	3.69744	8.42335e-15	4.16165e-14
GeneID:109306204	LOC109306204	gene=LOC109306204;model_evidence=Supporting evidence includes similarity to: 92 Proteins%2C and 100%25 coverage of the annotated genomic feature by RNAseq alignments%2C including 2 samples with support for all annotated introns;product=histone H2A-beta%2C sperm-like	2.29044	9.97437e-12	1.3285e-10	3.65753	1.73604e-42	2.28542e-41
GeneID:109320786	LOC109320786	gene=LOC109320786;model_evidence=Supporting evidence includes similarity to: 22 Proteins%2C and 98%25 coverage of the annotated genomic feature by RNAseq alignments;product=cytosolic phospholipase A2 epsilon-like	2.28574	1.9735e-13	3.01829e-12	4.20192	1.681e-66	3.35126e-65
GeneID:109306795	RAB38	gene=RAB38;model_evidence=Supporting evidence includes similarity to: 13 Proteins%2C and 100%25 coverage of the annotated genomic feature by RNAseq alignments%2C including 35 samples with support for all annotated introns;product=RAB38%2C member RAS oncogene family	2.28411	4.28006e-155	5.03917e-153	1.86762	1.64845e-92	4.65445e-91
GeneID:109320599	EXOC3L4	gene=EXOC3L4;model_evidence=Supporting evidence includes similarity to: 1 Protein%2C and 100%25 coverage of the annotated genomic feature by RNAseq alignments%2C including 15 samples with support for all annotated introns;product=exocyst complex component 3 like 4%2C transcript variant X2	2.28046	6.43505e-09	6.35862e-08	4.95087	2.89987e-88	7.73298e-87
GeneID:109316586	RFX4	gene=RFX4;model_evidence=Supporting evidence includes similarity to: 1 Protein%2C and 98%25 coverage of the annotated genomic feature by RNAseq alignments;product=regulatory factor X4	2.27831	2.58626e-08	2.37852e-07	4.09178	6.24952e-42	8.13284e-41
GeneID:109312503	DDIT4	gene=DDIT4;model_evidence=Supporting evidence includes similarity to: 9 Proteins%2C and 100%25 coverage of the annotated genomic feature by RNAseq alignments%2C including 112 samples with support for all annotated introns;product=DNA damage inducible transcript 4	2.27673	0	0	3.19362	0	0
GeneID:109307356	IFI44L	gene=IFI44L;model_evidence=Supporting evidence includes similarity to: 3 Proteins%2C and 100%25 coverage of the annotated genomic feature by RNAseq alignments%2C including 45 samples with support for all annotated introns;product=interferon induced protein 44 like%2C transcript variant X2	2.26472	1.3256e-06	9.56275e-06	5.22733	9.34279e-77	2.15126e-75
GeneID:109319421	TAPBPL	gene=TAPBPL;model_evidence=Supporting evidence includes similarity to: 11 Proteins%2C and 100%25 coverage of the annotated genomic feature by RNAseq alignments%2C including 54 samples with support for all annotated introns;product=TAP binding protein like%2C transcript variant X1	2.26418	3.73329e-73	2.46516e-71	2.51021	2.492e-95	7.2326e-94
GeneID:109306116	MXRA5	gene=MXRA5;model_evidence=Supporting evidence includes similarity to: 6 Proteins%2C and 100%25 coverage of the annotated genomic feature by RNAseq alignments%2C including 12 samples with support for all annotated introns;product=matrix remodeling associated 5%2C transcript variant X1	2.25603	5.06887e-35	1.74269e-33	2.75316	5.7268e-59	1.00954e-57
GeneID:109309353	SYNPO2	gene=SYNPO2;model_evidence=Supporting evidence includes similarity to: 6 Proteins%2C and 100%25 coverage of the annotated genomic feature by RNAseq alignments%2C including 36 samples with support for all annotated introns;product=synaptopodin 2	2.25203	1.41645e-19	3.05836e-18	1.86386	3.39377e-12	1.43234e-11
GeneID:109311795	MB21D1	gene=MB21D1;model_evidence=Supporting evidence includes similarity to: 5 Proteins%2C and 100%25 coverage of the annotated genomic feature by RNAseq alignments%2C including 82 samples with support for all annotated introns;product=Mab-21 domain containing 1	2.24946	0	0	2.93332	0	0
GeneID:109308825	TRIM69	gene=TRIM69;model_evidence=Supporting evidence includes similarity to: 13 Proteins%2C and 100%25 coverage of the annotated genomic feature by RNAseq alignments%2C including 1 sample with support for all annotated introns;product=tripartite motif containing 69%2C transcript variant X2	2.24765	2.12294e-18	4.34332e-17	2.69978	2.7419e-29	2.51055e-28
GeneID:109317710	G0S2	gene=G0S2;model_evidence=Supporting evidence includes similarity to: 10 Proteins%2C and 100%25 coverage of the annotated genomic feature by RNAseq alignments%2C including 68 samples with support for all annotated introns;product=G0/G1 switch 2	2.23553	3.09567e-43	1.2921e-41	3.03927	1.04465e-97	3.1491e-96
GeneID:109315801	CCDC3	gene=CCDC3;model_evidence=Supporting evidence includes similarity to: 7 Proteins%2C and 100%25 coverage of the annotated genomic feature by RNAseq alignments%2C including 74 samples with support for all annotated introns;product=coiled-coil domain containing 3	2.21945	1.11519e-27	3.19211e-26	2.89677	6.19464e-56	1.04472e-54
GeneID:109309010	MYO5A	gene=MYO5A;model_evidence=Supporting evidence includes similarity to: 6 Proteins%2C and 100%25 coverage of the annotated genomic feature by RNAseq alignments%2C including 17 samples with support for all annotated introns;product=myosin VA%2C transcript variant X10	2.21409	6.16959e-74	4.16197e-72	3.29262	1.40863e-217	9.55415e-216
GeneID:109323004	LOC109323004	gene=LOC109323004;model_evidence=Supporting evidence includes similarity to: 6 Proteins%2C and 100%25 coverage of the annotated genomic feature by RNAseq alignments%2C including 2 samples with support for all annotated introns;product=poly [ADP-ribose] polymerase 14-like%2C transcript variant X2	2.2067	0	0	3.10952	0	0
GeneID:109309611	SLC7A11	gene=SLC7A11;model_evidence=Supporting evidence includes similarity to: 30 Proteins%2C and 99%25 coverage of the annotated genomic feature by RNAseq alignments;product=solute carrier family 7 member 11	2.19618	3.48182e-45	1.53004e-43	2.75871	3.84538e-81	9.26455e-80
GeneID:109315538	OBSCN	gene=OBSCN;model_evidence=Supporting evidence includes similarity to: 4 Proteins%2C and 97%25 coverage of the annotated genomic feature by RNAseq alignments;product=obscurin%2C cytoskeletal calmodulin and titin-interacting RhoGEF	2.18971	4.37884e-19	9.2155e-18	2.99785	3.7242e-43	4.95502e-42
GeneID:109318721	HELZ2	gene=HELZ2;model_evidence=Supporting evidence includes similarity to: 6 Proteins%2C and 99%25 coverage of the annotated genomic feature by RNAseq alignments%2C including 1 sample with support for all annotated introns;product=helicase with zinc finger 2	2.17763	0	0	2.87583	0	0
GeneID:109316504	LOC109316504	gene=LOC109316504;model_evidence=Supporting evidence includes similarity to: 100%25 coverage of the annotated genomic feature by RNAseq alignments%2C including 2 samples with support for all annotated introns;product=cytidine and dCMP deaminase domain-containing protein 1-like	2.17525	6.72671e-39	2.54392e-37	3.07228	4.45528e-98	1.35284e-96
GeneID:109306228	LOC109306228	gene=LOC109306228;model_evidence=Supporting evidence includes similarity to: 3 Proteins%2C and 100%25 coverage of the annotated genomic feature by RNAseq alignments%2C including 26 samples with support for all annotated introns;product=interleukin-1 receptor type 2-like%2C transcript variant X2	2.16878	0	0	0.958801	1.83921e-55	3.07686e-54
GeneID:109322202	GPRIN3	gene=GPRIN3;model_evidence=Supporting evidence includes similarity to: 2 Proteins%2C and 100%25 coverage of the annotated genomic feature by RNAseq alignments%2C including 30 samples with support for all annotated introns;product=GPRIN family member 3%2C transcript variant X1	2.1675	6.71734e-08	5.78155e-07	2.31231	4.76531e-09	1.62312e-08
GeneID:109310079	ACSL6	gene=ACSL6;model_evidence=Supporting evidence includes similarity to: 11 Proteins%2C and 100%25 coverage of the annotated genomic feature by RNAseq alignments%2C including 13 samples with support for all annotated introns;product=acyl-CoA synthetase long-chain family member 6%2C transcript variant X2	2.16209	0.00489262	0.0159202	4.86657	2.26494e-24	1.75786e-23
GeneID:109309371	ALPK1	gene=ALPK1;model_evidence=Supporting evidence includes similarity to: 6 Proteins%2C and 100%25 coverage of the annotated genomic feature by RNAseq alignments%2C including 5 samples with support for all annotated introns;product=alpha kinase 1%2C transcript variant X1	2.15168	3.49163e-74	2.36823e-72	3.18978	9.11488e-211	5.95569e-209
GeneID:109317511	RAB44	gene=RAB44;model_evidence=Supporting evidence includes similarity to: 1 Protein%2C and 100%25 coverage of the annotated genomic feature by RNAseq alignments;product=RAB44%2C member RAS oncogene family	2.14119	3.85984e-36	1.36849e-34	3.13029	1.01735e-100	3.14269e-99
GeneID:109320395	LOC109320395	gene=LOC109320395;model_evidence=Supporting evidence includes similarity to: 100%25 coverage of the annotated genomic feature by RNAseq alignments%2C including 44 samples with support for all annotated introns;product=uncharacterized LOC109320395	2.08443	0	0	2.83612	0	0
GeneID:109311336	ACKR4	gene=ACKR4;model_evidence=Supporting evidence includes similarity to: 12 Proteins%2C and 100%25 coverage of the annotated genomic feature by RNAseq alignments%2C including 55 samples with support for all annotated introns;product=atypical chemokine receptor 4	2.06663	4.51895e-18	9.12564e-17	2.71497	6.099e-36	6.87583e-35
GeneID:109315800	OPTN	gene=OPTN;model_evidence=Supporting evidence includes similarity to: 2 Proteins%2C and 100%25 coverage of the annotated genomic feature by RNAseq alignments%2C including 98 samples with support for all annotated introns;product=optineurin%2C transcript variant X1	2.0581	0	0	2.31488	0	0
GeneID:109310341	LOC109310341	gene=LOC109310341;model_evidence=Supporting evidence includes similarity to: 6 Proteins%2C and 79%25 coverage of the annotated genomic feature by RNAseq alignments;product=histamine H3 receptor-like	2.0547	5.991e-48	2.76917e-46	2.90168	3.47629e-121	1.30675e-119
GeneID:109319712	ATF3	gene=ATF3;model_evidence=Supporting evidence includes similarity to: 15 Proteins%2C and 100%25 coverage of the annotated genomic feature by RNAseq alignments%2C including 43 samples with support for all annotated introns;product=activating transcription factor 3	2.01302	4.80197e-256	7.88534e-254	3.29393	0	0
GeneID:109323733	RAB25	gene=RAB25;model_evidence=Supporting evidence includes similarity to: 41 Proteins%2C and 100%25 coverage of the annotated genomic feature by RNAseq alignments%2C including 98 samples with support for all annotated introns;product=RAB25%2C member RAS oncogene family	2.01202	0.00405333	0.0135983	3.69712	2.13556e-12	9.15554e-12
GeneID:109321473	BRSK2	gene=BRSK2;model_evidence=Supporting evidence includes similarity to: 10 Proteins%2C and 100%25 coverage of the annotated genomic feature by RNAseq alignments%2C including 1 sample with support for all annotated introns;product=BR serine/threonine kinase 2%2C transcript variant X4	2.0113	0.00407597	0.0136559	4.11699	3.3549e-17	1.90574e-16
GeneID:109324938	ADAMTS10	gene=ADAMTS10;model_evidence=Supporting evidence includes similarity to: 16 Proteins%2C and 100%25 coverage of the annotated genomic feature by RNAseq alignments%2C including 33 samples with support for all annotated introns;product=ADAM metallopeptidase with thrombospondin type 1 motif 10%2C transcript variant X1	2.0099	9.65055e-23	2.37084e-21	2.81641	4.48005e-55	7.45481e-54
GeneID:109316613	MB	gene=MB;model_evidence=Supporting evidence includes similarity to: 10 Proteins%2C and 100%25 coverage of the annotated genomic feature by RNAseq alignments%2C including 19 samples with support for all annotated introns;product=myoglobin%2C transcript variant X1	2.00962	0.00421718	0.0140535	4.01659	1.13453e-15	5.9317e-15
GeneID:109305835	LOC109305835	gene=LOC109305835;model_evidence=Supporting evidence includes similarity to: 158 Proteins%2C and 100%25 coverage of the annotated genomic feature by RNAseq alignments%2C including 14 samples with support for all annotated introns;product=interferon-induced GTP-binding protein Mx1-like%2C transcript variant X2	2.00834	4.51823e-214	6.40768e-212	4.3291	0	0
GeneID:109310034	SNX10	gene=SNX10;model_evidence=Supporting evidence includes similarity to: 10 Proteins%2C and 100%25 coverage of the annotated genomic feature by RNAseq alignments%2C including 45 samples with support for all annotated introns;product=sorting nexin 10%2C transcript variant X1	2.00782	4.2512e-249	6.71582e-247	2.13074	1.73875e-282	1.49653e-280
GeneID:109314035	TRAF1	gene=TRAF1;model_evidence=Supporting evidence includes similarity to: 3 Proteins%2C and 100%25 coverage of the annotated genomic feature by RNAseq alignments%2C including 1 sample with support for all annotated introns;product=TNF receptor associated factor 1%2C transcript variant X2	1.99714	1.21539e-39	4.66711e-38	4.51184	0	0
GeneID:109324255	CASP7	gene=CASP7;model_evidence=Supporting evidence includes similarity to: 17 Proteins%2C and 100%25 coverage of the annotated genomic feature by RNAseq alignments%2C including 58 samples with support for all annotated introns;product=caspase 7%2C transcript variant X2	1.99428	1.52621e-30	4.70299e-29	2.46169	2.0591e-52	3.27358e-51
GeneID:109321384	DUSP8	gene=DUSP8;model_evidence=Supporting evidence includes similarity to: 10 Proteins%2C and 100%25 coverage of the annotated genomic feature by RNAseq alignments%2C including 47 samples with support for all annotated introns;product=dual specificity phosphatase 8%2C transcript variant X1	1.98577	1.9234e-248	3.0005e-246	3.16839	0	0
GeneID:109322254	PLAC8	gene=PLAC8;model_evidence=Supporting evidence includes similarity to: 2 Proteins%2C and 100%25 coverage of the annotated genomic feature by RNAseq alignments%2C including 83 samples with support for all annotated introns;product=placenta specific 8%2C transcript variant X1	1.98522	1.90687e-159	2.26646e-157	1.48536	1.07951e-77	2.52291e-76
GeneID:109309503	LOC109309503	gene=LOC109309503;model_evidence=Supporting evidence includes similarity to: 18 Proteins%2C and 100%25 coverage of the annotated genomic feature by RNAseq alignments%2C including 14 samples with support for all annotated introns;product=interleukin-8-like	1.98449	0	0	2.59647	0	0
GeneID:109308946	OTUD7A	gene=OTUD7A;model_evidence=Supporting evidence includes similarity to: 3 Proteins%2C and 100%25 coverage of the annotated genomic feature by RNAseq alignments%2C including 6 samples with support for all annotated introns;product=OTU deubiquitinase 7A%2C transcript variant X3	1.9806	4.33908e-06	2.88348e-05	2.53181	1.53576e-10	5.80446e-10
GeneID:109319078	LOC109319078	gene=LOC109319078;model_evidence=Supporting evidence includes similarity to: 10 Proteins%2C and 100%25 coverage of the annotated genomic feature by RNAseq alignments%2C including 18 samples with support for all annotated introns;product=25-hydroxycholesterol 7-alpha-hydroxylase%2C transcript variant X1	1.97901	1.256e-48	5.87076e-47	2.89146	4.15358e-128	1.68301e-126
GeneID:109309766	ASB5	gene=ASB5;model_evidence=Supporting evidence includes similarity to: 13 Proteins%2C and 100%25 coverage of the annotated genomic feature by RNAseq alignments%2C including 85 samples with support for all annotated introns;product=ankyrin repeat and SOCS box containing 5%2C transcript variant X1	1.95477	1.75657e-08	1.65075e-07	2.31417	1.92646e-12	8.29328e-12
GeneID:109322329	TNIP2	gene=TNIP2;model_evidence=Supporting evidence includes similarity to: 2 Proteins%2C and 100%25 coverage of the annotated genomic feature by RNAseq alignments%2C including 48 samples with support for all annotated introns;product=TNFAIP3 interacting protein 2	1.94676	3.39241e-165	4.15072e-163	3.223	0	0
GeneID:109319095	LOC109319095	gene=LOC109319095;model_evidence=Supporting evidence includes similarity to: 100%25 coverage of the annotated genomic feature by RNAseq alignments%2C including 24 samples with support for all annotated introns;product=uncharacterized LOC109319095	1.94576	7.13384e-13	1.04496e-11	2.56266	3.22702e-25	2.57337e-24
GeneID:109305799	RCAN1	gene=RCAN1;model_evidence=Supporting evidence includes similarity to: 21 Proteins%2C and 100%25 coverage of the annotated genomic feature by RNAseq alignments%2C including 85 samples with support for all annotated introns;product=regulator of calcineurin 1%2C transcript variant X2	1.94532	0	0	2.3952	0	0
GeneID:109320297	CSF3	gene=CSF3;product=LOW QUALITY PROTEIN: granulocyte colony-stimulating factor	1.94403	7.00389e-22	1.65861e-20	1.26972	2.9247e-08	9.40972e-08
GeneID:109322880	DTX3L	gene=DTX3L;model_evidence=Supporting evidence includes similarity to: 7 Proteins%2C and 100%25 coverage of the annotated genomic feature by RNAseq alignments%2C including 36 samples with support for all annotated introns;product=deltex E3 ubiquitin ligase 3L	1.9379	0	0	2.80975	0	0
GeneID:109305512	PCDH8	gene=PCDH8;model_evidence=Supporting evidence includes similarity to: 5 Proteins%2C and 100%25 coverage of the annotated genomic feature by RNAseq alignments%2C including 95 samples with support for all annotated introns;partial=true;product=protocadherin 8;start_range=.,146278593	1.93682	1.45686e-16	2.72589e-15	1.8473	1.49218e-14	7.26868e-14
GeneID:109315813	CELF2	gene=CELF2;model_evidence=Supporting evidence includes similarity to: 30 Proteins%2C and 100%25 coverage of the annotated genomic feature by RNAseq alignments%2C including 11 samples with support for all annotated introns;product=CUGBP%2C Elav-like family member 2%2C transcript variant X11	1.93494	2.51082e-12	3.52475e-11	2.2015	1.34829e-16	7.41917e-16
GeneID:109322882	LOC109322882	gene=LOC109322882;model_evidence=Supporting evidence includes similarity to: 100%25 coverage of the annotated genomic feature by RNAseq alignments%2C including 82 samples with support for all annotated introns;product=uncharacterized LOC109322882	1.92888	0	0	2.81152	0	0
GeneID:109315569	EDN1	gene=EDN1;model_evidence=Supporting evidence includes similarity to: 9 Proteins%2C and 100%25 coverage of the annotated genomic feature by RNAseq alignments%2C including 32 samples with support for all annotated introns;product=endothelin 1	1.92542	1.52465e-09	1.6249e-08	1.26437	0.000456804	0.00095975
GeneID:109317353	LOC109317353	gene=LOC109317353;model_evidence=Supporting evidence includes similarity to: 2 Proteins%2C and 100%25 coverage of the annotated genomic feature by RNAseq alignments%2C including 68 samples with support for all annotated introns;product=tetraspanin-15-like	1.9213	1.77458e-09	1.88003e-08	2.30884	2.23224e-14	1.07686e-13
GeneID:109307248	LRRC39	gene=LRRC39;model_evidence=Supporting evidence includes similarity to: 2 Proteins%2C and 100%25 coverage of the annotated genomic feature by RNAseq alignments%2C including 5 samples with support for all annotated introns;product=leucine rich repeat containing 39%2C transcript variant X3	1.91289	1.2527e-21	2.93315e-20	2.25727	1.8805e-32	1.89263e-31
GeneID:109312787	INHBA	gene=INHBA;model_evidence=Supporting evidence includes similarity to: 8 Proteins%2C and 100%25 coverage of the annotated genomic feature by RNAseq alignments%2C including 98 samples with support for all annotated introns;product=inhibin beta A subunit	1.90978	9.63934e-87	7.51868e-85	3.07509	5.84557e-276	4.79952e-274
GeneID:109322469	LOC109322469	gene=LOC109322469;model_evidence=Supporting evidence includes similarity to: 3 Proteins%2C and 86%25 coverage of the annotated genomic feature by RNAseq alignments	1.90478	5.5032e-06	3.59393e-05	2.56701	9.48517e-12	3.8786e-11
GeneID:109310281	EFCAB9	gene=EFCAB9;model_evidence=Supporting evidence includes similarity to: 5 Proteins%2C and 100%25 coverage of the annotated genomic feature by RNAseq alignments%2C including 1 sample with support for all annotated introns;product=EF-hand calcium binding domain 9	1.9047	7.73609e-10	8.51456e-09	4.5183	6.79619e-109	2.26177e-107
GeneID:109312148	ROS1	gene=ROS1;model_evidence=Supporting evidence includes similarity to: 2 Proteins%2C and 98%25 coverage of the annotated genomic feature by RNAseq alignments;product=ROS proto-oncogene 1%2C receptor tyrosine kinase	1.88591	7.17276e-19	1.50195e-17	4.30571	4.19303e-198	2.61645e-196
GeneID:109314835	LOC109314835	gene=LOC109314835;model_evidence=Supporting evidence includes similarity to: 1 Protein%2C and 100%25 coverage of the annotated genomic feature by RNAseq alignments;product=galanin receptor type 1-like	1.88487	9.93854e-09	9.63737e-08	2.38917	4.01678e-15	2.02871e-14
GeneID:109323163	NR4A2	gene=NR4A2;model_evidence=Supporting evidence includes similarity to: 30 Proteins%2C and 100%25 coverage of the annotated genomic feature by RNAseq alignments%2C including 14 samples with support for all annotated introns;product=nuclear receptor subfamily 4 group A member 2%2C transcript variant X1	1.88448	1.84733e-21	4.28525e-20	2.64755	7.59826e-49	1.11692e-47
GeneID:109322061	MAPK10	gene=MAPK10;model_evidence=Supporting evidence includes similarity to: 32 Proteins%2C and 100%25 coverage of the annotated genomic feature by RNAseq alignments%2C including 30 samples with support for all annotated introns;product=mitogen-activated protein kinase 10%2C transcript variant X3	1.86847	6.43661e-10	7.14034e-09	2.49044	8.71293e-20	5.62822e-19
GeneID:109310446	HYDIN	gene=HYDIN;model_evidence=Supporting evidence includes similarity to: 4 Proteins%2C and 100%25 coverage of the annotated genomic feature by RNAseq alignments%2C including 2 samples with support for all annotated introns;product=HYDIN%2C axonemal central pair apparatus protein%2C transcript variant X2	1.85812	1.09626e-13	1.72309e-12	4.873	4.48683e-173	2.4998e-171
GeneID:109322137	NFKB1	gene=NFKB1;model_evidence=Supporting evidence includes similarity to: 12 Proteins%2C and 100%25 coverage of the annotated genomic feature by RNAseq alignments%2C including 88 samples with support for all annotated introns;product=nuclear factor kappa B subunit 1%2C transcript variant X1	1.85627	3.20126e-295	5.70739e-293	2.48485	0	0
GeneID:109316317	LOC109316317	gene=LOC109316317;model_evidence=Supporting evidence includes similarity to: 5 Proteins%2C and 100%25 coverage of the annotated genomic feature by RNAseq alignments%2C including 17 samples with support for all annotated introns;product=zinc finger CCCH-type antiviral protein 1-like%2C transcript variant X2	1.84803	0	0	2.07958	0	0
GeneID:109323075	MAP3K14	gene=MAP3K14;model_evidence=Supporting evidence includes similarity to: 3 Proteins%2C and 100%25 coverage of the annotated genomic feature by RNAseq alignments%2C including 14 samples with support for all annotated introns;product=mitogen-activated protein kinase kinase kinase 14	1.84552	6.82841e-143	7.67734e-141	3.02933	0	0
GeneID:109323100	LOC109323100	gene=LOC109323100;model_evidence=Supporting evidence includes similarity to: 100%25 coverage of the annotated genomic feature by RNAseq alignments%2C including 1 sample with support for all annotated introns;product=uncharacterized LOC109323100%2C transcript variant X2	1.8296	1.96144e-17	3.85492e-16	3.54449	3.72667e-95	1.07909e-93
GeneID:109309790	IRF2	gene=IRF2;model_evidence=Supporting evidence includes similarity to: 3 Proteins%2C and 100%25 coverage of the annotated genomic feature by RNAseq alignments%2C including 71 samples with support for all annotated introns;product=interferon regulatory factor 2%2C transcript variant X1	1.81814	1.80534e-98	1.56463e-96	2.96881	0	0
GeneID:109309595	DCHS2	gene=DCHS2;model_evidence=Supporting evidence includes similarity to: 5 Proteins%2C and 99%25 coverage of the annotated genomic feature by RNAseq alignments%2C including 9 samples with support for all annotated introns;product=dachsous cadherin-related 2	1.81342	1.42669e-07	1.17681e-06	4.1202	1.07144e-65	2.1124e-64
GeneID:109308363	PLCH1	gene=PLCH1;model_evidence=Supporting evidence includes similarity to: 8 Proteins%2C and 100%25 coverage of the annotated genomic feature by RNAseq alignments%2C including 6 samples with support for all annotated introns;product=phospholipase C eta 1%2C transcript variant X2	1.81082	3.93597e-11	4.96171e-10	1.24096	4.23942e-05	0.000100509
GeneID:109305749	LOC109305749	gene=LOC109305749;model_evidence=Supporting evidence includes similarity to: 46 Proteins%2C and 100%25 coverage of the annotated genomic feature by RNAseq alignments%2C including 69 samples with support for all annotated introns;product=zinc finger protein RFP-like	1.80936	9.06349e-281	1.571e-278	2.78924	0	0
GeneID:109320291	LOC109320291	gene=LOC109320291;model_evidence=Supporting evidence includes similarity to: 1 Protein%2C and 100%25 coverage of the annotated genomic feature by RNAseq alignments%2C including 3 samples with support for all annotated introns;product=gasdermin-A3-like%2C transcript variant X1	1.80626	2.88226e-11	3.68551e-10	1.57077	2.61295e-08	8.44151e-08
GeneID:109317777	PRICKLE4	gene=PRICKLE4;model_evidence=Supporting evidence includes similarity to: 100%25 coverage of the annotated genomic feature by RNAseq alignments%2C including 40 samples with support for all annotated introns;product=prickle planar cell polarity protein 4%2C transcript variant X1	1.80163	9.46164e-16	1.68447e-14	3.19006	6.90832e-69	1.42741e-67
GeneID:109309941	FGF18	gene=FGF18;model_evidence=Supporting evidence includes similarity to: 21 Proteins%2C and 100%25 coverage of the annotated genomic feature by RNAseq alignments%2C including 42 samples with support for all annotated introns;product=fibroblast growth factor 18	1.79787	1.19689e-06	8.69455e-06	1.8267	8.85405e-07	2.49376e-06
GeneID:109323460	VDR	gene=VDR;model_evidence=Supporting evidence includes similarity to: 28 Proteins%2C and 100%25 coverage of the annotated genomic feature by RNAseq alignments;product=vitamin D (1%2C25- dihydroxyvitamin D3) receptor	1.79304	3.0393e-83	2.31284e-81	2.02856	6.58198e-111	2.2261e-109
GeneID:109317093	LOC109317093	gene=LOC109317093;model_evidence=Supporting evidence includes similarity to: 100%25 coverage of the annotated genomic feature by RNAseq alignments%2C including 8 samples with support for all annotated introns;product=uncharacterized LOC109317093	1.78656	1.65219e-19	3.55506e-18	2.47138	3.133e-43	4.1818e-42
GeneID:109316689	PDGFB	gene=PDGFB;model_evidence=Supporting evidence includes similarity to: 9 Proteins%2C and 100%25 coverage of the annotated genomic feature by RNAseq alignments%2C including 66 samples with support for all annotated introns;product=platelet derived growth factor subunit B%2C transcript variant X1	1.78489	5.15642e-46	2.34008e-44	2.6322	9.06289e-122	3.43784e-120
GeneID:109316254	LOC109316254	gene=LOC109316254;model_evidence=Supporting evidence includes similarity to: 2 Proteins%2C and 100%25 coverage of the annotated genomic feature by RNAseq alignments%2C including 82 samples with support for all annotated introns;product=TRPM8 channel-associated factor 2-like	1.78339	5.35258e-57	2.85471e-55	2.49929	8.26755e-134	3.52147e-132
GeneID:109308349	IGSF10	gene=IGSF10;model_evidence=Supporting evidence includes similarity to: 8 Proteins%2C and 100%25 coverage of the annotated genomic feature by RNAseq alignments%2C including 21 samples with support for all annotated introns;product=immunoglobulin superfamily member 10%2C transcript variant X1	1.77003	2.85192e-39	1.08182e-37	2.98468	7.20611e-149	3.44568e-147
GeneID:109314396	ANKRD33B	gene=ANKRD33B;model_evidence=Supporting evidence includes similarity to: 8 Proteins%2C and 96%25 coverage of the annotated genomic feature by RNAseq alignments;product=ankyrin repeat domain 33B	1.7642	5.40806e-90	4.27168e-88	3.44701	0	0
GeneID:109318661	LOC109318661	gene=LOC109318661;model_evidence=Supporting evidence includes similarity to: 100%25 coverage of the annotated genomic feature by RNAseq alignments%2C including 24 samples with support for all annotated introns;product=uncharacterized LOC109318661	1.76105	0.000292662	0.00132912	1.59881	0.00153377	0.00299459
GeneID:109311738	MLIP	gene=MLIP;model_evidence=Supporting evidence includes similarity to: 3 Proteins%2C and 100%25 coverage of the annotated genomic feature by RNAseq alignments%2C including 1 sample with support for all annotated introns;product=muscular LMNA interacting protein%2C transcript variant X1	1.75542	6.49965e-14	1.03464e-12	4.49699	2.56909e-167	1.37018e-165
GeneID:109317090	LOC109317090	gene=LOC109317090;model_evidence=Supporting evidence includes similarity to: 1 Protein%2C and 100%25 coverage of the annotated genomic feature by RNAseq alignments%2C including 34 samples with support for all annotated introns;product=tapasin-related protein-like	1.75079	1.16826e-52	5.92678e-51	2.5185	1.28022e-122	4.90096e-121
GeneID:109323488	LOC109323488	gene=LOC109323488;model_evidence=Supporting evidence includes similarity to: 100%25 coverage of the annotated genomic feature by RNAseq alignments%2C including 21 samples with support for all annotated introns;product=uncharacterized LOC109323488	1.74816	0.00441521	0.0146236	3.28459	4.37598e-12	1.83447e-11
GeneID:109306941	CRB1	gene=CRB1;model_evidence=Supporting evidence includes similarity to: 2 Proteins%2C and 78%25 coverage of the annotated genomic feature by RNAseq alignments;product=crumbs 1%2C cell polarity complex component	1.71918	0.0100115	0.029454	5.7495	2.47677e-70	5.2479e-69
GeneID:109315012	RP1	gene=RP1;model_evidence=Supporting evidence includes similarity to: 1 Protein%2C and 99%25 coverage of the annotated genomic feature by RNAseq alignments;product=RP1%2C axonemal microtubule associated	1.71852	0.0103458	0.0302661	3.98372	3.03534e-18	1.82471e-17
GeneID:109305829	B3GALT5	gene=B3GALT5;model_evidence=Supporting evidence includes similarity to: 23 Proteins%2C and 100%25 coverage of the annotated genomic feature by RNAseq alignments%2C including 22 samples with support for all annotated introns;product=beta-1%2C3-galactosyltransferase 5	1.71314	8.21394e-05	0.000427125	2.76378	4.60799e-14	2.18994e-13
GeneID:109314478	TNFRSF9	gene=TNFRSF9;model_evidence=Supporting evidence includes similarity to: 1 Protein%2C and 98%25 coverage of the annotated genomic feature by RNAseq alignments;product=TNF receptor superfamily member 9	1.70851	3.30915e-31	1.03245e-29	2.80876	4.2423e-112	1.44655e-110
GeneID:109320439	CDH17	gene=CDH17;model_evidence=Supporting evidence includes similarity to: 3 Proteins%2C and 100%25 coverage of the annotated genomic feature by RNAseq alignments%2C including 1 sample with support for all annotated introns;product=cadherin 17	1.70077	6.63762e-16	1.19191e-14	3.09148	1.54266e-74	3.45645e-73
GeneID:109314241	PLCH2	gene=PLCH2;model_evidence=Supporting evidence includes similarity to: 1 Protein%2C and 100%25 coverage of the annotated genomic feature by RNAseq alignments%2C including 8 samples with support for all annotated introns;product=phospholipase C eta 2	1.68989	5.57904e-05	0.000301153	4.21348	1.49201e-54	2.46953e-53
GeneID:109307203	NCF2	gene=NCF2;model_evidence=Supporting evidence includes similarity to: 2 Proteins%2C and 100%25 coverage of the annotated genomic feature by RNAseq alignments%2C including 40 samples with support for all annotated introns;product=neutrophil cytosolic factor 2%2C transcript variant X1	1.68367	1.10309e-08	1.06635e-07	2.03972	3.11079e-13	1.40968e-12
GeneID:109320450	GEM	gene=GEM;model_evidence=Supporting evidence includes similarity to: 16 Proteins%2C and 100%25 coverage of the annotated genomic feature by RNAseq alignments%2C including 89 samples with support for all annotated introns;product=GTP binding protein overexpressed in skeletal muscle	1.67237	2.79148e-160	3.34978e-158	2.79521	0	0
GeneID:109321711	UNC79	gene=UNC79;model_evidence=Supporting evidence includes similarity to: 2 Proteins%2C and 100%25 coverage of the annotated genomic feature by RNAseq alignments;product=unc-79 homolog (C. elegans)	1.6629	5.36463e-26	1.45545e-24	3.25634	1.61401e-138	7.09254e-137
GeneID:109316834	GPRC5A	gene=GPRC5A;model_evidence=Supporting evidence includes similarity to: 6 Proteins%2C and 100%25 coverage of the annotated genomic feature by RNAseq alignments%2C including 30 samples with support for all annotated introns;product=G protein-coupled receptor class C group 5 member A%2C transcript variant X1	1.66051	7.17179e-09	7.04201e-08	3.28186	8.24042e-50	1.23458e-48
GeneID:109305818	KCNJ15	gene=KCNJ15;model_evidence=Supporting evidence includes similarity to: 35 Proteins%2C and 100%25 coverage of the annotated genomic feature by RNAseq alignments%2C including 31 samples with support for all annotated introns;product=potassium voltage-gated channel subfamily J member 15%2C transcript variant X1	1.65611	0.00270079	0.00962751	1.90368	0.000366273	0.000779118
GeneID:109308836	LOC109308836	gene=LOC109308836;model_evidence=Supporting evidence includes similarity to: 27 Proteins%2C and 90%25 coverage of the annotated genomic feature by RNAseq alignments;product=zinc finger protein RFP-like	1.65213	2.62654e-15	4.57172e-14	2.77179	2.73367e-56	4.62906e-55
GeneID:109316565	STAB2	gene=STAB2;model_evidence=Supporting evidence includes similarity to: 4 Proteins%2C and 100%25 coverage of the annotated genomic feature by RNAseq alignments%2C including 21 samples with support for all annotated introns;product=stabilin 2%2C transcript variant X1	1.65018	1.53951e-55	8.03893e-54	3.55968	0	0
GeneID:109322970	IL23A	gene=IL23A;model_evidence=Supporting evidence includes similarity to: 1 Protein%2C and 94%25 coverage of the annotated genomic feature by RNAseq alignments;partial=true;product=interleukin 23 subunit alpha	1.64538	4.48755e-21	1.0333e-19	2.61617	1.1042e-63	2.12661e-62
GeneID:109318828	OGFR	gene=OGFR;model_evidence=Supporting evidence includes similarity to: 2 Proteins%2C and 100%25 coverage of the annotated genomic feature by RNAseq alignments%2C including 86 samples with support for all annotated introns;product=opioid growth factor receptor	1.63823	0	0	2.44307	0	0
GeneID:109322826	COBLL1	gene=COBLL1;model_evidence=Supporting evidence includes similarity to: 7 Proteins%2C and 99%25 coverage of the annotated genomic feature by RNAseq alignments;product=cordon-bleu WH2 repeat protein like 1	1.63789	6.62168e-07	4.99327e-06	2.01926	9.9136e-11	3.81857e-10
GeneID:109324261	RBM20	gene=RBM20;model_evidence=Supporting evidence includes similarity to: 4 Proteins%2C and 100%25 coverage of the annotated genomic feature by RNAseq alignments%2C including 2 samples with support for all annotated introns;product=RNA binding motif protein 20%2C transcript variant X1	1.63387	2.15994e-58	1.18228e-56	2.72131	4.72323e-197	2.91811e-195
GeneID:109322740	LOC109322740	gene=LOC109322740;model_evidence=Supporting evidence includes similarity to: 100%25 coverage of the annotated genomic feature by RNAseq alignments%2C including 17 samples with support for all annotated introns;product=uncharacterized LOC109322740	1.63278	0.000237724	0.00110652	1.69032	0.000140302	0.000313962
GeneID:109315725	NAMPT	gene=NAMPT;model_evidence=Supporting evidence includes similarity to: 2 Proteins%2C and 100%25 coverage of the annotated genomic feature by RNAseq alignments%2C including 100 samples with support for all annotated introns;product=nicotinamide phosphoribosyltransferase	1.63001	0	0	2.53361	0	0
GeneID:109316855	TMCC3	gene=TMCC3;model_evidence=Supporting evidence includes similarity to: 21 Proteins%2C and 100%25 coverage of the annotated genomic feature by RNAseq alignments%2C including 22 samples with support for all annotated introns;product=transmembrane and coiled-coil domain family 3%2C transcript variant X2	1.62881	0.000676831	0.00282126	3.34253	2.69535e-20	1.76949e-19
GeneID:109305883	ICOSLG	gene=ICOSLG;model_evidence=Supporting evidence includes similarity to: 6 Proteins%2C and 100%25 coverage of the annotated genomic feature by RNAseq alignments%2C including 11 samples with support for all annotated introns;product=inducible T-cell costimulator ligand%2C transcript variant X2	1.62655	3.15254e-258	5.24582e-256	2.43222	0	0
GeneID:109307523	C8B	gene=C8B;model_evidence=Supporting evidence includes similarity to: 11 Proteins%2C and 100%25 coverage of the annotated genomic feature by RNAseq alignments%2C including 3 samples with support for all annotated introns;product=complement C8 beta chain	1.62616	0.000650574	0.00271544	3.25652	3.19274e-19	2.01137e-18
GeneID:109313300	ZNFX1	gene=ZNFX1;model_evidence=Supporting evidence includes similarity to: 1 Protein%2C and 99%25 coverage of the annotated genomic feature by RNAseq alignments%2C including 76 samples with support for all annotated introns;partial=true;product=zinc finger NFX1-type containing 1;start_range=.,1578496	1.6251	0	0	2.17343	0	0
GeneID:109319287	T	gene=T;model_evidence=Supporting evidence includes similarity to: 8 Proteins%2C and 97%25 coverage of the annotated genomic feature by RNAseq alignments;product=T brachyury transcription factor	1.62169	0.00567632	0.0180526	2.77976	9.55088e-09	3.18874e-08
GeneID:109312027	LOC109312027	gene=LOC109312027;model_evidence=Supporting evidence includes similarity to: 10 Proteins%2C and 100%25 coverage of the annotated genomic feature by RNAseq alignments%2C including 4 samples with support for all annotated introns;product=pantetheinase-like%2C transcript variant X1	1.62025	1.16153e-07	9.69772e-07	1.18229	0.000368141	0.000782692
GeneID:109323902	RHBG	gene=RHBG;model_evidence=Supporting evidence includes similarity to: 16 Proteins%2C and 100%25 coverage of the annotated genomic feature by RNAseq alignments%2C including 82 samples with support for all annotated introns;product=Rh family B glycoprotein	1.60239	1.76928e-117	1.72505e-115	2.47452	0	0
GeneID:109318506	CEBPD	gene=CEBPD;model_evidence=Supporting evidence includes similarity to: 8 Proteins%2C and 100%25 coverage of the annotated genomic feature by RNAseq alignments;product=CCAAT/enhancer binding protein delta	1.58568	1.4199e-192	1.90541e-190	2.04396	0	0
GeneID:109319042	CNRIP1	gene=CNRIP1;model_evidence=Supporting evidence includes similarity to: 4 Proteins%2C and 100%25 coverage of the annotated genomic feature by RNAseq alignments%2C including 66 samples with support for all annotated introns;partial=true;product=cannabinoid receptor interacting protein 1;start_range=.,35480247	1.58466	1.17311e-250	1.87698e-248	1.99538	0	0
GeneID:109324532	EGR3	gene=EGR3;model_evidence=Supporting evidence includes similarity to: 14 Proteins%2C and 97%25 coverage of the annotated genomic feature by RNAseq alignments;product=early growth response 3	1.57754	2.06486e-31	6.47474e-30	1.89459	4.49109e-48	6.48713e-47
GeneID:109322912	STAT2	gene=STAT2;model_evidence=Supporting evidence includes similarity to: 1 Protein%2C and 74%25 coverage of the annotated genomic feature by RNAseq alignments;product=signal transducer and activator of transcription 2	1.57182	3.01211e-246	4.64087e-244	2.16463	0	0
GeneID:109305488	ZIC2	gene=ZIC2;model_evidence=Supporting evidence includes similarity to: 12 Proteins%2C and 96%25 coverage of the annotated genomic feature by RNAseq alignments;product=Zic family member 2	1.5666	8.2522e-06	5.24911e-05	2.50644	1.45107e-16	7.96013e-16
GeneID:109310612	LOC109310612	gene=LOC109310612;model_evidence=Supporting evidence includes similarity to: 18 Proteins%2C and 100%25 coverage of the annotated genomic feature by RNAseq alignments%2C including 55 samples with support for all annotated introns;product=fatty acyl-CoA hydrolase precursor%2C medium chain-like	1.56332	2.26103e-09	2.37323e-08	2.93092	2.66193e-45	3.70769e-44
GeneID:109315565	LOC109315565	gene=LOC109315565;model_evidence=Supporting evidence includes similarity to: 100%25 coverage of the annotated genomic feature by RNAseq alignments%2C including 2 samples with support for all annotated introns;product=uncharacterized LOC109315565%2C transcript variant X2	1.562	0.00320558	0.0111343	2.43499	1.24426e-07	3.78648e-07
GeneID:109317593	DENND2D	gene=DENND2D;model_evidence=Supporting evidence includes similarity to: 12 Proteins%2C and 100%25 coverage of the annotated genomic feature by RNAseq alignments%2C including 24 samples with support for all annotated introns;product=DENN domain containing 2D	1.56165	1.84498e-05	0.000109854	2.07644	7.10282e-10	2.56937e-09
GeneID:109306691	ZC3H12C	gene=ZC3H12C;model_evidence=Supporting evidence includes similarity to: 11 Proteins%2C and 100%25 coverage of the annotated genomic feature by RNAseq alignments%2C including 11 samples with support for all annotated introns;product=zinc finger CCCH-type containing 12C%2C transcript variant X2	1.56152	0.00306907	0.0107048	2.64009	2.16935e-09	7.56666e-09
GeneID:109324107	2008-03-01	gene=MARCH8;model_evidence=Supporting evidence includes similarity to: 2 Proteins%2C and 100%25 coverage of the annotated genomic feature by RNAseq alignments%2C including 52 samples with support for all annotated introns;product=membrane associated ring-CH-type finger 8%2C transcript variant X1	1.5573	9.40582e-57	4.99509e-55	2.73823	1.02703e-213	6.78163e-212
GeneID:109310009	DUSP1	gene=DUSP1;model_evidence=Supporting evidence includes similarity to: 14 Proteins%2C and 100%25 coverage of the annotated genomic feature by RNAseq alignments%2C including 64 samples with support for all annotated introns;product=dual specificity phosphatase 1	1.55631	4.77971e-252	7.74686e-250	1.61475	4.33017e-271	3.44207e-269
GeneID:109307420	MAP3K8	gene=MAP3K8;model_evidence=Supporting evidence includes similarity to: 1 Protein%2C and 100%25 coverage of the annotated genomic feature by RNAseq alignments%2C including 16 samples with support for all annotated introns;product=mitogen-activated protein kinase kinase kinase 8%2C transcript variant X1	1.54682	2.71246e-26	7.50588e-25	2.73658	1.01042e-105	3.27534e-104
GeneID:109320396	IFI35	gene=IFI35;model_evidence=Supporting evidence includes similarity to: 4 Proteins%2C and 100%25 coverage of the annotated genomic feature by RNAseq alignments%2C including 94 samples with support for all annotated introns;product=interferon induced protein 35%2C transcript variant X1	1.54129	1.41551e-107	1.28945e-105	2.50088	0	0
GeneID:109309416	ARHGEF38	gene=ARHGEF38;model_evidence=Supporting evidence includes similarity to: 4 Proteins%2C and 92%25 coverage of the annotated genomic feature by RNAseq alignments;product=Rho guanine nucleotide exchange factor 38	1.54059	0.000561588	0.00237822	2.16261	9.0221e-08	2.78183e-07
GeneID:109317056	PSPH	gene=PSPH;model_evidence=Supporting evidence includes similarity to: 3 Proteins%2C and 100%25 coverage of the annotated genomic feature by RNAseq alignments%2C including 109 samples with support for all annotated introns;product=phosphoserine phosphatase%2C transcript variant X1	1.53183	7.47272e-33	2.43498e-31	1.88896	8.20974e-54	1.33757e-52
GeneID:109324797	TRIM46	gene=TRIM46;model_evidence=Supporting evidence includes similarity to: 13 Proteins%2C and 100%25 coverage of the annotated genomic feature by RNAseq alignments%2C including 2 samples with support for all annotated introns;product=tripartite motif containing 46%2C transcript variant X2	1.52641	6.12627e-13	9.02667e-12	3.78224	3.99386e-134	1.70696e-132
GeneID:109309466	PPP1R3B	gene=PPP1R3B;model_evidence=Supporting evidence includes similarity to: 9 Proteins%2C and 100%25 coverage of the annotated genomic feature by RNAseq alignments%2C including 22 samples with support for all annotated introns;product=protein phosphatase 1 regulatory subunit 3B%2C transcript variant X3	1.52576	3.84108e-71	2.4967e-69	1.67624	7.23733e-88	1.9136e-86
GeneID:109311557	LOC109311557	gene=LOC109311557;model_evidence=Supporting evidence includes similarity to: 100%25 coverage of the annotated genomic feature by RNAseq alignments%2C including 2 samples with support for all annotated introns;product=uncharacterized LOC109311557%2C transcript variant X2	1.52555	3.65706e-34	1.22032e-32	2.13565	7.35135e-77	1.69584e-75
GeneID:109314138	KCNT1	gene=KCNT1;model_evidence=Supporting evidence includes similarity to: 2 Proteins%2C and 99%25 coverage of the annotated genomic feature by RNAseq alignments;product=potassium sodium-activated channel subfamily T member 1	1.52364	1.20887e-09	1.30395e-08	0.999382	0.000307934	0.00066179
GeneID:109315885	INSM1	gene=INSM1;model_evidence=Supporting evidence includes similarity to: 2 Proteins%2C and 100%25 coverage of the annotated genomic feature by RNAseq alignments;partial=true;product=INSM transcriptional repressor 1;start_range=.,3083320	1.50463	2.64208e-10	3.05307e-09	1.92486	7.30375e-18	4.30566e-17
GeneID:109322017	SPARCL1	gene=SPARCL1;model_evidence=Supporting evidence includes similarity to: 11 Proteins%2C and 100%25 coverage of the annotated genomic feature by RNAseq alignments%2C including 60 samples with support for all annotated introns;product=SPARC like 1%2C transcript variant X1	1.49846	0.00500869	0.0162613	1.96519	7.71696e-05	0.000178348
GeneID:109320505	LOC109320505	gene=LOC109320505;model_evidence=Supporting evidence includes similarity to: 100%25 coverage of the annotated genomic feature by RNAseq alignments;product=uncharacterized LOC109320505	1.49598	1.59446e-32	5.15515e-31	2.52392	2.23308e-115	7.78459e-114
GeneID:109324688	LOC109324688	gene=LOC109324688;model_evidence=Supporting evidence includes similarity to: 3 Proteins%2C and 95%25 coverage of the annotated genomic feature by RNAseq alignments;product=sperm mitochondrial-associated cysteine-rich protein-like	1.48954	1.73249e-52	8.64858e-51	2.45869	8.95695e-173	4.94614e-171
GeneID:109308123	RHOBTB3	gene=RHOBTB3;model_evidence=Supporting evidence includes similarity to: 8 Proteins%2C and 100%25 coverage of the annotated genomic feature by RNAseq alignments%2C including 40 samples with support for all annotated introns;product=Rho related BTB domain containing 3	1.48598	4.39627e-08	3.88565e-07	2.18134	3.15891e-19	1.99107e-18
GeneID:109320600	TNFAIP2	gene=TNFAIP2;model_evidence=Supporting evidence includes similarity to: 9 Proteins%2C and 100%25 coverage of the annotated genomic feature by RNAseq alignments%2C including 100 samples with support for all annotated introns;product=TNF alpha induced protein 2	1.4856	2.336e-226	3.4298e-224	1.96968	0	0
GeneID:109324419	ASIC1	gene=ASIC1;model_evidence=Supporting evidence includes similarity to: 5 Proteins%2C and 100%25 coverage of the annotated genomic feature by RNAseq alignments%2C including 15 samples with support for all annotated introns;product=acid sensing ion channel subunit 1%2C transcript variant X3	1.4825	0.000802208	0.00327175	3.77361	2.03902e-34	2.1657e-33
GeneID:109313670	LOC109313670	gene=LOC109313670;model_evidence=Supporting evidence includes similarity to: 1 Protein%2C and 100%25 coverage of the annotated genomic feature by RNAseq alignments%2C including 71 samples with support for all annotated introns;product=regulator of cell cycle RGCC-like	1.47921	1.81376e-05	0.000108201	1.94279	1.50563e-09	5.30348e-09
GeneID:109313935	LOC109313935	gene=LOC109313935;model_evidence=Supporting evidence includes similarity to: 24 Proteins%2C and 100%25 coverage of the annotated genomic feature by RNAseq alignments%2C including 9 samples with support for all annotated introns;product=torsin-1A-like	1.47631	2.98295e-21	6.90672e-20	2.87959	1.1017e-101	3.44593e-100
GeneID:109312431	ZNF365	gene=ZNF365;model_evidence=Supporting evidence includes similarity to: 11 Proteins%2C and 100%25 coverage of the annotated genomic feature by RNAseq alignments%2C including 42 samples with support for all annotated introns;product=zinc finger protein 365%2C transcript variant X1	1.47402	3.5563e-41	1.41346e-39	1.42868	8.21331e-38	9.74355e-37
GeneID:109318086	BCO2	gene=BCO2;model_evidence=Supporting evidence includes similarity to: 2 Proteins%2C and 100%25 coverage of the annotated genomic feature by RNAseq alignments%2C including 63 samples with support for all annotated introns;product=beta-carotene oxygenase 2%2C transcript variant X1	1.47125	1.60643e-45	7.18577e-44	2.5878	5.01277e-172	2.74383e-170
GeneID:109314447	CA6	gene=CA6;model_evidence=Supporting evidence includes similarity to: 8 Proteins%2C and 100%25 coverage of the annotated genomic feature by RNAseq alignments%2C including 7 samples with support for all annotated introns;product=carbonic anhydrase 6	1.46827	5.4416e-09	5.46349e-08	2.46577	7.7001e-30	7.17679e-29
GeneID:109310002	SH3TC2	gene=SH3TC2;model_evidence=Supporting evidence includes similarity to: 9 Proteins%2C and 100%25 coverage of the annotated genomic feature by RNAseq alignments%2C including 22 samples with support for all annotated introns;product=SH3 domain and tetratricopeptide repeats 2%2C transcript variant X1	1.46826	0.00273426	0.00972736	3.63585	1.14741e-26	9.62989e-26
GeneID:109310704	ZNF469	gene=ZNF469;model_evidence=Supporting evidence includes similarity to: 2 Proteins%2C and 99%25 coverage of the annotated genomic feature by RNAseq alignments%2C including 6 samples with support for all annotated introns;product=zinc finger protein 469	1.46517	5.05709e-64	3.07865e-62	2.8636	3.28196e-277	2.71251e-275
GeneID:109311856	BORCS6	gene=BORCS6;model_evidence=Supporting evidence includes similarity to: 1 Protein%2C and 100%25 coverage of the annotated genomic feature by RNAseq alignments;product=BLOC-1 related complex subunit 6	1.45762	8.08626e-65	4.94689e-63	2.01783	4.63007e-141	2.10888e-139
GeneID:109308633	LOC109308633	gene=LOC109308633;model_evidence=Supporting evidence includes similarity to: 2 Proteins;product=protein ZBED8-like	1.45489	0.00200048	0.00741271	2.50347	2.62766e-10	9.80364e-10
GeneID:109310596	CEBPG	gene=CEBPG;model_evidence=Supporting evidence includes similarity to: 5 Proteins%2C and 100%25 coverage of the annotated genomic feature by RNAseq alignments;product=CCAAT/enhancer binding protein gamma	1.45387	1.5084e-160	1.82765e-158	2.46961	0	0
GeneID:109314611	LOC109314611	gene=LOC109314611;model_evidence=Supporting evidence includes similarity to: 8 Proteins%2C and 100%25 coverage of the annotated genomic feature by RNAseq alignments%2C including 13 samples with support for all annotated introns;product=hexosaminidase D-like%2C transcript variant X3	1.45015	8.04059e-49	3.77243e-47	1.66663	1.06447e-66	2.12894e-65
GeneID:109307962	ADAMTS6	gene=ADAMTS6;model_evidence=Supporting evidence includes similarity to: 5 Proteins%2C and 100%25 coverage of the annotated genomic feature by RNAseq alignments%2C including 5 samples with support for all annotated introns;product=ADAM metallopeptidase with thrombospondin type 1 motif 6	1.44996	2.8184e-50	1.36862e-48	2.18074	8.12882e-127	3.2725e-125
GeneID:109316832	APOLD1	gene=APOLD1;model_evidence=Supporting evidence includes similarity to: 7 Proteins%2C and 100%25 coverage of the annotated genomic feature by RNAseq alignments%2C including 11 samples with support for all annotated introns;product=apolipoprotein L domain containing 1	1.44926	3.35404e-05	0.000189834	2.23905	3.9898e-13	1.79627e-12
GeneID:109320165	HIVEP2	gene=HIVEP2;model_evidence=Supporting evidence includes similarity to: 10 Proteins%2C and 100%25 coverage of the annotated genomic feature by RNAseq alignments%2C including 5 samples with support for all annotated introns;product=human immunodeficiency virus type I enhancer binding protein 2%2C transcript variant X1	1.44659	4.23428e-63	2.50445e-61	2.14121	4.83625e-147	2.28623e-145
GeneID:109314936	KCNJ2	gene=KCNJ2;model_evidence=Supporting evidence includes similarity to: 69 Proteins%2C and 100%25 coverage of the annotated genomic feature by RNAseq alignments;product=potassium voltage-gated channel subfamily J member 2	1.44303	1.16457e-10	1.39079e-09	1.73463	9.4205e-16	4.95022e-15
GeneID:109317089	RAP1GAP2	gene=RAP1GAP2;model_evidence=Supporting evidence includes similarity to: 10 Proteins%2C and 100%25 coverage of the annotated genomic feature by RNAseq alignments%2C including 14 samples with support for all annotated introns;product=RAP1 GTPase activating protein 2%2C transcript variant X2	1.44276	4.51473e-08	3.98753e-07	2.38949	5.95176e-26	4.90284e-25
GeneID:109323204	LOC109323204	gene=LOC109323204;model_evidence=Supporting evidence includes similarity to: 100%25 coverage of the annotated genomic feature by RNAseq alignments%2C including 12 samples with support for all annotated introns;product=uncharacterized LOC109323204%2C transcript variant X2	1.44006	2.05722e-08	1.91313e-07	2.44091	5.149e-29	4.68022e-28
GeneID:109314720	LFNG	gene=LFNG;model_evidence=Supporting evidence includes similarity to: 14 Proteins%2C and 100%25 coverage of the annotated genomic feature by RNAseq alignments%2C including 124 samples with support for all annotated introns;product=LFNG O-fucosylpeptide 3-beta-N-acetylglucosaminyltransferase	1.43912	3.32668e-90	2.66134e-88	1.35565	1.31848e-77	3.06988e-76
GeneID:109314511	TAS1R2	gene=TAS1R2;model_evidence=Supporting evidence includes similarity to: 16 Proteins%2C and 97%25 coverage of the annotated genomic feature by RNAseq alignments;product=taste 1 receptor member 2	1.43882	0.00107643	0.00426199	1.96496	1.27003e-06	3.52064e-06
GeneID:109315908	RDH10	gene=RDH10;model_evidence=Supporting evidence includes similarity to: 9 Proteins%2C and 80%25 coverage of the annotated genomic feature by RNAseq alignments;product=retinol dehydrogenase 10	1.43408	2.47236e-258	4.16961e-256	1.89017	0	0
GeneID:109319550	PELI1	gene=PELI1;model_evidence=Supporting evidence includes similarity to: 19 Proteins%2C and 100%25 coverage of the annotated genomic feature by RNAseq alignments%2C including 103 samples with support for all annotated introns;product=pellino E3 ubiquitin protein ligase 1	1.43203	5.80966e-128	5.99212e-126	2.42912	0	0
GeneID:109322385	MSX1	gene=MSX1;model_evidence=Supporting evidence includes similarity to: 41 Proteins%2C and 100%25 coverage of the annotated genomic feature by RNAseq alignments%2C including 45 samples with support for all annotated introns;product=msh homeobox 1	1.43174	5.05989e-214	7.09522e-212	2.20138	0	0
GeneID:109323097	SLC4A10	gene=SLC4A10;model_evidence=Supporting evidence includes similarity to: 37 Proteins%2C and 100%25 coverage of the annotated genomic feature by RNAseq alignments%2C including 3 samples with support for all annotated introns;product=solute carrier family 4 member 10%2C transcript variant X3	1.41708	6.19801e-05	0.000331552	2.39823	5.48606e-15	2.74964e-14
GeneID:109316080	LOC109316080	gene=LOC109316080;model_evidence=Supporting evidence includes similarity to: 23 Proteins%2C and 100%25 coverage of the annotated genomic feature by RNAseq alignments;product=histone H1.11R-like	1.41562	3.16595e-42	1.29544e-40	2.42476	1.03522e-155	5.0467e-154
GeneID:109314307	ECE1	gene=ECE1;model_evidence=Supporting evidence includes similarity to: 22 Proteins%2C and 100%25 coverage of the annotated genomic feature by RNAseq alignments%2C including 110 samples with support for all annotated introns;product=endothelin converting enzyme 1%2C transcript variant X1	1.41417	4.08964e-170	5.10387e-168	1.77528	4.90576e-285	4.28139e-283
GeneID:109310114	TRPC7	gene=TRPC7;model_evidence=Supporting evidence includes similarity to: 20 Proteins%2C and 98%25 coverage of the annotated genomic feature by RNAseq alignments;product=transient receptor potential cation channel subfamily C member 7%2C transcript variant X2	1.40735	0.000302552	0.00136955	4.13825	5.725e-58	9.92333e-57
GeneID:109322050	RASL11B	gene=RASL11B;model_evidence=Supporting evidence includes similarity to: 10 Proteins%2C and 100%25 coverage of the annotated genomic feature by RNAseq alignments%2C including 82 samples with support for all annotated introns;product=RAS like family 11 member B	1.40325	2.95209e-43	1.23631e-41	1.67855	6.18232e-65	1.20744e-63
GeneID:109320065	SLC22A3	gene=SLC22A3;model_evidence=Supporting evidence includes similarity to: 9 Proteins%2C and 100%25 coverage of the annotated genomic feature by RNAseq alignments%2C including 38 samples with support for all annotated introns;product=solute carrier family 22 member 3	1.40031	1.42287e-08	1.35864e-07	2.35934	5.6199e-29	5.09711e-28
GeneID:109321730	BDKRB2	gene=BDKRB2;model_evidence=Supporting evidence includes similarity to: 7 Proteins%2C and 100%25 coverage of the annotated genomic feature by RNAseq alignments%2C including 44 samples with support for all annotated introns;product=bradykinin receptor B2	1.39616	4.31591e-100	3.82004e-98	2.37149	0	0
GeneID:109312143	LOC109312143	gene=LOC109312143;model_evidence=Supporting evidence includes similarity to: 100%25 coverage of the annotated genomic feature by RNAseq alignments%2C including 12 samples with support for all annotated introns;product=uncharacterized LOC109312143	1.39572	9.36488e-05	0.000481358	2.08477	7.33803e-11	2.85469e-10
GeneID:109315601	LSMEM1	gene=LSMEM1;model_evidence=Supporting evidence includes similarity to: 2 Proteins%2C and 100%25 coverage of the annotated genomic feature by RNAseq alignments%2C including 4 samples with support for all annotated introns;product=leucine rich single-pass membrane protein 1	1.39455	8.88713e-19	1.83933e-17	1.37422	5.86159e-18	3.47189e-17
GeneID:109321395	TMEM86A	gene=TMEM86A;model_evidence=Supporting evidence includes similarity to: 6 Proteins%2C and 100%25 coverage of the annotated genomic feature by RNAseq alignments%2C including 39 samples with support for all annotated introns;product=transmembrane protein 86A	1.3897	0.00175677	0.00660576	2.70083	4.51445e-14	2.1463e-13
GeneID:109317634	LOC109317634	gene=LOC109317634;model_evidence=Supporting evidence includes similarity to: 40 Proteins%2C and 100%25 coverage of the annotated genomic feature by RNAseq alignments%2C including 6 samples with support for all annotated introns;product=E3 ubiquitin-protein ligase TRIM39-like	1.38367	4.78915e-07	3.68715e-06	2.55964	1.26365e-29	1.17077e-28
GeneID:109316454	CECR1	gene=CECR1;model_evidence=Supporting evidence includes similarity to: 5 Proteins%2C and 100%25 coverage of the annotated genomic feature by RNAseq alignments%2C including 33 samples with support for all annotated introns;product=cat eye syndrome chromosome region%2C candidate 1%2C transcript variant X1	1.38232	0.000952436	0.00381586	3.01404	4.19325e-21	2.84876e-20
GeneID:109310010	LOC109310010	gene=LOC109310010;model_evidence=Supporting evidence includes similarity to: 100%25 coverage of the annotated genomic feature by RNAseq alignments%2C including 15 samples with support for all annotated introns;product=uncharacterized LOC109310010%2C transcript variant X1	1.37748	4.25516e-18	8.60687e-17	1.74736	2.47263e-30	2.34038e-29
GeneID:109317347	MXD1	gene=MXD1;model_evidence=Supporting evidence includes similarity to: 2 Proteins%2C and 100%25 coverage of the annotated genomic feature by RNAseq alignments%2C including 9 samples with support for all annotated introns;product=MAX dimerization protein 1	1.37197	3.19556e-125	3.24233e-123	2.34164	0	0
GeneID:109322780	CALCRL	gene=CALCRL;model_evidence=Supporting evidence includes similarity to: 7 Proteins%2C and 100%25 coverage of the annotated genomic feature by RNAseq alignments%2C including 54 samples with support for all annotated introns;product=calcitonin receptor like receptor	1.37068	4.85246e-118	4.7684e-116	1.82522	3.24748e-219	2.23915e-217
GeneID:109320353	LOC109320353	gene=LOC109320353;model_evidence=Supporting evidence includes similarity to: 5 Proteins%2C and 100%25 coverage of the annotated genomic feature by RNAseq alignments%2C including 4 samples with support for all annotated introns;product=zinc finger protein 385C-like%2C transcript variant X3	1.36927	1.68075e-17	3.3137e-16	2.166	7.37536e-52	1.15779e-50
GeneID:109322480	LOC109322480	gene=LOC109322480;model_evidence=Supporting evidence includes similarity to: 3 Proteins%2C and 100%25 coverage of the annotated genomic feature by RNAseq alignments%2C including 130 samples with support for all annotated introns;product=lymphocyte antigen 6E-like	1.36787	0	0	2.14031	0	0
GeneID:109305903	LOC109305903	gene=LOC109305903;model_evidence=Supporting evidence includes similarity to: 100%25 coverage of the annotated genomic feature by RNAseq alignments%2C including 4 samples with support for all annotated introns;product=uncharacterized LOC109305903	1.36591	0.000165042	0.000803639	3.67777	1.78531e-45	2.49784e-44
GeneID:109311147	LMCD1	gene=LMCD1;model_evidence=Supporting evidence includes similarity to: 15 Proteins%2C and 100%25 coverage of the annotated genomic feature by RNAseq alignments%2C including 40 samples with support for all annotated introns;product=LIM and cysteine rich domains 1%2C transcript variant X2	1.36343	1.36351149994846e-317	2.57827629126079e-315	0.813793	7.08187e-107	2.31366e-105
GeneID:109313797	LOC109313797	gene=LOC109313797;model_evidence=Supporting evidence includes similarity to: 17 Proteins%2C and 100%25 coverage of the annotated genomic feature by RNAseq alignments%2C including 30 samples with support for all annotated introns;product=ectonucleoside triphosphate diphosphohydrolase 8-like	1.3601	1.72592e-07	1.41057e-06	2.71345	3.87848e-38	4.6319e-37
GeneID:109320366	STAT3	gene=STAT3;model_evidence=Supporting evidence includes similarity to: 12 Proteins%2C and 100%25 coverage of the annotated genomic feature by RNAseq alignments%2C including 89 samples with support for all annotated introns;product=signal transducer and activator of transcription 3%2C transcript variant X2	1.35946	0	0	1.81441	0	0
GeneID:109315275	NRN1	gene=NRN1;model_evidence=Supporting evidence includes similarity to: 6 Proteins%2C and 100%25 coverage of the annotated genomic feature by RNAseq alignments%2C including 97 samples with support for all annotated introns;product=neuritin 1	1.35566	2.74236e-91	2.23691e-89	1.07759	2.15078e-53	3.46345e-52
GeneID:109310277	IL12B	gene=IL12B;model_evidence=Supporting evidence includes similarity to: 4 Proteins%2C and 98%25 coverage of the annotated genomic feature by RNAseq alignments;product=interleukin 12B	1.35271	0.00988982	0.0291234	3.80795	1.16014e-27	1.00616e-26
GeneID:109318668	CITED4	gene=CITED4;model_evidence=Supporting evidence includes similarity to: 3 Proteins%2C and 100%25 coverage of the annotated genomic feature by RNAseq alignments%2C including 34 samples with support for all annotated introns;product=Cbp/p300 interacting transactivator with Glu/Asp rich carboxy-terminal domain 4%2C transcript variant X2	1.34813	3.25082e-27	9.2205e-26	2.28148	4.85633e-98	1.47104e-96
GeneID:109314673	RASD1	gene=RASD1;model_evidence=Supporting evidence includes similarity to: 12 Proteins%2C and 100%25 coverage of the annotated genomic feature by RNAseq alignments%2C including 122 samples with support for all annotated introns;product=ras related dexamethasone induced 1	1.34663	5.96646e-42	2.41758e-40	1.95436	2.3039e-97	6.91171e-96
GeneID:109318403	NOL4	gene=NOL4;model_evidence=Supporting evidence includes similarity to: 4 Proteins%2C and 100%25 coverage of the annotated genomic feature by RNAseq alignments%2C including 18 samples with support for all annotated introns;product=nucleolar protein 4%2C transcript variant X2	1.33102	3.72922e-05	0.000209171	0.91746	0.00876438	0.0153021
GeneID:109317725	RAB7B	gene=RAB7B;model_evidence=Supporting evidence includes similarity to: 11 Proteins%2C and 100%25 coverage of the annotated genomic feature by RNAseq alignments%2C including 66 samples with support for all annotated introns;product=RAB7B%2C member RAS oncogene family%2C transcript variant X2	1.32335	5.61639e-11	6.98829e-10	1.12172	1.03588e-07	3.17481e-07
GeneID:109306422	SPRY2	gene=SPRY2;model_evidence=Supporting evidence includes similarity to: 10 Proteins%2C and 100%25 coverage of the annotated genomic feature by RNAseq alignments%2C including 125 samples with support for all annotated introns;product=sprouty RTK signaling antagonist 2%2C transcript variant X1	1.32094	4.61734e-90	3.67035e-88	1.18741	7.55367e-71	1.61145e-69
GeneID:109310861	ZC3H12B	gene=ZC3H12B;model_evidence=Supporting evidence includes similarity to: 9 Proteins%2C and 100%25 coverage of the annotated genomic feature by RNAseq alignments%2C including 17 samples with support for all annotated introns;product=zinc finger CCCH-type containing 12B%2C transcript variant X3	1.31144	5.10828e-113	4.82965e-111	2.02096	5.71035e-288	5.01867e-286
GeneID:109319692	SERTAD4	gene=SERTAD4;model_evidence=Supporting evidence includes similarity to: 4 Proteins%2C and 100%25 coverage of the annotated genomic feature by RNAseq alignments%2C including 29 samples with support for all annotated introns;product=SERTA domain containing 4	1.30831	2.61273e-71	1.70717e-69	1.85193	4.99146e-157	2.46219e-155
GeneID:109305458	RS1	gene=RS1;model_evidence=Supporting evidence includes similarity to: 9 Proteins%2C and 96%25 coverage of the annotated genomic feature by RNAseq alignments;partial=true;product=retinoschisin 1;start_range=.,62726856	1.30519	0.00018865	0.000902743	1.6598	5.78042e-07	1.65686e-06
GeneID:109316228	HEY1	gene=HEY1;model_evidence=Supporting evidence includes similarity to: 15 Proteins%2C and 100%25 coverage of the annotated genomic feature by RNAseq alignments%2C including 61 samples with support for all annotated introns;partial=true;product=hes related family bHLH transcription factor with YRPW motif 1	1.30511	7.04694e-40	2.73974e-38	1.61195	2.52474e-63	4.83263e-62
GeneID:109321451	SCUBE2	gene=SCUBE2;model_evidence=Supporting evidence includes similarity to: 3 Proteins%2C and 100%25 coverage of the annotated genomic feature by RNAseq alignments%2C including 8 samples with support for all annotated introns;product=signal peptide%2C CUB domain and EGF like domain containing 2%2C transcript variant X3	1.29934	6.35054e-49	2.99074e-47	1.92479	1.34085e-120	4.9803e-119
GeneID:109307699	PCSK1	gene=PCSK1;model_evidence=Supporting evidence includes similarity to: 33 Proteins%2C and 98%25 coverage of the annotated genomic feature by RNAseq alignments;product=proprotein convertase subtilisin/kexin type 1	1.29173	9.39441e-77	6.54985e-75	2.23465	1.42192e-280	1.21545e-278
GeneID:109317803	LOC109317803	gene=LOC109317803;model_evidence=Supporting evidence includes similarity to: 100%25 coverage of the annotated genomic feature by RNAseq alignments%2C including 2 samples with support for all annotated introns;product=uncharacterized LOC109317803	1.29171	0.00595444	0.0188178	1.40235	0.00257413	0.00487188
GeneID:109315175	PIK3R5	gene=PIK3R5;model_evidence=Supporting evidence includes similarity to: 1 Protein%2C and 100%25 coverage of the annotated genomic feature by RNAseq alignments%2C including 27 samples with support for all annotated introns;product=phosphoinositide-3-kinase regulatory subunit 5	1.28831	0.00800919	0.0242668	2.33511	1.19419e-08	3.96581e-08
GeneID:109309527	ANTXR2	gene=ANTXR2;model_evidence=Supporting evidence includes similarity to: 11 Proteins%2C and 100%25 coverage of the annotated genomic feature by RNAseq alignments%2C including 97 samples with support for all annotated introns;product=anthrax toxin receptor 2%2C transcript variant X1	1.28762	8.48311e-96	7.20199e-94	1.4851	8.47642e-131	3.53798e-129
GeneID:109320294	GSDMA	gene=GSDMA;model_evidence=Supporting evidence includes similarity to: 1 Protein%2C and 100%25 coverage of the annotated genomic feature by RNAseq alignments%2C including 14 samples with support for all annotated introns;product=gasdermin A	1.28543	7.79035e-18	1.56057e-16	1.72311	1.49377e-34	1.59745e-33
GeneID:109318342	LOC109318342	gene=LOC109318342;model_evidence=Supporting evidence includes similarity to: 20 Proteins%2C and 100%25 coverage of the annotated genomic feature by RNAseq alignments%2C including 94 samples with support for all annotated introns;product=ras-related protein Rab-10-like	1.28249	1.24945e-11	1.65182e-10	1.65822	2.8403e-20	1.86269e-19
GeneID:109323246	CD28	gene=CD28;model_evidence=Supporting evidence includes similarity to: 5 Proteins%2C and 100%25 coverage of the annotated genomic feature by RNAseq alignments%2C including 3 samples with support for all annotated introns;product=CD28 molecule	1.2761	0.000130962	0.000654547	2.31518	2.7757e-16	1.49701e-15
GeneID:109306858	IL18BP	gene=IL18BP;model_evidence=Supporting evidence includes similarity to: 1 Protein%2C and 100%25 coverage of the annotated genomic feature by RNAseq alignments%2C including 1 sample with support for all annotated introns;product=interleukin 18 binding protein%2C transcript variant X1	1.27506	1.70342e-31	5.35482e-30	1.33401	2.3538e-34	2.49578e-33
GeneID:109324437	LOC109324437	gene=LOC109324437;model_evidence=Supporting evidence includes similarity to: 14 Proteins%2C and 100%25 coverage of the annotated genomic feature by RNAseq alignments%2C including 83 samples with support for all annotated introns;product=methyltransferase-like protein 7A	1.26832	2.47066e-07	1.9778e-06	2.2323	2.57026e-26	2.13703e-25
GeneID:109315932	PARP12	gene=PARP12;model_evidence=Supporting evidence includes similarity to: 5 Proteins%2C and 100%25 coverage of the annotated genomic feature by RNAseq alignments%2C including 63 samples with support for all annotated introns;partial=true;product=poly(ADP-ribose) polymerase family member 12	1.26213	3.01042e-201	4.0837e-199	2.03589	0	0
GeneID:109322029	KIAA1211	gene=KIAA1211;model_evidence=Supporting evidence includes similarity to: 18 Proteins%2C and 100%25 coverage of the annotated genomic feature by RNAseq alignments%2C including 23 samples with support for all annotated introns;product=KIAA1211 ortholog%2C transcript variant X4	1.25987	0.000172405	0.000835627	4.02772	4.76667e-71	1.02213e-69
GeneID:109306648	ATP8A2	gene=ATP8A2;model_evidence=Supporting evidence includes similarity to: 5 Proteins%2C and 100%25 coverage of the annotated genomic feature by RNAseq alignments%2C including 1 sample with support for all annotated introns;product=ATPase phospholipid transporting 8A2	1.25987	0.00174631	0.0065716	1.64494	1.50322e-05	3.74829e-05
GeneID:109317645	LOC109317645	gene=LOC109317645;model_evidence=Supporting evidence includes similarity to: 9 Proteins%2C and 100%25 coverage of the annotated genomic feature by RNAseq alignments%2C including 93 samples with support for all annotated introns;product=butyrophilin subfamily 1 member A1-like	1.25915	1.1413e-13	1.78489e-12	2.01287	2.30706e-39	2.83666e-38
GeneID:109319841	CMTR1	gene=CMTR1;model_evidence=Supporting evidence includes similarity to: 8 Proteins%2C and 100%25 coverage of the annotated genomic feature by RNAseq alignments%2C including 4 samples with support for all annotated introns;product=cap methyltransferase 1%2C transcript variant X7	1.25247	4.99453e-242	7.50984e-240	1.86173	0	0
GeneID:109322399	CYTL1	gene=CYTL1;model_evidence=Supporting evidence includes similarity to: 6 Proteins%2C and 100%25 coverage of the annotated genomic feature by RNAseq alignments%2C including 48 samples with support for all annotated introns;product=cytokine like 1	1.25193	0.000139708	0.000691337	1.17059	0.000502781	0.00104963
GeneID:109317357	MTHFD2	gene=MTHFD2;model_evidence=Supporting evidence includes similarity to: 15 Proteins%2C and 100%25 coverage of the annotated genomic feature by RNAseq alignments%2C including 110 samples with support for all annotated introns;product=methylenetetrahydrofolate dehydrogenase (NADP+ dependent) 2%2C methenyltetrahydrofolate cyclohydrolase	1.25193	8.94766e-149	1.02447e-146	1.39478	1.46416e-187	8.70129e-186
GeneID:109315431	IL10RA	gene=IL10RA;model_evidence=Supporting evidence includes similarity to: 7 Proteins%2C and 97%25 coverage of the annotated genomic feature by RNAseq alignments;product=interleukin 10 receptor subunit alpha	1.2475	3.41581e-12	4.74713e-11	2.05392	8.64204e-37	9.94951e-36
GeneID:109323689	CUNH9orf64	gene=CUNH9orf64;model_evidence=Supporting evidence includes similarity to: 5 Proteins%2C and 100%25 coverage of the annotated genomic feature by RNAseq alignments%2C including 111 samples with support for all annotated introns;product=chromosome unknown C9orf64 homolog%2C transcript variant X1	1.2466	0.0045409	0.0149665	1.96335	5.2938e-07	1.52122e-06
GeneID:109305969	SAT1	gene=SAT1;model_evidence=Supporting evidence includes similarity to: 8 Proteins%2C and 100%25 coverage of the annotated genomic feature by RNAseq alignments%2C including 127 samples with support for all annotated introns;product=spermidine/spermine N1-acetyltransferase 1	1.24474	3.4418e-100	3.06812e-98	1.13539	1.44628e-81	3.53222e-80
GeneID:109309607	WWC2	gene=WWC2;model_evidence=Supporting evidence includes similarity to: 3 Proteins%2C and 99%25 coverage of the annotated genomic feature by RNAseq alignments;product=WW and C2 domain containing 2	1.24057	1.35218e-34	4.59814e-33	1.87828	2.49426e-91	6.93281e-90
GeneID:109310501	PLCL2	gene=PLCL2;model_evidence=Supporting evidence includes similarity to: 10 Proteins%2C and 100%25 coverage of the annotated genomic feature by RNAseq alignments%2C including 17 samples with support for all annotated introns;product=phospholipase C like 2%2C transcript variant X3	1.24014	3.46673e-06	2.34497e-05	2.17314	2.39108e-21	1.64957e-20
GeneID:109312887	BICDL1	gene=BICDL1;model_evidence=Supporting evidence includes similarity to: 1 Protein%2C and 100%25 coverage of the annotated genomic feature by RNAseq alignments%2C including 1 sample with support for all annotated introns;product=BICD family like cargo adaptor 1	1.23348	4.32264e-23	1.07893e-21	0.967632	1.17272e-13	5.43266e-13
GeneID:109319892	LOC109319892	gene=LOC109319892;model_evidence=Supporting evidence includes similarity to: 2 Proteins%2C and 100%25 coverage of the annotated genomic feature by RNAseq alignments%2C including 8 samples with support for all annotated introns;product=sulfotransferase 6B1-like%2C transcript variant X1	1.23031	7.79712e-40	3.02199e-38	0.770714	1.78121e-14	8.64963e-14
GeneID:109319750	DUSP10	gene=DUSP10;model_evidence=Supporting evidence includes similarity to: 9 Proteins%2C and 100%25 coverage of the annotated genomic feature by RNAseq alignments%2C including 71 samples with support for all annotated introns;product=dual specificity phosphatase 10	1.23009	5.95549e-13	8.7958e-12	2.3894	1.12435e-58	1.97354e-57
GeneID:109316826	SMCO3	gene=SMCO3;model_evidence=Supporting evidence includes similarity to: 4 Proteins%2C and 100%25 coverage of the annotated genomic feature by RNAseq alignments%2C including 54 samples with support for all annotated introns;product=single-pass membrane protein with coiled-coil domains 3	1.22912	3.45636e-05	0.000194918	2.21189	8.63618e-18	5.06721e-17
GeneID:109311993	NCOA7	gene=NCOA7;model_evidence=Supporting evidence includes similarity to: 14 Proteins%2C and 100%25 coverage of the annotated genomic feature by RNAseq alignments%2C including 82 samples with support for all annotated introns;product=nuclear receptor coactivator 7%2C transcript variant X1	1.2291	3.02176e-77	2.11863e-75	2.37575	0	0
GeneID:109308370	TIPARP	gene=TIPARP;model_evidence=Supporting evidence includes similarity to: 9 Proteins%2C and 100%25 coverage of the annotated genomic feature by RNAseq alignments%2C including 90 samples with support for all annotated introns;product=TCDD inducible poly(ADP-ribose) polymerase	1.22897	1.20814e-185	1.58711e-183	2.10909	0	0
GeneID:109308464	CCDC39	gene=CCDC39;model_evidence=Supporting evidence includes similarity to: 7 Proteins%2C and 100%25 coverage of the annotated genomic feature by RNAseq alignments%2C including 71 samples with support for all annotated introns;product=coiled-coil domain containing 39	1.22855	3.17735e-52	1.57981e-50	2.55505	2.73223e-278	2.30394e-276
GeneID:109321661	HAS2	gene=HAS2;model_evidence=Supporting evidence includes similarity to: 22 Proteins%2C and 100%25 coverage of the annotated genomic feature by RNAseq alignments%2C including 65 samples with support for all annotated introns;product=hyaluronan synthase 2	1.22807	9.53669e-99	8.32293e-97	0.99261	5.8798e-63	1.1152e-61
GeneID:109310629	LOC109310629	gene=LOC109310629;model_evidence=Supporting evidence includes similarity to: 100%25 coverage of the annotated genomic feature by RNAseq alignments%2C including 114 samples with support for all annotated introns;product=uncharacterized LOC109310629	1.2233	9.18455e-83	6.94686e-81	1.44135	8.52272e-119	3.11004e-117
GeneID:109309520	LOC109309520	gene=LOC109309520;model_evidence=Supporting evidence includes similarity to: 100%25 coverage of the annotated genomic feature by RNAseq alignments%2C including 15 samples with support for all annotated introns;product=uncharacterized LOC109309520	1.21831	0.0177442	0.0479636	2.59517	2.63717e-10	9.83324e-10
GeneID:109324486	CCDC65	gene=CCDC65;model_evidence=Supporting evidence includes similarity to: 5 Proteins%2C and 100%25 coverage of the annotated genomic feature by RNAseq alignments%2C including 80 samples with support for all annotated introns;product=coiled-coil domain containing 65	1.21793	5.11809e-22	1.22364e-20	2.78399	1.0288e-140	4.66887e-139
GeneID:109313354	NR4A3	gene=NR4A3;model_evidence=Supporting evidence includes similarity to: 20 Proteins%2C and 100%25 coverage of the annotated genomic feature by RNAseq alignments%2C including 19 samples with support for all annotated introns;product=nuclear receptor subfamily 4 group A member 3	1.21762	1.35941e-14	2.24114e-13	0.586544	0.000722638	0.00147675
GeneID:109307065	RGS1	gene=RGS1;model_evidence=Supporting evidence includes similarity to: 25 Proteins%2C and 100%25 coverage of the annotated genomic feature by RNAseq alignments%2C including 40 samples with support for all annotated introns;product=regulator of G-protein signaling 1	1.21313	8.20158e-07	6.1035e-06	1.31453	7.3135e-08	2.27272e-07
GeneID:109313154	OSER1	gene=OSER1;model_evidence=Supporting evidence includes similarity to: 9 Proteins%2C and 100%25 coverage of the annotated genomic feature by RNAseq alignments%2C including 104 samples with support for all annotated introns;product=oxidative stress responsive serine rich 1%2C transcript variant X1	1.21288	6.65769e-81	4.83069e-79	2.02445	1.70272e-247	1.28012e-245
GeneID:109313852	TNFSF15	gene=TNFSF15;model_evidence=Supporting evidence includes similarity to: 4 Proteins%2C and 100%25 coverage of the annotated genomic feature by RNAseq alignments%2C including 17 samples with support for all annotated introns;product=tumor necrosis factor superfamily member 15	1.21194	3.33545e-06	2.26354e-05	2.13288	2.01075e-21	1.38949e-20
GeneID:109305456	ARX	gene=ARX;model_evidence=Supporting evidence includes similarity to: 1 Protein%2C and 98%25 coverage of the annotated genomic feature by RNAseq alignments;product=aristaless related homeobox	1.21137	0.0037375	0.0127269	1.65779	2.18288e-05	5.35004e-05
GeneID:109307233	LOC109307233	gene=LOC109307233;model_evidence=Supporting evidence includes similarity to: 100%25 coverage of the annotated genomic feature by RNAseq alignments%2C including 38 samples with support for all annotated introns;product=uncharacterized LOC109307233	1.20566	8.46983e-136	9.11237e-134	1.85993	0	0
GeneID:109318764	LOC109318764	gene=LOC109318764;model_evidence=Supporting evidence includes similarity to: 4 Proteins%2C and 100%25 coverage of the annotated genomic feature by RNAseq alignments%2C including 81 samples with support for all annotated introns;product=1%2C25-dihydroxyvitamin D(3) 24-hydroxylase%2C mitochondrial	1.20303	4.78511e-05	0.000262267	2.39418	8.10399e-23	5.93532e-22
GeneID:109309317	JADE1	gene=JADE1;model_evidence=Supporting evidence includes similarity to: 4 Proteins%2C and 100%25 coverage of the annotated genomic feature by RNAseq alignments%2C including 2 samples with support for all annotated introns;product=jade family PHD finger 1%2C transcript variant X5	1.20278	5.51835e-89	4.33138e-87	2.35632	0	0
GeneID:109324193	CRTAC1	gene=CRTAC1;model_evidence=Supporting evidence includes similarity to: 8 Proteins%2C and 100%25 coverage of the annotated genomic feature by RNAseq alignments%2C including 17 samples with support for all annotated introns;product=cartilage acidic protein 1	1.20263	2.87605e-05	0.000164572	1.65067	1.33362e-09	4.7229e-09
GeneID:109306529	CDADC1	gene=CDADC1;model_evidence=Supporting evidence includes similarity to: 12 Proteins%2C and 100%25 coverage of the annotated genomic feature by RNAseq alignments%2C including 47 samples with support for all annotated introns;product=cytidine and dCMP deaminase domain containing 1%2C transcript variant X1	1.2025	1.79671e-55	9.34288e-54	1.90403	7.96245e-163	4.08936e-161
GeneID:109318453	TEKT2	gene=TEKT2;model_evidence=Supporting evidence includes similarity to: 9 Proteins%2C and 100%25 coverage of the annotated genomic feature by RNAseq alignments%2C including 50 samples with support for all annotated introns;product=tektin 2%2C transcript variant X1	1.19571	0.00170497	0.00644288	1.63622	4.54977e-06	1.19388e-05
GeneID:109317575	IGFN1	gene=IGFN1;model_evidence=Supporting evidence includes similarity to: 3 Proteins%2C and 100%25 coverage of the annotated genomic feature by RNAseq alignments%2C including 38 samples with support for all annotated introns;product=immunoglobulin-like and fibronectin type III domain containing 1%2C transcript variant X1	1.19556	5.02592e-16	9.10355e-15	2.77929	1.05272e-104	3.39482e-103
GeneID:109321777	AMN	gene=AMN;model_evidence=Supporting evidence includes similarity to: 2 Proteins%2C and 100%25 coverage of the annotated genomic feature by RNAseq alignments%2C including 78 samples with support for all annotated introns;product=amnion associated transmembrane protein	1.19069	0.000470709	0.00203198	3.30697	4.20867e-44	5.71537e-43
GeneID:109317062	ASL	gene=ASL;model_evidence=Supporting evidence includes similarity to: 16 Proteins%2C and 100%25 coverage of the annotated genomic feature by RNAseq alignments%2C including 96 samples with support for all annotated introns;product=argininosuccinate lyase	1.18357	6.81378e-44	2.91219e-42	1.37636	7.09131e-61	1.30146e-59
GeneID:109319132	TBX15	gene=TBX15;model_evidence=Supporting evidence includes similarity to: 10 Proteins%2C and 100%25 coverage of the annotated genomic feature by RNAseq alignments%2C including 7 samples with support for all annotated introns;product=T-box 15	1.18266	0.00304129	0.0106228	1.24009	0.00188044	0.00362494
GeneID:109324170	SLF2	gene=SLF2;model_evidence=Supporting evidence includes similarity to: 1 Protein%2C and 100%25 coverage of the annotated genomic feature by RNAseq alignments;product=SMC5-SMC6 complex localization factor 2	1.18202	1.03998e-177	1.35198e-175	1.80821	0	0
GeneID:109318233	LRRC6	gene=LRRC6;model_evidence=Supporting evidence includes similarity to: 1 Protein%2C and 95%25 coverage of the annotated genomic feature by RNAseq alignments;product=leucine rich repeat containing 6	1.17918	0.00328492	0.0113562	0.91808	0.0301173	0.0474875
GeneID:109311818	FAM46A	gene=FAM46A;model_evidence=Supporting evidence includes similarity to: 16 Proteins%2C and 100%25 coverage of the annotated genomic feature by RNAseq alignments%2C including 33 samples with support for all annotated introns;product=family with sequence similarity 46 member A	1.17905	1.40656e-12	2.00845e-11	1.28041	9.24335e-15	4.55057e-14
GeneID:109309192	MEGF11	gene=MEGF11;model_evidence=Supporting evidence includes similarity to: 3 Proteins%2C and 100%25 coverage of the annotated genomic feature by RNAseq alignments%2C including 1 sample with support for all annotated introns;product=multiple EGF like domains 11%2C transcript variant X2	1.17647	5.22857e-80	3.75015e-78	1.48779	1.49979e-134	6.45429e-133
GeneID:109324562	SLC25A37	gene=SLC25A37;model_evidence=Supporting evidence includes similarity to: 14 Proteins%2C and 100%25 coverage of the annotated genomic feature by RNAseq alignments%2C including 57 samples with support for all annotated introns;product=solute carrier family 25 member 37%2C transcript variant X1	1.1761	6.83745e-111	6.36801e-109	1.88188	8.04129e-301	7.3252e-299
GeneID:109305630	NFKBIZ	gene=NFKBIZ;model_evidence=Supporting evidence includes similarity to: 3 Proteins%2C and 100%25 coverage of the annotated genomic feature by RNAseq alignments%2C including 28 samples with support for all annotated introns;product=NFKB inhibitor zeta%2C transcript variant X2	1.17474	3.52185e-81	2.58545e-79	1.81352	3.05018e-216	2.05763e-214
GeneID:109318169	LOC109318169	gene=LOC109318169;model_evidence=Supporting evidence includes similarity to: 11 Proteins%2C and 100%25 coverage of the annotated genomic feature by RNAseq alignments%2C including 132 samples with support for all annotated introns;product=dispanin subfamily A member 2b-like	1.17446	7.92874e-225	1.15059e-222	2.08709	0	0
GeneID:109324251	DUSP5	gene=DUSP5;model_evidence=Supporting evidence includes similarity to: 6 Proteins%2C and 100%25 coverage of the annotated genomic feature by RNAseq alignments%2C including 114 samples with support for all annotated introns;product=dual specificity phosphatase 5%2C transcript variant X1	1.17379	2.2512e-140	2.46447e-138	1.5728	7.86258e-260	6.0571e-258
GeneID:109311868	BACH2	gene=BACH2;model_evidence=Supporting evidence includes similarity to: 6 Proteins%2C and 100%25 coverage of the annotated genomic feature by RNAseq alignments%2C including 10 samples with support for all annotated introns;product=BTB domain and CNC homolog 2%2C transcript variant X2	1.17348	1.10698e-20	2.50274e-19	1.61927	3.13602e-42	4.10678e-41
GeneID:109309424	CSGALNACT1	gene=CSGALNACT1;model_evidence=Supporting evidence includes similarity to: 2 Proteins%2C and 100%25 coverage of the annotated genomic feature by RNAseq alignments%2C including 10 samples with support for all annotated introns;product=chondroitin sulfate N-acetylgalactosaminyltransferase 1%2C transcript variant X6	1.17038	2.04882e-07	1.6625e-06	1.91792	1.19646e-21	8.31856e-21
GeneID:109306973	F3	gene=F3;model_evidence=Supporting evidence includes similarity to: 4 Proteins%2C and 98%25 coverage of the annotated genomic feature by RNAseq alignments;product=coagulation factor III%2C tissue factor	1.16072	1.75923e-91	1.44442e-89	1.49927	2.59285e-156	1.26897e-154
GeneID:109318829	COL9A3	gene=COL9A3;model_evidence=Supporting evidence includes similarity to: 2 Proteins%2C and 100%25 coverage of the annotated genomic feature by RNAseq alignments%2C including 5 samples with support for all annotated introns;product=collagen type IX alpha 3 chain	1.15742	2.73199e-08	2.50481e-07	1.28014	5.00847e-10	1.83194e-09
GeneID:109322614	CUNH2orf66	gene=CUNH2orf66;model_evidence=Supporting evidence includes similarity to: 1 Protein%2C and 96%25 coverage of the annotated genomic feature by RNAseq alignments;product=chromosome unknown C2orf66 homolog	1.15637	0.00779327	0.023693	1.52273	0.000218703	0.000478508
GeneID:109308602	LOC109308602	gene=LOC109308602;model_evidence=Supporting evidence includes similarity to: 100%25 coverage of the annotated genomic feature by RNAseq alignments%2C including 5 samples with support for all annotated introns;product=uncharacterized LOC109308602%2C transcript variant X2	1.15623	0.00775789	0.0236143	1.11172	0.0118731	0.0202538
GeneID:109313100	IGFBP3	gene=IGFBP3;model_evidence=Supporting evidence includes similarity to: 5 Proteins%2C and 100%25 coverage of the annotated genomic feature by RNAseq alignments%2C including 114 samples with support for all annotated introns;product=insulin like growth factor binding protein 3	1.15456	2.8918e-40	1.13134e-38	1.54244	1.62351e-75	3.6839e-74
GeneID:109324153	KNDC1	gene=KNDC1;model_evidence=Supporting evidence includes similarity to: 1 Protein%2C and 100%25 coverage of the annotated genomic feature by RNAseq alignments%2C including 5 samples with support for all annotated introns;product=kinase non-catalytic C-lobe domain containing 1%2C transcript variant X2	1.1528	2.68561e-08	2.46625e-07	2.00403	3.29811e-28	2.90642e-27
GeneID:109306596	STARD13	gene=STARD13;model_evidence=Supporting evidence includes similarity to: 12 Proteins%2C and 100%25 coverage of the annotated genomic feature by RNAseq alignments%2C including 14 samples with support for all annotated introns;product=StAR related lipid transfer domain containing 13%2C transcript variant X1	1.15018	1.84672e-21	4.28525e-20	2.69569	9.38847e-169	5.09427e-167
GeneID:109320264	ARL5C	gene=ARL5C;model_evidence=Supporting evidence includes similarity to: 19 Proteins%2C and 100%25 coverage of the annotated genomic feature by RNAseq alignments%2C including 115 samples with support for all annotated introns;product=ADP ribosylation factor like GTPase 5C	1.1478	1.73419e-34	5.88117e-33	2.45016	6.67523e-187	3.94819e-185
GeneID:109319965	NID1	gene=NID1;model_evidence=Supporting evidence includes similarity to: 9 Proteins%2C and 100%25 coverage of the annotated genomic feature by RNAseq alignments%2C including 110 samples with support for all annotated introns;product=nidogen 1	1.14019	0.00463808	0.0152244	1.93757	4.77188e-08	1.50691e-07
GeneID:109313078	FOXS1	gene=FOXS1;model_evidence=Supporting evidence includes similarity to: 18 Proteins%2C and 100%25 coverage of the annotated genomic feature by RNAseq alignments;product=forkhead box S1	1.13976	3.00221e-30	9.20578e-29	1.71956	1.08463e-76	2.49285e-75
GeneID:109309972	GABRA1	gene=GABRA1;model_evidence=Supporting evidence includes similarity to: 16 Proteins%2C and 100%25 coverage of the annotated genomic feature by RNAseq alignments%2C including 2 samples with support for all annotated introns;product=gamma-aminobutyric acid type A receptor alpha1 subunit%2C transcript variant X1	1.136	9.82096e-60	5.47168e-58	1.06557	1.59602e-51	2.48668e-50
GeneID:109317578	PKP1	gene=PKP1;model_evidence=Supporting evidence includes similarity to: 4 Proteins%2C and 100%25 coverage of the annotated genomic feature by RNAseq alignments%2C including 24 samples with support for all annotated introns;product=plakophilin 1%2C transcript variant X2	1.12982	0.00244491	0.00882628	2.30481	5.4471e-14	2.57499e-13
GeneID:109310028	MSX2	gene=MSX2;model_evidence=Supporting evidence includes similarity to: 19 Proteins%2C and 100%25 coverage of the annotated genomic feature by RNAseq alignments%2C including 98 samples with support for all annotated introns;product=msh homeobox 2	1.12205	2.55466e-65	1.57055e-63	1.9134	2.04286e-219	1.41639e-217
GeneID:109324568	LOC109324568	gene=LOC109324568;model_evidence=Supporting evidence includes similarity to: 4 Proteins%2C and 100%25 coverage of the annotated genomic feature by RNAseq alignments%2C including 2 samples with support for all annotated introns;product=tumor necrosis factor receptor superfamily member 10B-like	1.11667	1.1021e-215	1.58095e-213	1.47766	0	0
GeneID:109316401	BCAT1	gene=BCAT1;model_evidence=Supporting evidence includes similarity to: 8 Proteins%2C and 100%25 coverage of the annotated genomic feature by RNAseq alignments%2C including 29 samples with support for all annotated introns;product=branched chain amino acid transaminase 1	1.11526	1.04308e-30	3.22218e-29	1.59861	2.02983e-68	4.15965e-67
GeneID:109313881	EPB41L4B	gene=EPB41L4B;model_evidence=Supporting evidence includes similarity to: 3 Proteins%2C and 100%25 coverage of the annotated genomic feature by RNAseq alignments%2C including 2 samples with support for all annotated introns;product=erythrocyte membrane protein band 4.1 like 4B%2C transcript variant X3	1.11438	2.89122e-14	4.67996e-13	1.25528	4.3652e-18	2.60253e-17
GeneID:109319371	C1R	gene=C1R;model_evidence=Supporting evidence includes similarity to: 55 Proteins%2C and 100%25 coverage of the annotated genomic feature by RNAseq alignments%2C including 10 samples with support for all annotated introns;product=complement C1r	1.11131	8.04304e-116	7.72132e-114	1.53279	2.25541e-235	1.65573e-233
GeneID:109322739	ZEB2	gene=ZEB2;model_evidence=Supporting evidence includes similarity to: 23 Proteins%2C and 100%25 coverage of the annotated genomic feature by RNAseq alignments%2C including 4 samples with support for all annotated introns;product=zinc finger E-box binding homeobox 2%2C transcript variant X2	1.10714	4.59247e-117	4.44295e-115	2.00934	0	0
GeneID:109324566	LOC109324566	gene=LOC109324566;model_evidence=Supporting evidence includes similarity to: 22 Proteins%2C and 100%25 coverage of the annotated genomic feature by RNAseq alignments;product=D(1) dopamine receptor-like	1.10327	8.35842e-05	0.000433734	1.89147	2.28506e-14	1.10149e-13
GeneID:109311406	TIMP4	gene=TIMP4;model_evidence=Supporting evidence includes similarity to: 8 Proteins%2C and 100%25 coverage of the annotated genomic feature by RNAseq alignments%2C including 87 samples with support for all annotated introns;product=TIMP metallopeptidase inhibitor 4	1.10227	2.21038e-06	1.54714e-05	1.66429	8.54554e-15	4.22035e-14
GeneID:109313623	LOC109313623	gene=LOC109313623;model_evidence=Supporting evidence includes similarity to: 9 Proteins%2C and 100%25 coverage of the annotated genomic feature by RNAseq alignments%2C including 15 samples with support for all annotated introns;product=heat shock transcription factor%2C Y-linked-like	1.09895	0.00671905	0.0208864	1.39589	0.000333669	0.00071378
GeneID:109314418	LOC109314418	gene=LOC109314418;model_evidence=Supporting evidence includes similarity to: 2 Proteins%2C and 100%25 coverage of the annotated genomic feature by RNAseq alignments%2C including 2 samples with support for all annotated introns;product=lysophosphatidic acid receptor 6-like	1.09888	0.00658608	0.0205383	1.19884	0.00281852	0.00530625
GeneID:109316546	TBXAS1	gene=TBXAS1;model_evidence=Supporting evidence includes similarity to: 25 Proteins%2C and 100%25 coverage of the annotated genomic feature by RNAseq alignments%2C including 11 samples with support for all annotated introns;product=thromboxane A synthase 1%2C transcript variant X3	1.09582	1.91125e-05	0.000113529	1.72455	1.54726e-13	7.10179e-13
GeneID:109317756	LOC109317756	gene=LOC109317756;model_evidence=Supporting evidence includes similarity to: 1 Protein%2C and 100%25 coverage of the annotated genomic feature by RNAseq alignments%2C including 4 samples with support for all annotated introns;product=RRP12-like protein%2C transcript variant X2	1.0909	2.09773e-17	4.10984e-16	1.6991	4.83555e-47	6.88114e-46
GeneID:109320857	LRRC74A	gene=LRRC74A;model_evidence=Supporting evidence includes similarity to: 4 Proteins%2C and 83%25 coverage of the annotated genomic feature by RNAseq alignments;product=leucine rich repeat containing 74A	1.09069	0.00050241	0.0021556	2.36246	1.1442e-20	7.63618e-20
GeneID:109306980	LOC109306980	gene=LOC109306980;model_evidence=Supporting evidence includes similarity to: 4 Proteins%2C and 89%25 coverage of the annotated genomic feature by RNAseq alignments;product=vitellogenin-2-like	1.08677	0.00232086	0.00844443	3.26306	8.59715e-39	1.03865e-37
GeneID:109322915	RBM43	gene=RBM43;model_evidence=Supporting evidence includes similarity to: 2 Proteins%2C and 100%25 coverage of the annotated genomic feature by RNAseq alignments%2C including 35 samples with support for all annotated introns;product=RNA binding motif protein 43	1.08538	4.50194e-91	3.64833e-89	1.76397	6.64998e-274	5.3543e-272
GeneID:109322066	TMEM71	gene=TMEM71;model_evidence=Supporting evidence includes similarity to: 1 Protein%2C and 100%25 coverage of the annotated genomic feature by RNAseq alignments%2C including 1 sample with support for all annotated introns;product=transmembrane protein 71	1.07594	1.31055e-15	2.31666e-14	2.54644	2.19562e-112	7.50721e-111
GeneID:109319088	LOC109319088	gene=LOC109319088;model_evidence=Supporting evidence includes similarity to: 1 Protein%2C and 85%25 coverage of the annotated genomic feature by RNAseq alignments;product=maestro heat-like repeat-containing protein family member 1	1.07506	3.92602e-11	4.95416e-10	1.58158	1.83644e-25	1.47958e-24
GeneID:109314464	DNAH5	gene=DNAH5;model_evidence=Supporting evidence includes similarity to: 4 Proteins%2C and 100%25 coverage of the annotated genomic feature by RNAseq alignments%2C including 2 samples with support for all annotated introns;product=dynein axonemal heavy chain 5%2C transcript variant X2	1.07331	2.54412e-05	0.000146916	2.41843	1.14628e-32	1.16306e-31
GeneID:109320550	LOC109320550	gene=LOC109320550;model_evidence=Supporting evidence includes similarity to: 88%25 coverage of the annotated genomic feature by RNAseq alignments;product=uncharacterized LOC109320550	1.0724	1.64915e-07	1.35226e-06	2.20734	8.15543e-38	9.68408e-37
GeneID:109323987	FGFR2	gene=FGFR2;model_evidence=Supporting evidence includes similarity to: 16 Proteins%2C and 100%25 coverage of the annotated genomic feature by RNAseq alignments%2C including 100 samples with support for all annotated introns;product=fibroblast growth factor receptor 2%2C transcript variant X4	1.06996	2.69445e-31	8.42776e-30	1.85654	8.88112e-108	2.91675e-106
GeneID:109323067	ACKR3	gene=ACKR3;model_evidence=Supporting evidence includes similarity to: 6 Proteins%2C and 100%25 coverage of the annotated genomic feature by RNAseq alignments%2C including 101 samples with support for all annotated introns;product=atypical chemokine receptor 3%2C transcript variant X1	1.06868	4.62658e-31	1.43989e-29	1.69226	1.95946e-86	5.12664e-85
GeneID:109306145	PLCXD1	gene=PLCXD1;model_evidence=Supporting evidence includes similarity to: 4 Proteins%2C and 100%25 coverage of the annotated genomic feature by RNAseq alignments%2C including 38 samples with support for all annotated introns;product=phosphatidylinositol specific phospholipase C X domain containing 1%2C transcript variant X1	1.0655	1.10108e-62	6.42125e-61	1.73777	9.91047e-188	5.91783e-186
GeneID:109320843	LOC109320843	gene=LOC109320843;model_evidence=Supporting evidence includes similarity to: 100%25 coverage of the annotated genomic feature by RNAseq alignments%2C including 6 samples with support for all annotated introns;product=uncharacterized LOC109320843	1.06502	4.75886e-08	4.19129e-07	2.21545	3.73798e-42	4.88482e-41
GeneID:109321318	LOC109321318	gene=LOC109321318;model_evidence=Supporting evidence includes similarity to: 1 Protein%2C and 100%25 coverage of the annotated genomic feature by RNAseq alignments%2C including 4 samples with support for all annotated introns;product=pleckstrin homology domain-containing family A member 7-like%2C transcript variant X5	1.06398	5.90012e-62	3.42482e-60	1.15068	1.06003e-72	2.32092e-71
GeneID:109321368	CD82	gene=CD82;model_evidence=Supporting evidence includes similarity to: 3 Proteins%2C and 100%25 coverage of the annotated genomic feature by RNAseq alignments%2C including 109 samples with support for all annotated introns;product=CD82 molecule%2C transcript variant X1	1.06266	4.43507e-100	3.89786e-98	1.88969	0	0
GeneID:109314495	FAM213B	gene=FAM213B;product=LOW QUALITY PROTEIN: prostamide/prostaglandin F synthase	1.06259	3.14908e-13	4.75793e-12	1.88444	2.56572e-48	3.73195e-47
GeneID:109323706	GADD45G	gene=GADD45G;model_evidence=Supporting evidence includes similarity to: 17 Proteins%2C and 100%25 coverage of the annotated genomic feature by RNAseq alignments%2C including 108 samples with support for all annotated introns;product=growth arrest and DNA damage inducible gamma	1.06102	3.24167e-12	4.52023e-11	1.8557	1.2149e-41	1.57282e-40
GeneID:109307683	CCNO	gene=CCNO;model_evidence=Supporting evidence includes similarity to: 3 Proteins%2C and 100%25 coverage of the annotated genomic feature by RNAseq alignments%2C including 64 samples with support for all annotated introns;partial=true;product=cyclin O	1.06048	5.26398e-05	0.000285752	2.886	6.04466e-47	8.59196e-46
GeneID:109314885	SOCS3	gene=SOCS3;model_evidence=Supporting evidence includes similarity to: 21 Proteins%2C and 100%25 coverage of the annotated genomic feature by RNAseq alignments;product=suppressor of cytokine signaling 3	1.06047	4.40793e-42	1.79774e-40	1.33074	4.50055e-69	9.34556e-68
GeneID:109324282	PLAU	gene=PLAU;model_evidence=Supporting evidence includes similarity to: 6 Proteins%2C and 100%25 coverage of the annotated genomic feature by RNAseq alignments%2C including 70 samples with support for all annotated introns;product=plasminogen activator%2C urokinase	1.05978	3.47824e-61	1.99122e-59	1.22138	2.17619e-82	5.43178e-81
GeneID:109309973	GABRB2	gene=GABRB2;model_evidence=Supporting evidence includes similarity to: 17 Proteins%2C and 100%25 coverage of the annotated genomic feature by RNAseq alignments%2C including 5 samples with support for all annotated introns;product=gamma-aminobutyric acid type A receptor beta2 subunit%2C transcript variant X1	1.05634	2.07176e-12	2.91166e-11	0.946397	7.87723e-10	2.84209e-09
GeneID:109313535	MCRIP2	gene=MCRIP2;model_evidence=Supporting evidence includes similarity to: 2 Proteins%2C and 100%25 coverage of the annotated genomic feature by RNAseq alignments%2C including 124 samples with support for all annotated introns;partial=true;product=MAPK regulated corepressor interacting protein 2	1.05569	2.96411e-09	3.06988e-08	0.964047	1.23367e-07	3.75882e-07
GeneID:109314384	TMEM51	gene=TMEM51;model_evidence=Supporting evidence includes similarity to: 2 Proteins%2C and 100%25 coverage of the annotated genomic feature by RNAseq alignments%2C including 2 samples with support for all annotated introns;product=transmembrane protein 51%2C transcript variant X1	1.04781	7.98822e-25	2.11214e-23	2.17472	2.5803e-129	1.05928e-127
GeneID:109312721	LOC109312721	gene=LOC109312721;model_evidence=Supporting evidence includes similarity to: 2 Proteins%2C and 100%25 coverage of the annotated genomic feature by RNAseq alignments%2C including 92 samples with support for all annotated introns;product=filamin-interacting protein FAM101A-like	1.04561	0.00027411	0.0012563	1.10274	0.000123808	0.000279114
GeneID:109311122	TMCC1	gene=TMCC1;model_evidence=Supporting evidence includes similarity to: 6 Proteins%2C and 100%25 coverage of the annotated genomic feature by RNAseq alignments%2C including 33 samples with support for all annotated introns;product=transmembrane and coiled-coil domain family 1%2C transcript variant X2	1.04459	2.65644e-39	1.01074e-37	1.83539	1.77782e-140	8.03882e-139
GeneID:109319961	EDARADD	gene=EDARADD;model_evidence=Supporting evidence includes similarity to: 4 Proteins%2C and 100%25 coverage of the annotated genomic feature by RNAseq alignments%2C including 72 samples with support for all annotated introns;product=EDAR associated death domain	1.04224	1.7951e-44	7.75186e-43	1.9019	3.32256e-173	1.86782e-171
GeneID:109310617	CDH16	gene=CDH16;model_evidence=Supporting evidence includes similarity to: 1 Protein%2C and 100%25 coverage of the annotated genomic feature by RNAseq alignments%2C including 26 samples with support for all annotated introns;product=cadherin 16%2C transcript variant X6	1.03984	1.92922e-08	1.79945e-07	3.03682	1.99357e-96	5.89567e-95
GeneID:109307098	LOC109307098	gene=LOC109307098;model_evidence=Supporting evidence includes similarity to: 100%25 coverage of the annotated genomic feature by RNAseq alignments%2C including 66 samples with support for all annotated introns;product=uncharacterized LOC109307098	1.03899	4.43767e-50	2.13831e-48	2.19634	7.47557e-276	6.09772e-274
GeneID:109320097	CNKSR3	gene=CNKSR3;model_evidence=Supporting evidence includes similarity to: 7 Proteins%2C and 100%25 coverage of the annotated genomic feature by RNAseq alignments%2C including 96 samples with support for all annotated introns;product=CNKSR family member 3	1.03853	1.56639e-47	7.21348e-46	2.51884	0	0
GeneID:109323559	TDRD7	gene=TDRD7;model_evidence=Supporting evidence includes similarity to: 3 Proteins%2C and 100%25 coverage of the annotated genomic feature by RNAseq alignments%2C including 34 samples with support for all annotated introns;product=tudor domain containing 7%2C transcript variant X2	1.03564	3.33299e-35	1.15544e-33	1.84981	5.58285e-129	2.28439e-127
GeneID:109309289	PCDH10	gene=PCDH10;model_evidence=Supporting evidence includes similarity to: 24 Proteins%2C and 99%25 coverage of the annotated genomic feature by RNAseq alignments;product=protocadherin 10	1.03469	1.07021e-63	6.45229e-62	1.43035	1.18649e-129	4.93581e-128
GeneID:109316017	IL15RA	gene=IL15RA;model_evidence=Supporting evidence includes similarity to: 87%25 coverage of the annotated genomic feature by RNAseq alignments;product=interleukin 15 receptor subunit alpha	1.03391	1.29515e-13	2.0154e-12	2.30021	3.56007e-84	9.04881e-83
GeneID:109324296	FAS	gene=FAS;model_evidence=Supporting evidence includes similarity to: 7 Proteins%2C and 100%25 coverage of the annotated genomic feature by RNAseq alignments%2C including 62 samples with support for all annotated introns;product=Fas cell surface death receptor	1.03139	5.01736e-79	3.55776e-77	1.66994	3.39788e-223	2.39579e-221
GeneID:109317034	LOC109317034	gene=LOC109317034;model_evidence=Supporting evidence includes similarity to: 100%25 coverage of the annotated genomic feature by RNAseq alignments%2C including 19 samples with support for all annotated introns;product=uncharacterized LOC109317034	1.02873	0.000916319	0.00368773	1.1318	0.000238366	0.000519526
GeneID:109314223	PRDM16	gene=PRDM16;model_evidence=Supporting evidence includes similarity to: 2 Proteins%2C and 100%25 coverage of the annotated genomic feature by RNAseq alignments%2C including 11 samples with support for all annotated introns;product=PR/SET domain 16%2C transcript variant X3	1.02551	4.89207e-15	8.352e-14	1.59691	2.8741e-39	3.52345e-38
GeneID:109311199	LOC109311199	gene=LOC109311199;model_evidence=Supporting evidence includes similarity to: 2 Proteins%2C and 100%25 coverage of the annotated genomic feature by RNAseq alignments%2C including 58 samples with support for all annotated introns;product=collagen alpha-6(VI) chain-like	1.01937	8.13946e-05	0.000423951	0.872516	0.0011136	0.00221689
GeneID:109318047	ARHGEF12	gene=ARHGEF12;model_evidence=Supporting evidence includes similarity to: 3 Proteins%2C and 100%25 coverage of the annotated genomic feature by RNAseq alignments%2C including 71 samples with support for all annotated introns;product=Rho guanine nucleotide exchange factor 12%2C transcript variant X2	1.01648	2.7265e-131	2.83557e-129	1.8546	0	0
GeneID:109318033	LOC109318033	gene=LOC109318033;model_evidence=Supporting evidence includes similarity to: 100%25 coverage of the annotated genomic feature by RNAseq alignments;product=uncharacterized LOC109318033	1.01445	3.23729e-10	3.69299e-09	1.62244	2.44817e-28	2.16997e-27
GeneID:109316013	BEND7	gene=BEND7;model_evidence=Supporting evidence includes similarity to: 4 Proteins%2C and 98%25 coverage of the annotated genomic feature by RNAseq alignments;product=BEN domain containing 7	1.00894	1.9677e-17	3.86115e-16	2.38084	4.67613e-121	1.7525e-119
GeneID:109319964	GPR137B	gene=GPR137B;model_evidence=Supporting evidence includes similarity to: 12 Proteins%2C and 100%25 coverage of the annotated genomic feature by RNAseq alignments%2C including 116 samples with support for all annotated introns;product=G protein-coupled receptor 137B	1.00803	1.06279e-45	4.80564e-44	1.89275	1.92747e-194	1.17341e-192
GeneID:109314289	SLC2A1	gene=SLC2A1;model_evidence=Supporting evidence includes similarity to: 36 Proteins%2C and 100%25 coverage of the annotated genomic feature by RNAseq alignments%2C including 104 samples with support for all annotated introns;product=solute carrier family 2 member 1	1.00684	2.07061e-79	1.47664e-77	1.42316	8.18129e-169	4.45862e-167
GeneID:109313188	MAFB	gene=MAFB;model_evidence=Supporting evidence includes similarity to: 14 Proteins%2C and 100%25 coverage of the annotated genomic feature by RNAseq alignments;product=MAF bZIP transcription factor B	0.999921	7.1232e-63	4.1736e-61	1.55672	1.68465e-161	8.5814e-160
GeneID:109321589	ADM	gene=ADM;model_evidence=Supporting evidence includes similarity to: 2 Proteins%2C and 100%25 coverage of the annotated genomic feature by RNAseq alignments%2C including 4 samples with support for all annotated introns;product=adrenomedullin%2C transcript variant X2	0.999579	2.03677e-81	1.50408e-79	1.48225	1.17574e-183	6.88885e-182
GeneID:109307964	LOC109307964	gene=LOC109307964;model_evidence=Supporting evidence includes similarity to: 100%25 coverage of the annotated genomic feature by RNAseq alignments%2C including 74 samples with support for all annotated introns;product=uncharacterized LOC109307964	0.997631	0.000210754	0.000997047	1.4296	1.48194e-08	4.867e-08
GeneID:109313181	SYS1	gene=SYS1;model_evidence=Supporting evidence includes similarity to: 7 Proteins%2C and 100%25 coverage of the annotated genomic feature by RNAseq alignments%2C including 55 samples with support for all annotated introns;product=SYS1%2C golgi trafficking protein	0.994026	7.50665e-35	2.56666e-33	1.4691	2.79444e-81	6.78494e-80
GeneID:109322156	KHDRBS3	gene=KHDRBS3;model_evidence=Supporting evidence includes similarity to: 7 Proteins%2C and 97%25 coverage of the annotated genomic feature by RNAseq alignments;product=KH RNA binding domain containing%2C signal transduction associated 3	0.991147	1.41412e-07	1.16721e-06	0.997548	1.46108e-07	4.41827e-07
GeneID:109320887	DACT1	gene=DACT1;model_evidence=Supporting evidence includes similarity to: 5 Proteins%2C and 93%25 coverage of the annotated genomic feature by RNAseq alignments;product=dishevelled binding antagonist of beta catenin 1	0.989594	4.06096e-14	6.52262e-13	1.40019	2.79091e-29	2.55356e-28
GeneID:109318747	PARD6B	gene=PARD6B;model_evidence=Supporting evidence includes similarity to: 10 Proteins%2C and 100%25 coverage of the annotated genomic feature by RNAseq alignments%2C including 62 samples with support for all annotated introns;product=par-6 family cell polarity regulator beta	0.98748	2.38169e-24	6.14122e-23	1.49165	3.36458e-60	6.09433e-59
GeneID:109322546	MAFA	gene=MAFA;model_evidence=Supporting evidence includes similarity to: 16 Proteins%2C and 100%25 coverage of the annotated genomic feature by RNAseq alignments;product=MAF bZIP transcription factor A	0.986272	2.06161e-05	0.000121765	1.53074	7.53361e-13	3.33048e-12
GeneID:109310425	PARD6A	gene=PARD6A;model_evidence=Supporting evidence includes similarity to: 20 Proteins%2C and 100%25 coverage of the annotated genomic feature by RNAseq alignments%2C including 79 samples with support for all annotated introns;product=par-6 family cell polarity regulator alpha	0.983302	0.0149342	0.0415098	2.26008	5.76964e-12	2.39219e-11
GeneID:109311774	ADGRB3	gene=ADGRB3;model_evidence=Supporting evidence includes similarity to: 7 Proteins%2C and 100%25 coverage of the annotated genomic feature by RNAseq alignments%2C including 17 samples with support for all annotated introns;product=adhesion G protein-coupled receptor B3%2C transcript variant X1	0.97763	8.76135e-11	1.06467e-09	2.56801	1.15301e-96	3.44247e-95
GeneID:109310160	CSF1R	gene=CSF1R;model_evidence=Supporting evidence includes similarity to: 7 Proteins%2C and 100%25 coverage of the annotated genomic feature by RNAseq alignments%2C including 28 samples with support for all annotated introns;product=colony stimulating factor 1 receptor%2C transcript variant X3	0.975811	3.18365e-12	4.44926e-11	0.689494	3.07143e-06	8.21331e-06
GeneID:109316011	PCLO	gene=PCLO;model_evidence=Supporting evidence includes similarity to: 2 Proteins%2C and 99%25 coverage of the annotated genomic feature by RNAseq alignments;product=piccolo presynaptic cytomatrix protein	0.974809	9.20366e-08	7.76617e-07	1.25373	1.44356e-12	6.26629e-12
GeneID:109316817	TMEM140	gene=TMEM140;model_evidence=Supporting evidence includes similarity to: 2 Proteins%2C and 100%25 coverage of the annotated genomic feature by RNAseq alignments%2C including 54 samples with support for all annotated introns;product=transmembrane protein 140%2C transcript variant X3	0.972894	6.85171e-09	6.75429e-08	2.68977	6.70936e-95	1.92933e-93
GeneID:109323663	GCNT1	gene=GCNT1;model_evidence=Supporting evidence includes similarity to: 3 Proteins%2C and 100%25 coverage of the annotated genomic feature by RNAseq alignments;product=glucosaminyl (N-acetyl) transferase 1%2C core 2	0.972325	1.11175e-11	1.4776e-10	1.41235	9.65075e-26	7.89257e-25
GeneID:109306010	RAI2	gene=RAI2;model_evidence=Supporting evidence includes similarity to: 8 Proteins%2C and 100%25 coverage of the annotated genomic feature by RNAseq alignments%2C including 45 samples with support for all annotated introns;product=retinoic acid induced 2	0.970533	1.03481e-10	1.24536e-09	1.45906	4.97885e-25	3.93017e-24
GeneID:109311369	PPARG	gene=PPARG;model_evidence=Supporting evidence includes similarity to: 78 Proteins%2C and 100%25 coverage of the annotated genomic feature by RNAseq alignments%2C including 92 samples with support for all annotated introns;product=peroxisome proliferator activated receptor gamma	0.968268	1.15654e-25	3.09733e-24	1.23121	1.14471e-42	1.50855e-41
GeneID:109324037	CCSER2	gene=CCSER2;model_evidence=Supporting evidence includes similarity to: 2 Proteins%2C and 100%25 coverage of the annotated genomic feature by RNAseq alignments%2C including 19 samples with support for all annotated introns;product=coiled-coil serine rich protein 2%2C transcript variant X2	0.96819	4.2783e-97	3.68229e-95	1.3711	2.45667e-206	1.58856e-204
GeneID:109317891	IRF6	gene=IRF6;model_evidence=Supporting evidence includes similarity to: 19 Proteins%2C and 100%25 coverage of the annotated genomic feature by RNAseq alignments%2C including 89 samples with support for all annotated introns;product=interferon regulatory factor 6	0.96151	1.39258e-10	1.65361e-09	1.65097	1.18619e-32	1.20257e-31
GeneID:109315952	LOC109315952	gene=LOC109315952;model_evidence=Supporting evidence includes similarity to: 257 Proteins%2C and 73%25 coverage of the annotated genomic feature by RNAseq alignments;product=uncharacterized LOC109315952	0.96116	1.08403e-60	6.14942e-59	1.09166	4.21161e-79	9.93589e-78
GeneID:109306324	TNFSF13B	gene=TNFSF13B;model_evidence=Supporting evidence includes similarity to: 12 Proteins%2C and 100%25 coverage of the annotated genomic feature by RNAseq alignments%2C including 3 samples with support for all annotated introns;product=tumor necrosis factor superfamily member 13b%2C transcript variant X2	0.957426	8.352e-42	3.3408e-40	1.78393	3.48554e-162	1.78277e-160
GeneID:109322182	FGFR3	gene=FGFR3;model_evidence=Supporting evidence includes similarity to: 29 Proteins%2C and 100%25 coverage of the annotated genomic feature by RNAseq alignments%2C including 34 samples with support for all annotated introns;product=fibroblast growth factor receptor 3%2C transcript variant X3	0.952495	8.98117e-16	1.60351e-14	1.46533	3.11714e-40	3.90581e-39
GeneID:109309866	GALNT10	gene=GALNT10;model_evidence=Supporting evidence includes similarity to: 12 Proteins%2C and 94%25 coverage of the annotated genomic feature by RNAseq alignments;product=polypeptide N-acetylgalactosaminyltransferase 10	0.950783	9.81202e-62	5.66917e-60	0.833553	2.53284e-46	3.57173e-45
GeneID:109313992	DBH	gene=DBH;model_evidence=Supporting evidence includes similarity to: 14 Proteins%2C and 100%25 coverage of the annotated genomic feature by RNAseq alignments%2C including 77 samples with support for all annotated introns;product=dopamine beta-hydroxylase	0.944391	8.12503e-05	0.000423384	2.07465	3.68642e-25	2.93222e-24
GeneID:109314471	CASZ1	gene=CASZ1;model_evidence=Supporting evidence includes similarity to: 2 Proteins%2C and 100%25 coverage of the annotated genomic feature by RNAseq alignments%2C including 7 samples with support for all annotated introns;product=castor zinc finger 1%2C transcript variant X3	0.942948	1.16027e-13	1.81003e-12	1.92575	6.61958e-70	1.38844e-68
GeneID:109320555	TP53INP1	gene=TP53INP1;model_evidence=Supporting evidence includes similarity to: 8 Proteins%2C and 100%25 coverage of the annotated genomic feature by RNAseq alignments%2C including 46 samples with support for all annotated introns;product=tumor protein p53 inducible nuclear protein 1%2C transcript variant X1	0.936698	2.41195e-50	1.17583e-48	2.33914	0	0
GeneID:109322911	GYPC	gene=GYPC;model_evidence=Supporting evidence includes similarity to: 1 Protein%2C and 100%25 coverage of the annotated genomic feature by RNAseq alignments%2C including 4 samples with support for all annotated introns;product=glycophorin C (Gerbich blood group)	0.936571	4.14961e-12	5.71602e-11	1.92942	1.57787e-59	2.82928e-58
GeneID:109313152	JPH2	gene=JPH2;model_evidence=Supporting evidence includes similarity to: 10 Proteins%2C and 100%25 coverage of the annotated genomic feature by RNAseq alignments%2C including 43 samples with support for all annotated introns;product=junctophilin 2%2C transcript variant X1	0.928723	5.73483e-16	1.03726e-14	1.22276	2.83856e-28	2.50887e-27
GeneID:109314778	SYT17	gene=SYT17;model_evidence=Supporting evidence includes similarity to: 4 Proteins%2C and 95%25 coverage of the annotated genomic feature by RNAseq alignments;product=synaptotagmin 17	0.92814	0.00795459	0.0241244	1.31115	7.45709e-05	0.000172597
GeneID:109317342	LRRTM4	gene=LRRTM4;model_evidence=Supporting evidence includes similarity to: 16 Proteins%2C and 100%25 coverage of the annotated genomic feature by RNAseq alignments%2C including 30 samples with support for all annotated introns;product=leucine rich repeat transmembrane neuronal 4%2C transcript variant X1	0.926307	0.00815831	0.0246706	1.11054	0.00119272	0.00236348
GeneID:109322215	ARAP2	gene=ARAP2;model_evidence=Supporting evidence includes similarity to: 8 Proteins%2C and 100%25 coverage of the annotated genomic feature by RNAseq alignments%2C including 5 samples with support for all annotated introns;product=ArfGAP with RhoGAP domain%2C ankyrin repeat and PH domain 2%2C transcript variant X1	0.926236	1.89033e-20	4.24305e-19	1.69647	8.64585e-81	2.075e-79
GeneID:109321780	LOC109321780	gene=LOC109321780;model_evidence=Supporting evidence includes similarity to: 2 Proteins%2C and 100%25 coverage of the annotated genomic feature by RNAseq alignments%2C including 102 samples with support for all annotated introns;product=protein LBH	0.9249	5.99367e-05	0.000321172	1.41846	4.46513e-11	1.76177e-10
GeneID:109316878	DUSP6	gene=DUSP6;model_evidence=Supporting evidence includes similarity to: 19 Proteins%2C and 100%25 coverage of the annotated genomic feature by RNAseq alignments%2C including 80 samples with support for all annotated introns;product=dual specificity phosphatase 6	0.924789	1.70048e-113	1.62e-111	1.03848	2.1143e-143	9.7367e-142
GeneID:109315541	RASSF3	gene=RASSF3;model_evidence=Supporting evidence includes similarity to: 9 Proteins%2C and 100%25 coverage of the annotated genomic feature by RNAseq alignments%2C including 73 samples with support for all annotated introns;product=Ras association domain family member 3%2C transcript variant X1	0.924641	6.57317e-15	1.10856e-13	2.23319	9.14093e-113	3.14267e-111
GeneID:109310450	MTSS1L	gene=MTSS1L;model_evidence=Supporting evidence includes similarity to: 2 Proteins%2C and 100%25 coverage of the annotated genomic feature by RNAseq alignments%2C including 21 samples with support for all annotated introns;product=MTSS1L%2C I-BAR domain containing%2C transcript variant X4	0.922884	7.03145e-58	3.81533e-56	1.89043	2.78737e-263	2.17415e-261
GeneID:109321209	KCNQ1	gene=KCNQ1;model_evidence=Supporting evidence includes similarity to: 15 Proteins%2C and 100%25 coverage of the annotated genomic feature by RNAseq alignments%2C including 43 samples with support for all annotated introns;product=potassium voltage-gated channel subfamily Q member 1%2C transcript variant X4	0.922044	1.52848e-31	4.81704e-30	1.4906	9.0162e-92	2.51727e-90
GeneID:109323647	CORO2A	gene=CORO2A;model_evidence=Supporting evidence includes similarity to: 23 Proteins%2C and 100%25 coverage of the annotated genomic feature by RNAseq alignments%2C including 27 samples with support for all annotated introns;product=coronin 2A%2C transcript variant X1	0.907375	0.00287851	0.0101537	1.42193	4.40009e-07	1.27409e-06
GeneID:109312106	CSMD1	gene=CSMD1;model_evidence=Supporting evidence includes similarity to: 7 Proteins%2C and 99%25 coverage of the annotated genomic feature by RNAseq alignments;product=CUB and Sushi multiple domains 1	0.906135	0.00631257	0.0198241	3.91303	1.83332e-81	4.46001e-80
GeneID:109311850	LOC109311850	gene=LOC109311850;model_evidence=Supporting evidence includes similarity to: 100%25 coverage of the annotated genomic feature by RNAseq alignments%2C including 86 samples with support for all annotated introns;product=uncharacterized LOC109311850%2C transcript variant X1	0.90604	0.000307701	0.00138883	0.894069	0.000428862	0.000904088
GeneID:109322841	CDK5R1	gene=CDK5R1;model_evidence=Supporting evidence includes similarity to: 15 Proteins%2C and 100%25 coverage of the annotated genomic feature by RNAseq alignments;product=cyclin dependent kinase 5 regulatory subunit 1	0.902958	1.36171e-08	1.30523e-07	1.08483	3.27786e-12	1.38483e-11
GeneID:109319848	NFKBIE	gene=NFKBIE;model_evidence=Supporting evidence includes similarity to: 9 Proteins%2C and 100%25 coverage of the annotated genomic feature by RNAseq alignments%2C including 116 samples with support for all annotated introns;product=NFKB inhibitor epsilon	0.899973	1.02378e-35	3.58897e-34	1.09085	1.11285e-53	1.80134e-52
GeneID:109317538	CSF1	gene=CSF1;model_evidence=Supporting evidence includes similarity to: 3 Proteins%2C and 100%25 coverage of the annotated genomic feature by RNAseq alignments%2C including 14 samples with support for all annotated introns;product=colony stimulating factor 1%2C transcript variant X1	0.899141	1.38035e-63	8.28209e-62	1.55625	1.45128e-211	9.5326e-210
GeneID:109313602	IL1RAPL2	gene=IL1RAPL2;model_evidence=Supporting evidence includes similarity to: 8 Proteins%2C and 100%25 coverage of the annotated genomic feature by RNAseq alignments%2C including 2 samples with support for all annotated introns;product=interleukin 1 receptor accessory protein like 2	0.894562	7.90662e-05	0.00041321	1.36275	1.16818e-10	4.46522e-10
GeneID:109318606	SESN2	gene=SESN2;model_evidence=Supporting evidence includes similarity to: 8 Proteins%2C and 100%25 coverage of the annotated genomic feature by RNAseq alignments%2C including 43 samples with support for all annotated introns;product=sestrin 2%2C transcript variant X2	0.894001	1.971e-66	1.21773e-64	1.33222	4.39872e-157	2.17842e-155
GeneID:109324868	LOC109324868	gene=LOC109324868;model_evidence=Supporting evidence includes similarity to: 1 Protein%2C and 100%25 coverage of the annotated genomic feature by RNAseq alignments%2C including 10 samples with support for all annotated introns;product=paired mesoderm homeobox protein 2-like%2C transcript variant X1	0.893054	7.31892e-05	0.000385076	1.4512	2.62268e-12	1.1171e-11
GeneID:109317898	LOC109317898	gene=LOC109317898;model_evidence=Supporting evidence includes similarity to: 100%25 coverage of the annotated genomic feature by RNAseq alignments%2C including 71 samples with support for all annotated introns;product=uncharacterized LOC109317898	0.892529	6.22404e-08	5.39043e-07	1.02092	3.74446e-10	1.37971e-09
GeneID:109316282	NTF3	gene=NTF3;model_evidence=Supporting evidence includes similarity to: 11 Proteins%2C and 100%25 coverage of the annotated genomic feature by RNAseq alignments%2C including 48 samples with support for all annotated introns;product=neurotrophin 3%2C transcript variant X1	0.892495	0.000358627	0.0015922	1.99679	2.55825e-21	1.75906e-20
GeneID:109316039	LOC109316039	gene=LOC109316039;model_evidence=Supporting evidence includes similarity to: 4 Proteins%2C and 100%25 coverage of the annotated genomic feature by RNAseq alignments%2C including 2 samples with support for all annotated introns;product=C-type lectin domain family 2 member L-like	0.89057	5.68871e-27	1.6026e-25	1.3941	4.61622e-72	1.00192e-70
GeneID:109314179	KLHL21	gene=KLHL21;model_evidence=Supporting evidence includes similarity to: 8 Proteins%2C and 100%25 coverage of the annotated genomic feature by RNAseq alignments%2C including 107 samples with support for all annotated introns;product=kelch like family member 21	0.889586	4.6819e-109	4.32816e-107	1.10578	3.12301e-172	1.71697e-170
GeneID:109322072	MXD4	gene=MXD4;model_evidence=Supporting evidence includes similarity to: 7 Proteins%2C and 100%25 coverage of the annotated genomic feature by RNAseq alignments%2C including 105 samples with support for all annotated introns;product=MAX dimerization protein 4%2C transcript variant X1	0.883002	3.35627e-35	1.16028e-33	1.93847	1.86689e-197	1.15914e-195
GeneID:109321059	DPF3	gene=DPF3;model_evidence=Supporting evidence includes similarity to: 3 Proteins%2C and 100%25 coverage of the annotated genomic feature by RNAseq alignments%2C including 16 samples with support for all annotated introns;product=double PHD fingers 3%2C transcript variant X3	0.882202	0.000423184	0.00184533	1.54045	9.26347e-12	3.79292e-11
GeneID:109312730	AMPH	gene=AMPH;model_evidence=Supporting evidence includes similarity to: 20 Proteins%2C and 98%25 coverage of the annotated genomic feature by RNAseq alignments;product=amphiphysin	0.88042	0.00683577	0.0211881	1.22734	7.49345e-05	0.000173407
GeneID:109310492	ESRP2	gene=ESRP2;model_evidence=Supporting evidence includes similarity to: 6 Proteins%2C and 100%25 coverage of the annotated genomic feature by RNAseq alignments%2C including 15 samples with support for all annotated introns;product=epithelial splicing regulatory protein 2%2C transcript variant X2	0.878005	7.03387e-05	0.000371488	1.3551	7.53929e-11	2.92843e-10
GeneID:109321635	FOXA1	gene=FOXA1;model_evidence=Supporting evidence includes similarity to: 21 Proteins%2C and 100%25 coverage of the annotated genomic feature by RNAseq alignments%2C including 22 samples with support for all annotated introns;product=forkhead box A1	0.875539	0.0097107	0.0286636	1.38222	1.09999e-05	2.78118e-05
GeneID:109308579	LOC109308579	gene=LOC109308579;model_evidence=Supporting evidence includes similarity to: 8 Proteins%2C and 100%25 coverage of the annotated genomic feature by RNAseq alignments%2C including 40 samples with support for all annotated introns;product=phospholipid scramblase 1-like	0.875533	4.34483e-63	2.55771e-61	1.34904	4.45961e-163	2.30938e-161
GeneID:109321143	SYNJ2BP	gene=SYNJ2BP;model_evidence=Supporting evidence includes similarity to: 13 Proteins%2C and 100%25 coverage of the annotated genomic feature by RNAseq alignments%2C including 103 samples with support for all annotated introns;product=synaptojanin 2 binding protein	0.874863	1.08374e-45	4.88269e-44	1.46136	7.02897e-139	3.11069e-137
GeneID:109324382	STAT6	gene=STAT6;model_evidence=Supporting evidence includes similarity to: 7 Proteins%2C and 100%25 coverage of the annotated genomic feature by RNAseq alignments%2C including 7 samples with support for all annotated introns;product=signal transducer and activator of transcription 6%2C transcript variant X2	0.87441	7.71461e-132	8.15918e-130	1.42949	0	0
GeneID:109305621	LOC109305621	gene=LOC109305621;model_evidence=Supporting evidence includes similarity to: 100%25 coverage of the annotated genomic feature by RNAseq alignments%2C including 13 samples with support for all annotated introns;product=uncharacterized LOC109305621	0.873117	5.88668e-05	0.000316118	1.40523	4.08239e-12	1.71485e-11
GeneID:109306322	IRS2	gene=IRS2;model_evidence=Supporting evidence includes similarity to: 11 Proteins%2C and 100%25 coverage of the annotated genomic feature by RNAseq alignments%2C including 68 samples with support for all annotated introns;product=insulin receptor substrate 2%2C transcript variant X2	0.872185	6.97659e-09	6.87197e-08	1.55185	4.96587e-30	4.65271e-29
GeneID:109315071	NQO2	gene=NQO2;model_evidence=Supporting evidence includes similarity to: 10 Proteins%2C and 100%25 coverage of the annotated genomic feature by RNAseq alignments%2C including 14 samples with support for all annotated introns;product=NAD(P)H quinone dehydrogenase 2%2C transcript variant X2	0.87171	1.8578e-14	3.03474e-13	1.77472	1.76701e-71	3.82188e-70
GeneID:109324790	ADAM15	gene=ADAM15;model_evidence=Supporting evidence includes similarity to: 161 Proteins%2C and 100%25 coverage of the annotated genomic feature by RNAseq alignments%2C including 5 samples with support for all annotated introns;product=ADAM metallopeptidase domain 15	0.870947	0.000157742	0.000771255	1.07927	1.57449e-06	4.32146e-06
GeneID:109315529	NEDD9	gene=NEDD9;model_evidence=Supporting evidence includes similarity to: 4 Proteins%2C and 100%25 coverage of the annotated genomic feature by RNAseq alignments%2C including 90 samples with support for all annotated introns;product=neural precursor cell expressed%2C developmentally down-regulated 9%2C transcript variant X2	0.867296	1.52041e-44	6.58844e-43	1.08002	3.02939e-70	6.39709e-69
GeneID:109307023	IL12RB2	gene=IL12RB2;model_evidence=Supporting evidence includes similarity to: 6 Proteins%2C and 99%25 coverage of the annotated genomic feature by RNAseq alignments;product=interleukin 12 receptor subunit beta 2	0.863543	6.49707e-10	7.20102e-09	0.968343	2.90804e-12	1.23443e-11
GeneID:109313285	LOC109313285	gene=LOC109313285;model_evidence=Supporting evidence includes similarity to: 2 Proteins%2C and 98%25 coverage of the annotated genomic feature by RNAseq alignments;product=interferon regulatory factor 4-like	0.863377	5.69027e-32	1.81623e-30	1.47543	7.40017e-101	2.29167e-99
GeneID:109309998	GRPEL2	gene=GRPEL2;model_evidence=Supporting evidence includes similarity to: 9 Proteins%2C and 100%25 coverage of the annotated genomic feature by RNAseq alignments%2C including 92 samples with support for all annotated introns;product=GrpE like 2%2C mitochondrial%2C transcript variant X1	0.860516	9.45585e-50	4.52142e-48	1.59855	3.73628e-195	2.28573e-193
GeneID:109322991	LOC109322991	gene=LOC109322991;model_evidence=Supporting evidence includes similarity to: 21 Proteins%2C and 100%25 coverage of the annotated genomic feature by RNAseq alignments%2C including 106 samples with support for all annotated introns;product=histamine N-methyltransferase-like%2C transcript variant X1	0.855778	3.56124e-13	5.36767e-12	1.73934	8.27161e-64	1.60046e-62
GeneID:109314235	TNFRSF14	gene=TNFRSF14;model_evidence=Supporting evidence includes similarity to: 100%25 coverage of the annotated genomic feature by RNAseq alignments;product=TNF receptor superfamily member 14	0.855773	9.62371e-29	2.81934e-27	1.605	4.95575e-116	1.74219e-114
GeneID:109322831	CHN1	gene=CHN1;model_evidence=Supporting evidence includes similarity to: 17 Proteins%2C and 100%25 coverage of the annotated genomic feature by RNAseq alignments%2C including 84 samples with support for all annotated introns;product=chimerin 1%2C transcript variant X1	0.855631	7.96009e-70	5.12072e-68	1.12585	2.07644e-124	8.0729e-123
GeneID:109320045	RPS6KA2	gene=RPS6KA2;model_evidence=Supporting evidence includes similarity to: 19 Proteins%2C and 100%25 coverage of the annotated genomic feature by RNAseq alignments%2C including 33 samples with support for all annotated introns;product=ribosomal protein S6 kinase A2%2C transcript variant X2	0.853389	0.00833991	0.025171	2.353	1.13534e-20	7.58111e-20
GeneID:109315446	TMTC2	gene=TMTC2;model_evidence=Supporting evidence includes similarity to: 10 Proteins%2C and 100%25 coverage of the annotated genomic feature by RNAseq alignments%2C including 72 samples with support for all annotated introns;product=transmembrane and tetratricopeptide repeat containing 2%2C transcript variant X1	0.848643	2.46944e-41	9.84621e-40	2.23046	0	0
GeneID:109319574	REL	gene=REL;model_evidence=Supporting evidence includes similarity to: 15 Proteins%2C and 100%25 coverage of the annotated genomic feature by RNAseq alignments%2C including 28 samples with support for all annotated introns;product=REL proto-oncogene%2C NF-kB subunit	0.846257	4.98837e-24	1.28096e-22	1.35023	7.182e-65	1.39831e-63
GeneID:109315046	FADS6	gene=FADS6;model_evidence=Supporting evidence includes similarity to: 4 Proteins%2C and 100%25 coverage of the annotated genomic feature by RNAseq alignments%2C including 10 samples with support for all annotated introns;product=fatty acid desaturase 6%2C transcript variant X2	0.845205	0.0058542	0.018548	1.36703	1.45778e-06	4.02056e-06
GeneID:109317349	ADD2	gene=ADD2;model_evidence=Supporting evidence includes similarity to: 29 Proteins%2C and 100%25 coverage of the annotated genomic feature by RNAseq alignments%2C including 14 samples with support for all annotated introns;product=adducin 2%2C transcript variant X1	0.842913	5.14982e-09	5.19142e-08	1.02979	3.34622e-13	1.51143e-12
GeneID:109321542	LRRC4C	gene=LRRC4C;model_evidence=Supporting evidence includes similarity to: 18 Proteins%2C and 100%25 coverage of the annotated genomic feature by RNAseq alignments%2C including 25 samples with support for all annotated introns;product=leucine rich repeat containing 4C%2C transcript variant X3	0.839368	0.0164099	0.0449211	1.05881	0.00187147	0.00360933
GeneID:109321246	LOC109321246	gene=LOC109321246;model_evidence=Supporting evidence includes similarity to: 100%25 coverage of the annotated genomic feature by RNAseq alignments%2C including 74 samples with support for all annotated introns;product=uncharacterized LOC109321246	0.83934	2.52037e-11	3.23616e-10	1.53627	1.38092e-41	1.78221e-40
GeneID:109310464	LDHD	gene=LDHD;model_evidence=Supporting evidence includes similarity to: 4 Proteins%2C and 100%25 coverage of the annotated genomic feature by RNAseq alignments%2C including 80 samples with support for all annotated introns;product=lactate dehydrogenase D%2C transcript variant X1	0.838909	4.52969e-09	4.60721e-08	0.783956	7.1158e-08	2.21404e-07
GeneID:109315066	DUSP22	gene=DUSP22;model_evidence=Supporting evidence includes similarity to: 5 Proteins%2C and 100%25 coverage of the annotated genomic feature by RNAseq alignments%2C including 97 samples with support for all annotated introns;product=dual specificity phosphatase 22	0.830551	8.39993e-29	2.48415e-27	1.07426	1.76899e-49	2.63135e-48
GeneID:109323526	JAK2	gene=JAK2;model_evidence=Supporting evidence includes similarity to: 34 Proteins%2C and 100%25 coverage of the annotated genomic feature by RNAseq alignments%2C including 1 sample with support for all annotated introns;product=Janus kinase 2	0.82995	8.62104e-53	4.40945e-51	1.29194	4.1684e-136	1.80631e-134
GeneID:109324916	MKNK2	gene=MKNK2;model_evidence=Supporting evidence includes similarity to: 13 Proteins%2C and 100%25 coverage of the annotated genomic feature by RNAseq alignments%2C including 89 samples with support for all annotated introns;product=MAP kinase interacting serine/threonine kinase 2	0.829909	5.53194e-27	1.56196e-25	1.49445	4.13048e-96	1.21576e-94
GeneID:109318348	RNF19B	gene=RNF19B;model_evidence=Supporting evidence includes similarity to: 9 Proteins%2C and 99%25 coverage of the annotated genomic feature by RNAseq alignments%2C including 107 samples with support for all annotated introns;partial=true;product=ring finger protein 19B	0.829524	2.60982e-94	2.20071e-92	1.40952	2.62148e-288	2.32029e-286
GeneID:109312522	PCDH15	gene=PCDH15;model_evidence=Supporting evidence includes similarity to: 4 Proteins%2C and 100%25 coverage of the annotated genomic feature by RNAseq alignments%2C including 1 sample with support for all annotated introns;product=protocadherin related 15%2C transcript variant X2	0.829108	1.58328e-06	1.13169e-05	2.68925	6.78836e-82	1.67098e-80
GeneID:109311144	LOC109311144	gene=LOC109311144;model_evidence=Supporting evidence includes similarity to: 100%25 coverage of the annotated genomic feature by RNAseq alignments%2C including 38 samples with support for all annotated introns;product=protein SSUH2 homolog	0.828881	3.21016e-12	4.48129e-11	1.37411	3.87763e-35	4.23384e-34
GeneID:109323272	KLF4	gene=KLF4;model_evidence=Supporting evidence includes similarity to: 14 Proteins%2C and 94%25 coverage of the annotated genomic feature by RNAseq alignments;product=Kruppel like factor 4	0.828594	2.01442e-23	5.05834e-22	1.24597	3.36801e-56	5.6955e-55
GeneID:109324438	LOC109324438	gene=LOC109324438;model_evidence=Supporting evidence includes similarity to: 14 Proteins%2C and 100%25 coverage of the annotated genomic feature by RNAseq alignments%2C including 125 samples with support for all annotated introns;product=methyltransferase-like protein 7A	0.827906	1.92316e-32	6.18584e-31	1.84877	7.1895e-193	4.35558e-191
GeneID:109320617	ASPG	gene=ASPG;model_evidence=Supporting evidence includes similarity to: 2 Proteins%2C and 100%25 coverage of the annotated genomic feature by RNAseq alignments%2C including 20 samples with support for all annotated introns;product=asparaginase	0.826765	3.16338e-22	7.66581e-21	1.14226	1.28891e-43	1.73149e-42
GeneID:109318546	EDN2	gene=EDN2;model_evidence=Supporting evidence includes similarity to: 5 Proteins%2C and 62%25 coverage of the annotated genomic feature by RNAseq alignments;product=endothelin 2	0.826024	0.00593369	0.0187617	0.858557	0.00440401	0.00807316
GeneID:109315749	CCDC146	gene=CCDC146;model_evidence=Supporting evidence includes similarity to: 1 Protein%2C and 100%25 coverage of the annotated genomic feature by RNAseq alignments%2C including 13 samples with support for all annotated introns;product=coiled-coil domain containing 146	0.825436	0.0088473	0.0264719	1.97582	3.64072e-14	1.73752e-13
GeneID:109310532	ADCY7	gene=ADCY7;model_evidence=Supporting evidence includes similarity to: 12 Proteins%2C and 100%25 coverage of the annotated genomic feature by RNAseq alignments%2C including 1 sample with support for all annotated introns;product=adenylate cyclase 7%2C transcript variant X2	0.822319	1.44506e-06	1.03646e-05	3.00564	9.42094e-111	3.17766e-109
GeneID:109310056	SPRY4	gene=SPRY4;model_evidence=Supporting evidence includes similarity to: 6 Proteins%2C and 100%25 coverage of the annotated genomic feature by RNAseq alignments%2C including 87 samples with support for all annotated introns;product=sprouty RTK signaling antagonist 4%2C transcript variant X1	0.822286	1.03546e-12	1.49914e-11	1.0982	8.58783e-23	6.28231e-22
GeneID:109321503	DLL4	gene=DLL4;model_evidence=Supporting evidence includes similarity to: 14 Proteins%2C and 100%25 coverage of the annotated genomic feature by RNAseq alignments%2C including 7 samples with support for all annotated introns;product=delta like canonical Notch ligand 4%2C transcript variant X2	0.821502	1.22388e-12	1.75967e-11	0.928943	5.62384e-16	2.98916e-15
GeneID:109314497	MIIP	gene=MIIP;model_evidence=Supporting evidence includes similarity to: 100%25 coverage of the annotated genomic feature by RNAseq alignments%2C including 10 samples with support for all annotated introns;product=migration and invasion inhibitory protein	0.820989	2.63747e-34	8.84827e-33	1.19578	5.88381e-74	1.30891e-72
GeneID:109323858	NFKB2	gene=NFKB2;model_evidence=Supporting evidence includes similarity to: 11 Proteins%2C and 93%25 coverage of the annotated genomic feature by RNAseq alignments;product=nuclear factor kappa B subunit 2	0.819638	1.63335e-83	1.25056e-81	1.25318	1.86571e-200	1.17597e-198
GeneID:109318408	LOC109318408	gene=LOC109318408;model_evidence=Supporting evidence includes similarity to: 100%25 coverage of the annotated genomic feature by RNAseq alignments%2C including 16 samples with support for all annotated introns;product=uncharacterized LOC109318408	0.817425	0.000331173	0.00148297	1.02667	3.7219e-06	9.87233e-06
GeneID:109311327	IL17RB	gene=IL17RB;model_evidence=Supporting evidence includes similarity to: 1 Protein%2C and 100%25 coverage of the annotated genomic feature by RNAseq alignments%2C including 18 samples with support for all annotated introns;product=interleukin 17 receptor B%2C transcript variant X3	0.814975	0.016081	0.0441467	0.806436	0.0185261	0.030478
GeneID:109322548	LRP1B	gene=LRP1B;model_evidence=Supporting evidence includes similarity to: 12 Proteins%2C and 98%25 coverage of the annotated genomic feature by RNAseq alignments;product=LDL receptor related protein 1B	0.811725	3.73837e-08	3.35888e-07	1.40922	1.81669e-24	1.41525e-23
GeneID:109324531	CHMP7	gene=CHMP7;model_evidence=Supporting evidence includes similarity to: 4 Proteins%2C and 96%25 coverage of the annotated genomic feature by RNAseq alignments;product=charged multivesicular body protein 7	0.810815	3.16751e-146	3.59368e-144	0.951048	3.13918e-201	1.98868e-199
GeneID:109308548	TP63	gene=TP63;model_evidence=Supporting evidence includes similarity to: 22 Proteins%2C and 100%25 coverage of the annotated genomic feature by RNAseq alignments%2C including 24 samples with support for all annotated introns;product=tumor protein p63%2C transcript variant X4	0.803611	1.26656e-73	8.42175e-72	1.15827	2.83525e-158	1.41536e-156
GeneID:109324299	PTPRE	gene=PTPRE;model_evidence=Supporting evidence includes similarity to: 7 Proteins%2C and 100%25 coverage of the annotated genomic feature by RNAseq alignments%2C including 5 samples with support for all annotated introns;product=protein tyrosine phosphatase%2C receptor type E%2C transcript variant X1	0.800723	0.000197461	0.000940833	1.56456	2.24949e-16	1.22325e-15
GeneID:109314043	DAB2IP	gene=DAB2IP;model_evidence=Supporting evidence includes similarity to: 11 Proteins%2C and 100%25 coverage of the annotated genomic feature by RNAseq alignments%2C including 19 samples with support for all annotated introns;product=DAB2 interacting protein%2C transcript variant X1	0.794903	5.14259e-26	1.39825e-24	1.01482	3.73232e-43	4.96053e-42
GeneID:109309007	FAM214A	gene=FAM214A;model_evidence=Supporting evidence includes similarity to: 4 Proteins%2C and 100%25 coverage of the annotated genomic feature by RNAseq alignments%2C including 91 samples with support for all annotated introns;product=family with sequence similarity 214 member A%2C transcript variant X2	0.78733	1.40673e-18	2.8875e-17	1.84909	6.25364e-117	2.24915e-115
GeneID:109318745	FAM65C	gene=FAM65C;model_evidence=Supporting evidence includes similarity to: 4 Proteins%2C and 100%25 coverage of the annotated genomic feature by RNAseq alignments%2C including 14 samples with support for all annotated introns;product=family with sequence similarity 65 member C%2C transcript variant X2	0.786803	3.6987e-08	3.33283e-07	1.05003	3.50713e-14	1.67633e-13
GeneID:109312507	OIT3	gene=OIT3;model_evidence=Supporting evidence includes similarity to: 9 Proteins%2C and 100%25 coverage of the annotated genomic feature by RNAseq alignments%2C including 60 samples with support for all annotated introns;product=oncoprotein induced transcript 3	0.783976	0.00020058	0.000953614	0.953454	4.01108e-06	1.05899e-05
GeneID:109320748	PHLDA2	gene=PHLDA2;model_evidence=Supporting evidence includes similarity to: 2 Proteins%2C and 86%25 coverage of the annotated genomic feature by RNAseq alignments;product=pleckstrin homology like domain family A member 2	0.783057	1.50578e-31	4.7575e-30	0.983211	1.72657e-50	2.61818e-49
GeneID:109320343	JUP	gene=JUP;model_evidence=Supporting evidence includes similarity to: 16 Proteins%2C and 100%25 coverage of the annotated genomic feature by RNAseq alignments%2C including 94 samples with support for all annotated introns;product=junction plakoglobin%2C transcript variant X1	0.780917	5.5607e-49	2.62869e-47	0.912389	9.06352e-67	1.81853e-65
GeneID:109310005	STK10	gene=STK10;model_evidence=Supporting evidence includes similarity to: 6 Proteins%2C and 100%25 coverage of the annotated genomic feature by RNAseq alignments%2C including 55 samples with support for all annotated introns;product=serine/threonine kinase 10%2C transcript variant X1	0.780572	6.15056e-37	2.21847e-35	1.36292	3.46345e-123	1.33407e-121
GeneID:109313715	ACSL4	gene=ACSL4;model_evidence=Supporting evidence includes similarity to: 12 Proteins%2C and 100%25 coverage of the annotated genomic feature by RNAseq alignments%2C including 25 samples with support for all annotated introns;product=acyl-CoA synthetase long-chain family member 4%2C transcript variant X3	0.77702	1.28392e-81	9.53769e-80	0.954461	1.7309e-123	6.6878e-122
GeneID:109324230	COL17A1	gene=COL17A1;model_evidence=Supporting evidence includes similarity to: 1 Protein%2C and 99%25 coverage of the annotated genomic feature by RNAseq alignments;product=collagen type XVII alpha 1 chain	0.77645	0.000286532	0.00130461	2.13716	1.29011e-34	1.38321e-33
GeneID:109311538	NCOA1	gene=NCOA1;model_evidence=Supporting evidence includes similarity to: 2 Proteins%2C and 100%25 coverage of the annotated genomic feature by RNAseq alignments%2C including 21 samples with support for all annotated introns;product=nuclear receptor coactivator 1%2C transcript variant X3	0.775973	3.11108e-45	1.37682e-43	1.67088	1.03348e-235	7.63187e-234
GeneID:109324266	LOC109324266	gene=LOC109324266;model_evidence=Supporting evidence includes similarity to: 100%25 coverage of the annotated genomic feature by RNAseq alignments%2C including 18 samples with support for all annotated introns;product=uncharacterized LOC109324266%2C transcript variant X1	0.773699	0.00471353	0.0154396	0.646608	0.0221994	0.0359896
GeneID:109320640	BTBD6	gene=BTBD6;model_evidence=Supporting evidence includes similarity to: 21 Proteins%2C and 100%25 coverage of the annotated genomic feature by RNAseq alignments%2C including 115 samples with support for all annotated introns;product=BTB domain containing 6%2C transcript variant X1	0.771519	3.84791e-50	1.86132e-48	1.12021	1.0068e-110	3.38675e-109
GeneID:109318572	ZC3H12A	gene=ZC3H12A;model_evidence=Supporting evidence includes similarity to: 10 Proteins%2C and 100%25 coverage of the annotated genomic feature by RNAseq alignments%2C including 20 samples with support for all annotated introns;product=zinc finger CCCH-type containing 12A	0.770961	1.42295e-45	6.38792e-44	1.12837	4.9364e-102	1.5479e-100
GeneID:109311280	GATA2	gene=GATA2;model_evidence=Supporting evidence includes similarity to: 2 Proteins%2C and 100%25 coverage of the annotated genomic feature by RNAseq alignments%2C including 33 samples with support for all annotated introns;product=GATA binding protein 2%2C transcript variant X1	0.770208	8.39796e-22	1.97376e-20	1.0204	6.53357e-39	7.93953e-38
GeneID:109320627	ZBTB42	gene=ZBTB42;model_evidence=Supporting evidence includes similarity to: 4 Proteins%2C and 100%25 coverage of the annotated genomic feature by RNAseq alignments;product=zinc finger and BTB domain containing 42	0.770198	9.1443e-18	1.82593e-16	1.30222	2.87257e-53	4.61386e-52
GeneID:109323127	BBS5	gene=BBS5;model_evidence=Supporting evidence includes similarity to: 8 Proteins%2C and 100%25 coverage of the annotated genomic feature by RNAseq alignments%2C including 90 samples with support for all annotated introns;product=Bardet-Biedl syndrome 5	0.769787	6.39186e-13	9.3958e-12	1.49893	4.46644e-54	7.31511e-53
GeneID:109318110	UBE2L6	gene=UBE2L6;model_evidence=Supporting evidence includes similarity to: 29 Proteins%2C and 100%25 coverage of the annotated genomic feature by RNAseq alignments%2C including 71 samples with support for all annotated introns;partial=true;product=ubiquitin conjugating enzyme E2 L6;start_range=.,530206	0.769751	1.22051e-82	9.17587e-81	1.18372	7.35539e-204	4.68343e-202
GeneID:109321663	PTPN21	gene=PTPN21;model_evidence=Supporting evidence includes similarity to: 9 Proteins%2C and 100%25 coverage of the annotated genomic feature by RNAseq alignments%2C including 6 samples with support for all annotated introns;product=protein tyrosine phosphatase%2C non-receptor type 21%2C transcript variant X2	0.768601	3.30099e-22	7.96834e-21	1.38356	8.21736e-78	1.92406e-76
GeneID:109316754	FAM109B	gene=FAM109B;model_evidence=Supporting evidence includes similarity to: 11 Proteins%2C and 100%25 coverage of the annotated genomic feature by RNAseq alignments%2C including 74 samples with support for all annotated introns;product=family with sequence similarity 109 member B%2C transcript variant X2	0.765563	4.07234e-18	8.26387e-17	1.91678	1.89573e-133	8.04718e-132
GeneID:109313933	LOC109313933	gene=LOC109313933;model_evidence=Supporting evidence includes similarity to: 24 Proteins%2C and 100%25 coverage of the annotated genomic feature by RNAseq alignments%2C including 89 samples with support for all annotated introns;product=torsin-1B-like	0.765198	1.66236e-75	1.1399e-73	1.09314	1.37828e-157	6.85298e-156
GeneID:109314802	SOX8	gene=SOX8;model_evidence=Supporting evidence includes similarity to: 32 Proteins%2C and 95%25 coverage of the annotated genomic feature by RNAseq alignments;product=SRY-box 8	0.764753	2.50041e-05	0.000144803	1.39452	2.60669e-17	1.49707e-16
GeneID:109308197	LOC109308197	gene=LOC109308197;model_evidence=Supporting evidence includes similarity to: 9 Proteins%2C and 100%25 coverage of the annotated genomic feature by RNAseq alignments;product=glial cell line-derived neurotrophic factor-like	0.764086	0.0103499	0.030271	0.96764	0.000872117	0.00176145
GeneID:109319650	JPH1	gene=JPH1;model_evidence=Supporting evidence includes similarity to: 7 Proteins%2C and 100%25 coverage of the annotated genomic feature by RNAseq alignments%2C including 21 samples with support for all annotated introns;product=junctophilin 1	0.760293	0.000776184	0.00318016	1.26286	1.974e-09	6.89876e-09
GeneID:109306227	WNT9A	gene=WNT9A;model_evidence=Supporting evidence includes similarity to: 10 Proteins%2C and 98%25 coverage of the annotated genomic feature by RNAseq alignments;product=Wnt family member 9A%2C transcript variant X2	0.759075	6.73036e-05	0.000357273	1.28428	3.14129e-13	1.42299e-12
GeneID:109324246	PPIF	gene=PPIF;model_evidence=Supporting evidence includes similarity to: 26 Proteins%2C and 100%25 coverage of the annotated genomic feature by RNAseq alignments%2C including 109 samples with support for all annotated introns;product=peptidylprolyl isomerase F	0.75858	4.16005e-36	1.47075e-34	0.991957	1.02394e-62	1.93618e-61
GeneID:109316813	LOC109316813	gene=LOC109316813;model_evidence=Supporting evidence includes similarity to: 40 Proteins%2C and 100%25 coverage of the annotated genomic feature by RNAseq alignments;product=histone H2A.J-like	0.757835	3.92426e-06	2.63589e-05	1.14331	3.38219e-13	1.52657e-12
GeneID:109322129	RBM47	gene=RBM47;model_evidence=Supporting evidence includes similarity to: 30 Proteins%2C and 100%25 coverage of the annotated genomic feature by RNAseq alignments%2C including 56 samples with support for all annotated introns;product=RNA binding motif protein 47%2C transcript variant X3	0.757411	7.21201e-44	3.07188e-42	1.22867	1.50538e-124	5.871e-123
GeneID:109313940	FNBP1	gene=FNBP1;model_evidence=Supporting evidence includes similarity to: 7 Proteins%2C and 100%25 coverage of the annotated genomic feature by RNAseq alignments%2C including 22 samples with support for all annotated introns;product=formin binding protein 1%2C transcript variant X11	0.756538	1.41811e-105	1.28246e-103	0.903923	3.91426e-151	1.8861e-149
GeneID:109310035	LOC109310035	gene=LOC109310035;model_evidence=Supporting evidence includes similarity to: 100%25 coverage of the annotated genomic feature by RNAseq alignments%2C including 1 sample with support for all annotated introns;product=uncharacterized LOC109310035	0.753239	9.16741e-08	7.74606e-07	1.71334	1.86462e-44	2.56282e-43
GeneID:109306527	FNDC3A	gene=FNDC3A;model_evidence=Supporting evidence includes similarity to: 8 Proteins%2C and 100%25 coverage of the annotated genomic feature by RNAseq alignments%2C including 10 samples with support for all annotated introns;product=fibronectin type III domain containing 3A%2C transcript variant X2	0.750506	2.00953e-32	6.44702e-31	1.23201	3.98998e-92	1.12151e-90
GeneID:109311370	LOC109311370	gene=LOC109311370;model_evidence=Supporting evidence includes similarity to: 100%25 coverage of the annotated genomic feature by RNAseq alignments%2C including 8 samples with support for all annotated introns;product=uncharacterized LOC109311370	0.750313	0.000169901	0.000824724	1.20261	1.53517e-10	5.80446e-10
GeneID:109323115	LOC109323115	gene=LOC109323115;model_evidence=Supporting evidence includes similarity to: 11 Proteins%2C and 100%25 coverage of the annotated genomic feature by RNAseq alignments%2C including 13 samples with support for all annotated introns;product=kelch-like protein 41%2C transcript variant X2	0.745327	0.010414	0.0304301	1.26433	2.55125e-06	6.86495e-06
GeneID:109321870	HPSE	gene=HPSE;model_evidence=Supporting evidence includes similarity to: 13 Proteins%2C and 99%25 coverage of the annotated genomic feature by RNAseq alignments;product=heparanase	0.744383	2.84704e-07	2.25738e-06	1.67695	4.43273e-40	5.53759e-39
GeneID:109324760	ADAR	gene=ADAR;model_evidence=Supporting evidence includes similarity to: 2 Proteins%2C and 100%25 coverage of the annotated genomic feature by RNAseq alignments%2C including 104 samples with support for all annotated introns;product=adenosine deaminase%2C RNA specific%2C transcript variant X3	0.738291	1.63605e-120	1.63344e-118	1.24131	0	0
GeneID:109320149	STX11	gene=STX11;model_evidence=Supporting evidence includes similarity to: 13 Proteins%2C and 100%25 coverage of the annotated genomic feature by RNAseq alignments%2C including 2 samples with support for all annotated introns;product=syntaxin 11%2C transcript variant X1	0.738077	4.43094e-13	6.63047e-12	1.14502	6.71368e-32	6.67623e-31
GeneID:109316669	MAFF	gene=MAFF;model_evidence=Supporting evidence includes similarity to: 8 Proteins%2C and 100%25 coverage of the annotated genomic feature by RNAseq alignments%2C including 12 samples with support for all annotated introns;product=MAF bZIP transcription factor F%2C transcript variant X2	0.737209	1.78557e-80	1.28809e-78	0.777839	4.31355e-89	1.16019e-87
GeneID:109316815	LOC109316815	gene=LOC109316815;model_evidence=Supporting evidence includes similarity to: 241 Proteins%2C and 100%25 coverage of the annotated genomic feature by RNAseq alignments;product=histone H3	0.73714	1.13896e-11	1.51216e-10	1.08942	1.06819e-25	8.71307e-25
GeneID:109320346	KLHL10	gene=KLHL10;model_evidence=Supporting evidence includes similarity to: 8 Proteins%2C and 100%25 coverage of the annotated genomic feature by RNAseq alignments%2C including 3 samples with support for all annotated introns;product=kelch like family member 10	0.731294	0.00311604	0.0108531	0.771912	0.00186838	0.00360392
GeneID:109308373	CCNL1	gene=CCNL1;model_evidence=Supporting evidence includes similarity to: 12 Proteins%2C and 100%25 coverage of the annotated genomic feature by RNAseq alignments%2C including 88 samples with support for all annotated introns;product=cyclin L1%2C transcript variant X1	0.730104	8.62012e-60	4.82417e-58	0.834139	4.30326e-78	1.00949e-76
GeneID:109319619	FSHR	gene=FSHR;model_evidence=Supporting evidence includes similarity to: 32 Proteins%2C and 100%25 coverage of the annotated genomic feature by RNAseq alignments%2C including 39 samples with support for all annotated introns;product=follicle stimulating hormone receptor	0.729209	0.00314928	0.010954	0.994536	3.28868e-05	7.8898e-05
GeneID:109319374	C1S	gene=C1S;model_evidence=Supporting evidence includes similarity to: 71 Proteins%2C and 100%25 coverage of the annotated genomic feature by RNAseq alignments%2C including 32 samples with support for all annotated introns;product=complement C1s	0.729128	6.65386e-26	1.79353e-24	1.01471	1.75548e-51	2.73172e-50
GeneID:109317899	LAMB3	gene=LAMB3;model_evidence=Supporting evidence includes similarity to: 1 Protein%2C and 100%25 coverage of the annotated genomic feature by RNAseq alignments%2C including 1 sample with support for all annotated introns;product=laminin subunit beta 3%2C transcript variant X2	0.728438	1.02989e-19	2.24312e-18	1.13514	2.29745e-50	3.4712e-49
GeneID:109311310	IL17RD	gene=IL17RD;model_evidence=Supporting evidence includes similarity to: 6 Proteins%2C and 100%25 coverage of the annotated genomic feature by RNAseq alignments%2C including 14 samples with support for all annotated introns;product=interleukin 17 receptor D%2C transcript variant X2	0.72795	3.43496e-14	5.53139e-13	1.50837	3.93889e-66	7.81515e-65
GeneID:109317512	CDKN1A	gene=CDKN1A;model_evidence=Supporting evidence includes similarity to: 6 Proteins%2C and 100%25 coverage of the annotated genomic feature by RNAseq alignments%2C including 114 samples with support for all annotated introns;product=cyclin dependent kinase inhibitor 1A	0.727231	2.66547e-78	1.87938e-76	1.21905	1.11689e-218	7.65865e-217
GeneID:109321776	TRAF3	gene=TRAF3;model_evidence=Supporting evidence includes similarity to: 14 Proteins%2C and 100%25 coverage of the annotated genomic feature by RNAseq alignments%2C including 5 samples with support for all annotated introns;product=TNF receptor associated factor 3%2C transcript variant X1	0.727183	1.96041e-58	1.07779e-56	1.06412	1.65708e-126	6.62831e-125
GeneID:109315059	GGA3	gene=GGA3;model_evidence=Supporting evidence includes similarity to: 6 Proteins%2C and 100%25 coverage of the annotated genomic feature by RNAseq alignments%2C including 83 samples with support for all annotated introns;product=golgi associated%2C gamma adaptin ear containing%2C ARF binding protein 3%2C transcript variant X1	0.727091	1.16277e-36	4.16995e-35	2.46986	0	0
GeneID:109307990	SERINC5	gene=SERINC5;model_evidence=Supporting evidence includes similarity to: 1 Protein%2C and 100%25 coverage of the annotated genomic feature by RNAseq alignments%2C including 88 samples with support for all annotated introns;product=serine incorporator 5	0.724812	1.07865e-19	2.33707e-18	1.12186	1.43235e-48	2.09073e-47
GeneID:109317751	PLEKHA6	gene=PLEKHA6;model_evidence=Supporting evidence includes similarity to: 3 Proteins%2C and 100%25 coverage of the annotated genomic feature by RNAseq alignments%2C including 2 samples with support for all annotated introns;product=pleckstrin homology domain containing A6%2C transcript variant X3	0.722327	1.33077e-05	8.16919e-05	1.10361	2.44044e-12	1.04232e-11
GeneID:109310953	LOC109310953	gene=LOC109310953;model_evidence=Supporting evidence includes similarity to: 100%25 coverage of the annotated genomic feature by RNAseq alignments%2C including 16 samples with support for all annotated introns;product=interleukin-20 receptor subunit alpha-like%2C transcript variant X5	0.721902	7.92845e-07	5.90729e-06	1.29706	5.29158e-22	3.73947e-21
GeneID:109309704	FAM198B	gene=FAM198B;model_evidence=Supporting evidence includes similarity to: 5 Proteins%2C and 100%25 coverage of the annotated genomic feature by RNAseq alignments%2C including 94 samples with support for all annotated introns;product=family with sequence similarity 198 member B	0.718789	5.1748e-14	8.27968e-13	1.00297	2.87798e-27	2.46853e-26
GeneID:109309640	OTUD4	gene=OTUD4;model_evidence=Supporting evidence includes similarity to: 2 Proteins%2C and 100%25 coverage of the annotated genomic feature by RNAseq alignments%2C including 11 samples with support for all annotated introns;product=OTU deubiquitinase 4%2C transcript variant X3	0.718246	9.30513e-82	6.95377e-80	1.12367	6.54127e-204	4.18641e-202
GeneID:109308124	GLRX	gene=GLRX;model_evidence=Supporting evidence includes similarity to: 12 Proteins%2C and 100%25 coverage of the annotated genomic feature by RNAseq alignments%2C including 119 samples with support for all annotated introns;product=glutaredoxin%2C transcript variant X1	0.712415	1.05116e-44	4.57092e-43	1.05961	2.10819e-101	6.56115e-100
GeneID:109315736	LOC109315736	gene=LOC109315736;model_evidence=Supporting evidence includes similarity to: 100%25 coverage of the annotated genomic feature by RNAseq alignments%2C including 10 samples with support for all annotated introns;product=uncharacterized LOC109315736	0.707919	0.000502485	0.0021556	0.948827	1.48391e-06	4.08632e-06
GeneID:109313176	KCNS1	gene=KCNS1;model_evidence=Supporting evidence includes similarity to: 21 Proteins%2C and 100%25 coverage of the annotated genomic feature by RNAseq alignments%2C including 23 samples with support for all annotated introns;product=potassium voltage-gated channel modifier subfamily S member 1	0.70737	0.00322922	0.0111977	1.7279	2.03128e-17	1.17363e-16
GeneID:109319247	VANGL1	gene=VANGL1;model_evidence=Supporting evidence includes similarity to: 9 Proteins%2C and 100%25 coverage of the annotated genomic feature by RNAseq alignments%2C including 61 samples with support for all annotated introns;product=VANGL planar cell polarity protein 1	0.70583	1.07508e-60	6.12649e-59	0.84954	1.78663e-88	4.78478e-87
GeneID:109317900	CAMK1G	gene=CAMK1G;model_evidence=Supporting evidence includes similarity to: 13 Proteins%2C and 100%25 coverage of the annotated genomic feature by RNAseq alignments%2C including 26 samples with support for all annotated introns;product=calcium/calmodulin dependent protein kinase IG%2C transcript variant X2	0.705413	7.56711e-06	4.86541e-05	0.858314	3.17053e-08	1.01639e-07
GeneID:109308130	LOC109308130	gene=LOC109308130;product=LOW QUALITY PROTEIN: endoplasmic reticulum aminopeptidase 2-like	0.705338	0.00419992	0.0140072	1.30957	5.22067e-09	1.77387e-08
GeneID:109324328	ANKRD1	gene=ANKRD1;model_evidence=Supporting evidence includes similarity to: 2 Proteins%2C and 100%25 coverage of the annotated genomic feature by RNAseq alignments%2C including 3 samples with support for all annotated introns;product=ankyrin repeat domain 1	0.702405	4.60886e-37	1.67205e-35	0.936905	5.58575e-66	1.10476e-64
GeneID:109311973	FAM184A	gene=FAM184A;model_evidence=Supporting evidence includes similarity to: 1 Protein%2C and 100%25 coverage of the annotated genomic feature by RNAseq alignments%2C including 5 samples with support for all annotated introns;product=family with sequence similarity 184 member A%2C transcript variant X2	0.700293	4.87911e-06	3.21157e-05	1.28258	1.0307e-19	6.61683e-19
GeneID:109322725	CFLAR	gene=CFLAR;model_evidence=Supporting evidence includes similarity to: 9 Proteins%2C and 100%25 coverage of the annotated genomic feature by RNAseq alignments%2C including 104 samples with support for all annotated introns;product=CASP8 and FADD like apoptosis regulator%2C transcript variant X2	0.699204	2.57582e-19	5.4857e-18	1.48019	1.88608e-95	5.48678e-94
GeneID:109314999	TRIM25	gene=TRIM25;model_evidence=Supporting evidence includes similarity to: 22 Proteins%2C and 100%25 coverage of the annotated genomic feature by RNAseq alignments%2C including 2 samples with support for all annotated introns;product=tripartite motif containing 25%2C transcript variant X1	0.696394	9.40859e-56	4.93358e-54	1.37113	2.01159e-233	1.45957e-231
GeneID:109306764	PANX1	gene=PANX1;model_evidence=Supporting evidence includes similarity to: 15 Proteins%2C and 100%25 coverage of the annotated genomic feature by RNAseq alignments%2C including 58 samples with support for all annotated introns;product=pannexin 1	0.693559	8.41701e-26	2.26389e-24	1.24829	3.50901e-88	9.31754e-87
GeneID:109314255	GNB1	gene=GNB1;model_evidence=Supporting evidence includes similarity to: 40 Proteins%2C and 100%25 coverage of the annotated genomic feature by RNAseq alignments%2C including 120 samples with support for all annotated introns;product=G protein subunit beta 1%2C transcript variant X1	0.692858	3.52515e-111	3.30781e-109	1.14384	9.32348e-303	8.55566e-301
GeneID:109312126	NT5E	gene=NT5E;model_evidence=Supporting evidence includes similarity to: 20 Proteins%2C and 95%25 coverage of the annotated genomic feature by RNAseq alignments;product=5'-nucleotidase ecto	0.691545	0.00645885	0.0202224	0.982063	5.61591e-05	0.000131519
GeneID:109317673	MDM4	gene=MDM4;model_evidence=Supporting evidence includes similarity to: 10 Proteins%2C and 99%25 coverage of the annotated genomic feature by RNAseq alignments;product=MDM4%2C p53 regulator	0.69152	1.42209e-43	6.03665e-42	0.892811	4.17711e-73	9.2103e-72
GeneID:109323529	LOC109323529	gene=LOC109323529;model_evidence=Supporting evidence includes similarity to: 100%25 coverage of the annotated genomic feature by RNAseq alignments%2C including 77 samples with support for all annotated introns;product=uncharacterized LOC109323529	0.691405	0.000700107	0.0029076	0.797197	8.13844e-05	0.000187671
GeneID:109306209	NPAS2	gene=NPAS2;model_evidence=Supporting evidence includes similarity to: 20 Proteins%2C and 100%25 coverage of the annotated genomic feature by RNAseq alignments%2C including 13 samples with support for all annotated introns;product=neuronal PAS domain protein 2%2C transcript variant X1	0.690093	2.58366e-12	3.62293e-11	1.04767	1.46832e-28	1.31359e-27
GeneID:109308543	BCL6	gene=BCL6;model_evidence=Supporting evidence includes similarity to: 13 Proteins%2C and 100%25 coverage of the annotated genomic feature by RNAseq alignments%2C including 87 samples with support for all annotated introns;product=B-cell CLL/lymphoma 6%2C transcript variant X2	0.683879	3.96643e-06	2.66134e-05	1.39876	1.21003e-25	9.83151e-25
GeneID:109321620	CALCB	gene=CALCB;model_evidence=Supporting evidence includes similarity to: 4 Proteins%2C and 100%25 coverage of the annotated genomic feature by RNAseq alignments%2C including 42 samples with support for all annotated introns;product=calcitonin related polypeptide beta%2C transcript variant X3	0.682038	1.19615e-42	4.92671e-41	1.10209	2.53181e-116	8.97641e-115
GeneID:109323652	NFIL3	gene=NFIL3;model_evidence=Supporting evidence includes similarity to: 5 Proteins%2C and 100%25 coverage of the annotated genomic feature by RNAseq alignments%2C including 98 samples with support for all annotated introns;product=nuclear factor%2C interleukin 3 regulated	0.680923	5.51258e-42	2.24094e-40	0.939467	3.30612e-81	7.9962e-80
GeneID:109310291	CHN2	gene=CHN2;model_evidence=Supporting evidence includes similarity to: 16 Proteins%2C and 100%25 coverage of the annotated genomic feature by RNAseq alignments%2C including 77 samples with support for all annotated introns;product=chimerin 2	0.680206	5.30621e-48	2.46177e-46	1.26287	7.20799e-175	4.0889e-173
GeneID:109320036	LOC109320036	gene=LOC109320036;model_evidence=Supporting evidence includes similarity to: 100%25 coverage of the annotated genomic feature by RNAseq alignments%2C including 70 samples with support for all annotated introns;product=uncharacterized LOC109320036	0.679384	0.000458549	0.00198705	0.631287	0.0013619	0.00268168
GeneID:109306466	PCDH17	gene=PCDH17;model_evidence=Supporting evidence includes similarity to: 10 Proteins%2C and 99%25 coverage of the annotated genomic feature by RNAseq alignments;product=protocadherin 17	0.679082	2.21349e-11	2.86857e-10	0.954005	2.78805e-22	1.99283e-21
GeneID:109306535	PHF11	gene=PHF11;model_evidence=Supporting evidence includes similarity to: 2 Proteins%2C and 100%25 coverage of the annotated genomic feature by RNAseq alignments%2C including 10 samples with support for all annotated introns;product=PHD finger protein 11%2C transcript variant X1	0.678668	9.4274e-34	3.1208e-32	1.19933	2.6786e-110	8.96218e-109
GeneID:109317444	RNF122	gene=RNF122;model_evidence=Supporting evidence includes similarity to: 2 Proteins%2C and 100%25 coverage of the annotated genomic feature by RNAseq alignments%2C including 106 samples with support for all annotated introns;product=ring finger protein 122	0.67866	3.30231e-23	8.25909e-22	1.47533	5.45667e-125	2.14149e-123
GeneID:109319328	BOC	gene=BOC;model_evidence=Supporting evidence includes similarity to: 12 Proteins%2C and 100%25 coverage of the annotated genomic feature by RNAseq alignments%2C including 73 samples with support for all annotated introns;product=BOC cell adhesion associated%2C oncogene regulated%2C transcript variant X2	0.678611	2.7429e-43	1.15257e-41	0.794824	2.66127e-59	4.72442e-58
GeneID:109321233	LOC109321233	gene=LOC109321233;model_evidence=Supporting evidence includes similarity to: 100%25 coverage of the annotated genomic feature by RNAseq alignments%2C including 14 samples with support for all annotated introns;product=uncharacterized LOC109321233	0.677013	0.00452909	0.0149334	0.667091	0.00570168	0.0102487
GeneID:109324354	ZNF488	gene=ZNF488;model_evidence=Supporting evidence includes similarity to: 2 Proteins%2C and 100%25 coverage of the annotated genomic feature by RNAseq alignments%2C including 19 samples with support for all annotated introns;product=zinc finger protein 488	0.673491	2.35467e-14	3.83634e-13	1.32177	4.14024e-60	7.47761e-59
GeneID:109306098	STS	gene=STS;model_evidence=Supporting evidence includes similarity to: 18 Proteins%2C and 100%25 coverage of the annotated genomic feature by RNAseq alignments%2C including 3 samples with support for all annotated introns;product=steroid sulfatase (microsomal)%2C isozyme S	0.673038	5.15466e-07	3.95391e-06	1.12258	5.6544e-19	3.51429e-18
GeneID:109305491	LOC109305491	gene=LOC109305491;model_evidence=Supporting evidence includes similarity to: 1 Protein%2C and 94%25 coverage of the annotated genomic feature by RNAseq alignments;product=dedicator of cytokinesis protein 9-like	0.671285	8.79721e-08	7.45851e-07	1.45943	8.07484e-39	9.77439e-38
GeneID:109312740	LOC109312740	gene=LOC109312740;model_evidence=Supporting evidence includes similarity to: 100%25 coverage of the annotated genomic feature by RNAseq alignments%2C including 38 samples with support for all annotated introns;product=uncharacterized LOC109312740	0.66835	1.67132e-13	2.57825e-12	1.06539	5.23625e-35	5.69733e-34
GeneID:109310175	SMIM3	gene=SMIM3;model_evidence=Supporting evidence includes similarity to: 3 Proteins%2C and 100%25 coverage of the annotated genomic feature by RNAseq alignments%2C including 26 samples with support for all annotated introns;product=small integral membrane protein 3	0.667512	1.74812e-16	3.25134e-15	1.14434	2.75483e-50	4.15723e-49
GeneID:109314381	FHAD1	gene=FHAD1;model_evidence=Supporting evidence includes similarity to: 2 Proteins%2C and 100%25 coverage of the annotated genomic feature by RNAseq alignments%2C including 24 samples with support for all annotated introns;product=forkhead associated phosphopeptide binding domain 1%2C transcript variant X2	0.666091	0.0142774	0.0399958	1.32537	8.13591e-08	2.52076e-07
GeneID:109306231	OTUD1	gene=OTUD1;model_evidence=Supporting evidence includes similarity to: 4 Proteins%2C and 92%25 coverage of the annotated genomic feature by RNAseq alignments;product=OTU deubiquitinase 1	0.665822	6.38301e-23	1.5837e-21	0.754181	3.46531e-29	3.16133e-28
GeneID:109321645	FGF19	gene=FGF19;model_evidence=Supporting evidence includes similarity to: 6 Proteins%2C and 100%25 coverage of the annotated genomic feature by RNAseq alignments%2C including 14 samples with support for all annotated introns;product=fibroblast growth factor 19	0.665013	5.94343e-50	2.85284e-48	1.03268	4.59541e-123	1.76464e-121
GeneID:109308150	CUNH5orf30	gene=CUNH5orf30;model_evidence=Supporting evidence includes similarity to: 3 Proteins%2C and 100%25 coverage of the annotated genomic feature by RNAseq alignments%2C including 88 samples with support for all annotated introns;product=chromosome unknown C5orf30 homolog%2C transcript variant X3	0.663654	4.24957e-11	5.33548e-10	1.81915	1.72631e-95	5.03372e-94
GeneID:109310014	CREBRF	gene=CREBRF;model_evidence=Supporting evidence includes similarity to: 9 Proteins%2C and 100%25 coverage of the annotated genomic feature by RNAseq alignments%2C including 9 samples with support for all annotated introns;product=CREB3 regulatory factor	0.663187	0.00228599	0.00832903	1.6718	4.34463e-19	2.71241e-18
GeneID:109310826	FAAH2	gene=FAAH2;model_evidence=Supporting evidence includes similarity to: 3 Proteins%2C and 96%25 coverage of the annotated genomic feature by RNAseq alignments;product=fatty acid amide hydrolase 2	0.662909	6.0694e-37	2.19554e-35	1.53682	6.93928e-223	4.86529e-221
GeneID:109308934	TLN2	gene=TLN2;model_evidence=Supporting evidence includes similarity to: 6 Proteins%2C and 100%25 coverage of the annotated genomic feature by RNAseq alignments%2C including 10 samples with support for all annotated introns;product=talin 2%2C transcript variant X2	0.662134	2.79483e-33	9.20302e-32	0.806896	1.77219e-49	2.63296e-48
GeneID:109306716	NUB1	gene=NUB1;model_evidence=Supporting evidence includes similarity to: 1 Protein%2C and 100%25 coverage of the annotated genomic feature by RNAseq alignments%2C including 117 samples with support for all annotated introns;product=negative regulator of ubiquitin like proteins 1%2C transcript variant X1	0.661303	2.62861e-35	9.1379e-34	1.07522	2.09389e-97	6.29681e-96
GeneID:109321509	JDP2	gene=JDP2;model_evidence=Supporting evidence includes similarity to: 12 Proteins%2C and 100%25 coverage of the annotated genomic feature by RNAseq alignments%2C including 112 samples with support for all annotated introns;product=Jun dimerization protein 2%2C transcript variant X1	0.65965	4.64629e-20	1.0263e-18	0.817437	1.3103e-30	1.2502e-29
GeneID:109306573	FREM2	gene=FREM2;model_evidence=Supporting evidence includes similarity to: 7 Proteins%2C and 100%25 coverage of the annotated genomic feature by RNAseq alignments%2C including 72 samples with support for all annotated introns;partial=true;product=FRAS1 related extracellular matrix protein 2	0.658903	4.94411e-06	3.24926e-05	1.39922	5.79723e-27	4.92173e-26
GeneID:109307093	LOC109307093	gene=LOC109307093;model_evidence=Supporting evidence includes similarity to: 35 Proteins%2C and 100%25 coverage of the annotated genomic feature by RNAseq alignments%2C including 26 samples with support for all annotated introns;product=dimethylaniline monooxygenase [N-oxide-forming] 5-like%2C transcript variant X1	0.658048	2.49581e-05	0.000144604	0.926032	8.54059e-10	3.06636e-09
GeneID:109322763	RBMS1	gene=RBMS1;model_evidence=Supporting evidence includes similarity to: 11 Proteins%2C and 100%25 coverage of the annotated genomic feature by RNAseq alignments%2C including 17 samples with support for all annotated introns;product=RNA binding motif single stranded interacting protein 1%2C transcript variant X2	0.657758	4.84212e-69	3.09896e-67	0.928308	1.38906e-139	6.25827e-138
GeneID:109320677	LOC109320677	gene=LOC109320677;model_evidence=Supporting evidence includes similarity to: 100%25 coverage of the annotated genomic feature by RNAseq alignments%2C including 82 samples with support for all annotated introns;product=uncharacterized LOC109320677	0.657414	0.000463823	0.00200781	1.04152	4.56778e-09	1.55669e-08
GeneID:109311517	LOC109311517	gene=LOC109311517;model_evidence=Supporting evidence includes similarity to: 4 Proteins%2C and 100%25 coverage of the annotated genomic feature by RNAseq alignments%2C including 16 samples with support for all annotated introns;product=L-threonine 3-dehydrogenase%2C mitochondrial%2C transcript variant X2	0.65434	2.89367e-72	1.90068e-70	1.05723	4.58143e-191	2.76214e-189
GeneID:109318875	GMEB2	gene=GMEB2;model_evidence=Supporting evidence includes similarity to: 4 Proteins%2C and 100%25 coverage of the annotated genomic feature by RNAseq alignments%2C including 52 samples with support for all annotated introns;product=glucocorticoid modulatory element binding protein 2%2C transcript variant X2	0.652895	1.36712e-24	3.57687e-23	1.20755	9.04126e-89	2.42656e-87
GeneID:109307909	GPX8	gene=GPX8;model_evidence=Supporting evidence includes similarity to: 16 Proteins%2C and 100%25 coverage of the annotated genomic feature by RNAseq alignments%2C including 123 samples with support for all annotated introns;product=glutathione peroxidase 8 (putative)%2C transcript variant X1	0.651774	3.22269e-22	7.79442e-21	1.33885	1.34753e-99	4.12184e-98
GeneID:109311296	IP6K2	gene=IP6K2;model_evidence=Supporting evidence includes similarity to: 11 Proteins%2C and 100%25 coverage of the annotated genomic feature by RNAseq alignments%2C including 95 samples with support for all annotated introns;product=inositol hexakisphosphate kinase 2%2C transcript variant X1	0.650637	2.37237e-34	7.98038e-33	1.12684	1.38161e-108	4.58576e-107
GeneID:109321552	SPI1	gene=SPI1;model_evidence=Supporting evidence includes similarity to: 8 Proteins%2C and 100%25 coverage of the annotated genomic feature by RNAseq alignments%2C including 99 samples with support for all annotated introns;product=Spi-1 proto-oncogene%2C transcript variant X1	0.649906	0.00270568	0.00964218	1.1787	4.18355e-09	1.42847e-08
GeneID:109318658	HIVEP3	gene=HIVEP3;model_evidence=Supporting evidence includes similarity to: 5 Proteins%2C and 100%25 coverage of the annotated genomic feature by RNAseq alignments%2C including 5 samples with support for all annotated introns;product=human immunodeficiency virus type I enhancer binding protein 3	0.649805	2.01994e-37	7.41438e-36	0.779525	7.94521e-54	1.29616e-52
GeneID:109315061	SLC25A19	gene=SLC25A19;model_evidence=Supporting evidence includes similarity to: 8 Proteins%2C and 100%25 coverage of the annotated genomic feature by RNAseq alignments%2C including 23 samples with support for all annotated introns;product=solute carrier family 25 member 19	0.64845	2.02795e-43	8.55026e-42	1.13224	7.89068e-139	3.47971e-137
GeneID:109315444	SLC6A15	gene=SLC6A15;model_evidence=Supporting evidence includes similarity to: 22 Proteins%2C and 100%25 coverage of the annotated genomic feature by RNAseq alignments%2C including 10 samples with support for all annotated introns;product=solute carrier family 6 member 15%2C transcript variant X1	0.64695	6.29039e-06	4.07602e-05	0.645181	8.03022e-06	2.06039e-05
GeneID:109313539	SRL	gene=SRL;model_evidence=Supporting evidence includes similarity to: 91%25 coverage of the annotated genomic feature by RNAseq alignments;product=sarcalumenin	0.646334	0.00538635	0.0172762	0.626926	0.00770243	0.0135695
GeneID:109313991	FAM163B	gene=FAM163B;model_evidence=Supporting evidence includes similarity to: 3 Proteins%2C and 100%25 coverage of the annotated genomic feature by RNAseq alignments%2C including 75 samples with support for all annotated introns;product=family with sequence similarity 163 member B	0.645265	1.15873e-17	2.30637e-16	0.933612	3.45017e-37	4.0054e-36
GeneID:109306168	ATP10A	gene=ATP10A;product=LOW QUALITY PROTEIN: probable phospholipid-transporting ATPase VA	0.644482	9.14253e-16	1.62998e-14	1.25742	8.64508e-64	1.67013e-62
GeneID:109310358	CDYL2	gene=CDYL2;model_evidence=Supporting evidence includes similarity to: 9 Proteins%2C and 100%25 coverage of the annotated genomic feature by RNAseq alignments%2C including 33 samples with support for all annotated introns;partial=true;product=chromodomain Y-like 2;start_range=.,33250412	0.643525	4.07323e-26	1.11969e-24	1.50251	1.14896e-164	5.99957e-163
GeneID:109310680	IRF8	gene=IRF8;model_evidence=Supporting evidence includes similarity to: 6 Proteins%2C and 100%25 coverage of the annotated genomic feature by RNAseq alignments%2C including 74 samples with support for all annotated introns;product=interferon regulatory factor 8%2C transcript variant X2	0.642743	0.0184716	0.0495434	1.23744	6.61554e-07	1.88584e-06
GeneID:109315763	MYLIP	gene=MYLIP;model_evidence=Supporting evidence includes similarity to: 11 Proteins%2C and 100%25 coverage of the annotated genomic feature by RNAseq alignments%2C including 98 samples with support for all annotated introns;product=myosin regulatory light chain interacting protein	0.641467	2.16486e-26	6.01725e-25	0.914216	9.90211e-55	1.64333e-53
GeneID:109321271	SUSD6	gene=SUSD6;model_evidence=Supporting evidence includes similarity to: 3 Proteins%2C and 100%25 coverage of the annotated genomic feature by RNAseq alignments%2C including 29 samples with support for all annotated introns;product=sushi domain containing 6	0.640858	2.12826e-34	7.19803e-33	0.726799	6.14092e-44	8.29423e-43
GeneID:109321502	RRAS2	gene=RRAS2;model_evidence=Supporting evidence includes similarity to: 29 Proteins%2C and 100%25 coverage of the annotated genomic feature by RNAseq alignments%2C including 108 samples with support for all annotated introns;product=related RAS viral (r-ras) oncogene homolog 2	0.639394	1.03367e-54	5.35279e-53	1.10713	5.42975e-173	3.0117e-171
GeneID:109321032	SNAP23	gene=SNAP23;model_evidence=Supporting evidence includes similarity to: 9 Proteins%2C and 100%25 coverage of the annotated genomic feature by RNAseq alignments%2C including 23 samples with support for all annotated introns;product=synaptosome associated protein 23%2C transcript variant X2	0.637074	3.32776e-61	1.91385e-59	1.50902	0	0
GeneID:109314877	LOC109314877	gene=LOC109314877;model_evidence=Supporting evidence includes similarity to: 4 Proteins%2C and 100%25 coverage of the annotated genomic feature by RNAseq alignments%2C including 86 samples with support for all annotated introns;product=small integral membrane protein 10-like protein 2A	0.636781	0.00405867	0.0136125	0.917926	1.7834e-05	4.41253e-05
GeneID:109308353	P2RY1	gene=P2RY1;model_evidence=Supporting evidence includes similarity to: 7 Proteins%2C and 100%25 coverage of the annotated genomic feature by RNAseq alignments%2C including 16 samples with support for all annotated introns;product=purinergic receptor P2Y1	0.635055	6.76178e-05	0.000358788	1.27808	2.49138e-18	1.5035e-17
GeneID:109306882	GDPD5	gene=GDPD5;model_evidence=Supporting evidence includes similarity to: 3 Proteins%2C and 100%25 coverage of the annotated genomic feature by RNAseq alignments%2C including 90 samples with support for all annotated introns;product=glycerophosphodiester phosphodiesterase domain containing 5%2C transcript variant X2	0.634132	4.07701e-06	2.72967e-05	0.735991	7.26668e-08	2.25986e-07
GeneID:109324691	LOC109324691	gene=LOC109324691;model_evidence=Supporting evidence includes similarity to: 6 Proteins%2C and 68%25 coverage of the annotated genomic feature by RNAseq alignments;product=trichohyalin-like	0.634089	0.0149841	0.041614	0.691994	0.00794116	0.0139644
GeneID:109323193	GAD1	gene=GAD1;model_evidence=Supporting evidence includes similarity to: 48 Proteins%2C and 100%25 coverage of the annotated genomic feature by RNAseq alignments%2C including 6 samples with support for all annotated introns;product=glutamate decarboxylase 1%2C transcript variant X2	0.633169	8.18164e-06	5.20954e-05	2.16141	1.29638e-80	3.09938e-79
GeneID:109324171	LOC109324171	gene=LOC109324171;model_evidence=Supporting evidence includes similarity to: 100%25 coverage of the annotated genomic feature by RNAseq alignments%2C including 90 samples with support for all annotated introns;product=uncharacterized LOC109324171%2C transcript variant X1	0.633035	5.4516e-43	2.26786e-41	1.44256	5.64041e-230	3.99956e-228
GeneID:109305993	SH3KBP1	gene=SH3KBP1;model_evidence=Supporting evidence includes similarity to: 1 Protein%2C and 100%25 coverage of the annotated genomic feature by RNAseq alignments%2C including 2 samples with support for all annotated introns;product=SH3 domain containing kinase binding protein 1%2C transcript variant X2	0.632856	5.15283e-47	2.35558e-45	1.32931	2.23442e-218	1.5238e-216
GeneID:109316310	DUSP16	gene=DUSP16;model_evidence=Supporting evidence includes similarity to: 8 Proteins%2C and 100%25 coverage of the annotated genomic feature by RNAseq alignments%2C including 39 samples with support for all annotated introns;product=dual specificity phosphatase 16	0.632502	1.04146e-30	3.22218e-29	1.46123	5.18931e-178	2.98445e-176
GeneID:109322511	LOC109322511	gene=LOC109322511;model_evidence=Supporting evidence includes similarity to: 3 Proteins%2C and 96%25 coverage of the annotated genomic feature by RNAseq alignments;product=cytochrome P450 27C1-like	0.631653	0.00426989	0.0142064	0.703374	0.0014276	0.00280045
GeneID:109311070	LOC109311070	gene=LOC109311070;model_evidence=Supporting evidence includes similarity to: 12 Proteins%2C and 100%25 coverage of the annotated genomic feature by RNAseq alignments%2C including 35 samples with support for all annotated introns;product=protein FAM46D-like	0.629714	2.38881e-05	0.00013905	1.98437	1.12412e-60	2.0558e-59
GeneID:109318465	LOC109318465	gene=LOC109318465;model_evidence=Supporting evidence includes similarity to: 100%25 coverage of the annotated genomic feature by RNAseq alignments%2C including 9 samples with support for all annotated introns;product=interferon alpha-inducible protein 27-like protein 2A	0.628111	7.15725e-15	1.20219e-13	0.75379	4.40082e-21	2.98815e-20
GeneID:109306382	MBNL2	gene=MBNL2;model_evidence=Supporting evidence includes similarity to: 5 Proteins%2C and 100%25 coverage of the annotated genomic feature by RNAseq alignments%2C including 42 samples with support for all annotated introns;product=muscleblind like splicing regulator 2%2C transcript variant X7	0.627431	0.000340196	0.00151901	1.19252	1.32742e-13	6.12658e-13
GeneID:109318422	DTNA	gene=DTNA;model_evidence=Supporting evidence includes similarity to: 5 Proteins%2C and 100%25 coverage of the annotated genomic feature by RNAseq alignments%2C including 13 samples with support for all annotated introns;product=dystrobrevin alpha%2C transcript variant X7	0.627356	7.82672e-05	0.000409549	0.858904	2.68397e-08	8.66424e-08
GeneID:109316697	ATF4	gene=ATF4;model_evidence=Supporting evidence includes similarity to: 7 Proteins%2C and 100%25 coverage of the annotated genomic feature by RNAseq alignments%2C including 131 samples with support for all annotated introns;product=activating transcription factor 4	0.626278	1.43922e-67	9.02588e-66	0.717783	3.18581e-88	8.47737e-87
GeneID:109307147	KLF6	gene=KLF6;model_evidence=Supporting evidence includes similarity to: 4 Proteins%2C and 100%25 coverage of the annotated genomic feature by RNAseq alignments%2C including 104 samples with support for all annotated introns;product=Kruppel like factor 6%2C transcript variant X2	0.625955	1.64016e-52	8.22056e-51	1.11201	3.49904e-173	1.95821e-171
GeneID:109317659	LOC109317659	gene=LOC109317659;model_evidence=Supporting evidence includes similarity to: 23 Proteins%2C and 100%25 coverage of the annotated genomic feature by RNAseq alignments%2C including 89 samples with support for all annotated introns;product=caspase-1-like	0.625694	9.74517e-09	9.45721e-08	0.837029	5.55391e-15	2.78253e-14
GeneID:109307256	EPC1	gene=EPC1;model_evidence=Supporting evidence includes similarity to: 8 Proteins%2C and 100%25 coverage of the annotated genomic feature by RNAseq alignments%2C including 48 samples with support for all annotated introns;product=enhancer of polycomb homolog 1%2C transcript variant X1	0.624881	1.86437e-32	6.01222e-31	1.15842	1.54145e-115	5.40375e-114
GeneID:109320132	UST	gene=UST;model_evidence=Supporting evidence includes similarity to: 9 Proteins%2C and 100%25 coverage of the annotated genomic feature by RNAseq alignments%2C including 53 samples with support for all annotated introns;product=uronyl 2-sulfotransferase	0.623802	1.0944e-10	1.31202e-09	0.586611	2.13275e-09	7.44524e-09
GeneID:109322456	FZD5	gene=FZD5;model_evidence=Supporting evidence includes similarity to: 37 Proteins%2C and 98%25 coverage of the annotated genomic feature by RNAseq alignments;product=frizzled class receptor 5	0.623397	0.00177695	0.00667359	0.692041	0.000510904	0.00106428
GeneID:109309663	SH3D19	gene=SH3D19;model_evidence=Supporting evidence includes similarity to: 4 Proteins%2C and 100%25 coverage of the annotated genomic feature by RNAseq alignments%2C including 32 samples with support for all annotated introns;product=SH3 domain containing 19%2C transcript variant X3	0.62203	7.28945e-42	2.92515e-40	1.00308	1.60547e-111	5.45948e-110
GeneID:109315767	SEMA3C	gene=SEMA3C;model_evidence=Supporting evidence includes similarity to: 36 Proteins%2C and 100%25 coverage of the annotated genomic feature by RNAseq alignments%2C including 58 samples with support for all annotated introns;product=semaphorin 3C	0.621497	1.66841e-63	9.96254e-62	0.832643	1.97392e-115	6.90044e-114
GeneID:109308374	VEPH1	gene=VEPH1;model_evidence=Supporting evidence includes similarity to: 2 Proteins%2C and 100%25 coverage of the annotated genomic feature by RNAseq alignments%2C including 77 samples with support for all annotated introns;product=ventricular zone expressed PH domain containing 1%2C transcript variant X10	0.621038	8.43067e-12	1.13013e-10	1.68609	6.83008e-94	1.94611e-92
GeneID:109317755	SOX13	gene=SOX13;model_evidence=Supporting evidence includes similarity to: 2 Proteins%2C and 100%25 coverage of the annotated genomic feature by RNAseq alignments%2C including 7 samples with support for all annotated introns;product=SRY-box 13%2C transcript variant X3	0.619378	1.69166e-05	0.000101548	1.43631	9.32743e-30	8.68056e-29
GeneID:109318326	GAREM1	gene=GAREM1;model_evidence=Supporting evidence includes similarity to: 5 Proteins%2C and 100%25 coverage of the annotated genomic feature by RNAseq alignments%2C including 14 samples with support for all annotated introns;product=GRB2 associated regulator of MAPK1 subtype 1%2C transcript variant X2	0.618727	1.05023e-19	2.27946e-18	0.954457	1.21445e-47	1.74612e-46
GeneID:109309036	TOPAZ1	gene=TOPAZ1;model_evidence=Supporting evidence includes similarity to: 3 Proteins%2C and 96%25 coverage of the annotated genomic feature by RNAseq alignments%2C including 5 samples with support for all annotated introns;product=testis and ovary specific PAZ domain containing 1	0.617332	1.55531e-17	3.081e-16	1.73286	6.93869e-148	3.29258e-146
GeneID:109311488	FYCO1	gene=FYCO1;model_evidence=Supporting evidence includes similarity to: 7 Proteins%2C and 100%25 coverage of the annotated genomic feature by RNAseq alignments%2C including 16 samples with support for all annotated introns;product=FYVE and coiled-coil domain containing 1%2C transcript variant X1	0.615459	4.50111e-17	8.72265e-16	1.49094	5.57017e-113	1.92564e-111
GeneID:109313828	RNF208	gene=RNF208;model_evidence=Supporting evidence includes similarity to: 3 Proteins%2C and 100%25 coverage of the annotated genomic feature by RNAseq alignments%2C including 39 samples with support for all annotated introns;product=ring finger protein 208%2C transcript variant X1	0.614563	0.00287105	0.0101426	1.1731	8.21382e-10	2.95584e-09
GeneID:109313025	TBX3	gene=TBX3;model_evidence=Supporting evidence includes similarity to: 20 Proteins%2C and 99%25 coverage of the annotated genomic feature by RNAseq alignments;product=T-box 3	0.614125	1.21277e-51	6.0061e-50	0.809965	1.40394e-90	3.88497e-89
GeneID:109313624	TMEM185A	gene=TMEM185A;model_evidence=Supporting evidence includes similarity to: 5 Proteins%2C and 100%25 coverage of the annotated genomic feature by RNAseq alignments%2C including 113 samples with support for all annotated introns;product=transmembrane protein 185A	0.612995	1.82624e-12	2.58142e-11	1.48497	2.35537e-79	5.5778e-78
GeneID:109309091	IL16	gene=IL16;model_evidence=Supporting evidence includes similarity to: 13 Proteins%2C and 100%25 coverage of the annotated genomic feature by RNAseq alignments;product=interleukin 16	0.610724	4.09878e-26	1.12256e-24	0.994439	1.99391e-71	4.29776e-70
GeneID:109307089	PRKAB2	gene=PRKAB2;model_evidence=Supporting evidence includes similarity to: 2 Proteins%2C and 100%25 coverage of the annotated genomic feature by RNAseq alignments%2C including 93 samples with support for all annotated introns;product=protein kinase AMP-activated non-catalytic subunit beta 2%2C transcript variant X2	0.609983	3.15974e-19	6.71782e-18	0.646625	2.7735e-21	1.90287e-20
GeneID:109308376	PTX3	gene=PTX3;model_evidence=Supporting evidence includes similarity to: 6 Proteins%2C and 100%25 coverage of the annotated genomic feature by RNAseq alignments%2C including 104 samples with support for all annotated introns;product=pentraxin 3	0.609658	2.8537e-45	1.26741e-43	0.764491	3.66666e-71	7.88618e-70
GeneID:109312343	KDSR	gene=KDSR;model_evidence=Supporting evidence includes similarity to: 13 Proteins%2C and 98%25 coverage of the annotated genomic feature by RNAseq alignments;product=3-ketodihydrosphingosine reductase	0.607868	1.13858e-25	3.05581e-24	0.998991	6.10447e-71	1.30452e-69
GeneID:109314439	PLEKHN1	gene=PLEKHN1;model_evidence=Supporting evidence includes similarity to: 1 Protein%2C and 98%25 coverage of the annotated genomic feature by RNAseq alignments;product=pleckstrin homology domain containing N1	0.607718	7.61911e-28	2.1859e-26	0.767637	2.18204e-44	2.99251e-43
GeneID:109314243	LAMA3	gene=LAMA3;model_evidence=Supporting evidence includes similarity to: 2 Proteins%2C and 98%25 coverage of the annotated genomic feature by RNAseq alignments;product=laminin subunit alpha 3	0.607366	0.00193733	0.00721511	1.19102	3.32482e-11	1.3223e-10
GeneID:109305494	DOCK9	gene=DOCK9;model_evidence=Supporting evidence includes similarity to: 7 Proteins%2C and 97%25 coverage of the annotated genomic feature by RNAseq alignments;product=dedicator of cytokinesis 9	0.60624	2.50922e-05	0.000145246	1.38794	8.07298e-27	6.82132e-26
GeneID:109324176	CPEB3	gene=CPEB3;model_evidence=Supporting evidence includes similarity to: 5 Proteins%2C and 100%25 coverage of the annotated genomic feature by RNAseq alignments%2C including 28 samples with support for all annotated introns;product=cytoplasmic polyadenylation element binding protein 3%2C transcript variant X6	0.606172	1.99544e-08	1.85844e-07	1.78863	5.30067e-85	1.36116e-83
GeneID:109320175	HECA	gene=HECA;model_evidence=Supporting evidence includes similarity to: 1 Protein%2C and 100%25 coverage of the annotated genomic feature by RNAseq alignments%2C including 107 samples with support for all annotated introns;product=hdc homolog%2C cell cycle regulator	0.604151	4.5836e-11	5.74331e-10	1.48945	6.22785e-74	1.38298e-72
GeneID:109314990	SERPINB1	gene=SERPINB1;model_evidence=Supporting evidence includes similarity to: 46 Proteins%2C and 100%25 coverage of the annotated genomic feature by RNAseq alignments%2C including 14 samples with support for all annotated introns;product=serpin family B member 1%2C transcript variant X2	0.602452	0.00158063	0.00601961	1.37705	9.22166e-16	4.84983e-15
GeneID:109317066	KCTD7	gene=KCTD7;model_evidence=Supporting evidence includes similarity to: 5 Proteins%2C and 100%25 coverage of the annotated genomic feature by RNAseq alignments%2C including 72 samples with support for all annotated introns;product=potassium channel tetramerization domain containing 7%2C transcript variant X1	0.602296	1.45812e-06	1.04523e-05	0.881669	2.57783e-13	1.172e-12
GeneID:109305704	LOC109305704	gene=LOC109305704;model_evidence=Supporting evidence includes similarity to: 100%25 coverage of the annotated genomic feature by RNAseq alignments%2C including 107 samples with support for all annotated introns;product=uncharacterized LOC109305704	0.598365	1.26266e-36	4.51518e-35	0.88646	1.23062e-81	3.01139e-80
GeneID:109320896	GCH1	gene=GCH1;model_evidence=Supporting evidence includes similarity to: 11 Proteins%2C and 100%25 coverage of the annotated genomic feature by RNAseq alignments%2C including 43 samples with support for all annotated introns;partial=true;product=GTP cyclohydrolase 1;start_range=.,112811209	0.598154	9.3729e-64	5.67834e-62	1.27179	1.51257e-296	1.36789e-294
GeneID:109316487	CAPRIN2	gene=CAPRIN2;model_evidence=Supporting evidence includes similarity to: 2 Proteins%2C and 100%25 coverage of the annotated genomic feature by RNAseq alignments%2C including 5 samples with support for all annotated introns;product=caprin family member 2%2C transcript variant X4	0.594767	4.34317e-06	2.88466e-05	0.99734	4.38181e-16	2.33896e-15
GeneID:109324034	PCGF5	gene=PCGF5;model_evidence=Supporting evidence includes similarity to: 10 Proteins%2C and 100%25 coverage of the annotated genomic feature by RNAseq alignments%2C including 2 samples with support for all annotated introns;product=polycomb group ring finger 5%2C transcript variant X1	0.594385	2.76025e-10	3.17786e-09	1.21369	1.37023e-43	1.83876e-42
GeneID:109324698	EFNA1	gene=EFNA1;model_evidence=Supporting evidence includes similarity to: 7 Proteins%2C and 93%25 coverage of the annotated genomic feature by RNAseq alignments;product=ephrin A1	0.593444	3.30678e-10	3.76883e-09	1.30837	3.43457e-52	5.43262e-51
GeneID:109318700	SNAI1	gene=SNAI1;model_evidence=Supporting evidence includes similarity to: 12 Proteins%2C and 100%25 coverage of the annotated genomic feature by RNAseq alignments%2C including 122 samples with support for all annotated introns;partial=true;product=snail family transcriptional repressor 1;start_range=.,292087	0.592207	4.25057e-41	1.67871e-39	0.610883	2.54227e-43	3.39695e-42
GeneID:109308824	B2M	gene=B2M;model_evidence=Supporting evidence includes similarity to: 19 Proteins%2C and 100%25 coverage of the annotated genomic feature by RNAseq alignments%2C including 115 samples with support for all annotated introns;product=beta-2-microglobulin	0.591596	7.57619e-59	4.18367e-57	1.31551	5.1489e-285	4.46238e-283
GeneID:109320738	FLT3LG	gene=FLT3LG;model_evidence=Supporting evidence includes similarity to: 23 Proteins%2C and 99%25 coverage of the annotated genomic feature by RNAseq alignments;product=fms related tyrosine kinase 3 ligand	0.588785	1.14994e-06	8.37438e-06	0.970825	3.31239e-17	1.88417e-16
GeneID:109309329	TRPC3	gene=TRPC3;model_evidence=Supporting evidence includes similarity to: 5 Proteins%2C and 100%25 coverage of the annotated genomic feature by RNAseq alignments%2C including 25 samples with support for all annotated introns;product=transient receptor potential cation channel subfamily C member 3%2C transcript variant X2	0.588109	0.00383806	0.0130267	0.963303	6.38534e-07	1.8223e-06
GeneID:109311751	BEND6	gene=BEND6;model_evidence=Supporting evidence includes similarity to: 1 Protein%2C and 100%25 coverage of the annotated genomic feature by RNAseq alignments%2C including 12 samples with support for all annotated introns;product=BEN domain containing 6%2C transcript variant X2	0.587777	0.0018314	0.00685951	0.91469	4.12604e-07	1.19779e-06
GeneID:109316786	ANKS1B	gene=ANKS1B;model_evidence=Supporting evidence includes similarity to: 3 Proteins%2C and 100%25 coverage of the annotated genomic feature by RNAseq alignments%2C including 5 samples with support for all annotated introns;product=ankyrin repeat and sterile alpha motif domain containing 1B%2C transcript variant X6	0.587589	1.96031e-06	1.38453e-05	1.0333	1.102e-18	6.76156e-18
GeneID:109305619	CD47	gene=CD47;model_evidence=Supporting evidence includes similarity to: 5 Proteins%2C and 100%25 coverage of the annotated genomic feature by RNAseq alignments%2C including 71 samples with support for all annotated introns;product=CD47 molecule%2C transcript variant X1	0.586661	2.99737e-53	1.54575e-51	1.20023	1.06465e-234	7.77011e-233
GeneID:109313870	FAM102A	gene=FAM102A;model_evidence=Supporting evidence includes similarity to: 6 Proteins%2C and 100%25 coverage of the annotated genomic feature by RNAseq alignments%2C including 34 samples with support for all annotated introns;product=family with sequence similarity 102 member A	0.585334	3.14532e-16	5.74724e-15	1.42656	3.15044e-110	1.05127e-108
GeneID:109313977	CCDC180	gene=CCDC180;model_evidence=Supporting evidence includes similarity to: 2 Proteins%2C and 100%25 coverage of the annotated genomic feature by RNAseq alignments%2C including 1 sample with support for all annotated introns;product=coiled-coil domain containing 180%2C transcript variant X2	0.585238	0.00116048	0.00455863	1.17094	1.20043e-12	5.24556e-12
