# Supplementary material for: Dynamic Changes in Host Gene Expression following In Vitro Viral Mimic Stimulation in Crocodile Cells
Source: Front Immunol. 2017 Nov 22;8:1634. doi: 10.3389/fimmu.2017.01634 (PMC5702629; doi:10.3389/fimmu.2017.01634)
Supplement: Supplementary file 1 [file Data_Sheet_1.zip › Data sheet 1/Table_S6.xlsx]

## Sheet: Table S6
Table S6: Detailed information for commonly upregulated genes detected betwwen dsRNA and dsDNA stimulated LV-1 cells at 24 and 48 hps, respectively; using a fold change threshold of >1.5, P-value of ≤ 0.05 and FDR-adjusted P values of ≤ 0.05.
Entrez ID	Gene symbol	Gene	Log2 fold-change for dsRNA stimulation at 24 hrs	P-value	FDR-corrected p-value	Log2 fold-change for dsDNA stimulation at 48 hrs	P-value	FDR-corrected p-value
GeneID:109323757	LOC109323757	gene=LOC109323757;model_evidence=Supporting evidence includes similarity to: 3 Proteins%2C and 100%25 coverage of the annotated genomic feature by RNAseq alignments%2C including 3 samples with support for all annotated introns;product=programmed cell death 1 ligand 2-like	10.5287	1.40047e-176	1.80185e-174	6.58093	1.53286e-13	1.35868e-12
GeneID:109309480	LOC109309480	gene=LOC109309480;model_evidence=Supporting evidence includes similarity to: 1 Protein%2C and 100%25 coverage of the annotated genomic feature by RNAseq alignments%2C including 109 samples with support for all annotated introns;product=C-X-C motif chemokine 10-like	9.62092	0	0	4.80409	1.21351e-196	1.08176e-193
GeneID:109305597	CUNH3orf52	gene=CUNH3orf52;model_evidence=Supporting evidence includes similarity to: 1 Protein%2C and 100%25 coverage of the annotated genomic feature by RNAseq alignments%2C including 11 samples with support for all annotated introns;product=chromosome unknown C3orf52 homolog%2C transcript variant X2	9.18781	2.65758e-68	1.68358e-66	4.54209	0.00034067	0.000979398
GeneID:109307129	SELE	gene=SELE;model_evidence=Supporting evidence includes similarity to: 10 Proteins%2C and 100%25 coverage of the annotated genomic feature by RNAseq alignments%2C including 2 samples with support for all annotated introns;product=selectin E%2C transcript variant X6	8.81934	0	0	3.83421	1.65015e-35	5.62674e-34
GeneID:109306430	ACOD1	gene=ACOD1;model_evidence=Supporting evidence includes similarity to: 5 Proteins%2C and 100%25 coverage of the annotated genomic feature by RNAseq alignments%2C including 9 samples with support for all annotated introns;product=aconitate decarboxylase 1	8.75057	0	0	5.21931	5.12614e-65	5.66143e-63
GeneID:109309482	LOC109309482	gene=LOC109309482;model_evidence=Supporting evidence includes similarity to: 3 Proteins%2C and 100%25 coverage of the annotated genomic feature by RNAseq alignments%2C including 28 samples with support for all annotated introns;product=C-X-C motif chemokine 11-like	8.66162	0	0	4.51225	2.53584e-57	2.10982e-55
GeneID:109315790	CD83	gene=CD83;model_evidence=Supporting evidence includes similarity to: 4 Proteins%2C and 100%25 coverage of the annotated genomic feature by RNAseq alignments%2C including 18 samples with support for all annotated introns;product=CD83 molecule	8.46507	0	0	4.35642	1.98819e-42	9.43443e-41
GeneID:109309602	LOC109309602	gene=LOC109309602;model_evidence=Supporting evidence includes similarity to: 3 Proteins%2C and 90%25 coverage of the annotated genomic feature by RNAseq alignments;product=probable ATP-dependent RNA helicase DDX60	8.45006	1.77458e-43	7.50736e-42	3.6028	0.0112142	0.0235533
GeneID:109312098	RSAD2	gene=RSAD2;model_evidence=Supporting evidence includes similarity to: 16 Proteins%2C and 94%25 coverage of the annotated genomic feature by RNAseq alignments;product=radical S-adenosyl methionine domain containing 2	8.32169	0	0	4.60792	2.26293e-122	7.84484e-120
GeneID:109308541	LOC109308541	gene=LOC109308541;model_evidence=Supporting evidence includes similarity to: 3 Proteins%2C and 100%25 coverage of the annotated genomic feature by RNAseq alignments;product=receptor-transporting protein 2-like	7.94078	5.32104e-92	4.39778e-90	4.87882	1.00037e-11	7.4446e-11
GeneID:109324007	LOC109324007	gene=LOC109324007;model_evidence=Supporting evidence includes similarity to: 16 Proteins%2C and 100%25 coverage of the annotated genomic feature by RNAseq alignments%2C including 49 samples with support for all annotated introns;product=interferon-induced protein with tetratricopeptide repeats 5-like	7.90662	0	0	4.67935	0	0
GeneID:109316287	APOBEC1	gene=APOBEC1;model_evidence=Supporting evidence includes similarity to: 2 Proteins%2C and 100%25 coverage of the annotated genomic feature by RNAseq alignments%2C including 5 samples with support for all annotated introns;product=apolipoprotein B mRNA editing enzyme catalytic subunit 1%2C transcript variant X2	7.89496	0	0	3.44835	1.90311e-115	5.52344e-113
GeneID:109321967	LOC109321967	gene=LOC109321967;model_evidence=Supporting evidence includes similarity to: 9 Proteins%2C and 100%25 coverage of the annotated genomic feature by RNAseq alignments%2C including 2 samples with support for all annotated introns;product=E3 ISG15--protein ligase HERC5-like%2C transcript variant X1	7.76398	0	0	4.44101	0	0
GeneID:109317638	LOC109317638	gene=LOC109317638;model_evidence=Supporting evidence includes similarity to: 31 Proteins%2C and 100%25 coverage of the annotated genomic feature by RNAseq alignments%2C including 95 samples with support for all annotated introns;product=C-C motif chemokine 4-like	7.61831	1.36979e-76	9.44472e-75	3.51634	0.000115077	0.000356752
GeneID:109317639	LOC109317639	gene=LOC109317639;model_evidence=Supporting evidence includes similarity to: 16 Proteins%2C and 100%25 coverage of the annotated genomic feature by RNAseq alignments%2C including 33 samples with support for all annotated introns;product=C-C motif chemokine 4-like	7.57492	0	0	2.48781	4.81786e-63	4.77198e-61
GeneID:109320649	ESR2	gene=ESR2;model_evidence=Supporting evidence includes similarity to: 33 Proteins%2C and 100%25 coverage of the annotated genomic feature by RNAseq alignments;product=estrogen receptor 2	7.28724	2.19659e-242	3.3431e-240	3.05673	3.19606e-10	2.04653e-09
GeneID:109312085	TRANK1	gene=TRANK1;model_evidence=Supporting evidence includes similarity to: 1 Protein%2C and 100%25 coverage of the annotated genomic feature by RNAseq alignments%2C including 17 samples with support for all annotated introns;product=tetratricopeptide repeat and ankyrin repeat containing 1%2C transcript variant X2	7.18673	0	0	4.72101	7.90505033345994e-323	1.64425046935967e-319
GeneID:109305836	LOC109305836	gene=LOC109305836;model_evidence=Supporting evidence includes similarity to: 163 Proteins%2C and 100%25 coverage of the annotated genomic feature by RNAseq alignments%2C including 4 samples with support for all annotated introns;product=interferon-induced GTP-binding protein Mx1-like	6.94382	0	0	3.52034	8.61161e-138	3.98048e-135
GeneID:109306630	FLT3	gene=FLT3;model_evidence=Supporting evidence includes similarity to: 16 Proteins%2C and 100%25 coverage of the annotated genomic feature by RNAseq alignments%2C including 1 sample with support for all annotated introns;product=fms related tyrosine kinase 3	6.86109	6.09238e-16	1.09716e-14	3.6022	0.0112192	0.0235557
GeneID:109316215	LOC109316215	gene=LOC109316215;model_evidence=Supporting evidence includes similarity to: 28 Proteins%2C and 100%25 coverage of the annotated genomic feature by RNAseq alignments%2C including 2 samples with support for all annotated introns;product=zinc finger protein RFP-like	6.84579	0	0	3.21344	1.01739e-26	2.24725e-25
GeneID:109317870	MOV10	gene=MOV10;model_evidence=Supporting evidence includes similarity to: 6 Proteins%2C and 100%25 coverage of the annotated genomic feature by RNAseq alignments%2C including 2 samples with support for all annotated introns;product=Mov10 RISC complex RNA helicase	6.83449	7.51709e-68	4.73804e-66	3.89304	6.85638e-09	3.76618e-08
GeneID:109320355	DHX58	gene=DHX58;model_evidence=Supporting evidence includes similarity to: 16 Proteins%2C and 100%25 coverage of the annotated genomic feature by RNAseq alignments%2C including 60 samples with support for all annotated introns;product=DExH-box helicase 58	6.60195	0	0	3.52243	0	0
GeneID:109316441	USP18	gene=USP18;model_evidence=Supporting evidence includes similarity to: 11 Proteins%2C and 100%25 coverage of the annotated genomic feature by RNAseq alignments%2C including 6 samples with support for all annotated introns;product=ubiquitin specific peptidase 18	6.47458	0	0	3.47529	2.05455e-215	1.97237e-212
GeneID:109308809	LOC109308809	gene=LOC109308809;model_evidence=Supporting evidence includes similarity to: 24 Proteins%2C and 98%25 coverage of the annotated genomic feature by RNAseq alignments;product=zinc finger protein RFP-like	6.21174	1.80473e-10	2.11882e-09	3.60319	0.0113654	0.0238187
GeneID:109320601	LOC109320601	gene=LOC109320601;model_evidence=Supporting evidence includes similarity to: 100%25 coverage of the annotated genomic feature by RNAseq alignments%2C including 1 sample with support for all annotated introns;product=uncharacterized LOC109320601	6.11091	0	0	2.47439	6.68137e-44	3.40341e-42
GeneID:109320651	LOC109320651	gene=LOC109320651;model_evidence=Supporting evidence includes similarity to: 100%25 coverage of the annotated genomic feature by RNAseq alignments%2C including 16 samples with support for all annotated introns;product=uncharacterized LOC109320651	6.01026	7.84199e-155	9.14654e-153	2.01291	6.06965e-06	2.31295e-05
GeneID:109316442	TUBA8	gene=TUBA8;model_evidence=Supporting evidence includes similarity to: 217 Proteins%2C and 100%25 coverage of the annotated genomic feature by RNAseq alignments%2C including 45 samples with support for all annotated introns;product=tubulin alpha 8	5.9664	1.05176e-24	2.76506e-23	3.1491	0.00116275	0.00300812
GeneID:109307218	PTGS2	gene=PTGS2;model_evidence=Supporting evidence includes similarity to: 6 Proteins%2C and 100%25 coverage of the annotated genomic feature by RNAseq alignments%2C including 53 samples with support for all annotated introns;product=prostaglandin-endoperoxide synthase 2	5.92217	0	0	2.67723	2.24125e-119	6.99269e-117
GeneID:109321893	FGF20	gene=FGF20;model_evidence=Supporting evidence includes similarity to: 17 Proteins%2C and 95%25 coverage of the annotated genomic feature by RNAseq alignments%2C including 7 samples with support for all annotated introns;product=fibroblast growth factor 20	5.90827	6.51838e-09	6.43079e-08	3.60191	0.011245	0.023602
GeneID:109308834	LOC109308834	gene=LOC109308834;model_evidence=Supporting evidence includes similarity to: 41 Proteins%2C and 100%25 coverage of the annotated genomic feature by RNAseq alignments%2C including 2 samples with support for all annotated introns;product=zinc finger protein RFP-like	5.88243	4.63046e-172	5.83718e-170	2.20318	7.87724e-08	3.82075e-07
GeneID:109311671	CMPK2	gene=CMPK2;model_evidence=Supporting evidence includes similarity to: 5 Proteins%2C and 100%25 coverage of the annotated genomic feature by RNAseq alignments%2C including 24 samples with support for all annotated introns;product=cytidine/uridine monophosphate kinase 2	5.83064	0	0	2.76587	1.4768e-43	7.49206e-42
GeneID:109323099	CACNB4	gene=CACNB4;model_evidence=Supporting evidence includes similarity to: 18 Proteins%2C and 100%25 coverage of the annotated genomic feature by RNAseq alignments%2C including 2 samples with support for all annotated introns;product=calcium voltage-gated channel auxiliary subunit beta 4%2C transcript variant X2	5.59646	9.7239e-53	4.95323e-51	1.89386	0.00781252	0.0170009
GeneID:109309990	LOC109309990	gene=LOC109309990;model_evidence=Supporting evidence includes similarity to: 2 Proteins%2C and 100%25 coverage of the annotated genomic feature by RNAseq alignments%2C including 49 samples with support for all annotated introns;product=E3 ubiquitin/ISG15 ligase TRIM25-like	5.49888	0	0	3.52929	0	0
GeneID:109317113	NOS2	gene=NOS2;model_evidence=Supporting evidence includes similarity to: 35 Proteins%2C and 100%25 coverage of the annotated genomic feature by RNAseq alignments%2C including 11 samples with support for all annotated introns;product=nitric oxide synthase 2%2C transcript variant X1	5.46892	1.10441e-211	1.53145e-209	2.12156	2.11714e-14	2.0047e-13
GeneID:109315766	CD36	gene=CD36;model_evidence=Supporting evidence includes similarity to: 3 Proteins%2C and 100%25 coverage of the annotated genomic feature by RNAseq alignments%2C including 15 samples with support for all annotated introns;product=CD36 molecule%2C transcript variant X3	5.43254	0	0	2.14156	9.20979e-36	3.17509e-34
GeneID:109313318	LOC109313318	gene=LOC109313318;model_evidence=Supporting evidence includes similarity to: 4 Proteins%2C and 100%25 coverage of the annotated genomic feature by RNAseq alignments%2C including 67 samples with support for all annotated introns;product=interferon alpha-inducible protein 27%2C mitochondrial-like	5.41658	0	0	1.51707	8.7833e-51	5.89331e-49
GeneID:109320187	TNFAIP3	gene=TNFAIP3;model_evidence=Supporting evidence includes similarity to: 1 Protein%2C and 100%25 coverage of the annotated genomic feature by RNAseq alignments%2C including 17 samples with support for all annotated introns;product=TNF alpha induced protein 3%2C transcript variant X1	5.40997	0	0	1.37869	5.22625e-47	3.10589e-45
GeneID:109306481	EPSTI1	gene=EPSTI1;model_evidence=Supporting evidence includes similarity to: 1 Protein%2C and 100%25 coverage of the annotated genomic feature by RNAseq alignments%2C including 71 samples with support for all annotated introns;product=epithelial stromal interaction 1%2C transcript variant X1	5.29898	0	0	2.35341	6.43915e-58	5.50415e-56
GeneID:109317076	XAF1	gene=XAF1;model_evidence=Supporting evidence includes similarity to: 100%25 coverage of the annotated genomic feature by RNAseq alignments%2C including 40 samples with support for all annotated introns;product=XIAP associated factor 1	5.10445	0	0	2.20444	9.71842e-34	3.11789e-32
GeneID:109308833	LOC109308833	gene=LOC109308833;model_evidence=Supporting evidence includes similarity to: 49 Proteins%2C and 100%25 coverage of the annotated genomic feature by RNAseq alignments%2C including 12 samples with support for all annotated introns;product=zinc finger protein RFP-like	5.0152	4.65613e-203	6.38555e-201	1.84147	1.40455e-10	9.33375e-10
GeneID:109315177	PIK3R6	gene=PIK3R6;model_evidence=Supporting evidence includes similarity to: 1 Protein%2C and 100%25 coverage of the annotated genomic feature by RNAseq alignments%2C including 10 samples with support for all annotated introns;product=phosphoinositide-3-kinase regulatory subunit 6%2C transcript variant X1	4.88046	1.36457e-76	9.44472e-75	1.33082	0.00562964	0.0126808
GeneID:109308828	LOC109308828	gene=LOC109308828;model_evidence=Supporting evidence includes similarity to: 6 Proteins%2C and 100%25 coverage of the annotated genomic feature by RNAseq alignments%2C including 4 samples with support for all annotated introns;product=sterile alpha motif domain-containing protein 9-like%2C transcript variant X1	4.78527	3.08353e-265	5.27156e-263	2.00658	1.01954e-19	1.43126e-18
GeneID:109324935	LOC109324935	gene=LOC109324935;model_evidence=Supporting evidence includes similarity to: 7 Proteins%2C and 100%25 coverage of the annotated genomic feature by RNAseq alignments%2C including 2 samples with support for all annotated introns;product=tyrosine-protein kinase ZAP-70	4.76253	1.10604e-56	5.8489e-55	2.43694	7.13255e-08	3.4717e-07
GeneID:109323084	IFIH1	gene=IFIH1;model_evidence=Supporting evidence includes similarity to: 13 Proteins%2C and 100%25 coverage of the annotated genomic feature by RNAseq alignments%2C including 55 samples with support for all annotated introns;product=interferon induced with helicase C domain 1%2C transcript variant X1	4.72225	0	0	1.31428	3.31625e-112	9.40608e-110
GeneID:109315132	LOC109315132	gene=LOC109315132;model_evidence=Supporting evidence includes similarity to: 100%25 coverage of the annotated genomic feature by RNAseq alignments%2C including 2 samples with support for all annotated introns;product=uncharacterized LOC109315132%2C transcript variant X1	4.6646	4.64932e-10	5.24625e-09	2.44528	0.0241432	0.0462909
GeneID:109309294	TNIP3	gene=TNIP3;model_evidence=Supporting evidence includes similarity to: 1 Protein%2C and 97%25 coverage of the annotated genomic feature by RNAseq alignments;product=TNFAIP3 interacting protein 3	4.66398	1.49556e-57	8.07992e-56	1.46646	0.00400862	0.00932132
GeneID:109310412	NLRC5	gene=NLRC5;model_evidence=Supporting evidence includes similarity to: 9 Proteins%2C and 100%25 coverage of the annotated genomic feature by RNAseq alignments%2C including 1 sample with support for all annotated introns;product=NLR family CARD domain containing 5	4.586	8.45769e-142	9.42429e-140	1.58886	3.09596e-08	1.57833e-07
GeneID:109307022	IL23R	gene=IL23R;model_evidence=Supporting evidence includes similarity to: 1 Protein%2C and 99%25 coverage of the annotated genomic feature by RNAseq alignments;product=interleukin 23 receptor	4.56532	3.16981e-51	1.56361e-49	1.26848	0.0165749	0.0332832
GeneID:109323611	DDX58	gene=DDX58;model_evidence=Supporting evidence includes similarity to: 15 Proteins%2C and 100%25 coverage of the annotated genomic feature by RNAseq alignments%2C including 22 samples with support for all annotated introns;product=DExD/H-box helicase 58%2C transcript variant X3	4.4982	0	0	2.91651	0	0
GeneID:109321596	LOC109321596	gene=LOC109321596;model_evidence=Supporting evidence includes similarity to: 1 Protein%2C and 100%25 coverage of the annotated genomic feature by RNAseq alignments%2C including 2 samples with support for all annotated introns;product=cyclic GMP-AMP synthase-like%2C transcript variant X2	4.49318	4.77992e-38	1.77013e-36	2.94517	1.82023e-10	1.19686e-09
GeneID:109318206	IRF7	gene=IRF7;model_evidence=Supporting evidence includes similarity to: 6 Proteins%2C and 100%25 coverage of the annotated genomic feature by RNAseq alignments%2C including 2 samples with support for all annotated introns;product=interferon regulatory factor 7	4.21201	0	0	1.47331	4.75834e-29	1.17825e-27
GeneID:109309501	LOC109309501	gene=LOC109309501;model_evidence=Supporting evidence includes similarity to: 14 Proteins%2C and 100%25 coverage of the annotated genomic feature by RNAseq alignments%2C including 43 samples with support for all annotated introns;product=interleukin-8-like	4.19949	0	0	1.7724	1.63622e-97	3.7815e-95
GeneID:109324043	BLNK	gene=BLNK;model_evidence=Supporting evidence includes similarity to: 4 Proteins%2C and 100%25 coverage of the annotated genomic feature by RNAseq alignments%2C including 10 samples with support for all annotated introns;product=B-cell linker%2C transcript variant X1	4.16556	2.46017e-32	7.87254e-31	1.77562	0.000907711	0.00239497
GeneID:109324172	LOC109324172	gene=LOC109324172;model_evidence=Supporting evidence includes similarity to: 18 Proteins%2C and 100%25 coverage of the annotated genomic feature by RNAseq alignments%2C including 83 samples with support for all annotated introns;product=nuclear receptor subfamily 2 group F member 5%2C transcript variant X1	4.11288	2.19698e-24	5.67667e-23	1.7362	0.00461876	0.0105901
GeneID:109318205	LOC109318205	gene=LOC109318205;model_evidence=Supporting evidence includes similarity to: 1 Protein%2C and 100%25 coverage of the annotated genomic feature by RNAseq alignments;product=malignant fibrous histiocytoma-amplified sequence 1 homolog	4.10634	2.23432e-50	1.09422e-48	1.75315	2.32637e-05	8.11886e-05
GeneID:109311855	PNRC1	gene=PNRC1;model_evidence=Supporting evidence includes similarity to: 3 Proteins%2C and 100%25 coverage of the annotated genomic feature by RNAseq alignments%2C including 124 samples with support for all annotated introns;product=proline rich nuclear receptor coactivator 1	3.94069	0	0	1.42588	4.83705e-66	5.48785e-64
GeneID:109324132	NEURL1	gene=NEURL1;model_evidence=Supporting evidence includes similarity to: 2 Proteins%2C and 100%25 coverage of the annotated genomic feature by RNAseq alignments%2C including 22 samples with support for all annotated introns;product=neuralized E3 ubiquitin protein ligase 1%2C transcript variant X1	3.92179	8.61921e-24	2.20426e-22	1.52883	0.00992109	0.0211253
GeneID:109305675	CD80	gene=CD80;model_evidence=Supporting evidence includes similarity to: 2 Proteins%2C and 100%25 coverage of the annotated genomic feature by RNAseq alignments%2C including 22 samples with support for all annotated introns;product=CD80 molecule%2C transcript variant X2	3.91984	1.36582e-23	3.45048e-22	1.44132	0.0167092	0.0334992
GeneID:109314980	LOC109314980	gene=LOC109314980;model_evidence=Supporting evidence includes similarity to: 1 Protein%2C and 100%25 coverage of the annotated genomic feature by RNAseq alignments%2C including 1 sample with support for all annotated introns;product=sterile alpha motif domain-containing protein 9-like	3.72343	0	0	2.06687	3.01076e-225	3.75743e-222
GeneID:109319895	EIF2AK2	gene=EIF2AK2;model_evidence=Supporting evidence includes similarity to: 2 Proteins%2C and 100%25 coverage of the annotated genomic feature by RNAseq alignments%2C including 2 samples with support for all annotated introns;product=eukaryotic translation initiation factor 2 alpha kinase 2	3.42094	0	0	0.839003	2.07615e-31	5.92914e-30
GeneID:109320287	LOC109320287	gene=LOC109320287;model_evidence=Supporting evidence includes similarity to: 24 Proteins%2C and 100%25 coverage of the annotated genomic feature by RNAseq alignments;product=zinc-binding protein A33-like	3.42063	2.42307e-119	2.39999e-117	0.92545	2.46553e-05	8.56532e-05
GeneID:109316828	LOC109316828	gene=LOC109316828;model_evidence=Supporting evidence includes similarity to: 68 Proteins%2C and 100%25 coverage of the annotated genomic feature by RNAseq alignments;product=histone H2A-IV	3.30134	9.11084e-21	2.06733e-19	1.33368	0.0060468	0.0135337
GeneID:109311068	LOC109311068	gene=LOC109311068;model_evidence=Supporting evidence includes similarity to: 1 Protein%2C and 100%25 coverage of the annotated genomic feature by RNAseq alignments%2C including 63 samples with support for all annotated introns;product=syntaxin-3-like%2C transcript variant X2	3.28444	5.7175e-85	4.43195e-83	0.981823	5.07849e-05	0.000167848
GeneID:109323681	LOC109323681	gene=LOC109323681;model_evidence=Supporting evidence includes similarity to: 4 Proteins%2C and 100%25 coverage of the annotated genomic feature by RNAseq alignments%2C including 7 samples with support for all annotated introns;product=programmed cell death 1 ligand 1-like	3.27597	9.10858e-293	1.60106e-290	0.819143	2.6227e-10	1.69504e-09
GeneID:109318466	LOC109318466	gene=LOC109318466;model_evidence=Supporting evidence includes similarity to: 5 Proteins%2C and 100%25 coverage of the annotated genomic feature by RNAseq alignments%2C including 123 samples with support for all annotated introns;product=interferon alpha-inducible protein 27-like protein 2A	3.25727	0	0	0.936025	6.20396e-30	1.64735e-28
GeneID:109311886	LOC109311886	gene=LOC109311886;model_evidence=Supporting evidence includes similarity to: 100%25 coverage of the annotated genomic feature by RNAseq alignments%2C including 8 samples with support for all annotated introns;product=uncharacterized LOC109311886	3.24616	2.50487e-58	1.3651e-56	1.47376	5.34337e-08	2.64834e-07
GeneID:109316503	LOC109316503	gene=LOC109316503;model_evidence=Supporting evidence includes similarity to: 100%25 coverage of the annotated genomic feature by RNAseq alignments%2C including 2 samples with support for all annotated introns;product=cytidine and dCMP deaminase domain-containing protein 1-like	3.16049	1.20784e-29	3.65871e-28	1.89138	5.87839e-08	2.89741e-07
GeneID:109314985	LOC109314985	gene=LOC109314985;model_evidence=Supporting evidence includes similarity to: 13 Proteins%2C and 100%25 coverage of the annotated genomic feature by RNAseq alignments%2C including 28 samples with support for all annotated introns;product=E3 ubiquitin-protein ligase RNF135-like%2C transcript variant X1	3.1333	0	0	1.3545	2.16159e-56	1.72927e-54
GeneID:109310073	LOC109310073	gene=LOC109310073;model_evidence=Supporting evidence includes similarity to: 100%25 coverage of the annotated genomic feature by RNAseq alignments%2C including 85 samples with support for all annotated introns;product=uncharacterized LOC109310073	3.08274	4.22871e-101	3.79671e-99	1.2993	6.30078e-12	4.78599e-11
GeneID:109318788	ZBP1	gene=ZBP1;model_evidence=Supporting evidence includes similarity to: 2 Proteins%2C and 100%25 coverage of the annotated genomic feature by RNAseq alignments%2C including 2 samples with support for all annotated introns;product=Z-DNA binding protein 1	3.03469	1.85793e-140	2.05195e-138	0.766513	7.86233e-06	2.9466e-05
GeneID:109319713	LOC109319713	gene=LOC109319713;model_evidence=Supporting evidence includes similarity to: 100%25 coverage of the annotated genomic feature by RNAseq alignments%2C including 44 samples with support for all annotated introns;product=uncharacterized LOC109319713	2.95647	2.99692e-16	5.49775e-15	1.49578	0.00131747	0.00338104
GeneID:109309502	LOC109309502	gene=LOC109309502;model_evidence=Supporting evidence includes similarity to: 18 Proteins%2C and 100%25 coverage of the annotated genomic feature by RNAseq alignments%2C including 17 samples with support for all annotated introns;product=interleukin-8-like	2.87194	0	0	1.40436	3.114e-64	3.26578e-62
GeneID:109309699	CTSO	gene=CTSO;model_evidence=Supporting evidence includes similarity to: 3 Proteins%2C and 100%25 coverage of the annotated genomic feature by RNAseq alignments%2C including 69 samples with support for all annotated introns;product=cathepsin O%2C transcript variant X1	2.85903	5.29171e-228	7.86196e-226	0.829331	6.24222e-12	4.74439e-11
GeneID:109310072	IRF1	gene=IRF1;model_evidence=Supporting evidence includes similarity to: 4 Proteins%2C and 100%25 coverage of the annotated genomic feature by RNAseq alignments%2C including 93 samples with support for all annotated introns;product=interferon regulatory factor 1%2C transcript variant X1	2.84326	0	0	1.16784	1.23739e-98	2.91369e-96
GeneID:109306189	LOC109306189	gene=LOC109306189;model_evidence=Supporting evidence includes similarity to: 3 Proteins%2C and 100%25 coverage of the annotated genomic feature by RNAseq alignments%2C including 19 samples with support for all annotated introns;product=lysozyme g-like%2C transcript variant X1	2.79903	1.83022e-13	2.80603e-12	1.77181	8.22898e-05	0.000261984
GeneID:109323082	LOC109323082	gene=LOC109323082;model_evidence=Supporting evidence includes similarity to: 8 Proteins%2C and 100%25 coverage of the annotated genomic feature by RNAseq alignments%2C including 4 samples with support for all annotated introns;product=poly [ADP-ribose] polymerase 14-like	2.74619	0	0	1.26141	3.47203e-95	7.47086e-93
GeneID:109314898	RNF213	gene=RNF213;model_evidence=Supporting evidence includes similarity to: 1 Protein%2C and 100%25 coverage of the annotated genomic feature by RNAseq alignments%2C including 1 sample with support for all annotated introns;product=ring finger protein 213	2.68205	0	0	1.0086	1.28101e-62	1.2393e-60
GeneID:109312069	LOC109312069	gene=LOC109312069;model_evidence=Supporting evidence includes similarity to: 18 Proteins%2C and 99%25 coverage of the annotated genomic feature by RNAseq alignments;product=interferon-induced very large GTPase 1-like	2.6805	4.21683e-188	5.59852e-186	0.768504	1.42498e-10	9.45442e-10
GeneID:109308473	LAMP3	gene=LAMP3;model_evidence=Supporting evidence includes similarity to: 2 Proteins%2C and 100%25 coverage of the annotated genomic feature by RNAseq alignments%2C including 25 samples with support for all annotated introns;product=lysosomal associated membrane protein 3%2C transcript variant X2	2.65698	0.00137777	0.00533991	2.24299	0.0114806	0.0240238
GeneID:109322334	TLR3	gene=TLR3;model_evidence=Supporting evidence includes similarity to: 31 Proteins%2C and 100%25 coverage of the annotated genomic feature by RNAseq alignments%2C including 61 samples with support for all annotated introns;product=toll like receptor 3%2C transcript variant X2	2.62318	1.21172e-172	1.54309e-170	0.828052	2.37994e-11	1.71389e-10
GeneID:109322879	PARP9	gene=PARP9;model_evidence=Supporting evidence includes similarity to: 1 Protein%2C and 100%25 coverage of the annotated genomic feature by RNAseq alignments%2C including 8 samples with support for all annotated introns;product=poly(ADP-ribose) polymerase family member 9%2C transcript variant X1	2.62176	0	0	0.949471	4.55832e-61	4.1524e-59
GeneID:109308131	LOC109308131	gene=LOC109308131;model_evidence=Supporting evidence includes similarity to: 16 Proteins%2C and 100%25 coverage of the annotated genomic feature by RNAseq alignments%2C including 2 samples with support for all annotated introns;product=endoplasmic reticulum aminopeptidase 2-like	2.60359	3.81042e-60	2.15176e-58	0.684431	0.00170376	0.00427395
GeneID:109321966	LOC109321966	gene=LOC109321966;model_evidence=Supporting evidence includes similarity to: 16 Proteins%2C and 100%25 coverage of the annotated genomic feature by RNAseq alignments%2C including 13 samples with support for all annotated introns;product=probable E3 ubiquitin-protein ligase HERC6%2C transcript variant X4	2.52296	1.71459e-21	3.99682e-20	1.29324	7.89984e-05	0.000252407
GeneID:109312074	DCLK3	gene=DCLK3;model_evidence=Supporting evidence includes similarity to: 6 Proteins%2C and 100%25 coverage of the annotated genomic feature by RNAseq alignments%2C including 38 samples with support for all annotated introns;product=doublecortin like kinase 3	2.51082	1.19558e-40	4.69209e-39	0.959787	8.07911e-05	0.00025787
GeneID:109309373	TIFA	gene=TIFA;model_evidence=Supporting evidence includes similarity to: 5 Proteins%2C and 100%25 coverage of the annotated genomic feature by RNAseq alignments%2C including 13 samples with support for all annotated introns;product=TRAF interacting protein with forkhead associated domain	2.49874	1.84237e-10	2.15895e-09	1.15201	0.0197507	0.0388599
GeneID:109309313	PRDM8	gene=PRDM8;model_evidence=Supporting evidence includes similarity to: 1 Protein%2C and 98%25 coverage of the annotated genomic feature by RNAseq alignments;product=PR/SET domain 8	2.44193	0.000175803	0.000850067	1.99786	0.00434571	0.0100249
GeneID:109314839	VWA3A	gene=VWA3A;model_evidence=Supporting evidence includes similarity to: 5 Proteins%2C and 100%25 coverage of the annotated genomic feature by RNAseq alignments%2C including 4 samples with support for all annotated introns;product=von Willebrand factor A domain containing 3A%2C transcript variant X2	2.43177	3.57758e-46	1.62949e-44	1.07532	3.3321e-07	1.50124e-06
GeneID:109308442	TNFSF10	gene=TNFSF10;model_evidence=Supporting evidence includes similarity to: 10 Proteins%2C and 100%25 coverage of the annotated genomic feature by RNAseq alignments%2C including 97 samples with support for all annotated introns;product=tumor necrosis factor superfamily member 10	2.42343	0	0	0.606356	9.2982e-16	9.8257e-15
GeneID:109308358	GPR149	gene=GPR149;model_evidence=Supporting evidence includes similarity to: 4 Proteins%2C and 100%25 coverage of the annotated genomic feature by RNAseq alignments%2C including 23 samples with support for all annotated introns;product=G protein-coupled receptor 149%2C transcript variant X1	2.38238	5.72834e-12	7.78754e-11	1.6953	1.03362e-05	3.81307e-05
GeneID:109324325	LOC109324325	gene=LOC109324325;model_evidence=Supporting evidence includes similarity to: 100%25 coverage of the annotated genomic feature by RNAseq alignments%2C including 1 sample with support for all annotated introns;product=uncharacterized LOC109324325	2.36472	0.000347421	0.00154795	1.8929	0.00804584	0.0174417
GeneID:109306795	RAB38	gene=RAB38;model_evidence=Supporting evidence includes similarity to: 13 Proteins%2C and 100%25 coverage of the annotated genomic feature by RNAseq alignments%2C including 35 samples with support for all annotated introns;product=RAB38%2C member RAS oncogene family	2.28411	4.28006e-155	5.03917e-153	0.724577	1.39664e-11	1.0241e-10
GeneID:109320599	EXOC3L4	gene=EXOC3L4;model_evidence=Supporting evidence includes similarity to: 1 Protein%2C and 100%25 coverage of the annotated genomic feature by RNAseq alignments%2C including 15 samples with support for all annotated introns;product=exocyst complex component 3 like 4%2C transcript variant X2	2.28046	6.43505e-09	6.35862e-08	1.70099	8.68343e-05	0.000275468
GeneID:109312503	DDIT4	gene=DDIT4;model_evidence=Supporting evidence includes similarity to: 9 Proteins%2C and 100%25 coverage of the annotated genomic feature by RNAseq alignments%2C including 112 samples with support for all annotated introns;product=DNA damage inducible transcript 4	2.27673	0	0	1.33372	2.83526e-131	1.22014e-128
GeneID:109319421	TAPBPL	gene=TAPBPL;model_evidence=Supporting evidence includes similarity to: 11 Proteins%2C and 100%25 coverage of the annotated genomic feature by RNAseq alignments%2C including 54 samples with support for all annotated introns;product=TAP binding protein like%2C transcript variant X1	2.26418	3.73329e-73	2.46516e-71	1.14312	3.16128e-14	2.94864e-13
GeneID:109309353	SYNPO2	gene=SYNPO2;model_evidence=Supporting evidence includes similarity to: 6 Proteins%2C and 100%25 coverage of the annotated genomic feature by RNAseq alignments%2C including 36 samples with support for all annotated introns;product=synaptopodin 2	2.25203	1.41645e-19	3.05836e-18	1.21118	4.25903e-05	0.000142424
GeneID:109309010	MYO5A	gene=MYO5A;model_evidence=Supporting evidence includes similarity to: 6 Proteins%2C and 100%25 coverage of the annotated genomic feature by RNAseq alignments%2C including 17 samples with support for all annotated introns;product=myosin VA%2C transcript variant X10	2.21409	6.16959e-74	4.16197e-72	1.15512	9.44197e-16	9.95585e-15
GeneID:109318721	HELZ2	gene=HELZ2;model_evidence=Supporting evidence includes similarity to: 6 Proteins%2C and 99%25 coverage of the annotated genomic feature by RNAseq alignments%2C including 1 sample with support for all annotated introns;product=helicase with zinc finger 2	2.17763	0	0	0.72555	4.49194e-59	3.92024e-57
GeneID:109316504	LOC109316504	gene=LOC109316504;model_evidence=Supporting evidence includes similarity to: 100%25 coverage of the annotated genomic feature by RNAseq alignments%2C including 2 samples with support for all annotated introns;product=cytidine and dCMP deaminase domain-containing protein 1-like	2.17525	6.72671e-39	2.54392e-37	0.830568	6.23224e-05	0.000202653
GeneID:109317511	RAB44	gene=RAB44;model_evidence=Supporting evidence includes similarity to: 1 Protein%2C and 100%25 coverage of the annotated genomic feature by RNAseq alignments;product=RAB44%2C member RAS oncogene family	2.14119	3.85984e-36	1.36849e-34	1.18916	2.38655e-09	1.39439e-08
GeneID:109311336	ACKR4	gene=ACKR4;model_evidence=Supporting evidence includes similarity to: 12 Proteins%2C and 100%25 coverage of the annotated genomic feature by RNAseq alignments%2C including 55 samples with support for all annotated introns;product=atypical chemokine receptor 4	2.06663	4.51895e-18	9.12564e-17	1.20942	9.96025e-06	3.68199e-05
GeneID:109319712	ATF3	gene=ATF3;model_evidence=Supporting evidence includes similarity to: 15 Proteins%2C and 100%25 coverage of the annotated genomic feature by RNAseq alignments%2C including 43 samples with support for all annotated introns;product=activating transcription factor 3	2.01302	4.80197e-256	7.88534e-254	0.66616	4.19402e-23	7.19963e-22
GeneID:109314035	TRAF1	gene=TRAF1;model_evidence=Supporting evidence includes similarity to: 3 Proteins%2C and 100%25 coverage of the annotated genomic feature by RNAseq alignments%2C including 1 sample with support for all annotated introns;product=TNF receptor associated factor 1%2C transcript variant X2	1.99714	1.21539e-39	4.66711e-38	0.656142	0.000547264	0.00151304
GeneID:109324255	CASP7	gene=CASP7;model_evidence=Supporting evidence includes similarity to: 17 Proteins%2C and 100%25 coverage of the annotated genomic feature by RNAseq alignments%2C including 58 samples with support for all annotated introns;product=caspase 7%2C transcript variant X2	1.99428	1.52621e-30	4.70299e-29	0.924692	9.14409e-06	3.40042e-05
GeneID:109309503	LOC109309503	gene=LOC109309503;model_evidence=Supporting evidence includes similarity to: 18 Proteins%2C and 100%25 coverage of the annotated genomic feature by RNAseq alignments%2C including 14 samples with support for all annotated introns;product=interleukin-8-like	1.98449	0	0	0.968224	5.67981e-80	8.97266e-78
GeneID:109319078	LOC109319078	gene=LOC109319078;model_evidence=Supporting evidence includes similarity to: 10 Proteins%2C and 100%25 coverage of the annotated genomic feature by RNAseq alignments%2C including 18 samples with support for all annotated introns;product=25-hydroxycholesterol 7-alpha-hydroxylase%2C transcript variant X1	1.97901	1.256e-48	5.87076e-47	1.06501	5.65299e-12	4.32129e-11
GeneID:109319095	LOC109319095	gene=LOC109319095;model_evidence=Supporting evidence includes similarity to: 100%25 coverage of the annotated genomic feature by RNAseq alignments%2C including 24 samples with support for all annotated introns;product=uncharacterized LOC109319095	1.94576	7.13384e-13	1.04496e-11	0.865807	0.00756299	0.0165213
GeneID:109305799	RCAN1	gene=RCAN1;model_evidence=Supporting evidence includes similarity to: 21 Proteins%2C and 100%25 coverage of the annotated genomic feature by RNAseq alignments%2C including 85 samples with support for all annotated introns;product=regulator of calcineurin 1%2C transcript variant X2	1.94532	0	0	0.624916	1.628e-45	8.91116e-44
GeneID:109322880	DTX3L	gene=DTX3L;model_evidence=Supporting evidence includes similarity to: 7 Proteins%2C and 100%25 coverage of the annotated genomic feature by RNAseq alignments%2C including 36 samples with support for all annotated introns;product=deltex E3 ubiquitin ligase 3L	1.9379	0	0	0.605225	1.49068e-46	8.57311e-45
GeneID:109315813	CELF2	gene=CELF2;model_evidence=Supporting evidence includes similarity to: 30 Proteins%2C and 100%25 coverage of the annotated genomic feature by RNAseq alignments%2C including 11 samples with support for all annotated introns;product=CUGBP%2C Elav-like family member 2%2C transcript variant X11	1.93494	2.51082e-12	3.52475e-11	0.897368	0.00648271	0.0143958
GeneID:109316317	LOC109316317	gene=LOC109316317;model_evidence=Supporting evidence includes similarity to: 5 Proteins%2C and 100%25 coverage of the annotated genomic feature by RNAseq alignments%2C including 17 samples with support for all annotated introns;product=zinc finger CCCH-type antiviral protein 1-like%2C transcript variant X2	1.84803	0	0	0.848917	2.50842e-102	6.13826e-100
GeneID:109309595	DCHS2	gene=DCHS2;model_evidence=Supporting evidence includes similarity to: 5 Proteins%2C and 99%25 coverage of the annotated genomic feature by RNAseq alignments%2C including 9 samples with support for all annotated introns;product=dachsous cadherin-related 2	1.81342	1.42669e-07	1.17681e-06	0.98855	0.0123245	0.0255673
GeneID:109305749	LOC109305749	gene=LOC109305749;model_evidence=Supporting evidence includes similarity to: 46 Proteins%2C and 100%25 coverage of the annotated genomic feature by RNAseq alignments%2C including 69 samples with support for all annotated introns;product=zinc finger protein RFP-like	1.80936	9.06349e-281	1.571e-278	0.905958	1.98022e-59	1.76523e-57
GeneID:109317777	PRICKLE4	gene=PRICKLE4;model_evidence=Supporting evidence includes similarity to: 100%25 coverage of the annotated genomic feature by RNAseq alignments%2C including 40 samples with support for all annotated introns;product=prickle planar cell polarity protein 4%2C transcript variant X1	1.80163	9.46164e-16	1.68447e-14	0.690439	0.0102817	0.0218002
GeneID:109323460	VDR	gene=VDR;model_evidence=Supporting evidence includes similarity to: 28 Proteins%2C and 100%25 coverage of the annotated genomic feature by RNAseq alignments;product=vitamin D (1%2C25- dihydroxyvitamin D3) receptor	1.79304	3.0393e-83	2.31284e-81	0.627104	8.28354e-09	4.48886e-08
GeneID:109316254	LOC109316254	gene=LOC109316254;model_evidence=Supporting evidence includes similarity to: 2 Proteins%2C and 100%25 coverage of the annotated genomic feature by RNAseq alignments%2C including 82 samples with support for all annotated introns;product=TRPM8 channel-associated factor 2-like	1.78339	5.35258e-57	2.85471e-55	0.921152	6.62068e-13	5.53053e-12
GeneID:109317090	LOC109317090	gene=LOC109317090;model_evidence=Supporting evidence includes similarity to: 1 Protein%2C and 100%25 coverage of the annotated genomic feature by RNAseq alignments%2C including 34 samples with support for all annotated introns;product=tapasin-related protein-like	1.75079	1.16826e-52	5.92678e-51	0.684935	1.44471e-07	6.79607e-07
GeneID:109314478	TNFRSF9	gene=TNFRSF9;model_evidence=Supporting evidence includes similarity to: 1 Protein%2C and 98%25 coverage of the annotated genomic feature by RNAseq alignments;product=TNF receptor superfamily member 9	1.70851	3.30915e-31	1.03245e-29	0.616827	0.000445664	0.00125494
GeneID:109321711	UNC79	gene=UNC79;model_evidence=Supporting evidence includes similarity to: 2 Proteins%2C and 100%25 coverage of the annotated genomic feature by RNAseq alignments;product=unc-79 homolog (C. elegans)	1.6629	5.36463e-26	1.45545e-24	0.983069	1.57581e-08	8.27349e-08
GeneID:109322826	COBLL1	gene=COBLL1;model_evidence=Supporting evidence includes similarity to: 7 Proteins%2C and 99%25 coverage of the annotated genomic feature by RNAseq alignments;product=cordon-bleu WH2 repeat protein like 1	1.63789	6.62168e-07	4.99327e-06	1.45452	1.75205e-05	6.24552e-05
GeneID:109315725	NAMPT	gene=NAMPT;model_evidence=Supporting evidence includes similarity to: 2 Proteins%2C and 100%25 coverage of the annotated genomic feature by RNAseq alignments%2C including 100 samples with support for all annotated introns;product=nicotinamide phosphoribosyltransferase	1.63001	0	0	0.639729	9.089e-61	8.21962e-59
GeneID:109319287	T	gene=T;model_evidence=Supporting evidence includes similarity to: 8 Proteins%2C and 97%25 coverage of the annotated genomic feature by RNAseq alignments;product=T brachyury transcription factor	1.62169	0.00567632	0.0180526	2.23718	2.16723e-05	7.59322e-05
GeneID:109322912	STAT2	gene=STAT2;model_evidence=Supporting evidence includes similarity to: 1 Protein%2C and 74%25 coverage of the annotated genomic feature by RNAseq alignments;product=signal transducer and activator of transcription 2	1.57182	3.01211e-246	4.64087e-244	0.616734	1.26184e-34	4.15508e-33
GeneID:109324107	2008-03-01	gene=MARCH8;model_evidence=Supporting evidence includes similarity to: 2 Proteins%2C and 100%25 coverage of the annotated genomic feature by RNAseq alignments%2C including 52 samples with support for all annotated introns;product=membrane associated ring-CH-type finger 8%2C transcript variant X1	1.5573	9.40582e-57	4.99509e-55	0.718112	4.10051e-11	2.87981e-10
GeneID:109320396	IFI35	gene=IFI35;model_evidence=Supporting evidence includes similarity to: 4 Proteins%2C and 100%25 coverage of the annotated genomic feature by RNAseq alignments%2C including 94 samples with support for all annotated introns;product=interferon induced protein 35%2C transcript variant X1	1.54129	1.41551e-107	1.28945e-105	0.743274	1.28795e-21	2.02185e-20
GeneID:109320600	TNFAIP2	gene=TNFAIP2;model_evidence=Supporting evidence includes similarity to: 9 Proteins%2C and 100%25 coverage of the annotated genomic feature by RNAseq alignments%2C including 100 samples with support for all annotated introns;product=TNF alpha induced protein 2	1.4856	2.336e-226	3.4298e-224	0.827349	7.45398e-65	8.08918e-63
GeneID:109318086	BCO2	gene=BCO2;model_evidence=Supporting evidence includes similarity to: 2 Proteins%2C and 100%25 coverage of the annotated genomic feature by RNAseq alignments%2C including 63 samples with support for all annotated introns;product=beta-carotene oxygenase 2%2C transcript variant X1	1.47125	1.60643e-45	7.18577e-44	1.18268	4.04918e-28	9.51672e-27
GeneID:109310596	CEBPG	gene=CEBPG;model_evidence=Supporting evidence includes similarity to: 5 Proteins%2C and 100%25 coverage of the annotated genomic feature by RNAseq alignments;product=CCAAT/enhancer binding protein gamma	1.45387	1.5084e-160	1.82765e-158	0.69175	1.63511e-32	4.94096e-31
GeneID:109307962	ADAMTS6	gene=ADAMTS6;model_evidence=Supporting evidence includes similarity to: 5 Proteins%2C and 100%25 coverage of the annotated genomic feature by RNAseq alignments%2C including 5 samples with support for all annotated introns;product=ADAM metallopeptidase with thrombospondin type 1 motif 6	1.44996	2.8184e-50	1.36862e-48	0.822317	3.3633e-15	3.37412e-14
GeneID:109320165	HIVEP2	gene=HIVEP2;model_evidence=Supporting evidence includes similarity to: 10 Proteins%2C and 100%25 coverage of the annotated genomic feature by RNAseq alignments%2C including 5 samples with support for all annotated introns;product=human immunodeficiency virus type I enhancer binding protein 2%2C transcript variant X1	1.44659	4.23428e-63	2.50445e-61	0.636761	5.43242e-12	4.1593e-11
GeneID:109315908	RDH10	gene=RDH10;model_evidence=Supporting evidence includes similarity to: 9 Proteins%2C and 80%25 coverage of the annotated genomic feature by RNAseq alignments;product=retinol dehydrogenase 10	1.43408	2.47236e-258	4.16961e-256	0.620001	3.62229e-43	1.80104e-41
GeneID:109319550	PELI1	gene=PELI1;model_evidence=Supporting evidence includes similarity to: 19 Proteins%2C and 100%25 coverage of the annotated genomic feature by RNAseq alignments%2C including 103 samples with support for all annotated introns;product=pellino E3 ubiquitin protein ligase 1	1.43203	5.80966e-128	5.99212e-126	0.688164	3.08944e-26	6.6591e-25
GeneID:109322385	MSX1	gene=MSX1;model_evidence=Supporting evidence includes similarity to: 41 Proteins%2C and 100%25 coverage of the annotated genomic feature by RNAseq alignments%2C including 45 samples with support for all annotated introns;product=msh homeobox 1	1.43174	5.05989e-214	7.09522e-212	0.642315	6.39096e-38	2.50029e-36
GeneID:109316080	LOC109316080	gene=LOC109316080;model_evidence=Supporting evidence includes similarity to: 23 Proteins%2C and 100%25 coverage of the annotated genomic feature by RNAseq alignments;product=histone H1.11R-like	1.41562	3.16595e-42	1.29544e-40	0.721784	3.69325e-10	2.34087e-09
GeneID:109321730	BDKRB2	gene=BDKRB2;model_evidence=Supporting evidence includes similarity to: 7 Proteins%2C and 100%25 coverage of the annotated genomic feature by RNAseq alignments%2C including 44 samples with support for all annotated introns;product=bradykinin receptor B2	1.39616	4.31591e-100	3.82004e-98	0.91671	7.94939e-40	3.363e-38
GeneID:109321395	TMEM86A	gene=TMEM86A;model_evidence=Supporting evidence includes similarity to: 6 Proteins%2C and 100%25 coverage of the annotated genomic feature by RNAseq alignments%2C including 39 samples with support for all annotated introns;product=transmembrane protein 86A	1.3897	0.00175677	0.00660576	2.10681	7.81036e-08	3.78979e-07
GeneID:109317347	MXD1	gene=MXD1;model_evidence=Supporting evidence includes similarity to: 2 Proteins%2C and 100%25 coverage of the annotated genomic feature by RNAseq alignments%2C including 9 samples with support for all annotated introns;product=MAX dimerization protein 1	1.37197	3.19556e-125	3.24233e-123	0.875076	2.78979e-46	1.58257e-44
GeneID:109320366	STAT3	gene=STAT3;model_evidence=Supporting evidence includes similarity to: 12 Proteins%2C and 100%25 coverage of the annotated genomic feature by RNAseq alignments%2C including 89 samples with support for all annotated introns;product=signal transducer and activator of transcription 3%2C transcript variant X2	1.35946	0	0	0.696222	2.4944e-84	4.2644e-82
GeneID:109317725	RAB7B	gene=RAB7B;model_evidence=Supporting evidence includes similarity to: 11 Proteins%2C and 100%25 coverage of the annotated genomic feature by RNAseq alignments%2C including 66 samples with support for all annotated introns;product=RAB7B%2C member RAS oncogene family%2C transcript variant X2	1.32335	5.61639e-11	6.98829e-10	0.800958	0.000271223	0.000790301
GeneID:109319692	SERTAD4	gene=SERTAD4;model_evidence=Supporting evidence includes similarity to: 4 Proteins%2C and 100%25 coverage of the annotated genomic feature by RNAseq alignments%2C including 29 samples with support for all annotated introns;product=SERTA domain containing 4	1.30831	2.61273e-71	1.70717e-69	1.20843	7.05741e-60	6.33644e-58
GeneID:109307699	PCSK1	gene=PCSK1;model_evidence=Supporting evidence includes similarity to: 33 Proteins%2C and 98%25 coverage of the annotated genomic feature by RNAseq alignments;product=proprotein convertase subtilisin/kexin type 1	1.29173	9.39441e-77	6.54985e-75	0.750801	1.28384e-23	2.28238e-22
GeneID:109317803	LOC109317803	gene=LOC109317803;model_evidence=Supporting evidence includes similarity to: 100%25 coverage of the annotated genomic feature by RNAseq alignments%2C including 2 samples with support for all annotated introns;product=uncharacterized LOC109317803	1.29171	0.00595444	0.0188178	1.61946	0.000260603	0.000761491
GeneID:109309527	ANTXR2	gene=ANTXR2;model_evidence=Supporting evidence includes similarity to: 11 Proteins%2C and 100%25 coverage of the annotated genomic feature by RNAseq alignments%2C including 97 samples with support for all annotated introns;product=anthrax toxin receptor 2%2C transcript variant X1	1.28762	8.48311e-96	7.20199e-94	0.684529	8.01952e-25	1.54928e-23
GeneID:109324437	LOC109324437	gene=LOC109324437;model_evidence=Supporting evidence includes similarity to: 14 Proteins%2C and 100%25 coverage of the annotated genomic feature by RNAseq alignments%2C including 83 samples with support for all annotated introns;product=methyltransferase-like protein 7A	1.26832	2.47066e-07	1.9778e-06	0.702572	0.00937723	0.0200768
GeneID:109313852	TNFSF15	gene=TNFSF15;model_evidence=Supporting evidence includes similarity to: 4 Proteins%2C and 100%25 coverage of the annotated genomic feature by RNAseq alignments%2C including 17 samples with support for all annotated introns;product=tumor necrosis factor superfamily member 15	1.21194	3.33545e-06	2.26354e-05	0.762903	0.00666265	0.0147533
GeneID:109311868	BACH2	gene=BACH2;model_evidence=Supporting evidence includes similarity to: 6 Proteins%2C and 100%25 coverage of the annotated genomic feature by RNAseq alignments%2C including 10 samples with support for all annotated introns;product=BTB domain and CNC homolog 2%2C transcript variant X2	1.17348	1.10698e-20	2.50274e-19	1.11066	1.95908e-18	2.50234e-17
GeneID:109306973	F3	gene=F3;model_evidence=Supporting evidence includes similarity to: 4 Proteins%2C and 98%25 coverage of the annotated genomic feature by RNAseq alignments;product=coagulation factor III%2C tissue factor	1.16072	1.75923e-91	1.44442e-89	0.599346	8.0989e-24	1.46272e-22
GeneID:109306596	STARD13	gene=STARD13;model_evidence=Supporting evidence includes similarity to: 12 Proteins%2C and 100%25 coverage of the annotated genomic feature by RNAseq alignments%2C including 14 samples with support for all annotated introns;product=StAR related lipid transfer domain containing 13%2C transcript variant X1	1.15018	1.84672e-21	4.28525e-20	0.694522	8.4991e-08	4.11279e-07
GeneID:109323067	ACKR3	gene=ACKR3;model_evidence=Supporting evidence includes similarity to: 6 Proteins%2C and 100%25 coverage of the annotated genomic feature by RNAseq alignments%2C including 101 samples with support for all annotated introns;product=atypical chemokine receptor 3%2C transcript variant X1	1.06868	4.62658e-31	1.43989e-29	0.674958	3.57748e-12	2.78695e-11
GeneID:109306145	PLCXD1	gene=PLCXD1;model_evidence=Supporting evidence includes similarity to: 4 Proteins%2C and 100%25 coverage of the annotated genomic feature by RNAseq alignments%2C including 38 samples with support for all annotated introns;product=phosphatidylinositol specific phospholipase C X domain containing 1%2C transcript variant X1	1.0655	1.10108e-62	6.42125e-61	0.711633	1.08539e-26	2.39322e-25
GeneID:109312721	LOC109312721	gene=LOC109312721;model_evidence=Supporting evidence includes similarity to: 2 Proteins%2C and 100%25 coverage of the annotated genomic feature by RNAseq alignments%2C including 92 samples with support for all annotated introns;product=filamin-interacting protein FAM101A-like	1.04561	0.00027411	0.0012563	0.888562	0.00249212	0.00604973
GeneID:109319961	EDARADD	gene=EDARADD;model_evidence=Supporting evidence includes similarity to: 4 Proteins%2C and 100%25 coverage of the annotated genomic feature by RNAseq alignments%2C including 72 samples with support for all annotated introns;product=EDAR associated death domain	1.04224	1.7951e-44	7.75186e-43	0.671726	7.81753e-18	9.52761e-17
GeneID:109318033	LOC109318033	gene=LOC109318033;model_evidence=Supporting evidence includes similarity to: 100%25 coverage of the annotated genomic feature by RNAseq alignments;product=uncharacterized LOC109318033	1.01445	3.23729e-10	3.69299e-09	0.967074	2.55892e-09	1.48675e-08
GeneID:109319964	GPR137B	gene=GPR137B;model_evidence=Supporting evidence includes similarity to: 12 Proteins%2C and 100%25 coverage of the annotated genomic feature by RNAseq alignments%2C including 116 samples with support for all annotated introns;product=G protein-coupled receptor 137B	1.00803	1.06279e-45	4.80564e-44	0.881873	2.63418e-34	8.62851e-33
GeneID:109320887	DACT1	gene=DACT1;model_evidence=Supporting evidence includes similarity to: 5 Proteins%2C and 93%25 coverage of the annotated genomic feature by RNAseq alignments;product=dishevelled binding antagonist of beta catenin 1	0.989594	4.06096e-14	6.52262e-13	0.714187	1.49613e-07	7.02473e-07
GeneID:109320555	TP53INP1	gene=TP53INP1;model_evidence=Supporting evidence includes similarity to: 8 Proteins%2C and 100%25 coverage of the annotated genomic feature by RNAseq alignments%2C including 46 samples with support for all annotated introns;product=tumor protein p53 inducible nuclear protein 1%2C transcript variant X1	0.936698	2.41195e-50	1.17583e-48	1.6653	2.04488e-180	1.595e-177
GeneID:109322911	GYPC	gene=GYPC;model_evidence=Supporting evidence includes similarity to: 1 Protein%2C and 100%25 coverage of the annotated genomic feature by RNAseq alignments%2C including 4 samples with support for all annotated introns;product=glycophorin C (Gerbich blood group)	0.936571	4.14961e-12	5.71602e-11	1.02715	1.18365e-14	1.14246e-13
GeneID:109322215	ARAP2	gene=ARAP2;model_evidence=Supporting evidence includes similarity to: 8 Proteins%2C and 100%25 coverage of the annotated genomic feature by RNAseq alignments%2C including 5 samples with support for all annotated introns;product=ArfGAP with RhoGAP domain%2C ankyrin repeat and PH domain 2%2C transcript variant X1	0.926236	1.89033e-20	4.24305e-19	1.10707	2.98217e-30	8.02101e-29
GeneID:109310450	MTSS1L	gene=MTSS1L;model_evidence=Supporting evidence includes similarity to: 2 Proteins%2C and 100%25 coverage of the annotated genomic feature by RNAseq alignments%2C including 21 samples with support for all annotated introns;product=MTSS1L%2C I-BAR domain containing%2C transcript variant X4	0.922884	7.03145e-58	3.81533e-56	0.891011	6.74031e-54	4.97746e-52
GeneID:109312106	CSMD1	gene=CSMD1;model_evidence=Supporting evidence includes similarity to: 7 Proteins%2C and 99%25 coverage of the annotated genomic feature by RNAseq alignments;product=CUB and Sushi multiple domains 1	0.906135	0.00631257	0.0198241	0.861597	0.00979029	0.0208788
GeneID:109311850	LOC109311850	gene=LOC109311850;model_evidence=Supporting evidence includes similarity to: 100%25 coverage of the annotated genomic feature by RNAseq alignments%2C including 86 samples with support for all annotated introns;product=uncharacterized LOC109311850%2C transcript variant X1	0.90604	0.000307701	0.00138883	0.85841	0.000674275	0.00183133
GeneID:109313602	IL1RAPL2	gene=IL1RAPL2;model_evidence=Supporting evidence includes similarity to: 8 Proteins%2C and 100%25 coverage of the annotated genomic feature by RNAseq alignments%2C including 2 samples with support for all annotated introns;product=interleukin 1 receptor accessory protein like 2	0.894562	7.90662e-05	0.00041321	0.895056	7.54917e-05	0.000242194
GeneID:109322072	MXD4	gene=MXD4;model_evidence=Supporting evidence includes similarity to: 7 Proteins%2C and 100%25 coverage of the annotated genomic feature by RNAseq alignments%2C including 105 samples with support for all annotated introns;product=MAX dimerization protein 4%2C transcript variant X1	0.883002	3.35627e-35	1.16028e-33	1.6693	6.58369e-142	3.57237e-139
GeneID:109321059	DPF3	gene=DPF3;model_evidence=Supporting evidence includes similarity to: 3 Proteins%2C and 100%25 coverage of the annotated genomic feature by RNAseq alignments%2C including 16 samples with support for all annotated introns;product=double PHD fingers 3%2C transcript variant X3	0.882202	0.000423184	0.00184533	0.625116	0.0165884	0.0332956
GeneID:109306322	IRS2	gene=IRS2;model_evidence=Supporting evidence includes similarity to: 11 Proteins%2C and 100%25 coverage of the annotated genomic feature by RNAseq alignments%2C including 68 samples with support for all annotated introns;product=insulin receptor substrate 2%2C transcript variant X2	0.872185	6.97659e-09	6.87197e-08	0.923782	5.7361e-10	3.55092e-09
GeneID:109315071	NQO2	gene=NQO2;model_evidence=Supporting evidence includes similarity to: 10 Proteins%2C and 100%25 coverage of the annotated genomic feature by RNAseq alignments%2C including 14 samples with support for all annotated introns;product=NAD(P)H quinone dehydrogenase 2%2C transcript variant X2	0.87171	1.8578e-14	3.03474e-13	0.909718	7.62332e-16	8.09694e-15
GeneID:109309998	GRPEL2	gene=GRPEL2;model_evidence=Supporting evidence includes similarity to: 9 Proteins%2C and 100%25 coverage of the annotated genomic feature by RNAseq alignments%2C including 92 samples with support for all annotated introns;product=GrpE like 2%2C mitochondrial%2C transcript variant X1	0.860516	9.45585e-50	4.52142e-48	0.69766	4.05806e-32	1.20011e-30
GeneID:109322991	LOC109322991	gene=LOC109322991;model_evidence=Supporting evidence includes similarity to: 21 Proteins%2C and 100%25 coverage of the annotated genomic feature by RNAseq alignments%2C including 106 samples with support for all annotated introns;product=histamine N-methyltransferase-like%2C transcript variant X1	0.855778	3.56124e-13	5.36767e-12	0.616306	4.52019e-07	1.99972e-06
GeneID:109315446	TMTC2	gene=TMTC2;model_evidence=Supporting evidence includes similarity to: 10 Proteins%2C and 100%25 coverage of the annotated genomic feature by RNAseq alignments%2C including 72 samples with support for all annotated introns;product=transmembrane and tetratricopeptide repeat containing 2%2C transcript variant X1	0.848643	2.46944e-41	9.84621e-40	1.13068	1.98367e-77	2.84554e-75
GeneID:109315046	FADS6	gene=FADS6;model_evidence=Supporting evidence includes similarity to: 4 Proteins%2C and 100%25 coverage of the annotated genomic feature by RNAseq alignments%2C including 10 samples with support for all annotated introns;product=fatty acid desaturase 6%2C transcript variant X2	0.845205	0.0058542	0.018548	1.13624	9.749e-05	0.000305928
GeneID:109321542	LRRC4C	gene=LRRC4C;model_evidence=Supporting evidence includes similarity to: 18 Proteins%2C and 100%25 coverage of the annotated genomic feature by RNAseq alignments%2C including 25 samples with support for all annotated introns;product=leucine rich repeat containing 4C%2C transcript variant X3	0.839368	0.0164099	0.0449211	0.826274	0.0181701	0.0361146
GeneID:109324438	LOC109324438	gene=LOC109324438;model_evidence=Supporting evidence includes similarity to: 14 Proteins%2C and 100%25 coverage of the annotated genomic feature by RNAseq alignments%2C including 125 samples with support for all annotated introns;product=methyltransferase-like protein 7A	0.827906	1.92316e-32	6.18584e-31	0.719443	2.4682e-24	4.61125e-23
GeneID:109324299	PTPRE	gene=PTPRE;model_evidence=Supporting evidence includes similarity to: 7 Proteins%2C and 100%25 coverage of the annotated genomic feature by RNAseq alignments%2C including 5 samples with support for all annotated introns;product=protein tyrosine phosphatase%2C receptor type E%2C transcript variant X1	0.800723	0.000197461	0.000940833	1.6684	2.18428e-19	2.98248e-18
GeneID:109309007	FAM214A	gene=FAM214A;model_evidence=Supporting evidence includes similarity to: 4 Proteins%2C and 100%25 coverage of the annotated genomic feature by RNAseq alignments%2C including 91 samples with support for all annotated introns;product=family with sequence similarity 214 member A%2C transcript variant X2	0.78733	1.40673e-18	2.8875e-17	1.08779	2.00254e-36	7.16094e-35
GeneID:109311538	NCOA1	gene=NCOA1;model_evidence=Supporting evidence includes similarity to: 2 Proteins%2C and 100%25 coverage of the annotated genomic feature by RNAseq alignments%2C including 21 samples with support for all annotated introns;product=nuclear receptor coactivator 1%2C transcript variant X3	0.775973	3.11108e-45	1.37682e-43	0.702532	6.07954e-37	2.23155e-35
GeneID:109321663	PTPN21	gene=PTPN21;model_evidence=Supporting evidence includes similarity to: 9 Proteins%2C and 100%25 coverage of the annotated genomic feature by RNAseq alignments%2C including 6 samples with support for all annotated introns;product=protein tyrosine phosphatase%2C non-receptor type 21%2C transcript variant X2	0.768601	3.30099e-22	7.96834e-21	0.819369	2.11933e-25	4.28674e-24
GeneID:109319650	JPH1	gene=JPH1;model_evidence=Supporting evidence includes similarity to: 7 Proteins%2C and 100%25 coverage of the annotated genomic feature by RNAseq alignments%2C including 21 samples with support for all annotated introns;product=junctophilin 1	0.760293	0.000776184	0.00318016	0.894996	5.08257e-05	0.000167939
GeneID:109322129	RBM47	gene=RBM47;model_evidence=Supporting evidence includes similarity to: 30 Proteins%2C and 100%25 coverage of the annotated genomic feature by RNAseq alignments%2C including 56 samples with support for all annotated introns;product=RNA binding motif protein 47%2C transcript variant X3	0.757411	7.21201e-44	3.07188e-42	0.701899	1.65321e-37	6.25213e-36
GeneID:109310035	LOC109310035	gene=LOC109310035;model_evidence=Supporting evidence includes similarity to: 100%25 coverage of the annotated genomic feature by RNAseq alignments%2C including 1 sample with support for all annotated introns;product=uncharacterized LOC109310035	0.753239	9.16741e-08	7.74606e-07	1.02578	2.68146e-14	2.50859e-13
GeneID:109320346	KLHL10	gene=KLHL10;model_evidence=Supporting evidence includes similarity to: 8 Proteins%2C and 100%25 coverage of the annotated genomic feature by RNAseq alignments%2C including 3 samples with support for all annotated introns;product=kelch like family member 10	0.731294	0.00311604	0.0108531	0.606681	0.0161522	0.0325183
GeneID:109311310	IL17RD	gene=IL17RD;model_evidence=Supporting evidence includes similarity to: 6 Proteins%2C and 100%25 coverage of the annotated genomic feature by RNAseq alignments%2C including 14 samples with support for all annotated introns;product=interleukin 17 receptor D%2C transcript variant X2	0.72795	3.43496e-14	5.53139e-13	0.914053	1.59849e-22	2.64578e-21
GeneID:109314820	ADAP1	gene=ADAP1;model_evidence=Supporting evidence includes similarity to: 11 Proteins%2C and 99%25 coverage of the annotated genomic feature by RNAseq alignments;product=ArfGAP with dual PH domains 1	0.705391	0.005564	0.0177502	0.656279	0.0103286	0.0218958
GeneID:109323529	LOC109323529	gene=LOC109323529;model_evidence=Supporting evidence includes similarity to: 100%25 coverage of the annotated genomic feature by RNAseq alignments%2C including 77 samples with support for all annotated introns;product=uncharacterized LOC109323529	0.691405	0.000700107	0.0029076	0.690783	0.00069038	0.00186766
GeneID:109310291	CHN2	gene=CHN2;model_evidence=Supporting evidence includes similarity to: 16 Proteins%2C and 100%25 coverage of the annotated genomic feature by RNAseq alignments%2C including 77 samples with support for all annotated introns;product=chimerin 2	0.680206	5.30621e-48	2.46177e-46	0.667752	2.59109e-46	1.47656e-44
GeneID:109317444	RNF122	gene=RNF122;model_evidence=Supporting evidence includes similarity to: 2 Proteins%2C and 100%25 coverage of the annotated genomic feature by RNAseq alignments%2C including 106 samples with support for all annotated introns;product=ring finger protein 122	0.67866	3.30231e-23	8.25909e-22	0.927879	6.7255e-45	3.57167e-43
GeneID:109321233	LOC109321233	gene=LOC109321233;model_evidence=Supporting evidence includes similarity to: 100%25 coverage of the annotated genomic feature by RNAseq alignments%2C including 14 samples with support for all annotated introns;product=uncharacterized LOC109321233	0.677013	0.00452909	0.0149334	0.792097	0.000689732	0.00186644
GeneID:109312740	LOC109312740	gene=LOC109312740;model_evidence=Supporting evidence includes similarity to: 100%25 coverage of the annotated genomic feature by RNAseq alignments%2C including 38 samples with support for all annotated introns;product=uncharacterized LOC109312740	0.66835	1.67132e-13	2.57825e-12	0.638736	2.09855e-12	1.66921e-11
GeneID:109310175	SMIM3	gene=SMIM3;model_evidence=Supporting evidence includes similarity to: 3 Proteins%2C and 100%25 coverage of the annotated genomic feature by RNAseq alignments%2C including 26 samples with support for all annotated introns;product=small integral membrane protein 3	0.667512	1.74812e-16	3.25134e-15	0.587319	6.8063e-13	5.66284e-12
GeneID:109310014	CREBRF	gene=CREBRF;model_evidence=Supporting evidence includes similarity to: 9 Proteins%2C and 100%25 coverage of the annotated genomic feature by RNAseq alignments%2C including 9 samples with support for all annotated introns;product=CREB3 regulatory factor	0.663187	0.00228599	0.00832903	0.763859	0.000345289	0.000991307
GeneID:109313991	FAM163B	gene=FAM163B;model_evidence=Supporting evidence includes similarity to: 3 Proteins%2C and 100%25 coverage of the annotated genomic feature by RNAseq alignments%2C including 75 samples with support for all annotated introns;product=family with sequence similarity 163 member B	0.645265	1.15873e-17	2.30637e-16	0.589357	7.7465e-15	7.58245e-14
GeneID:109310680	IRF8	gene=IRF8;model_evidence=Supporting evidence includes similarity to: 6 Proteins%2C and 100%25 coverage of the annotated genomic feature by RNAseq alignments%2C including 74 samples with support for all annotated introns;product=interferon regulatory factor 8%2C transcript variant X2	0.642743	0.0184716	0.0495434	0.758562	0.00447866	0.0103049
GeneID:109308353	P2RY1	gene=P2RY1;model_evidence=Supporting evidence includes similarity to: 7 Proteins%2C and 100%25 coverage of the annotated genomic feature by RNAseq alignments%2C including 16 samples with support for all annotated introns;product=purinergic receptor P2Y1	0.635055	6.76178e-05	0.000358788	1.03335	5.83719e-12	4.45554e-11
GeneID:109306882	GDPD5	gene=GDPD5;model_evidence=Supporting evidence includes similarity to: 3 Proteins%2C and 100%25 coverage of the annotated genomic feature by RNAseq alignments%2C including 90 samples with support for all annotated introns;product=glycerophosphodiester phosphodiesterase domain containing 5%2C transcript variant X2	0.634132	4.07701e-06	2.72967e-05	0.645636	2.49323e-06	1.00795e-05
GeneID:109323193	GAD1	gene=GAD1;model_evidence=Supporting evidence includes similarity to: 48 Proteins%2C and 100%25 coverage of the annotated genomic feature by RNAseq alignments%2C including 6 samples with support for all annotated introns;product=glutamate decarboxylase 1%2C transcript variant X2	0.633169	8.18164e-06	5.20954e-05	0.905846	2.4572e-11	1.76748e-10
GeneID:109311070	LOC109311070	gene=LOC109311070;model_evidence=Supporting evidence includes similarity to: 12 Proteins%2C and 100%25 coverage of the annotated genomic feature by RNAseq alignments%2C including 35 samples with support for all annotated introns;product=protein FAM46D-like	0.629714	2.38881e-05	0.00013905	0.887601	4.70732e-10	2.94031e-09
GeneID:109309663	SH3D19	gene=SH3D19;model_evidence=Supporting evidence includes similarity to: 4 Proteins%2C and 100%25 coverage of the annotated genomic feature by RNAseq alignments%2C including 32 samples with support for all annotated introns;product=SH3 domain containing 19%2C transcript variant X3	0.62203	7.28945e-42	2.92515e-40	0.606365	7.56199e-40	3.20999e-38
GeneID:109311488	FYCO1	gene=FYCO1;model_evidence=Supporting evidence includes similarity to: 7 Proteins%2C and 100%25 coverage of the annotated genomic feature by RNAseq alignments%2C including 16 samples with support for all annotated introns;product=FYVE and coiled-coil domain containing 1%2C transcript variant X1	0.615459	4.50111e-17	8.72265e-16	0.894177	7.11512e-37	2.58883e-35
GeneID:109313828	RNF208	gene=RNF208;model_evidence=Supporting evidence includes similarity to: 3 Proteins%2C and 100%25 coverage of the annotated genomic feature by RNAseq alignments%2C including 39 samples with support for all annotated introns;product=ring finger protein 208%2C transcript variant X1	0.614563	0.00287105	0.0101426	0.817482	4.14278e-05	0.000138723
GeneID:109305494	DOCK9	gene=DOCK9;model_evidence=Supporting evidence includes similarity to: 7 Proteins%2C and 97%25 coverage of the annotated genomic feature by RNAseq alignments;product=dedicator of cytokinesis 9	0.60624	2.50922e-05	0.000145246	0.586441	4.6489e-05	0.00015451
GeneID:109324176	CPEB3	gene=CPEB3;model_evidence=Supporting evidence includes similarity to: 5 Proteins%2C and 100%25 coverage of the annotated genomic feature by RNAseq alignments%2C including 28 samples with support for all annotated introns;product=cytoplasmic polyadenylation element binding protein 3%2C transcript variant X6	0.606172	1.99544e-08	1.85844e-07	0.742168	2.07029e-12	1.64883e-11
GeneID:109320175	HECA	gene=HECA;model_evidence=Supporting evidence includes similarity to: 1 Protein%2C and 100%25 coverage of the annotated genomic feature by RNAseq alignments%2C including 107 samples with support for all annotated introns;product=hdc homolog%2C cell cycle regulator	0.604151	4.5836e-11	5.74331e-10	0.838768	2.81141e-21	4.31037e-20
GeneID:109324698	EFNA1	gene=EFNA1;model_evidence=Supporting evidence includes similarity to: 7 Proteins%2C and 93%25 coverage of the annotated genomic feature by RNAseq alignments;product=ephrin A1	0.593444	3.30678e-10	3.76883e-09	0.801199	2.01227e-18	2.56256e-17
GeneID:109309329	TRPC3	gene=TRPC3;model_evidence=Supporting evidence includes similarity to: 5 Proteins%2C and 100%25 coverage of the annotated genomic feature by RNAseq alignments%2C including 25 samples with support for all annotated introns;product=transient receptor potential cation channel subfamily C member 3%2C transcript variant X2	0.588109	0.00383806	0.0130267	1.18042	1.78821e-10	1.17643e-09
