# Supplementary material for: Dynamic Changes in Host Gene Expression following In Vitro Viral Mimic Stimulation in Crocodile Cells
Source: Front Immunol. 2017 Nov 22;8:1634. doi: 10.3389/fimmu.2017.01634 (PMC5702629; doi:10.3389/fimmu.2017.01634)
Supplement: Supplementary file 1 [file Data_Sheet_1.zip › Data sheet 1/Table_S7.xlsx]

## Sheet: Table S7
Table S7: Detailed information for commonly upregulated genes detected betwwen dsRNA and dsDNA stimulated LV-1 cells at 48 hps; using a fold change threshold of >1.5, P-value of ≤ 0.05 and FDR-adjusted P values of ≤ 0.05.
Entrez ID	Gene symbol	Gene	Log2 fold-change for dsRNA stimulation at 48 hrs	P-value	FDR-corrected p-value	Log2 fold-change for dsDNA stimulation at 48 hrs	P-value	FDR-corrected p-value
GeneID:109305597	CUNH3orf52	gene=CUNH3orf52;model_evidence=Supporting evidence includes similarity to: 1 Protein%2C and 100%25 coverage of the annotated genomic feature by RNAseq alignments%2C including 11 samples with support for all annotated introns;product=chromosome unknown C3orf52 homolog%2C transcript variant X2	11.964	1.14646510750984e-311	0	4.54209	0.00034067	0.000979398
GeneID:109323757	LOC109323757	gene=LOC109323757;model_evidence=Supporting evidence includes similarity to: 3 Proteins%2C and 100%25 coverage of the annotated genomic feature by RNAseq alignments%2C including 3 samples with support for all annotated introns;product=programmed cell death 1 ligand 2-like	11.5993	0	0	6.58093	1.53286e-13	1.35868e-12
GeneID:109309480	LOC109309480	gene=LOC109309480;model_evidence=Supporting evidence includes similarity to: 1 Protein%2C and 100%25 coverage of the annotated genomic feature by RNAseq alignments%2C including 109 samples with support for all annotated introns;product=C-X-C motif chemokine 10-like	10.6897	0	0	4.80409	1.21351e-196	1.08176e-193
GeneID:109307129	SELE	gene=SELE;model_evidence=Supporting evidence includes similarity to: 10 Proteins%2C and 100%25 coverage of the annotated genomic feature by RNAseq alignments%2C including 2 samples with support for all annotated introns;product=selectin E%2C transcript variant X6	10.5139	0	0	3.83421	1.65015e-35	5.62674e-34
GeneID:109315790	CD83	gene=CD83;model_evidence=Supporting evidence includes similarity to: 4 Proteins%2C and 100%25 coverage of the annotated genomic feature by RNAseq alignments%2C including 18 samples with support for all annotated introns;product=CD83 molecule	10.2423	0	0	4.35642	1.98819e-42	9.43443e-41
GeneID:109306630	FLT3	gene=FLT3;model_evidence=Supporting evidence includes similarity to: 16 Proteins%2C and 100%25 coverage of the annotated genomic feature by RNAseq alignments%2C including 1 sample with support for all annotated introns;product=fms related tyrosine kinase 3	9.98053	7.65579e-113	2.63934e-111	3.6022	0.0112192	0.0235557
GeneID:109306430	ACOD1	gene=ACOD1;model_evidence=Supporting evidence includes similarity to: 5 Proteins%2C and 100%25 coverage of the annotated genomic feature by RNAseq alignments%2C including 9 samples with support for all annotated introns;product=aconitate decarboxylase 1	9.82085	0	0	5.21931	5.12614e-65	5.66143e-63
GeneID:109312098	RSAD2	gene=RSAD2;model_evidence=Supporting evidence includes similarity to: 16 Proteins%2C and 94%25 coverage of the annotated genomic feature by RNAseq alignments;product=radical S-adenosyl methionine domain containing 2	9.76574	0	0	4.60792	2.26293e-122	7.84484e-120
GeneID:109309482	LOC109309482	gene=LOC109309482;model_evidence=Supporting evidence includes similarity to: 3 Proteins%2C and 100%25 coverage of the annotated genomic feature by RNAseq alignments%2C including 28 samples with support for all annotated introns;product=C-X-C motif chemokine 11-like	9.33237	0	0	4.51225	2.53584e-57	2.10982e-55
GeneID:109324007	LOC109324007	gene=LOC109324007;model_evidence=Supporting evidence includes similarity to: 16 Proteins%2C and 100%25 coverage of the annotated genomic feature by RNAseq alignments%2C including 49 samples with support for all annotated introns;product=interferon-induced protein with tetratricopeptide repeats 5-like	9.25958	0	0	4.67935	0	0
GeneID:109308809	LOC109308809	gene=LOC109308809;model_evidence=Supporting evidence includes similarity to: 24 Proteins%2C and 98%25 coverage of the annotated genomic feature by RNAseq alignments;product=zinc finger protein RFP-like	9.23291	1.63906e-60	2.98184e-59	3.60319	0.0113654	0.0238187
GeneID:109309602	LOC109309602	gene=LOC109309602;model_evidence=Supporting evidence includes similarity to: 3 Proteins%2C and 90%25 coverage of the annotated genomic feature by RNAseq alignments;product=probable ATP-dependent RNA helicase DDX60	9.05109	6.45404e-63	1.22225e-61	3.6028	0.0112142	0.0235533
GeneID:109308541	LOC109308541	gene=LOC109308541;model_evidence=Supporting evidence includes similarity to: 3 Proteins%2C and 100%25 coverage of the annotated genomic feature by RNAseq alignments;product=receptor-transporting protein 2-like	9.03668	9.09787e-181	5.28099e-179	4.87882	1.00037e-11	7.4446e-11
GeneID:109316287	APOBEC1	gene=APOBEC1;model_evidence=Supporting evidence includes similarity to: 2 Proteins%2C and 100%25 coverage of the annotated genomic feature by RNAseq alignments%2C including 5 samples with support for all annotated introns;product=apolipoprotein B mRNA editing enzyme catalytic subunit 1%2C transcript variant X2	9.01268	0	0	3.44835	1.90311e-115	5.52344e-113
GeneID:109312085	TRANK1	gene=TRANK1;model_evidence=Supporting evidence includes similarity to: 1 Protein%2C and 100%25 coverage of the annotated genomic feature by RNAseq alignments%2C including 17 samples with support for all annotated introns;product=tetratricopeptide repeat and ankyrin repeat containing 1%2C transcript variant X2	8.94445	0	0	4.72101	7.90505033345994e-323	1.64425046935967e-319
GeneID:109305836	LOC109305836	gene=LOC109305836;model_evidence=Supporting evidence includes similarity to: 163 Proteins%2C and 100%25 coverage of the annotated genomic feature by RNAseq alignments%2C including 4 samples with support for all annotated introns;product=interferon-induced GTP-binding protein Mx1-like	8.90235	0	0	3.52034	8.61161e-138	3.98048e-135
GeneID:109320649	ESR2	gene=ESR2;model_evidence=Supporting evidence includes similarity to: 33 Proteins%2C and 100%25 coverage of the annotated genomic feature by RNAseq alignments;product=estrogen receptor 2	8.73823	0	0	3.05673	3.19606e-10	2.04653e-09
GeneID:109321967	LOC109321967	gene=LOC109321967;model_evidence=Supporting evidence includes similarity to: 9 Proteins%2C and 100%25 coverage of the annotated genomic feature by RNAseq alignments%2C including 2 samples with support for all annotated introns;product=E3 ISG15--protein ligase HERC5-like%2C transcript variant X1	8.59133	0	0	4.44101	0	0
GeneID:109317639	LOC109317639	gene=LOC109317639;model_evidence=Supporting evidence includes similarity to: 16 Proteins%2C and 100%25 coverage of the annotated genomic feature by RNAseq alignments%2C including 33 samples with support for all annotated introns;product=C-C motif chemokine 4-like	8.54622	0	0	2.48781	4.81786e-63	4.77198e-61
GeneID:109316215	LOC109316215	gene=LOC109316215;model_evidence=Supporting evidence includes similarity to: 28 Proteins%2C and 100%25 coverage of the annotated genomic feature by RNAseq alignments%2C including 2 samples with support for all annotated introns;product=zinc finger protein RFP-like	8.15928	0	0	3.21344	1.01739e-26	2.24725e-25
GeneID:109317638	LOC109317638	gene=LOC109317638;model_evidence=Supporting evidence includes similarity to: 31 Proteins%2C and 100%25 coverage of the annotated genomic feature by RNAseq alignments%2C including 95 samples with support for all annotated introns;product=C-C motif chemokine 4-like	8.08265	3.07929e-103	9.7537e-102	3.51634	0.000115077	0.000356752
GeneID:109320601	LOC109320601	gene=LOC109320601;model_evidence=Supporting evidence includes similarity to: 100%25 coverage of the annotated genomic feature by RNAseq alignments%2C including 1 sample with support for all annotated introns;product=uncharacterized LOC109320601	7.85921	0	0	2.47439	6.68137e-44	3.40341e-42
GeneID:109316441	USP18	gene=USP18;model_evidence=Supporting evidence includes similarity to: 11 Proteins%2C and 100%25 coverage of the annotated genomic feature by RNAseq alignments%2C including 6 samples with support for all annotated introns;product=ubiquitin specific peptidase 18	7.808	0	0	3.47529	2.05455e-215	1.97237e-212
GeneID:109317870	MOV10	gene=MOV10;model_evidence=Supporting evidence includes similarity to: 6 Proteins%2C and 100%25 coverage of the annotated genomic feature by RNAseq alignments%2C including 2 samples with support for all annotated introns;product=Mov10 RISC complex RNA helicase	7.80061	1.97527e-121	7.44754e-120	3.89304	6.85638e-09	3.76618e-08
GeneID:109315766	CD36	gene=CD36;model_evidence=Supporting evidence includes similarity to: 3 Proteins%2C and 100%25 coverage of the annotated genomic feature by RNAseq alignments%2C including 15 samples with support for all annotated introns;product=CD36 molecule%2C transcript variant X3	7.62628	0	0	2.14156	9.20979e-36	3.17509e-34
GeneID:109320651	LOC109320651	gene=LOC109320651;model_evidence=Supporting evidence includes similarity to: 100%25 coverage of the annotated genomic feature by RNAseq alignments%2C including 16 samples with support for all annotated introns;product=uncharacterized LOC109320651	7.5992	0	0	2.01291	6.06965e-06	2.31295e-05
GeneID:109321893	FGF20	gene=FGF20;model_evidence=Supporting evidence includes similarity to: 17 Proteins%2C and 95%25 coverage of the annotated genomic feature by RNAseq alignments%2C including 7 samples with support for all annotated introns;product=fibroblast growth factor 20	7.48794	3.17989e-23	2.37493e-22	3.60191	0.011245	0.023602
GeneID:109311671	CMPK2	gene=CMPK2;model_evidence=Supporting evidence includes similarity to: 5 Proteins%2C and 100%25 coverage of the annotated genomic feature by RNAseq alignments%2C including 24 samples with support for all annotated introns;product=cytidine/uridine monophosphate kinase 2	7.3933	0	0	2.76587	1.4768e-43	7.49206e-42
GeneID:109316442	TUBA8	gene=TUBA8;model_evidence=Supporting evidence includes similarity to: 217 Proteins%2C and 100%25 coverage of the annotated genomic feature by RNAseq alignments%2C including 45 samples with support for all annotated introns;product=tubulin alpha 8	7.33399	1.15438e-61	2.15024e-60	3.1491	0.00116275	0.00300812
GeneID:109307022	IL23R	gene=IL23R;model_evidence=Supporting evidence includes similarity to: 1 Protein%2C and 99%25 coverage of the annotated genomic feature by RNAseq alignments;product=interleukin 23 receptor	7.27076	5.66227e-273	4.52982e-271	1.26848	0.0165749	0.0332832
GeneID:109307218	PTGS2	gene=PTGS2;model_evidence=Supporting evidence includes similarity to: 6 Proteins%2C and 100%25 coverage of the annotated genomic feature by RNAseq alignments%2C including 53 samples with support for all annotated introns;product=prostaglandin-endoperoxide synthase 2	7.06884	0	0	2.67723	2.24125e-119	6.99269e-117
GeneID:109320355	DHX58	gene=DHX58;model_evidence=Supporting evidence includes similarity to: 16 Proteins%2C and 100%25 coverage of the annotated genomic feature by RNAseq alignments%2C including 60 samples with support for all annotated introns;product=DExH-box helicase 58	6.97995	0	0	3.52243	0	0
GeneID:109308834	LOC109308834	gene=LOC109308834;model_evidence=Supporting evidence includes similarity to: 41 Proteins%2C and 100%25 coverage of the annotated genomic feature by RNAseq alignments%2C including 2 samples with support for all annotated introns;product=zinc finger protein RFP-like	6.73729	4.64325e-303	4.29242e-301	2.20318	7.87724e-08	3.82075e-07
GeneID:109320187	TNFAIP3	gene=TNFAIP3;model_evidence=Supporting evidence includes similarity to: 1 Protein%2C and 100%25 coverage of the annotated genomic feature by RNAseq alignments%2C including 17 samples with support for all annotated introns;product=TNF alpha induced protein 3%2C transcript variant X1	6.70772	0	0	1.37869	5.22625e-47	3.10589e-45
GeneID:109315177	PIK3R6	gene=PIK3R6;model_evidence=Supporting evidence includes similarity to: 1 Protein%2C and 100%25 coverage of the annotated genomic feature by RNAseq alignments%2C including 10 samples with support for all annotated introns;product=phosphoinositide-3-kinase regulatory subunit 6%2C transcript variant X1	6.63	4.36608e-233	3.14964e-231	1.33082	0.00562964	0.0126808
GeneID:109323099	CACNB4	gene=CACNB4;model_evidence=Supporting evidence includes similarity to: 18 Proteins%2C and 100%25 coverage of the annotated genomic feature by RNAseq alignments%2C including 2 samples with support for all annotated introns;product=calcium voltage-gated channel auxiliary subunit beta 4%2C transcript variant X2	6.57131	2.8093e-102	8.83126e-101	1.89386	0.00781252	0.0170009
GeneID:109317113	NOS2	gene=NOS2;model_evidence=Supporting evidence includes similarity to: 35 Proteins%2C and 100%25 coverage of the annotated genomic feature by RNAseq alignments%2C including 11 samples with support for all annotated introns;product=nitric oxide synthase 2%2C transcript variant X1	6.5345	0	0	2.12156	2.11714e-14	2.0047e-13
GeneID:109306481	EPSTI1	gene=EPSTI1;model_evidence=Supporting evidence includes similarity to: 1 Protein%2C and 100%25 coverage of the annotated genomic feature by RNAseq alignments%2C including 71 samples with support for all annotated introns;product=epithelial stromal interaction 1%2C transcript variant X1	6.41902	0	0	2.35341	6.43915e-58	5.50415e-56
GeneID:109313318	LOC109313318	gene=LOC109313318;model_evidence=Supporting evidence includes similarity to: 4 Proteins%2C and 100%25 coverage of the annotated genomic feature by RNAseq alignments%2C including 67 samples with support for all annotated introns;product=interferon alpha-inducible protein 27%2C mitochondrial-like	6.37306	0	0	1.51707	8.7833e-51	5.89331e-49
GeneID:109321596	LOC109321596	gene=LOC109321596;model_evidence=Supporting evidence includes similarity to: 1 Protein%2C and 100%25 coverage of the annotated genomic feature by RNAseq alignments%2C including 2 samples with support for all annotated introns;product=cyclic GMP-AMP synthase-like%2C transcript variant X2	6.26409	3.15859e-139	1.40282e-137	2.94517	1.82023e-10	1.19686e-09
GeneID:109308828	LOC109308828	gene=LOC109308828;model_evidence=Supporting evidence includes similarity to: 6 Proteins%2C and 100%25 coverage of the annotated genomic feature by RNAseq alignments%2C including 4 samples with support for all annotated introns;product=sterile alpha motif domain-containing protein 9-like%2C transcript variant X1	6.2507	0	0	2.00658	1.01954e-19	1.43126e-18
GeneID:109308833	LOC109308833	gene=LOC109308833;model_evidence=Supporting evidence includes similarity to: 49 Proteins%2C and 100%25 coverage of the annotated genomic feature by RNAseq alignments%2C including 12 samples with support for all annotated introns;product=zinc finger protein RFP-like	6.12352	0	0	1.84147	1.40455e-10	9.33375e-10
GeneID:109324935	LOC109324935	gene=LOC109324935;model_evidence=Supporting evidence includes similarity to: 7 Proteins%2C and 100%25 coverage of the annotated genomic feature by RNAseq alignments%2C including 2 samples with support for all annotated introns;product=tyrosine-protein kinase ZAP-70	6.11652	8.82347e-146	4.09357e-144	2.43694	7.13255e-08	3.4717e-07
GeneID:109317076	XAF1	gene=XAF1;model_evidence=Supporting evidence includes similarity to: 100%25 coverage of the annotated genomic feature by RNAseq alignments%2C including 40 samples with support for all annotated introns;product=XIAP associated factor 1	6.05665	0	0	2.20444	9.71842e-34	3.11789e-32
GeneID:109323611	DDX58	gene=DDX58;model_evidence=Supporting evidence includes similarity to: 15 Proteins%2C and 100%25 coverage of the annotated genomic feature by RNAseq alignments%2C including 22 samples with support for all annotated introns;product=DExD/H-box helicase 58%2C transcript variant X3	6.00564	0	0	2.91651	0	0
GeneID:109324172	LOC109324172	gene=LOC109324172;model_evidence=Supporting evidence includes similarity to: 18 Proteins%2C and 100%25 coverage of the annotated genomic feature by RNAseq alignments%2C including 83 samples with support for all annotated introns;product=nuclear receptor subfamily 2 group F member 5%2C transcript variant X1	5.96778	1.71385e-95	5.0091e-94	1.7362	0.00461876	0.0105901
GeneID:109309990	LOC109309990	gene=LOC109309990;model_evidence=Supporting evidence includes similarity to: 2 Proteins%2C and 100%25 coverage of the annotated genomic feature by RNAseq alignments%2C including 49 samples with support for all annotated introns;product=E3 ubiquitin/ISG15 ligase TRIM25-like	5.94629	0	0	3.52929	0	0
GeneID:109315132	LOC109315132	gene=LOC109315132;model_evidence=Supporting evidence includes similarity to: 100%25 coverage of the annotated genomic feature by RNAseq alignments%2C including 2 samples with support for all annotated introns;product=uncharacterized LOC109315132%2C transcript variant X1	5.85459	2.46743e-22	1.7667e-21	2.44528	0.0241432	0.0462909
GeneID:109305675	CD80	gene=CD80;model_evidence=Supporting evidence includes similarity to: 2 Proteins%2C and 100%25 coverage of the annotated genomic feature by RNAseq alignments%2C including 22 samples with support for all annotated introns;product=CD80 molecule%2C transcript variant X2	5.77532	4.76225e-93	1.35075e-91	1.44132	0.0167092	0.0334992
GeneID:109324132	NEURL1	gene=NEURL1;model_evidence=Supporting evidence includes similarity to: 2 Proteins%2C and 100%25 coverage of the annotated genomic feature by RNAseq alignments%2C including 22 samples with support for all annotated introns;product=neuralized E3 ubiquitin protein ligase 1%2C transcript variant X1	5.74237	7.42616e-93	2.10155e-91	1.52883	0.00992109	0.0211253
GeneID:109311886	LOC109311886	gene=LOC109311886;model_evidence=Supporting evidence includes similarity to: 100%25 coverage of the annotated genomic feature by RNAseq alignments%2C including 8 samples with support for all annotated introns;product=uncharacterized LOC109311886	5.72054	0	0	1.47376	5.34337e-08	2.64834e-07
GeneID:109309294	TNIP3	gene=TNIP3;model_evidence=Supporting evidence includes similarity to: 1 Protein%2C and 97%25 coverage of the annotated genomic feature by RNAseq alignments;product=TNFAIP3 interacting protein 3	5.68928	4.48917e-119	1.64296e-117	1.46646	0.00400862	0.00932132
GeneID:109310412	NLRC5	gene=NLRC5;model_evidence=Supporting evidence includes similarity to: 9 Proteins%2C and 100%25 coverage of the annotated genomic feature by RNAseq alignments%2C including 1 sample with support for all annotated introns;product=NLR family CARD domain containing 5	5.66242	2.41907e-277	2.01267e-275	1.58886	3.09596e-08	1.57833e-07
GeneID:109318206	IRF7	gene=IRF7;model_evidence=Supporting evidence includes similarity to: 6 Proteins%2C and 100%25 coverage of the annotated genomic feature by RNAseq alignments%2C including 2 samples with support for all annotated introns;product=interferon regulatory factor 7	5.51968	0	0	1.47331	4.75834e-29	1.17825e-27
GeneID:109311068	LOC109311068	gene=LOC109311068;model_evidence=Supporting evidence includes similarity to: 1 Protein%2C and 100%25 coverage of the annotated genomic feature by RNAseq alignments%2C including 63 samples with support for all annotated introns;product=syntaxin-3-like%2C transcript variant X2	5.35625	0	0	0.981823	5.07849e-05	0.000167848
GeneID:109323084	IFIH1	gene=IFIH1;model_evidence=Supporting evidence includes similarity to: 13 Proteins%2C and 100%25 coverage of the annotated genomic feature by RNAseq alignments%2C including 55 samples with support for all annotated introns;product=interferon induced with helicase C domain 1%2C transcript variant X1	5.27979	0	0	1.31428	3.31625e-112	9.40608e-110
GeneID:109318205	LOC109318205	gene=LOC109318205;model_evidence=Supporting evidence includes similarity to: 1 Protein%2C and 100%25 coverage of the annotated genomic feature by RNAseq alignments;product=malignant fibrous histiocytoma-amplified sequence 1 homolog	5.23043	6.28754e-117	2.25484e-115	1.75315	2.32637e-05	8.11886e-05
GeneID:109324043	BLNK	gene=BLNK;model_evidence=Supporting evidence includes similarity to: 4 Proteins%2C and 100%25 coverage of the annotated genomic feature by RNAseq alignments%2C including 10 samples with support for all annotated introns;product=B-cell linker%2C transcript variant X1	5.10356	2.09421e-65	4.1094e-64	1.77562	0.000907711	0.00239497
GeneID:109311855	PNRC1	gene=PNRC1;model_evidence=Supporting evidence includes similarity to: 3 Proteins%2C and 100%25 coverage of the annotated genomic feature by RNAseq alignments%2C including 124 samples with support for all annotated introns;product=proline rich nuclear receptor coactivator 1	5.10327	0	0	1.42588	4.83705e-66	5.48785e-64
GeneID:109309501	LOC109309501	gene=LOC109309501;model_evidence=Supporting evidence includes similarity to: 14 Proteins%2C and 100%25 coverage of the annotated genomic feature by RNAseq alignments%2C including 43 samples with support for all annotated introns;product=interleukin-8-like	5.03735	0	0	1.7724	1.63622e-97	3.7815e-95
GeneID:109318466	LOC109318466	gene=LOC109318466;model_evidence=Supporting evidence includes similarity to: 5 Proteins%2C and 100%25 coverage of the annotated genomic feature by RNAseq alignments%2C including 123 samples with support for all annotated introns;product=interferon alpha-inducible protein 27-like protein 2A	5.00102	0	0	0.936025	6.20396e-30	1.64735e-28
GeneID:109320599	EXOC3L4	gene=EXOC3L4;model_evidence=Supporting evidence includes similarity to: 1 Protein%2C and 100%25 coverage of the annotated genomic feature by RNAseq alignments%2C including 15 samples with support for all annotated introns;product=exocyst complex component 3 like 4%2C transcript variant X2	4.95087	2.89987e-88	7.73298e-87	1.70099	8.68343e-05	0.000275468
GeneID:109308473	LAMP3	gene=LAMP3;model_evidence=Supporting evidence includes similarity to: 2 Proteins%2C and 100%25 coverage of the annotated genomic feature by RNAseq alignments%2C including 25 samples with support for all annotated introns;product=lysosomal associated membrane protein 3%2C transcript variant X2	4.93004	1.22514e-18	7.50603e-18	2.24299	0.0114806	0.0240238
GeneID:109314980	LOC109314980	gene=LOC109314980;model_evidence=Supporting evidence includes similarity to: 1 Protein%2C and 100%25 coverage of the annotated genomic feature by RNAseq alignments%2C including 1 sample with support for all annotated introns;product=sterile alpha motif domain-containing protein 9-like	4.68027	0	0	2.06687	3.01076e-225	3.75743e-222
GeneID:109320287	LOC109320287	gene=LOC109320287;model_evidence=Supporting evidence includes similarity to: 24 Proteins%2C and 100%25 coverage of the annotated genomic feature by RNAseq alignments;product=zinc-binding protein A33-like	4.60337	6.1755e-294	5.54462e-292	0.92545	2.46553e-05	8.56532e-05
GeneID:109323681	LOC109323681	gene=LOC109323681;model_evidence=Supporting evidence includes similarity to: 4 Proteins%2C and 100%25 coverage of the annotated genomic feature by RNAseq alignments%2C including 7 samples with support for all annotated introns;product=programmed cell death 1 ligand 1-like	4.51424	0	0	0.819143	2.6227e-10	1.69504e-09
GeneID:109314035	TRAF1	gene=TRAF1;model_evidence=Supporting evidence includes similarity to: 3 Proteins%2C and 100%25 coverage of the annotated genomic feature by RNAseq alignments%2C including 1 sample with support for all annotated introns;product=TNF receptor associated factor 1%2C transcript variant X2	4.51184	0	0	0.656142	0.000547264	0.00151304
GeneID:109308358	GPR149	gene=GPR149;model_evidence=Supporting evidence includes similarity to: 4 Proteins%2C and 100%25 coverage of the annotated genomic feature by RNAseq alignments%2C including 23 samples with support for all annotated introns;product=G protein-coupled receptor 149%2C transcript variant X1	4.37352	2.45542e-61	4.54654e-60	1.6953	1.03362e-05	3.81307e-05
GeneID:109306189	LOC109306189	gene=LOC109306189;model_evidence=Supporting evidence includes similarity to: 3 Proteins%2C and 100%25 coverage of the annotated genomic feature by RNAseq alignments%2C including 19 samples with support for all annotated introns;product=lysozyme g-like%2C transcript variant X1	4.24106	2.85719e-44	3.91413e-43	1.77181	8.22898e-05	0.000261984
GeneID:109314985	LOC109314985	gene=LOC109314985;model_evidence=Supporting evidence includes similarity to: 13 Proteins%2C and 100%25 coverage of the annotated genomic feature by RNAseq alignments%2C including 28 samples with support for all annotated introns;product=E3 ubiquitin-protein ligase RNF135-like%2C transcript variant X1	4.20159	0	0	1.3545	2.16159e-56	1.72927e-54
GeneID:109316828	LOC109316828	gene=LOC109316828;model_evidence=Supporting evidence includes similarity to: 68 Proteins%2C and 100%25 coverage of the annotated genomic feature by RNAseq alignments;product=histone H2A-IV	4.19861	6.97939e-42	9.07321e-41	1.33368	0.0060468	0.0135337
GeneID:109318788	ZBP1	gene=ZBP1;model_evidence=Supporting evidence includes similarity to: 2 Proteins%2C and 100%25 coverage of the annotated genomic feature by RNAseq alignments%2C including 2 samples with support for all annotated introns;product=Z-DNA binding protein 1	4.13199	0	0	0.766513	7.86233e-06	2.9466e-05
GeneID:109309595	DCHS2	gene=DCHS2;model_evidence=Supporting evidence includes similarity to: 5 Proteins%2C and 99%25 coverage of the annotated genomic feature by RNAseq alignments%2C including 9 samples with support for all annotated introns;product=dachsous cadherin-related 2	4.1202	1.07144e-65	2.1124e-64	0.98855	0.0123245	0.0255673
GeneID:109321966	LOC109321966	gene=LOC109321966;model_evidence=Supporting evidence includes similarity to: 16 Proteins%2C and 100%25 coverage of the annotated genomic feature by RNAseq alignments%2C including 13 samples with support for all annotated introns;product=probable E3 ubiquitin-protein ligase HERC6%2C transcript variant X4	4.08069	1.83945e-89	4.97969e-88	1.29324	7.89984e-05	0.000252407
GeneID:109319895	EIF2AK2	gene=EIF2AK2;model_evidence=Supporting evidence includes similarity to: 2 Proteins%2C and 100%25 coverage of the annotated genomic feature by RNAseq alignments%2C including 2 samples with support for all annotated introns;product=eukaryotic translation initiation factor 2 alpha kinase 2	4.03274	0	0	0.839003	2.07615e-31	5.92914e-30
GeneID:109316503	LOC109316503	gene=LOC109316503;model_evidence=Supporting evidence includes similarity to: 100%25 coverage of the annotated genomic feature by RNAseq alignments%2C including 2 samples with support for all annotated introns;product=cytidine and dCMP deaminase domain-containing protein 1-like	3.98711	1.63596e-60	2.98055e-59	1.89138	5.87839e-08	2.89741e-07
GeneID:109324325	LOC109324325	gene=LOC109324325;model_evidence=Supporting evidence includes similarity to: 100%25 coverage of the annotated genomic feature by RNAseq alignments%2C including 1 sample with support for all annotated introns;product=uncharacterized LOC109324325	3.9333	9.22022e-15	4.54098e-14	1.8929	0.00804584	0.0174417
GeneID:109312106	CSMD1	gene=CSMD1;model_evidence=Supporting evidence includes similarity to: 7 Proteins%2C and 99%25 coverage of the annotated genomic feature by RNAseq alignments;product=CUB and Sushi multiple domains 1	3.91303	1.83332e-81	4.46001e-80	0.861597	0.00979029	0.0208788
GeneID:109314839	VWA3A	gene=VWA3A;model_evidence=Supporting evidence includes similarity to: 5 Proteins%2C and 100%25 coverage of the annotated genomic feature by RNAseq alignments%2C including 4 samples with support for all annotated introns;product=von Willebrand factor A domain containing 3A%2C transcript variant X2	3.85073	4.16091e-165	2.18186e-163	1.07532	3.3321e-07	1.50124e-06
GeneID:109319713	LOC109319713	gene=LOC109319713;model_evidence=Supporting evidence includes similarity to: 100%25 coverage of the annotated genomic feature by RNAseq alignments%2C including 44 samples with support for all annotated introns;product=uncharacterized LOC109319713	3.76771	7.89197e-33	8.06649e-32	1.49578	0.00131747	0.00338104
GeneID:109323082	LOC109323082	gene=LOC109323082;model_evidence=Supporting evidence includes similarity to: 8 Proteins%2C and 100%25 coverage of the annotated genomic feature by RNAseq alignments%2C including 4 samples with support for all annotated introns;product=poly [ADP-ribose] polymerase 14-like	3.72835	0	0	1.26141	3.47203e-95	7.47086e-93
GeneID:109310073	LOC109310073	gene=LOC109310073;model_evidence=Supporting evidence includes similarity to: 100%25 coverage of the annotated genomic feature by RNAseq alignments%2C including 85 samples with support for all annotated introns;product=uncharacterized LOC109310073	3.69675	2.878e-168	1.54817e-166	1.2993	6.30078e-12	4.78599e-11
GeneID:109309373	TIFA	gene=TIFA;model_evidence=Supporting evidence includes similarity to: 5 Proteins%2C and 100%25 coverage of the annotated genomic feature by RNAseq alignments%2C including 13 samples with support for all annotated introns;product=TRAF interacting protein with forkhead associated domain	3.68674	1.25348e-30	1.19873e-29	1.15201	0.0197507	0.0388599
GeneID:109312069	LOC109312069	gene=LOC109312069;model_evidence=Supporting evidence includes similarity to: 18 Proteins%2C and 99%25 coverage of the annotated genomic feature by RNAseq alignments;product=interferon-induced very large GTPase 1-like	3.68435	0	0	0.768504	1.42498e-10	9.45442e-10
GeneID:109308442	TNFSF10	gene=TNFSF10;model_evidence=Supporting evidence includes similarity to: 10 Proteins%2C and 100%25 coverage of the annotated genomic feature by RNAseq alignments%2C including 97 samples with support for all annotated introns;product=tumor necrosis factor superfamily member 10	3.66854	0	0	0.606356	9.2982e-16	9.8257e-15
GeneID:109310072	IRF1	gene=IRF1;model_evidence=Supporting evidence includes similarity to: 4 Proteins%2C and 100%25 coverage of the annotated genomic feature by RNAseq alignments%2C including 93 samples with support for all annotated introns;product=interferon regulatory factor 1%2C transcript variant X1	3.66714	0	0	1.16784	1.23739e-98	2.91369e-96
GeneID:109314898	RNF213	gene=RNF213;model_evidence=Supporting evidence includes similarity to: 1 Protein%2C and 100%25 coverage of the annotated genomic feature by RNAseq alignments%2C including 1 sample with support for all annotated introns;product=ring finger protein 213	3.59865	0	0	1.0086	1.28101e-62	1.2393e-60
GeneID:109309502	LOC109309502	gene=LOC109309502;model_evidence=Supporting evidence includes similarity to: 18 Proteins%2C and 100%25 coverage of the annotated genomic feature by RNAseq alignments%2C including 17 samples with support for all annotated introns;product=interleukin-8-like	3.58986	0	0	1.40436	3.114e-64	3.26578e-62
GeneID:109309699	CTSO	gene=CTSO;model_evidence=Supporting evidence includes similarity to: 3 Proteins%2C and 100%25 coverage of the annotated genomic feature by RNAseq alignments%2C including 69 samples with support for all annotated introns;product=cathepsin O%2C transcript variant X1	3.57933	0	0	0.829331	6.24222e-12	4.74439e-11
GeneID:109308131	LOC109308131	gene=LOC109308131;model_evidence=Supporting evidence includes similarity to: 16 Proteins%2C and 100%25 coverage of the annotated genomic feature by RNAseq alignments%2C including 2 samples with support for all annotated introns;product=endoplasmic reticulum aminopeptidase 2-like	3.56529	8.003e-147	3.76896e-145	0.684431	0.00170376	0.00427395
GeneID:109322879	PARP9	gene=PARP9;model_evidence=Supporting evidence includes similarity to: 1 Protein%2C and 100%25 coverage of the annotated genomic feature by RNAseq alignments%2C including 8 samples with support for all annotated introns;product=poly(ADP-ribose) polymerase family member 9%2C transcript variant X1	3.49575	0	0	0.949471	4.55832e-61	4.1524e-59
GeneID:109322334	TLR3	gene=TLR3;model_evidence=Supporting evidence includes similarity to: 31 Proteins%2C and 100%25 coverage of the annotated genomic feature by RNAseq alignments%2C including 61 samples with support for all annotated introns;product=toll like receptor 3%2C transcript variant X2	3.37661	0	0	0.828052	2.37994e-11	1.71389e-10
GeneID:109309313	PRDM8	gene=PRDM8;model_evidence=Supporting evidence includes similarity to: 1 Protein%2C and 98%25 coverage of the annotated genomic feature by RNAseq alignments;product=PR/SET domain 8	3.32776	3.30622e-09	1.1392e-08	1.99786	0.00434571	0.0100249
GeneID:109319712	ATF3	gene=ATF3;model_evidence=Supporting evidence includes similarity to: 15 Proteins%2C and 100%25 coverage of the annotated genomic feature by RNAseq alignments%2C including 43 samples with support for all annotated introns;product=activating transcription factor 3	3.29393	0	0	0.66616	4.19402e-23	7.19963e-22
GeneID:109309010	MYO5A	gene=MYO5A;model_evidence=Supporting evidence includes similarity to: 6 Proteins%2C and 100%25 coverage of the annotated genomic feature by RNAseq alignments%2C including 17 samples with support for all annotated introns;product=myosin VA%2C transcript variant X10	3.29262	1.40863e-217	9.55415e-216	1.15512	9.44197e-16	9.95585e-15
GeneID:109321711	UNC79	gene=UNC79;model_evidence=Supporting evidence includes similarity to: 2 Proteins%2C and 100%25 coverage of the annotated genomic feature by RNAseq alignments;product=unc-79 homolog (C. elegans)	3.25634	1.61401e-138	7.09254e-137	0.983069	1.57581e-08	8.27349e-08
GeneID:109312074	DCLK3	gene=DCLK3;model_evidence=Supporting evidence includes similarity to: 6 Proteins%2C and 100%25 coverage of the annotated genomic feature by RNAseq alignments%2C including 38 samples with support for all annotated introns;product=doublecortin like kinase 3	3.23112	7.27804e-82	1.78799e-80	0.959787	8.07911e-05	0.00025787
GeneID:109312503	DDIT4	gene=DDIT4;model_evidence=Supporting evidence includes similarity to: 9 Proteins%2C and 100%25 coverage of the annotated genomic feature by RNAseq alignments%2C including 112 samples with support for all annotated introns;product=DNA damage inducible transcript 4	3.19362	0	0	1.33372	2.83526e-131	1.22014e-128
GeneID:109317777	PRICKLE4	gene=PRICKLE4;model_evidence=Supporting evidence includes similarity to: 100%25 coverage of the annotated genomic feature by RNAseq alignments%2C including 40 samples with support for all annotated introns;product=prickle planar cell polarity protein 4%2C transcript variant X1	3.19006	6.90832e-69	1.42741e-67	0.690439	0.0102817	0.0218002
GeneID:109317511	RAB44	gene=RAB44;model_evidence=Supporting evidence includes similarity to: 1 Protein%2C and 100%25 coverage of the annotated genomic feature by RNAseq alignments;product=RAB44%2C member RAS oncogene family	3.13029	1.01735e-100	3.14269e-99	1.18916	2.38655e-09	1.39439e-08
GeneID:109316504	LOC109316504	gene=LOC109316504;model_evidence=Supporting evidence includes similarity to: 100%25 coverage of the annotated genomic feature by RNAseq alignments%2C including 2 samples with support for all annotated introns;product=cytidine and dCMP deaminase domain-containing protein 1-like	3.07228	4.45528e-98	1.35284e-96	0.830568	6.23224e-05	0.000202653
GeneID:109319078	LOC109319078	gene=LOC109319078;model_evidence=Supporting evidence includes similarity to: 10 Proteins%2C and 100%25 coverage of the annotated genomic feature by RNAseq alignments%2C including 18 samples with support for all annotated introns;product=25-hydroxycholesterol 7-alpha-hydroxylase%2C transcript variant X1	2.89146	4.15358e-128	1.68301e-126	1.06501	5.65299e-12	4.32129e-11
GeneID:109318721	HELZ2	gene=HELZ2;model_evidence=Supporting evidence includes similarity to: 6 Proteins%2C and 99%25 coverage of the annotated genomic feature by RNAseq alignments%2C including 1 sample with support for all annotated introns;product=helicase with zinc finger 2	2.87583	0	0	0.72555	4.49194e-59	3.92024e-57
GeneID:109322880	DTX3L	gene=DTX3L;model_evidence=Supporting evidence includes similarity to: 7 Proteins%2C and 100%25 coverage of the annotated genomic feature by RNAseq alignments%2C including 36 samples with support for all annotated introns;product=deltex E3 ubiquitin ligase 3L	2.80975	0	0	0.605225	1.49068e-46	8.57311e-45
GeneID:109314478	TNFRSF9	gene=TNFRSF9;model_evidence=Supporting evidence includes similarity to: 1 Protein%2C and 98%25 coverage of the annotated genomic feature by RNAseq alignments;product=TNF receptor superfamily member 9	2.80876	4.2423e-112	1.44655e-110	0.616827	0.000445664	0.00125494
GeneID:109305749	LOC109305749	gene=LOC109305749;model_evidence=Supporting evidence includes similarity to: 46 Proteins%2C and 100%25 coverage of the annotated genomic feature by RNAseq alignments%2C including 69 samples with support for all annotated introns;product=zinc finger protein RFP-like	2.78924	0	0	0.905958	1.98022e-59	1.76523e-57
GeneID:109319287	T	gene=T;model_evidence=Supporting evidence includes similarity to: 8 Proteins%2C and 97%25 coverage of the annotated genomic feature by RNAseq alignments;product=T brachyury transcription factor	2.77976	9.55088e-09	3.18874e-08	2.23718	2.16723e-05	7.59322e-05
GeneID:109324107	2008-03-01	gene=MARCH8;model_evidence=Supporting evidence includes similarity to: 2 Proteins%2C and 100%25 coverage of the annotated genomic feature by RNAseq alignments%2C including 52 samples with support for all annotated introns;product=membrane associated ring-CH-type finger 8%2C transcript variant X1	2.73823	1.02703e-213	6.78163e-212	0.718112	4.10051e-11	2.87981e-10
GeneID:109311336	ACKR4	gene=ACKR4;model_evidence=Supporting evidence includes similarity to: 12 Proteins%2C and 100%25 coverage of the annotated genomic feature by RNAseq alignments%2C including 55 samples with support for all annotated introns;product=atypical chemokine receptor 4	2.71497	6.099e-36	6.87583e-35	1.20942	9.96025e-06	3.68199e-05
GeneID:109321395	TMEM86A	gene=TMEM86A;model_evidence=Supporting evidence includes similarity to: 6 Proteins%2C and 100%25 coverage of the annotated genomic feature by RNAseq alignments%2C including 39 samples with support for all annotated introns;product=transmembrane protein 86A	2.70083	4.51445e-14	2.1463e-13	2.10681	7.81036e-08	3.78979e-07
GeneID:109306596	STARD13	gene=STARD13;model_evidence=Supporting evidence includes similarity to: 12 Proteins%2C and 100%25 coverage of the annotated genomic feature by RNAseq alignments%2C including 14 samples with support for all annotated introns;product=StAR related lipid transfer domain containing 13%2C transcript variant X1	2.69569	9.38847e-169	5.09427e-167	0.694522	8.4991e-08	4.11279e-07
GeneID:109313162	LOC109313162	gene=LOC109313162;model_evidence=Supporting evidence includes similarity to: 100%25 coverage of the annotated genomic feature by RNAseq alignments%2C including 15 samples with support for all annotated introns;product=uncharacterized LOC109313162	2.62813	6.46253e-17	3.62809e-16	1.2161	0.00189663	0.00471701
GeneID:109309503	LOC109309503	gene=LOC109309503;model_evidence=Supporting evidence includes similarity to: 18 Proteins%2C and 100%25 coverage of the annotated genomic feature by RNAseq alignments%2C including 14 samples with support for all annotated introns;product=interleukin-8-like	2.59647	0	0	0.968224	5.67981e-80	8.97266e-78
GeneID:109318086	BCO2	gene=BCO2;model_evidence=Supporting evidence includes similarity to: 2 Proteins%2C and 100%25 coverage of the annotated genomic feature by RNAseq alignments%2C including 63 samples with support for all annotated introns;product=beta-carotene oxygenase 2%2C transcript variant X1	2.5878	5.01277e-172	2.74383e-170	1.18268	4.04918e-28	9.51672e-27
GeneID:109319095	LOC109319095	gene=LOC109319095;model_evidence=Supporting evidence includes similarity to: 100%25 coverage of the annotated genomic feature by RNAseq alignments%2C including 24 samples with support for all annotated introns;product=uncharacterized LOC109319095	2.56266	3.22702e-25	2.57337e-24	0.865807	0.00756299	0.0165213
GeneID:109315725	NAMPT	gene=NAMPT;model_evidence=Supporting evidence includes similarity to: 2 Proteins%2C and 100%25 coverage of the annotated genomic feature by RNAseq alignments%2C including 100 samples with support for all annotated introns;product=nicotinamide phosphoribosyltransferase	2.53361	0	0	0.639729	9.089e-61	8.21962e-59
GeneID:109317090	LOC109317090	gene=LOC109317090;model_evidence=Supporting evidence includes similarity to: 1 Protein%2C and 100%25 coverage of the annotated genomic feature by RNAseq alignments%2C including 34 samples with support for all annotated introns;product=tapasin-related protein-like	2.5185	1.28022e-122	4.90096e-121	0.684935	1.44471e-07	6.79607e-07
GeneID:109319421	TAPBPL	gene=TAPBPL;model_evidence=Supporting evidence includes similarity to: 11 Proteins%2C and 100%25 coverage of the annotated genomic feature by RNAseq alignments%2C including 54 samples with support for all annotated introns;product=TAP binding protein like%2C transcript variant X1	2.51021	2.492e-95	7.2326e-94	1.14312	3.16128e-14	2.94864e-13
GeneID:109320396	IFI35	gene=IFI35;model_evidence=Supporting evidence includes similarity to: 4 Proteins%2C and 100%25 coverage of the annotated genomic feature by RNAseq alignments%2C including 94 samples with support for all annotated introns;product=interferon induced protein 35%2C transcript variant X1	2.50088	0	0	0.743274	1.28795e-21	2.02185e-20
GeneID:109316254	LOC109316254	gene=LOC109316254;model_evidence=Supporting evidence includes similarity to: 2 Proteins%2C and 100%25 coverage of the annotated genomic feature by RNAseq alignments%2C including 82 samples with support for all annotated introns;product=TRPM8 channel-associated factor 2-like	2.49929	8.26755e-134	3.52147e-132	0.921152	6.62068e-13	5.53053e-12
GeneID:109310596	CEBPG	gene=CEBPG;model_evidence=Supporting evidence includes similarity to: 5 Proteins%2C and 100%25 coverage of the annotated genomic feature by RNAseq alignments;product=CCAAT/enhancer binding protein gamma	2.46961	0	0	0.69175	1.63511e-32	4.94096e-31
GeneID:109324255	CASP7	gene=CASP7;model_evidence=Supporting evidence includes similarity to: 17 Proteins%2C and 100%25 coverage of the annotated genomic feature by RNAseq alignments%2C including 58 samples with support for all annotated introns;product=caspase 7%2C transcript variant X2	2.46169	2.0591e-52	3.27358e-51	0.924692	9.14409e-06	3.40042e-05
GeneID:109319550	PELI1	gene=PELI1;model_evidence=Supporting evidence includes similarity to: 19 Proteins%2C and 100%25 coverage of the annotated genomic feature by RNAseq alignments%2C including 103 samples with support for all annotated introns;product=pellino E3 ubiquitin protein ligase 1	2.42912	0	0	0.688164	3.08944e-26	6.6591e-25
GeneID:109316080	LOC109316080	gene=LOC109316080;model_evidence=Supporting evidence includes similarity to: 23 Proteins%2C and 100%25 coverage of the annotated genomic feature by RNAseq alignments;product=histone H1.11R-like	2.42476	1.03522e-155	5.0467e-154	0.721784	3.69325e-10	2.34087e-09
GeneID:109305799	RCAN1	gene=RCAN1;model_evidence=Supporting evidence includes similarity to: 21 Proteins%2C and 100%25 coverage of the annotated genomic feature by RNAseq alignments%2C including 85 samples with support for all annotated introns;product=regulator of calcineurin 1%2C transcript variant X2	2.3952	0	0	0.624916	1.628e-45	8.91116e-44
GeneID:109321730	BDKRB2	gene=BDKRB2;model_evidence=Supporting evidence includes similarity to: 7 Proteins%2C and 100%25 coverage of the annotated genomic feature by RNAseq alignments%2C including 44 samples with support for all annotated introns;product=bradykinin receptor B2	2.37149	0	0	0.91671	7.94939e-40	3.363e-38
GeneID:109317347	MXD1	gene=MXD1;model_evidence=Supporting evidence includes similarity to: 2 Proteins%2C and 100%25 coverage of the annotated genomic feature by RNAseq alignments%2C including 9 samples with support for all annotated introns;product=MAX dimerization protein 1	2.34164	0	0	0.875076	2.78979e-46	1.58257e-44
GeneID:109320555	TP53INP1	gene=TP53INP1;model_evidence=Supporting evidence includes similarity to: 8 Proteins%2C and 100%25 coverage of the annotated genomic feature by RNAseq alignments%2C including 46 samples with support for all annotated introns;product=tumor protein p53 inducible nuclear protein 1%2C transcript variant X1	2.33914	0	0	1.6653	2.04488e-180	1.595e-177
GeneID:109307699	PCSK1	gene=PCSK1;model_evidence=Supporting evidence includes similarity to: 33 Proteins%2C and 98%25 coverage of the annotated genomic feature by RNAseq alignments;product=proprotein convertase subtilisin/kexin type 1	2.23465	1.42192e-280	1.21545e-278	0.750801	1.28384e-23	2.28238e-22
GeneID:109324437	LOC109324437	gene=LOC109324437;model_evidence=Supporting evidence includes similarity to: 14 Proteins%2C and 100%25 coverage of the annotated genomic feature by RNAseq alignments%2C including 83 samples with support for all annotated introns;product=methyltransferase-like protein 7A	2.2323	2.57026e-26	2.13703e-25	0.702572	0.00937723	0.0200768
GeneID:109315446	TMTC2	gene=TMTC2;model_evidence=Supporting evidence includes similarity to: 10 Proteins%2C and 100%25 coverage of the annotated genomic feature by RNAseq alignments%2C including 72 samples with support for all annotated introns;product=transmembrane and tetratricopeptide repeat containing 2%2C transcript variant X1	2.23046	0	0	1.13068	1.98367e-77	2.84554e-75
GeneID:109315813	CELF2	gene=CELF2;model_evidence=Supporting evidence includes similarity to: 30 Proteins%2C and 100%25 coverage of the annotated genomic feature by RNAseq alignments%2C including 11 samples with support for all annotated introns;product=CUGBP%2C Elav-like family member 2%2C transcript variant X11	2.2015	1.34829e-16	7.41917e-16	0.897368	0.00648271	0.0143958
GeneID:109322385	MSX1	gene=MSX1;model_evidence=Supporting evidence includes similarity to: 41 Proteins%2C and 100%25 coverage of the annotated genomic feature by RNAseq alignments%2C including 45 samples with support for all annotated introns;product=msh homeobox 1	2.20138	0	0	0.642315	6.39096e-38	2.50029e-36
GeneID:109307962	ADAMTS6	gene=ADAMTS6;model_evidence=Supporting evidence includes similarity to: 5 Proteins%2C and 100%25 coverage of the annotated genomic feature by RNAseq alignments%2C including 5 samples with support for all annotated introns;product=ADAM metallopeptidase with thrombospondin type 1 motif 6	2.18074	8.12882e-127	3.2725e-125	0.822317	3.3633e-15	3.37412e-14
GeneID:109322912	STAT2	gene=STAT2;model_evidence=Supporting evidence includes similarity to: 1 Protein%2C and 74%25 coverage of the annotated genomic feature by RNAseq alignments;product=signal transducer and activator of transcription 2	2.16463	0	0	0.616734	1.26184e-34	4.15508e-33
GeneID:109323193	GAD1	gene=GAD1;model_evidence=Supporting evidence includes similarity to: 48 Proteins%2C and 100%25 coverage of the annotated genomic feature by RNAseq alignments%2C including 6 samples with support for all annotated introns;product=glutamate decarboxylase 1%2C transcript variant X2	2.16141	1.29638e-80	3.09938e-79	0.905846	2.4572e-11	1.76748e-10
GeneID:109320165	HIVEP2	gene=HIVEP2;model_evidence=Supporting evidence includes similarity to: 10 Proteins%2C and 100%25 coverage of the annotated genomic feature by RNAseq alignments%2C including 5 samples with support for all annotated introns;product=human immunodeficiency virus type I enhancer binding protein 2%2C transcript variant X1	2.14121	4.83625e-147	2.28623e-145	0.636761	5.43242e-12	4.1593e-11
GeneID:109313852	TNFSF15	gene=TNFSF15;model_evidence=Supporting evidence includes similarity to: 4 Proteins%2C and 100%25 coverage of the annotated genomic feature by RNAseq alignments%2C including 17 samples with support for all annotated introns;product=tumor necrosis factor superfamily member 15	2.13288	2.01075e-21	1.38949e-20	0.762903	0.00666265	0.0147533
GeneID:109316317	LOC109316317	gene=LOC109316317;model_evidence=Supporting evidence includes similarity to: 5 Proteins%2C and 100%25 coverage of the annotated genomic feature by RNAseq alignments%2C including 17 samples with support for all annotated introns;product=zinc finger CCCH-type antiviral protein 1-like%2C transcript variant X2	2.07958	0	0	0.848917	2.50842e-102	6.13826e-100
GeneID:109323460	VDR	gene=VDR;model_evidence=Supporting evidence includes similarity to: 28 Proteins%2C and 100%25 coverage of the annotated genomic feature by RNAseq alignments;product=vitamin D (1%2C25- dihydroxyvitamin D3) receptor	2.02856	6.58198e-111	2.2261e-109	0.627104	8.28354e-09	4.48886e-08
GeneID:109315232	MFSD6L	gene=MFSD6L;model_evidence=Supporting evidence includes similarity to: 4 Proteins%2C and 99%25 coverage of the annotated genomic feature by RNAseq alignments;product=major facilitator superfamily domain containing 6 like	2.02681	6.74713e-18	3.98506e-17	1.61942	7.74256e-11	5.28595e-10
GeneID:109322826	COBLL1	gene=COBLL1;model_evidence=Supporting evidence includes similarity to: 7 Proteins%2C and 99%25 coverage of the annotated genomic feature by RNAseq alignments;product=cordon-bleu WH2 repeat protein like 1	2.01926	9.9136e-11	3.81857e-10	1.45452	1.75205e-05	6.24552e-05
GeneID:109311070	LOC109311070	gene=LOC109311070;model_evidence=Supporting evidence includes similarity to: 12 Proteins%2C and 100%25 coverage of the annotated genomic feature by RNAseq alignments%2C including 35 samples with support for all annotated introns;product=protein FAM46D-like	1.98437	1.12412e-60	2.0558e-59	0.887601	4.70732e-10	2.94031e-09
GeneID:109320600	TNFAIP2	gene=TNFAIP2;model_evidence=Supporting evidence includes similarity to: 9 Proteins%2C and 100%25 coverage of the annotated genomic feature by RNAseq alignments%2C including 100 samples with support for all annotated introns;product=TNF alpha induced protein 2	1.96968	0	0	0.827349	7.45398e-65	8.08918e-63
GeneID:109322072	MXD4	gene=MXD4;model_evidence=Supporting evidence includes similarity to: 7 Proteins%2C and 100%25 coverage of the annotated genomic feature by RNAseq alignments%2C including 105 samples with support for all annotated introns;product=MAX dimerization protein 4%2C transcript variant X1	1.93847	1.86689e-197	1.15914e-195	1.6693	6.58369e-142	3.57237e-139
GeneID:109322911	GYPC	gene=GYPC;model_evidence=Supporting evidence includes similarity to: 1 Protein%2C and 100%25 coverage of the annotated genomic feature by RNAseq alignments%2C including 4 samples with support for all annotated introns;product=glycophorin C (Gerbich blood group)	1.92942	1.57787e-59	2.82928e-58	1.02715	1.18365e-14	1.14246e-13
GeneID:109306069	LOC109306069	gene=LOC109306069;model_evidence=Supporting evidence includes similarity to: 6 Proteins%2C and 100%25 coverage of the annotated genomic feature by RNAseq alignments;product=5-beta-cholestane-3-alpha%2C7-alpha-diol 12-alpha-hydroxylase	1.91262	1.91105e-17	1.10673e-16	2.39569	4.38925e-31	1.22e-29
GeneID:109319961	EDARADD	gene=EDARADD;model_evidence=Supporting evidence includes similarity to: 4 Proteins%2C and 100%25 coverage of the annotated genomic feature by RNAseq alignments%2C including 72 samples with support for all annotated introns;product=EDAR associated death domain	1.9019	3.32256e-173	1.86782e-171	0.671726	7.81753e-18	9.52761e-17
GeneID:109319964	GPR137B	gene=GPR137B;model_evidence=Supporting evidence includes similarity to: 12 Proteins%2C and 100%25 coverage of the annotated genomic feature by RNAseq alignments%2C including 116 samples with support for all annotated introns;product=G protein-coupled receptor 137B	1.89275	1.92747e-194	1.17341e-192	0.881873	2.63418e-34	8.62851e-33
GeneID:109310450	MTSS1L	gene=MTSS1L;model_evidence=Supporting evidence includes similarity to: 2 Proteins%2C and 100%25 coverage of the annotated genomic feature by RNAseq alignments%2C including 21 samples with support for all annotated introns;product=MTSS1L%2C I-BAR domain containing%2C transcript variant X4	1.89043	2.78737e-263	2.17415e-261	0.891011	6.74031e-54	4.97746e-52
GeneID:109315908	RDH10	gene=RDH10;model_evidence=Supporting evidence includes similarity to: 9 Proteins%2C and 80%25 coverage of the annotated genomic feature by RNAseq alignments;product=retinol dehydrogenase 10	1.89017	0	0	0.620001	3.62229e-43	1.80104e-41
GeneID:109306795	RAB38	gene=RAB38;model_evidence=Supporting evidence includes similarity to: 13 Proteins%2C and 100%25 coverage of the annotated genomic feature by RNAseq alignments%2C including 35 samples with support for all annotated introns;product=RAB38%2C member RAS oncogene family	1.86762	1.64845e-92	4.65445e-91	0.724577	1.39664e-11	1.0241e-10
GeneID:109309353	SYNPO2	gene=SYNPO2;model_evidence=Supporting evidence includes similarity to: 6 Proteins%2C and 100%25 coverage of the annotated genomic feature by RNAseq alignments%2C including 36 samples with support for all annotated introns;product=synaptopodin 2	1.86386	3.39377e-12	1.43234e-11	1.21118	4.25903e-05	0.000142424
GeneID:109319692	SERTAD4	gene=SERTAD4;model_evidence=Supporting evidence includes similarity to: 4 Proteins%2C and 100%25 coverage of the annotated genomic feature by RNAseq alignments%2C including 29 samples with support for all annotated introns;product=SERTA domain containing 4	1.85193	4.99146e-157	2.46219e-155	1.20843	7.05741e-60	6.33644e-58
GeneID:109323572	CDO1	gene=CDO1;model_evidence=Supporting evidence includes similarity to: 17 Proteins%2C and 100%25 coverage of the annotated genomic feature by RNAseq alignments%2C including 125 samples with support for all annotated introns;product=cysteine dioxygenase type 1	1.8513	1.54928e-13	7.10845e-13	1.81852	3.13838e-13	2.68819e-12
GeneID:109309007	FAM214A	gene=FAM214A;model_evidence=Supporting evidence includes similarity to: 4 Proteins%2C and 100%25 coverage of the annotated genomic feature by RNAseq alignments%2C including 91 samples with support for all annotated introns;product=family with sequence similarity 214 member A%2C transcript variant X2	1.84909	6.25364e-117	2.24915e-115	1.08779	2.00254e-36	7.16094e-35
GeneID:109324438	LOC109324438	gene=LOC109324438;model_evidence=Supporting evidence includes similarity to: 14 Proteins%2C and 100%25 coverage of the annotated genomic feature by RNAseq alignments%2C including 125 samples with support for all annotated introns;product=methyltransferase-like protein 7A	1.84877	7.1895e-193	4.35558e-191	0.719443	2.4682e-24	4.61125e-23
GeneID:109319722	PROX1	gene=PROX1;model_evidence=Supporting evidence includes similarity to: 11 Proteins%2C and 100%25 coverage of the annotated genomic feature by RNAseq alignments%2C including 55 samples with support for all annotated introns;product=prospero homeobox 1%2C transcript variant X4	1.82611	4.16103e-10	1.52869e-09	1.02887	0.00184732	0.00460631
GeneID:109320366	STAT3	gene=STAT3;model_evidence=Supporting evidence includes similarity to: 12 Proteins%2C and 100%25 coverage of the annotated genomic feature by RNAseq alignments%2C including 89 samples with support for all annotated introns;product=signal transducer and activator of transcription 3%2C transcript variant X2	1.81441	0	0	0.696222	2.4944e-84	4.2644e-82
GeneID:109321123	LOC109321123	gene=LOC109321123;model_evidence=Supporting evidence includes similarity to: 12 Proteins%2C and 100%25 coverage of the annotated genomic feature by RNAseq alignments%2C including 1 sample with support for all annotated introns;product=NADH-cytochrome b5 reductase 2	1.80187	0.000469753	0.000983974	1.34126	0.0148619	0.0302029
GeneID:109324176	CPEB3	gene=CPEB3;model_evidence=Supporting evidence includes similarity to: 5 Proteins%2C and 100%25 coverage of the annotated genomic feature by RNAseq alignments%2C including 28 samples with support for all annotated introns;product=cytoplasmic polyadenylation element binding protein 3%2C transcript variant X6	1.78863	5.30067e-85	1.36116e-83	0.742168	2.07029e-12	1.64883e-11
GeneID:109315071	NQO2	gene=NQO2;model_evidence=Supporting evidence includes similarity to: 10 Proteins%2C and 100%25 coverage of the annotated genomic feature by RNAseq alignments%2C including 14 samples with support for all annotated introns;product=NAD(P)H quinone dehydrogenase 2%2C transcript variant X2	1.77472	1.76701e-71	3.82188e-70	0.909718	7.62332e-16	8.09694e-15
GeneID:109322991	LOC109322991	gene=LOC109322991;model_evidence=Supporting evidence includes similarity to: 21 Proteins%2C and 100%25 coverage of the annotated genomic feature by RNAseq alignments%2C including 106 samples with support for all annotated introns;product=histamine N-methyltransferase-like%2C transcript variant X1	1.73934	8.27161e-64	1.60046e-62	0.616306	4.52019e-07	1.99972e-06
GeneID:109306145	PLCXD1	gene=PLCXD1;model_evidence=Supporting evidence includes similarity to: 4 Proteins%2C and 100%25 coverage of the annotated genomic feature by RNAseq alignments%2C including 38 samples with support for all annotated introns;product=phosphatidylinositol specific phospholipase C X domain containing 1%2C transcript variant X1	1.73777	9.91047e-188	5.91783e-186	0.711633	1.08539e-26	2.39322e-25
GeneID:109321373	ANO1	gene=ANO1;model_evidence=Supporting evidence includes similarity to: 2 Proteins%2C and 100%25 coverage of the annotated genomic feature by RNAseq alignments%2C including 12 samples with support for all annotated introns;product=anoctamin 1%2C transcript variant X3	1.73137	1.52403e-139	6.84167e-138	1.03486	7.42349e-45	3.92564e-43
GeneID:109310035	LOC109310035	gene=LOC109310035;model_evidence=Supporting evidence includes similarity to: 100%25 coverage of the annotated genomic feature by RNAseq alignments%2C including 1 sample with support for all annotated introns;product=uncharacterized LOC109310035	1.71334	1.86462e-44	2.56282e-43	1.02578	2.68146e-14	2.50859e-13
GeneID:109322215	ARAP2	gene=ARAP2;model_evidence=Supporting evidence includes similarity to: 8 Proteins%2C and 100%25 coverage of the annotated genomic feature by RNAseq alignments%2C including 5 samples with support for all annotated introns;product=ArfGAP with RhoGAP domain%2C ankyrin repeat and PH domain 2%2C transcript variant X1	1.69647	8.64585e-81	2.075e-79	1.10707	2.98217e-30	8.02101e-29
GeneID:109323067	ACKR3	gene=ACKR3;model_evidence=Supporting evidence includes similarity to: 6 Proteins%2C and 100%25 coverage of the annotated genomic feature by RNAseq alignments%2C including 101 samples with support for all annotated introns;product=atypical chemokine receptor 3%2C transcript variant X1	1.69226	1.95946e-86	5.12664e-85	0.674958	3.57748e-12	2.78695e-11
GeneID:109319597	EML6	gene=EML6;model_evidence=Supporting evidence includes similarity to: 2 Proteins%2C and 100%25 coverage of the annotated genomic feature by RNAseq alignments%2C including 1 sample with support for all annotated introns;product=echinoderm microtubule associated protein like 6%2C transcript variant X3	1.6896	1.67692e-136	7.29198e-135	1.56606	1.24443e-115	3.69773e-113
GeneID:109310014	CREBRF	gene=CREBRF;model_evidence=Supporting evidence includes similarity to: 9 Proteins%2C and 100%25 coverage of the annotated genomic feature by RNAseq alignments%2C including 9 samples with support for all annotated introns;product=CREB3 regulatory factor	1.6718	4.34463e-19	2.71241e-18	0.763859	0.000345289	0.000991307
GeneID:109311538	NCOA1	gene=NCOA1;model_evidence=Supporting evidence includes similarity to: 2 Proteins%2C and 100%25 coverage of the annotated genomic feature by RNAseq alignments%2C including 21 samples with support for all annotated introns;product=nuclear receptor coactivator 1%2C transcript variant X3	1.67088	1.03348e-235	7.63187e-234	0.702532	6.07954e-37	2.23155e-35
GeneID:109306370	PTH1R	gene=PTH1R;model_evidence=Supporting evidence includes similarity to: 9 Proteins%2C and 100%25 coverage of the annotated genomic feature by RNAseq alignments%2C including 65 samples with support for all annotated introns;product=parathyroid hormone 1 receptor	1.64886	1.99957e-12	8.59024e-12	1.0601	3.22877e-05	0.000109916
GeneID:109318033	LOC109318033	gene=LOC109318033;model_evidence=Supporting evidence includes similarity to: 100%25 coverage of the annotated genomic feature by RNAseq alignments;product=uncharacterized LOC109318033	1.62244	2.44817e-28	2.16997e-27	0.967074	2.55892e-09	1.48675e-08
GeneID:109311868	BACH2	gene=BACH2;model_evidence=Supporting evidence includes similarity to: 6 Proteins%2C and 100%25 coverage of the annotated genomic feature by RNAseq alignments%2C including 10 samples with support for all annotated introns;product=BTB domain and CNC homolog 2%2C transcript variant X2	1.61927	3.13602e-42	4.10678e-41	1.11066	1.95908e-18	2.50234e-17
GeneID:109313720	COL4A6	gene=COL4A6;model_evidence=Supporting evidence includes similarity to: 27 Proteins%2C and 100%25 coverage of the annotated genomic feature by RNAseq alignments%2C including 14 samples with support for all annotated introns;product=collagen type IV alpha 6 chain%2C transcript variant X1	1.61609	1.04015e-21	7.24793e-21	0.641559	0.000977055	0.00256169
GeneID:109309998	GRPEL2	gene=GRPEL2;model_evidence=Supporting evidence includes similarity to: 9 Proteins%2C and 100%25 coverage of the annotated genomic feature by RNAseq alignments%2C including 92 samples with support for all annotated introns;product=GrpE like 2%2C mitochondrial%2C transcript variant X1	1.59855	3.73628e-195	2.28573e-193	0.69766	4.05806e-32	1.20011e-30
GeneID:109310036	PPP2R2B	gene=PPP2R2B;model_evidence=Supporting evidence includes similarity to: 30 Proteins%2C and 100%25 coverage of the annotated genomic feature by RNAseq alignments%2C including 85 samples with support for all annotated introns;product=protein phosphatase 2 regulatory subunit Bbeta%2C transcript variant X2	1.58949	1.53335e-05	3.82038e-05	1.09743	0.00549243	0.0123907
GeneID:109324044	DNTT	gene=DNTT;model_evidence=Supporting evidence includes similarity to: 1 Protein%2C and 100%25 coverage of the annotated genomic feature by RNAseq alignments%2C including 38 samples with support for all annotated introns;product=DNA nucleotidylexotransferase%2C transcript variant X4	1.58483	0.000261405	0.000566672	1.28105	0.00461164	0.0105777
GeneID:109314994	RAB11FIP4	gene=RAB11FIP4;model_evidence=Supporting evidence includes similarity to: 5 Proteins%2C and 100%25 coverage of the annotated genomic feature by RNAseq alignments%2C including 11 samples with support for all annotated introns;product=RAB11 family interacting protein 4%2C transcript variant X3	1.58003	4.01829e-30	3.78192e-29	0.728021	3.42886e-06	1.36064e-05
GeneID:109306092	LOC109306092	gene=LOC109306092;model_evidence=Supporting evidence includes similarity to: 100%25 coverage of the annotated genomic feature by RNAseq alignments%2C including 68 samples with support for all annotated introns;product=uncharacterized LOC109306092	1.56458	6.7313e-10	2.43992e-09	1.29769	6.64296e-07	2.87861e-06
GeneID:109324299	PTPRE	gene=PTPRE;model_evidence=Supporting evidence includes similarity to: 7 Proteins%2C and 100%25 coverage of the annotated genomic feature by RNAseq alignments%2C including 5 samples with support for all annotated introns;product=protein tyrosine phosphatase%2C receptor type E%2C transcript variant X1	1.56456	2.24949e-16	1.22325e-15	1.6684	2.18428e-19	2.98248e-18
GeneID:109306322	IRS2	gene=IRS2;model_evidence=Supporting evidence includes similarity to: 11 Proteins%2C and 100%25 coverage of the annotated genomic feature by RNAseq alignments%2C including 68 samples with support for all annotated introns;product=insulin receptor substrate 2%2C transcript variant X2	1.55185	4.96587e-30	4.65271e-29	0.923782	5.7361e-10	3.55092e-09
GeneID:109310251	CREB5	gene=CREB5;model_evidence=Supporting evidence includes similarity to: 17 Proteins%2C and 100%25 coverage of the annotated genomic feature by RNAseq alignments%2C including 15 samples with support for all annotated introns;product=cAMP responsive element binding protein 5%2C transcript variant X1	1.54696	1.95158e-39	2.40194e-38	0.679821	3.44725e-07	1.54866e-06
GeneID:109317814	ADCYAP1	gene=ADCYAP1;model_evidence=Supporting evidence includes similarity to: 9 Proteins%2C and 100%25 coverage of the annotated genomic feature by RNAseq alignments%2C including 47 samples with support for all annotated introns;product=adenylate cyclase activating polypeptide 1	1.54233	1.87861e-44	2.57922e-43	1.02095	8.61564e-18	1.04798e-16
GeneID:109321059	DPF3	gene=DPF3;model_evidence=Supporting evidence includes similarity to: 3 Proteins%2C and 100%25 coverage of the annotated genomic feature by RNAseq alignments%2C including 16 samples with support for all annotated introns;product=double PHD fingers 3%2C transcript variant X3	1.54045	9.26347e-12	3.79292e-11	0.625116	0.0165884	0.0332956
GeneID:109311310	IL17RD	gene=IL17RD;model_evidence=Supporting evidence includes similarity to: 6 Proteins%2C and 100%25 coverage of the annotated genomic feature by RNAseq alignments%2C including 14 samples with support for all annotated introns;product=interleukin 17 receptor D%2C transcript variant X2	1.50837	3.93889e-66	7.81515e-65	0.914053	1.59849e-22	2.64578e-21
GeneID:109306973	F3	gene=F3;model_evidence=Supporting evidence includes similarity to: 4 Proteins%2C and 98%25 coverage of the annotated genomic feature by RNAseq alignments;product=coagulation factor III%2C tissue factor	1.49927	2.59285e-156	1.26897e-154	0.599346	8.0989e-24	1.46272e-22
GeneID:109310574	ZNF536	gene=ZNF536;model_evidence=Supporting evidence includes similarity to: 6 Proteins%2C and 100%25 coverage of the annotated genomic feature by RNAseq alignments%2C including 16 samples with support for all annotated introns;product=zinc finger protein 536%2C transcript variant X2	1.49705	4.73454e-08	1.49587e-07	0.946566	0.00151181	0.00384422
GeneID:109306996	CCDC17	gene=CCDC17;model_evidence=Supporting evidence includes similarity to: 3 Proteins%2C and 78%25 coverage of the annotated genomic feature by RNAseq alignments;product=coiled-coil domain containing 17	1.49479	0.00067035	0.00137621	1.55562	0.000296577	0.000860162
GeneID:109311488	FYCO1	gene=FYCO1;model_evidence=Supporting evidence includes similarity to: 7 Proteins%2C and 100%25 coverage of the annotated genomic feature by RNAseq alignments%2C including 16 samples with support for all annotated introns;product=FYVE and coiled-coil domain containing 1%2C transcript variant X1	1.49094	5.57017e-113	1.92564e-111	0.894177	7.11512e-37	2.58883e-35
GeneID:109320175	HECA	gene=HECA;model_evidence=Supporting evidence includes similarity to: 1 Protein%2C and 100%25 coverage of the annotated genomic feature by RNAseq alignments%2C including 107 samples with support for all annotated introns;product=hdc homolog%2C cell cycle regulator	1.48945	6.22785e-74	1.38298e-72	0.838768	2.81141e-21	4.31037e-20
GeneID:109309527	ANTXR2	gene=ANTXR2;model_evidence=Supporting evidence includes similarity to: 11 Proteins%2C and 100%25 coverage of the annotated genomic feature by RNAseq alignments%2C including 97 samples with support for all annotated introns;product=anthrax toxin receptor 2%2C transcript variant X1	1.4851	8.47642e-131	3.53798e-129	0.684529	8.01952e-25	1.54928e-23
GeneID:109307426	TSPAN1	gene=TSPAN1;model_evidence=Supporting evidence includes similarity to: 4 Proteins%2C and 100%25 coverage of the annotated genomic feature by RNAseq alignments%2C including 86 samples with support for all annotated introns;product=tetraspanin 1	1.48424	0.0060023	0.0107473	2.36517	2.55967e-07	1.16417e-06
GeneID:109317444	RNF122	gene=RNF122;model_evidence=Supporting evidence includes similarity to: 2 Proteins%2C and 100%25 coverage of the annotated genomic feature by RNAseq alignments%2C including 106 samples with support for all annotated introns;product=ring finger protein 122	1.47533	5.45667e-125	2.14149e-123	0.927879	6.7255e-45	3.57167e-43
GeneID:109319297	LOC109319297	gene=LOC109319297;model_evidence=Supporting evidence includes similarity to: 100%25 coverage of the annotated genomic feature by RNAseq alignments%2C including 6 samples with support for all annotated introns;product=uncharacterized LOC109319297	1.43006	0.000313086	0.000672168	1.02172	0.0151023	0.0306417
GeneID:109317803	LOC109317803	gene=LOC109317803;model_evidence=Supporting evidence includes similarity to: 100%25 coverage of the annotated genomic feature by RNAseq alignments%2C including 2 samples with support for all annotated introns;product=uncharacterized LOC109317803	1.40235	0.00257413	0.00487188	1.61946	0.000260603	0.000761491
GeneID:109315302	KLHL24	gene=KLHL24;model_evidence=Supporting evidence includes similarity to: 14 Proteins%2C and 100%25 coverage of the annotated genomic feature by RNAseq alignments%2C including 59 samples with support for all annotated introns;product=kelch like family member 24%2C transcript variant X1	1.40102	1.17445e-50	1.78964e-49	1.75362	1.77542e-88	3.30705e-86
GeneID:109320887	DACT1	gene=DACT1;model_evidence=Supporting evidence includes similarity to: 5 Proteins%2C and 93%25 coverage of the annotated genomic feature by RNAseq alignments;product=dishevelled binding antagonist of beta catenin 1	1.40019	2.79091e-29	2.55356e-28	0.714187	1.49613e-07	7.02473e-07
GeneID:109305494	DOCK9	gene=DOCK9;model_evidence=Supporting evidence includes similarity to: 7 Proteins%2C and 97%25 coverage of the annotated genomic feature by RNAseq alignments;product=dedicator of cytokinesis 9	1.38794	8.07298e-27	6.82132e-26	0.586441	4.6489e-05	0.00015451
GeneID:109309042	SHC4	gene=SHC4;model_evidence=Supporting evidence includes similarity to: 3 Proteins%2C and 100%25 coverage of the annotated genomic feature by RNAseq alignments%2C including 19 samples with support for all annotated introns;product=SHC adaptor protein 4%2C transcript variant X2	1.38494	2.03624e-30	1.93103e-29	1.02967	2.2233e-16	2.44897e-15
GeneID:109321663	PTPN21	gene=PTPN21;model_evidence=Supporting evidence includes similarity to: 9 Proteins%2C and 100%25 coverage of the annotated genomic feature by RNAseq alignments%2C including 6 samples with support for all annotated introns;product=protein tyrosine phosphatase%2C non-receptor type 21%2C transcript variant X2	1.38356	8.21736e-78	1.92406e-76	0.819369	2.11933e-25	4.28674e-24
GeneID:109306551	LOC109306551	gene=LOC109306551;model_evidence=Supporting evidence includes similarity to: 4 Proteins%2C and 82%25 coverage of the annotated genomic feature by RNAseq alignments	1.37654	1.6596e-13	7.60065e-13	0.82533	4.43838e-05	0.000148057
GeneID:109315046	FADS6	gene=FADS6;model_evidence=Supporting evidence includes similarity to: 4 Proteins%2C and 100%25 coverage of the annotated genomic feature by RNAseq alignments%2C including 10 samples with support for all annotated introns;product=fatty acid desaturase 6%2C transcript variant X2	1.36703	1.45778e-06	4.02056e-06	1.13624	9.749e-05	0.000305928
GeneID:109313602	IL1RAPL2	gene=IL1RAPL2;model_evidence=Supporting evidence includes similarity to: 8 Proteins%2C and 100%25 coverage of the annotated genomic feature by RNAseq alignments%2C including 2 samples with support for all annotated introns;product=interleukin 1 receptor accessory protein like 2	1.36275	1.16818e-10	4.46522e-10	0.895056	7.54917e-05	0.000242194
GeneID:109307295	EPHX4	gene=EPHX4;model_evidence=Supporting evidence includes similarity to: 10 Proteins%2C and 100%25 coverage of the annotated genomic feature by RNAseq alignments%2C including 7 samples with support for all annotated introns;product=epoxide hydrolase 4	1.36136	3.94089e-10	1.44995e-09	1.06137	2.71634e-06	1.09319e-05
GeneID:109310870	VSIG4	gene=VSIG4;model_evidence=Supporting evidence includes similarity to: 2 Proteins%2C and 100%25 coverage of the annotated genomic feature by RNAseq alignments%2C including 22 samples with support for all annotated introns;product=V-set and immunoglobulin domain containing 4%2C transcript variant X1	1.35995	5.48365e-09	1.85866e-08	0.601951	0.0214389	0.0416431
GeneID:109322974	PLCL1	gene=PLCL1;model_evidence=Supporting evidence includes similarity to: 14 Proteins%2C and 100%25 coverage of the annotated genomic feature by RNAseq alignments%2C including 11 samples with support for all annotated introns;product=phospholipase C like 1	1.35847	6.04463e-10	2.19677e-09	1.28732	4.61978e-09	2.59941e-08
GeneID:109324580	LOC109324580	gene=LOC109324580;model_evidence=Supporting evidence includes similarity to: 1 Protein%2C and 100%25 coverage of the annotated genomic feature by RNAseq alignments%2C including 67 samples with support for all annotated introns;product=heme-binding protein 2-like	1.33775	3.92335e-53	6.2935e-52	1.67135	1.4672e-88	2.77434e-86
GeneID:109324698	EFNA1	gene=EFNA1;model_evidence=Supporting evidence includes similarity to: 7 Proteins%2C and 93%25 coverage of the annotated genomic feature by RNAseq alignments;product=ephrin A1	1.30837	3.43457e-52	5.43262e-51	0.801199	2.01227e-18	2.56256e-17
GeneID:109323613	GKAP1	gene=GKAP1;model_evidence=Supporting evidence includes similarity to: 1 Protein%2C and 100%25 coverage of the annotated genomic feature by RNAseq alignments%2C including 112 samples with support for all annotated introns;product=G kinase anchoring protein 1%2C transcript variant X1	1.30327	1.78416e-19	1.13373e-18	0.743161	1.5951e-06	6.60191e-06
GeneID:109323777	LOC109323777	gene=LOC109323777;model_evidence=Supporting evidence includes similarity to: 2 Proteins%2C and 100%25 coverage of the annotated genomic feature by RNAseq alignments%2C including 11 samples with support for all annotated introns;product=cyclin-dependent kinase 4 inhibitor B-like	1.29337	3.32676e-05	7.97503e-05	1.01387	0.00171152	0.0042925
GeneID:109313760	LOC109313760	gene=LOC109313760;model_evidence=Supporting evidence includes similarity to: 100%25 coverage of the annotated genomic feature by RNAseq alignments%2C including 24 samples with support for all annotated introns;product=uncharacterized LOC109313760	1.28246	0.00128736	0.00254173	1.3982	0.000295818	0.000858161
GeneID:109315274	NEU2	gene=NEU2;model_evidence=Supporting evidence includes similarity to: 16 Proteins%2C and 100%25 coverage of the annotated genomic feature by RNAseq alignments%2C including 13 samples with support for all annotated introns;product=neuraminidase 2%2C transcript variant X4	1.28048	5.41663e-12	2.25182e-11	1.05239	3.33892e-08	1.69559e-07
GeneID:109308353	P2RY1	gene=P2RY1;model_evidence=Supporting evidence includes similarity to: 7 Proteins%2C and 100%25 coverage of the annotated genomic feature by RNAseq alignments%2C including 16 samples with support for all annotated introns;product=purinergic receptor P2Y1	1.27808	2.49138e-18	1.5035e-17	1.03335	5.83719e-12	4.45554e-11
GeneID:109306754	SESN3	gene=SESN3;model_evidence=Supporting evidence includes similarity to: 2 Proteins%2C and 100%25 coverage of the annotated genomic feature by RNAseq alignments%2C including 50 samples with support for all annotated introns;product=sestrin 3%2C transcript variant X1	1.27773	1.30886e-71	2.83586e-70	1.20904	2.86295e-64	3.02793e-62
GeneID:109306552	CTDSPL	gene=CTDSPL;model_evidence=Supporting evidence includes similarity to: 12 Proteins%2C and 100%25 coverage of the annotated genomic feature by RNAseq alignments%2C including 109 samples with support for all annotated introns;product=CTD small phosphatase like%2C transcript variant X1	1.2756	2.63844e-79	6.23632e-78	0.804387	2.4521e-29	6.21995e-28
GeneID:109321518	ENPP2	gene=ENPP2;model_evidence=Supporting evidence includes similarity to: 17 Proteins%2C and 100%25 coverage of the annotated genomic feature by RNAseq alignments%2C including 105 samples with support for all annotated introns;product=ectonucleotide pyrophosphatase/phosphodiesterase 2%2C transcript variant X3	1.27502	6.36666e-31	6.14984e-30	0.882673	1.78178e-14	1.69745e-13
GeneID:109310291	CHN2	gene=CHN2;model_evidence=Supporting evidence includes similarity to: 16 Proteins%2C and 100%25 coverage of the annotated genomic feature by RNAseq alignments%2C including 77 samples with support for all annotated introns;product=chimerin 2	1.26287	7.20799e-175	4.0889e-173	0.667752	2.59109e-46	1.47656e-44
GeneID:109319650	JPH1	gene=JPH1;model_evidence=Supporting evidence includes similarity to: 7 Proteins%2C and 100%25 coverage of the annotated genomic feature by RNAseq alignments%2C including 21 samples with support for all annotated introns;product=junctophilin 1	1.26286	1.974e-09	6.89876e-09	0.894996	5.08257e-05	0.000167939
GeneID:109307672	RXFP3	gene=RXFP3;model_evidence=Supporting evidence includes similarity to: 10 Proteins%2C and 98%25 coverage of the annotated genomic feature by RNAseq alignments;product=relaxin/insulin like family peptide receptor 3	1.24874	2.96448e-29	2.7084e-28	1.89279	5.01116e-76	6.87245e-74
GeneID:109315810	PROSER2	gene=PROSER2;model_evidence=Supporting evidence includes similarity to: 4 Proteins%2C and 100%25 coverage of the annotated genomic feature by RNAseq alignments%2C including 11 samples with support for all annotated introns;product=proline and serine rich 2%2C transcript variant X3	1.24203	1.15982e-10	4.4346e-10	0.686765	0.00100975	0.00264187
GeneID:109310680	IRF8	gene=IRF8;model_evidence=Supporting evidence includes similarity to: 6 Proteins%2C and 100%25 coverage of the annotated genomic feature by RNAseq alignments%2C including 74 samples with support for all annotated introns;product=interferon regulatory factor 8%2C transcript variant X2	1.23744	6.61554e-07	1.88584e-06	0.758562	0.00447866	0.0103049
GeneID:109317183	PPM1E	gene=PPM1E;model_evidence=Supporting evidence includes similarity to: 3 Proteins%2C and 100%25 coverage of the annotated genomic feature by RNAseq alignments%2C including 2 samples with support for all annotated introns;product=protein phosphatase%2C Mg2+/Mn2+ dependent 1E	1.2364	2.54378e-07	7.53175e-07	0.852049	0.000753051	0.00202066
GeneID:109320292	LRRC3C	gene=LRRC3C;model_evidence=Supporting evidence includes similarity to: 8 Proteins%2C and 100%25 coverage of the annotated genomic feature by RNAseq alignments;product=leucine rich repeat containing 3C	1.23443	2.92486e-07	8.6192e-07	0.651394	0.0131312	0.0270247
GeneID:109323636	KLF9	gene=KLF9;model_evidence=Supporting evidence includes similarity to: 8 Proteins%2C and 100%25 coverage of the annotated genomic feature by RNAseq alignments%2C including 73 samples with support for all annotated introns;product=Kruppel like factor 9%2C transcript variant X1	1.23057	3.89228e-32	3.89228e-31	1.19968	6.61511e-31	1.818e-29
GeneID:109322129	RBM47	gene=RBM47;model_evidence=Supporting evidence includes similarity to: 30 Proteins%2C and 100%25 coverage of the annotated genomic feature by RNAseq alignments%2C including 56 samples with support for all annotated introns;product=RNA binding motif protein 47%2C transcript variant X3	1.22867	1.50538e-124	5.871e-123	0.701899	1.65321e-37	6.25213e-36
GeneID:109306090	TBL1X	gene=TBL1X;model_evidence=Supporting evidence includes similarity to: 13 Proteins%2C and 100%25 coverage of the annotated genomic feature by RNAseq alignments%2C including 73 samples with support for all annotated introns;product=transducin beta like 1X-linked	1.22025	9.62518e-71	2.04987e-69	0.898177	6.40237e-37	2.34316e-35
GeneID:109320678	ARID4A	gene=ARID4A;model_evidence=Supporting evidence includes similarity to: 1 Protein%2C and 100%25 coverage of the annotated genomic feature by RNAseq alignments%2C including 21 samples with support for all annotated introns;product=AT-rich interaction domain 4A%2C transcript variant X1	1.20415	1.89641e-232	1.36019e-230	0.786961	2.12806e-95	4.74254e-93
GeneID:109320194	MAP7	gene=MAP7;model_evidence=Supporting evidence includes similarity to: 2 Proteins%2C and 100%25 coverage of the annotated genomic feature by RNAseq alignments%2C including 19 samples with support for all annotated introns;product=microtubule associated protein 7%2C transcript variant X3	1.19744	9.68647e-07	2.71717e-06	1.24369	2.13333e-07	9.80958e-07
GeneID:109309906	LOC109309906	gene=LOC109309906;model_evidence=Supporting evidence includes similarity to: 100%25 coverage of the annotated genomic feature by RNAseq alignments%2C including 127 samples with support for all annotated introns;product=uncharacterized LOC109309906%2C transcript variant X2	1.17803	8.79348e-18	5.14982e-17	0.658044	7.28838e-06	2.74469e-05
GeneID:109313828	RNF208	gene=RNF208;model_evidence=Supporting evidence includes similarity to: 3 Proteins%2C and 100%25 coverage of the annotated genomic feature by RNAseq alignments%2C including 39 samples with support for all annotated introns;product=ring finger protein 208%2C transcript variant X1	1.1731	8.21382e-10	2.95584e-09	0.817482	4.14278e-05	0.000138723
GeneID:109312784	YPEL1	gene=YPEL1;model_evidence=Supporting evidence includes similarity to: 14 Proteins%2C and 100%25 coverage of the annotated genomic feature by RNAseq alignments%2C including 40 samples with support for all annotated introns;product=yippee like 1%2C transcript variant X2	1.17173	5.93883e-45	8.24434e-44	1.01565	2.07128e-33	6.56082e-32
GeneID:109312555	UNC5B	gene=UNC5B;model_evidence=Supporting evidence includes similarity to: 7 Proteins%2C and 100%25 coverage of the annotated genomic feature by RNAseq alignments%2C including 53 samples with support for all annotated introns;partial=true;product=unc-5 netrin receptor B	1.17003	2.07527e-15	1.06626e-14	1.2562	3.03601e-18	3.83496e-17
GeneID:109320610	LOC109320610	gene=LOC109320610;model_evidence=Supporting evidence includes similarity to: 100%25 coverage of the annotated genomic feature by RNAseq alignments%2C including 23 samples with support for all annotated introns;product=uncharacterized LOC109320610	1.16586	5.66327e-06	1.47337e-05	0.665353	0.0161218	0.0324777
GeneID:109323965	CUNH10orf128	gene=CUNH10orf128;model_evidence=Supporting evidence includes similarity to: 1 Protein%2C and 100%25 coverage of the annotated genomic feature by RNAseq alignments%2C including 46 samples with support for all annotated introns;product=chromosome unknown C10orf128 homolog%2C transcript variant X1	1.16121	4.32784e-13	1.94216e-12	1.16083	2.37598e-13	2.06636e-12
GeneID:109307398	KIAA1462	gene=KIAA1462;model_evidence=Supporting evidence includes similarity to: 3 Proteins%2C and 100%25 coverage of the annotated genomic feature by RNAseq alignments%2C including 39 samples with support for all annotated introns;product=KIAA1462 ortholog%2C transcript variant X1	1.14848	0.0109799	0.0188589	1.13166	0.0114433	0.0239658
GeneID:109310175	SMIM3	gene=SMIM3;model_evidence=Supporting evidence includes similarity to: 3 Proteins%2C and 100%25 coverage of the annotated genomic feature by RNAseq alignments%2C including 26 samples with support for all annotated introns;product=small integral membrane protein 3	1.14434	2.75483e-50	4.15723e-49	0.587319	6.8063e-13	5.66284e-12
GeneID:109324379	LOC109324379	gene=LOC109324379;model_evidence=Supporting evidence includes similarity to: 100%25 coverage of the annotated genomic feature by RNAseq alignments%2C including 1 sample with support for all annotated introns;product=uncharacterized LOC109324379	1.13719	0.00347192	0.00646228	0.89803	0.0249301	0.0476386
GeneID:109316452	LOC109316452	gene=LOC109316452;model_evidence=Supporting evidence includes similarity to: 3 Proteins%2C and 100%25 coverage of the annotated genomic feature by RNAseq alignments%2C including 10 samples with support for all annotated introns;product=cat eye syndrome critical region protein 2%2C transcript variant X2	1.13601	1.87551e-24	1.46016e-23	0.594156	6.98076e-07	3.01766e-06
GeneID:109317073	LOC109317073	gene=LOC109317073;model_evidence=Supporting evidence includes similarity to: 16 Proteins%2C and 100%25 coverage of the annotated genomic feature by RNAseq alignments%2C including 56 samples with support for all annotated introns;product=tricarboxylate transport protein%2C mitochondrial-like	1.13563	5.40114e-22	3.81472e-21	0.853845	2.37412e-12	1.87645e-11
GeneID:109309351	USP53	gene=USP53;model_evidence=Supporting evidence includes similarity to: 3 Proteins%2C and 100%25 coverage of the annotated genomic feature by RNAseq alignments%2C including 17 samples with support for all annotated introns;product=ubiquitin specific peptidase 53%2C transcript variant X1	1.1293	1.64238e-84	4.20018e-83	0.607133	2.698e-23	4.71583e-22
GeneID:109322210	KLF3	gene=KLF3;model_evidence=Supporting evidence includes similarity to: 9 Proteins%2C and 100%25 coverage of the annotated genomic feature by RNAseq alignments%2C including 15 samples with support for all annotated introns;product=Kruppel like factor 3%2C transcript variant X1	1.12586	1.32629e-91	3.69467e-90	0.611696	9.39528e-26	1.95422e-24
GeneID:109317725	RAB7B	gene=RAB7B;model_evidence=Supporting evidence includes similarity to: 11 Proteins%2C and 100%25 coverage of the annotated genomic feature by RNAseq alignments%2C including 66 samples with support for all annotated introns;product=RAB7B%2C member RAS oncogene family%2C transcript variant X2	1.12172	1.03588e-07	3.17481e-07	0.800958	0.000271223	0.000790301
GeneID:109323539	DAPK1	gene=DAPK1;model_evidence=Supporting evidence includes similarity to: 26 Proteins%2C and 100%25 coverage of the annotated genomic feature by RNAseq alignments%2C including 51 samples with support for all annotated introns;product=death associated protein kinase 1	1.12081	4.21885e-19	2.6352e-18	0.908709	1.28599e-12	1.03811e-11
GeneID:109312721	LOC109312721	gene=LOC109312721;model_evidence=Supporting evidence includes similarity to: 2 Proteins%2C and 100%25 coverage of the annotated genomic feature by RNAseq alignments%2C including 92 samples with support for all annotated introns;product=filamin-interacting protein FAM101A-like	1.10274	0.000123808	0.000279114	0.888562	0.00249212	0.00604973
GeneID:109321121	PPFIBP2	gene=PPFIBP2;model_evidence=Supporting evidence includes similarity to: 2 Proteins%2C and 100%25 coverage of the annotated genomic feature by RNAseq alignments%2C including 16 samples with support for all annotated introns;product=PPFIA binding protein 2%2C transcript variant X2	1.08774	6.81932e-22	4.79736e-21	0.892751	8.85864e-15	8.61697e-14
GeneID:109322936	IGFBP5	gene=IGFBP5;model_evidence=Supporting evidence includes similarity to: 17 Proteins%2C and 100%25 coverage of the annotated genomic feature by RNAseq alignments%2C including 66 samples with support for all annotated introns;product=insulin like growth factor binding protein 5	1.08587	1.93545e-52	3.08092e-51	0.752305	1.30497e-24	2.47884e-23
GeneID:109305762	HUNK	gene=HUNK;model_evidence=Supporting evidence includes similarity to: 6 Proteins%2C and 100%25 coverage of the annotated genomic feature by RNAseq alignments%2C including 58 samples with support for all annotated introns;product=hormonally up-regulated Neu-associated kinase	1.085	2.04684e-82	5.11915e-81	0.916365	8.31197e-58	7.05669e-56
GeneID:109311137	SRGAP3	gene=SRGAP3;model_evidence=Supporting evidence includes similarity to: 14 Proteins%2C and 100%25 coverage of the annotated genomic feature by RNAseq alignments%2C including 31 samples with support for all annotated introns;product=SLIT-ROBO Rho GTPase activating protein 3%2C transcript variant X1	1.07402	5.05962e-157	2.48599e-155	1.29059	3.90438e-233	6.09084e-230
GeneID:109310626	LOC109310626	gene=LOC109310626;model_evidence=Supporting evidence includes similarity to: 4 Proteins%2C and 100%25 coverage of the annotated genomic feature by RNAseq alignments%2C including 120 samples with support for all annotated introns;product=chemokine-like factor	1.07134	1.03074e-55	1.73131e-54	0.68485	3.17199e-22	5.16822e-21
GeneID:109319765	CAPN2	gene=CAPN2;model_evidence=Supporting evidence includes similarity to: 23 Proteins%2C and 100%25 coverage of the annotated genomic feature by RNAseq alignments%2C including 88 samples with support for all annotated introns;product=calpain 2	1.06961	5.22345e-174	2.94972e-172	0.730511	9.40125e-80	1.44849e-77
GeneID:109318940	DLX3	gene=DLX3;model_evidence=Supporting evidence includes similarity to: 12 Proteins%2C and 100%25 coverage of the annotated genomic feature by RNAseq alignments%2C including 29 samples with support for all annotated introns;product=distal-less homeobox 3	1.06739	0.00021575	0.000472297	0.881404	0.00274277	0.00659278
GeneID:109320244	ARHGAP23	gene=ARHGAP23;model_evidence=Supporting evidence includes similarity to: 4 Proteins%2C and 100%25 coverage of the annotated genomic feature by RNAseq alignments%2C including 19 samples with support for all annotated introns;product=Rho GTPase activating protein 23%2C transcript variant X1	1.06545	1.73703e-82	4.35304e-81	0.599717	6.11125e-25	1.19543e-23
GeneID:109312740	LOC109312740	gene=LOC109312740;model_evidence=Supporting evidence includes similarity to: 100%25 coverage of the annotated genomic feature by RNAseq alignments%2C including 38 samples with support for all annotated introns;product=uncharacterized LOC109312740	1.06539	5.23625e-35	5.69733e-34	0.638736	2.09855e-12	1.66921e-11
GeneID:109313693	ZDHHC15	gene=ZDHHC15;model_evidence=Supporting evidence includes similarity to: 15 Proteins%2C and 100%25 coverage of the annotated genomic feature by RNAseq alignments%2C including 11 samples with support for all annotated introns;product=zinc finger DHHC-type containing 15%2C transcript variant X4	1.05999	1.19233e-163	6.20012e-162	0.622843	6.06034e-55	4.58382e-53
GeneID:109321542	LRRC4C	gene=LRRC4C;model_evidence=Supporting evidence includes similarity to: 18 Proteins%2C and 100%25 coverage of the annotated genomic feature by RNAseq alignments%2C including 25 samples with support for all annotated introns;product=leucine rich repeat containing 4C%2C transcript variant X3	1.05881	0.00187147	0.00360933	0.826274	0.0181701	0.0361146
GeneID:109308438	PLD1	gene=PLD1;model_evidence=Supporting evidence includes similarity to: 6 Proteins%2C and 100%25 coverage of the annotated genomic feature by RNAseq alignments%2C including 30 samples with support for all annotated introns;product=phospholipase D1%2C transcript variant X1	1.05119	3.13664e-111	1.06373e-109	0.797348	3.57585e-63	3.57013e-61
GeneID:109309012	PDK4	gene=PDK4;model_evidence=Supporting evidence includes similarity to: 24 Proteins%2C and 100%25 coverage of the annotated genomic feature by RNAseq alignments%2C including 100 samples with support for all annotated introns;product=pyruvate dehydrogenase kinase 4	1.04633	1.36294e-10	5.17951e-10	0.92752	1.64378e-08	8.61585e-08
GeneID:109311900	LIN28B	gene=LIN28B;model_evidence=Supporting evidence includes similarity to: 3 Proteins%2C and 95%25 coverage of the annotated genomic feature by RNAseq alignments;product=lin-28 homolog B	1.04448	0.000813635	0.00165162	0.810423	0.0114747	0.0240195
GeneID:109314196	LOC109314196	gene=LOC109314196;model_evidence=Supporting evidence includes similarity to: 34 Proteins%2C and 100%25 coverage of the annotated genomic feature by RNAseq alignments%2C including 2 samples with support for all annotated introns;product=guanylate-binding protein 1-like	1.03549	1.79429e-14	8.70974e-14	0.87856	1.31088e-10	8.73451e-10
GeneID:109323604	ADAMTS19	gene=ADAMTS19;model_evidence=Supporting evidence includes similarity to: 7 Proteins%2C and 100%25 coverage of the annotated genomic feature by RNAseq alignments%2C including 28 samples with support for all annotated introns;product=ADAM metallopeptidase with thrombospondin type 1 motif 19%2C transcript variant X1	1.02666	1.11766e-14	5.47424e-14	1.10704	1.46071e-17	1.75454e-16
GeneID:109323031	STAT1	gene=STAT1;model_evidence=Supporting evidence includes similarity to: 9 Proteins%2C and 100%25 coverage of the annotated genomic feature by RNAseq alignments%2C including 59 samples with support for all annotated introns;product=signal transducer and activator of transcription 1	1.02334	2.62156e-28	2.31872e-27	0.673794	2.58743e-12	2.03729e-11
GeneID:109308102	ARRDC3	gene=ARRDC3;model_evidence=Supporting evidence includes similarity to: 19 Proteins%2C and 100%25 coverage of the annotated genomic feature by RNAseq alignments%2C including 107 samples with support for all annotated introns;product=arrestin domain containing 3%2C transcript variant X1	1.01941	2.67004e-37	3.11131e-36	1.24689	8.10245e-59	7.02213e-57
GeneID:109323400	KIAA1958	gene=KIAA1958;model_evidence=Supporting evidence includes similarity to: 2 Proteins%2C and 100%25 coverage of the annotated genomic feature by RNAseq alignments%2C including 15 samples with support for all annotated introns;product=KIAA1958 ortholog%2C transcript variant X2	1.01857	7.54088e-14	3.52472e-13	0.944424	4.31538e-12	3.3368e-11
GeneID:109312913	VOPP1	gene=VOPP1;model_evidence=Supporting evidence includes similarity to: 10 Proteins%2C and 100%25 coverage of the annotated genomic feature by RNAseq alignments%2C including 100 samples with support for all annotated introns;product=vesicular%2C overexpressed in cancer%2C prosurvival protein 1	1.01386	1.12353e-95	3.29145e-94	0.741588	1.2524e-49	8.14058e-48
GeneID:109313387	CRAMP1	gene=CRAMP1;model_evidence=Supporting evidence includes similarity to: 1 Protein%2C and 100%25 coverage of the annotated genomic feature by RNAseq alignments%2C including 22 samples with support for all annotated introns;product=cramped chromatin regulator homolog 1%2C transcript variant X5	1.00791	1.92682e-53	3.11082e-52	0.777675	3.66019e-31	1.0242e-29
GeneID:109309663	SH3D19	gene=SH3D19;model_evidence=Supporting evidence includes similarity to: 4 Proteins%2C and 100%25 coverage of the annotated genomic feature by RNAseq alignments%2C including 32 samples with support for all annotated introns;product=SH3 domain containing 19%2C transcript variant X3	1.00308	1.60547e-111	5.45948e-110	0.606365	7.56199e-40	3.20999e-38
GeneID:109308864	LOC109308864	gene=LOC109308864;model_evidence=Supporting evidence includes similarity to: 3 Proteins%2C and 100%25 coverage of the annotated genomic feature by RNAseq alignments%2C including 20 samples with support for all annotated introns;product=collagen and calcium-binding EGF domain-containing protein 1-like	1.00282	2.00932e-05	4.94309e-05	1.26825	1.24595e-08	6.63375e-08
GeneID:109309361	UGT8	gene=UGT8;model_evidence=Supporting evidence includes similarity to: 4 Proteins%2C and 100%25 coverage of the annotated genomic feature by RNAseq alignments%2C including 92 samples with support for all annotated introns;product=UDP glycosyltransferase 8	0.994359	1.32313e-05	3.32047e-05	0.713529	0.00255722	0.00619811
GeneID:109311698	FBXO25	gene=FBXO25;model_evidence=Supporting evidence includes similarity to: 11 Proteins%2C and 100%25 coverage of the annotated genomic feature by RNAseq alignments%2C including 73 samples with support for all annotated introns;product=F-box protein 25%2C transcript variant X1	0.986745	1.15055e-16	6.35911e-16	1.01625	4.62709e-18	5.72878e-17
GeneID:109313597	LOC109313597	gene=LOC109313597;model_evidence=Supporting evidence includes similarity to: 100%25 coverage of the annotated genomic feature by RNAseq alignments%2C including 7 samples with support for all annotated introns;product=uncharacterized LOC109313597	0.974523	0.0274544	0.043625	1.15539	0.00637653	0.0141776
GeneID:109322275	KDM3A	gene=KDM3A;model_evidence=Supporting evidence includes similarity to: 5 Proteins%2C and 100%25 coverage of the annotated genomic feature by RNAseq alignments%2C including 10 samples with support for all annotated introns;product=lysine demethylase 3A	0.971492	5.14367e-51	7.89582e-50	1.19576	1.53979e-79	2.34349e-77
GeneID:109320641	LOC109320641	gene=LOC109320641;model_evidence=Supporting evidence includes similarity to: 100%25 coverage of the annotated genomic feature by RNAseq alignments%2C including 33 samples with support for all annotated introns;product=uncharacterized LOC109320641	0.970113	0.0146122	0.0244911	1.67414	1.47309e-06	6.12603e-06
GeneID:109316339	PHF21B	gene=PHF21B;model_evidence=Supporting evidence includes similarity to: 6 Proteins%2C and 100%25 coverage of the annotated genomic feature by RNAseq alignments%2C including 12 samples with support for all annotated introns;product=PHD finger protein 21B	0.968703	0.00643271	0.0114653	0.862729	0.0158654	0.0320026
GeneID:109309329	TRPC3	gene=TRPC3;model_evidence=Supporting evidence includes similarity to: 5 Proteins%2C and 100%25 coverage of the annotated genomic feature by RNAseq alignments%2C including 25 samples with support for all annotated introns;product=transient receptor potential cation channel subfamily C member 3%2C transcript variant X2	0.963303	6.38534e-07	1.8223e-06	1.18042	1.78821e-10	1.17643e-09
GeneID:109321631	ZDHHC22	gene=ZDHHC22;model_evidence=Supporting evidence includes similarity to: 6 Proteins%2C and 100%25 coverage of the annotated genomic feature by RNAseq alignments%2C including 41 samples with support for all annotated introns;product=zinc finger DHHC-type containing 22	0.950639	0.00500149	0.00908435	1.14106	0.000430466	0.00121571
GeneID:109308170	STARD4	gene=STARD4;model_evidence=Supporting evidence includes similarity to: 8 Proteins%2C and 100%25 coverage of the annotated genomic feature by RNAseq alignments%2C including 16 samples with support for all annotated introns;product=StAR related lipid transfer domain containing 4	0.94483	2.84086e-29	2.59736e-28	0.718653	7.88779e-17	9.03116e-16
GeneID:109305872	SIK1	gene=SIK1;model_evidence=Supporting evidence includes similarity to: 7 Proteins%2C and 100%25 coverage of the annotated genomic feature by RNAseq alignments%2C including 98 samples with support for all annotated introns;product=salt inducible kinase 1%2C transcript variant X1	0.943567	2.82324e-15	1.43461e-14	0.691448	1.7611e-08	9.19602e-08
GeneID:109323653	KIF27	gene=KIF27;model_evidence=Supporting evidence includes similarity to: 6 Proteins%2C and 100%25 coverage of the annotated genomic feature by RNAseq alignments%2C including 27 samples with support for all annotated introns;product=kinesin family member 27	0.943171	3.89658e-15	1.97039e-14	0.610915	1.02372e-06	4.34559e-06
GeneID:109310825	NEK10	gene=NEK10;model_evidence=Supporting evidence includes similarity to: 7 Proteins%2C and 99%25 coverage of the annotated genomic feature by RNAseq alignments;product=NIMA related kinase 10	0.938272	0.00245816	0.00466441	0.786929	0.0122123	0.0253634
GeneID:109313991	FAM163B	gene=FAM163B;model_evidence=Supporting evidence includes similarity to: 3 Proteins%2C and 100%25 coverage of the annotated genomic feature by RNAseq alignments%2C including 75 samples with support for all annotated introns;product=family with sequence similarity 163 member B	0.933612	3.45017e-37	4.0054e-36	0.589357	7.7465e-15	7.58245e-14
GeneID:109308583	SLC9A9	gene=SLC9A9;model_evidence=Supporting evidence includes similarity to: 2 Proteins%2C and 100%25 coverage of the annotated genomic feature by RNAseq alignments%2C including 78 samples with support for all annotated introns;product=solute carrier family 9 member A9	0.933183	1.11093e-05	2.8077e-05	1.46658	2.02598e-14	1.92275e-13
GeneID:109318159	RIC8A	gene=RIC8A;model_evidence=Supporting evidence includes similarity to: 4 Proteins%2C and 100%25 coverage of the annotated genomic feature by RNAseq alignments%2C including 61 samples with support for all annotated introns;product=RIC8 guanine nucleotide exchange factor A%2C transcript variant X1	0.92972	1.00441e-14	4.93504e-14	1.04535	4.55597e-19	6.11382e-18
GeneID:109319038	BMP2	gene=BMP2;model_evidence=Supporting evidence includes similarity to: 23 Proteins%2C and 97%25 coverage of the annotated genomic feature by RNAseq alignments;product=bone morphogenetic protein 2	0.929114	4.47379e-49	6.59184e-48	0.716072	6.21568e-29	1.527e-27
GeneID:109311995	LOC109311995	gene=LOC109311995;model_evidence=Supporting evidence includes similarity to: 100%25 coverage of the annotated genomic feature by RNAseq alignments%2C including 90 samples with support for all annotated introns;product=uncharacterized LOC109311995	0.928766	2.2455e-07	6.67234e-07	0.723691	7.89464e-05	0.000252305
GeneID:109306708	ELMOD1	gene=ELMOD1;model_evidence=Supporting evidence includes similarity to: 7 Proteins%2C and 100%25 coverage of the annotated genomic feature by RNAseq alignments%2C including 31 samples with support for all annotated introns;product=ELMO domain containing 1%2C transcript variant X1	0.925702	3.08653e-07	9.06351e-07	0.667116	0.000341399	0.000981268
GeneID:109317812	HMGA1	gene=HMGA1;model_evidence=Supporting evidence includes similarity to: 20 Proteins%2C and 100%25 coverage of the annotated genomic feature by RNAseq alignments%2C including 76 samples with support for all annotated introns;product=high mobility group AT-hook 1%2C transcript variant X5	0.920953	2.1176e-89	5.72028e-88	1.13412	2.37956e-139	1.18788e-136
GeneID:109319439	NCOA2	gene=NCOA2;model_evidence=Supporting evidence includes similarity to: 3 Proteins%2C and 100%25 coverage of the annotated genomic feature by RNAseq alignments%2C including 17 samples with support for all annotated introns;product=nuclear receptor coactivator 2%2C transcript variant X4	0.908861	3.0364e-48	4.40631e-47	0.898594	1.14271e-47	7.02514e-46
GeneID:109321485	SLC22A18	gene=SLC22A18;model_evidence=Supporting evidence includes similarity to: 16 Proteins%2C and 100%25 coverage of the annotated genomic feature by RNAseq alignments%2C including 87 samples with support for all annotated introns;product=solute carrier family 22 member 18%2C transcript variant X1	0.908143	0.006642	0.0118198	0.80519	0.0167029	0.033497
GeneID:109307567	PDE4B	gene=PDE4B;model_evidence=Supporting evidence includes similarity to: 29 Proteins%2C and 100%25 coverage of the annotated genomic feature by RNAseq alignments%2C including 6 samples with support for all annotated introns;product=phosphodiesterase 4B%2C transcript variant X1	0.900881	1.18055e-16	6.51335e-16	0.930805	3.9753e-18	4.96117e-17
GeneID:109311850	LOC109311850	gene=LOC109311850;model_evidence=Supporting evidence includes similarity to: 100%25 coverage of the annotated genomic feature by RNAseq alignments%2C including 86 samples with support for all annotated introns;product=uncharacterized LOC109311850%2C transcript variant X1	0.894069	0.000428862	0.000904088	0.85841	0.000674275	0.00183133
GeneID:109324674	LPAR2	gene=LPAR2;model_evidence=Supporting evidence includes similarity to: 12 Proteins%2C and 100%25 coverage of the annotated genomic feature by RNAseq alignments%2C including 51 samples with support for all annotated introns;product=lysophosphatidic acid receptor 2%2C transcript variant X1	0.892031	1.26133e-06	3.49808e-06	0.998214	2.60428e-08	1.33806e-07
GeneID:109305665	GPA33	gene=GPA33;model_evidence=Supporting evidence includes similarity to: 2 Proteins%2C and 100%25 coverage of the annotated genomic feature by RNAseq alignments%2C including 75 samples with support for all annotated introns;product=glycoprotein A33%2C transcript variant X1	0.890701	9.00248e-23	6.57792e-22	1.08782	1.70998e-35	5.79906e-34
GeneID:109315676	IL17REL	gene=IL17REL;model_evidence=Supporting evidence includes similarity to: 1 Protein%2C and 100%25 coverage of the annotated genomic feature by RNAseq alignments%2C including 2 samples with support for all annotated introns;product=interleukin 17 receptor E like%2C transcript variant X1	0.889852	1.96419e-103	6.23743e-102	0.958015	1.00772e-121	3.30956e-119
GeneID:109323527	VLDLR	gene=VLDLR;model_evidence=Supporting evidence includes similarity to: 20 Proteins%2C and 100%25 coverage of the annotated genomic feature by RNAseq alignments%2C including 79 samples with support for all annotated introns;product=very low density lipoprotein receptor%2C transcript variant X2	0.887485	1.4738e-21	1.0224e-20	0.782184	6.37202e-17	7.34283e-16
GeneID:109314000	LOC109314000	gene=LOC109314000;model_evidence=Supporting evidence includes similarity to: 32 Proteins%2C and 100%25 coverage of the annotated genomic feature by RNAseq alignments%2C including 22 samples with support for all annotated introns;product=retinoic acid receptor RXR-alpha%2C transcript variant X2	0.886998	7.49993e-31	7.22773e-30	0.859977	2.07381e-29	5.28187e-28
GeneID:109319308	ZBTB20	gene=ZBTB20;model_evidence=Supporting evidence includes similarity to: 19 Proteins%2C and 100%25 coverage of the annotated genomic feature by RNAseq alignments%2C including 15 samples with support for all annotated introns;product=zinc finger and BTB domain containing 20	0.88357	1.03506e-06	2.89438e-06	0.693975	0.000167013	0.00050419
GeneID:109316609	HMOX1	gene=HMOX1;model_evidence=Supporting evidence includes similarity to: 12 Proteins%2C and 100%25 coverage of the annotated genomic feature by RNAseq alignments%2C including 104 samples with support for all annotated introns;product=heme oxygenase 1	0.875328	5.61459e-163	2.89546e-161	0.810791	2.24486e-140	1.16733e-137
GeneID:109324643	INSIG1	gene=INSIG1;model_evidence=Supporting evidence includes similarity to: 17 Proteins%2C and 100%25 coverage of the annotated genomic feature by RNAseq alignments%2C including 98 samples with support for all annotated introns;partial=true;product=insulin induced gene 1;start_range=.,14071055	0.873835	1.07936e-37	1.2744e-36	1.38485	1.83808e-105	4.58786e-103
GeneID:109321726	SYNE3	gene=SYNE3;model_evidence=Supporting evidence includes similarity to: 1 Protein%2C and 100%25 coverage of the annotated genomic feature by RNAseq alignments%2C including 2 samples with support for all annotated introns;product=spectrin repeat containing nuclear envelope family member 3%2C transcript variant X4	0.868332	2.40776e-59	4.28045e-58	0.94933	7.28874e-73	9.67697e-71
GeneID:109323674	GDA	gene=GDA;model_evidence=Supporting evidence includes similarity to: 12 Proteins%2C and 100%25 coverage of the annotated genomic feature by RNAseq alignments%2C including 10 samples with support for all annotated introns;product=guanine deaminase	0.867305	1.45722e-28	1.30554e-27	0.804889	7.11036e-25	1.37577e-23
GeneID:109306814	RAB30	gene=RAB30;model_evidence=Supporting evidence includes similarity to: 15 Proteins%2C and 100%25 coverage of the annotated genomic feature by RNAseq alignments%2C including 5 samples with support for all annotated introns;product=RAB30%2C member RAS oncogene family	0.86026	2.03756e-59	3.64308e-58	0.865566	3.75514e-61	3.44589e-59
GeneID:109320658	KCNH5	gene=KCNH5;model_evidence=Supporting evidence includes similarity to: 17 Proteins%2C and 100%25 coverage of the annotated genomic feature by RNAseq alignments%2C including 2 samples with support for all annotated introns;product=potassium voltage-gated channel subfamily H member 5	0.859922	0.0167616	0.0277765	0.826035	0.0207501	0.0405578
GeneID:109310515	RPGRIP1L	gene=RPGRIP1L;model_evidence=Supporting evidence includes similarity to: 8 Proteins%2C and 100%25 coverage of the annotated genomic feature by RNAseq alignments%2C including 42 samples with support for all annotated introns;product=RPGRIP1 like	0.859173	9.04353e-08	2.78606e-07	0.645479	8.6652e-05	0.00027503
GeneID:109318416	LOC109318416	gene=LOC109318416;model_evidence=Supporting evidence includes similarity to: 1 Protein%2C and 100%25 coverage of the annotated genomic feature by RNAseq alignments	0.853353	0.000247183	0.000537243	0.94409	3.05084e-05	0.000104257
GeneID:109323372	NFIB	gene=NFIB;model_evidence=Supporting evidence includes similarity to: 23 Proteins%2C and 100%25 coverage of the annotated genomic feature by RNAseq alignments%2C including 85 samples with support for all annotated introns;product=nuclear factor I B%2C transcript variant X1	0.848452	3.50013e-20	2.2882e-19	0.904989	1.35556e-23	2.39623e-22
GeneID:109319475	LOC109319475	gene=LOC109319475;model_evidence=Supporting evidence includes similarity to: 100%25 coverage of the annotated genomic feature by RNAseq alignments%2C including 25 samples with support for all annotated introns;product=uncharacterized LOC109319475	0.845846	0.000326123	0.000698475	0.760395	0.00127163	0.00326946
GeneID:109318598	TCEA3	gene=TCEA3;model_evidence=Supporting evidence includes similarity to: 13 Proteins%2C and 100%25 coverage of the annotated genomic feature by RNAseq alignments%2C including 104 samples with support for all annotated introns;product=transcription elongation factor A3	0.845486	2.43644e-17	1.40318e-16	0.640842	2.83403e-10	1.82501e-09
GeneID:109320055	LOC109320055	gene=LOC109320055;model_evidence=Supporting evidence includes similarity to: 100%25 coverage of the annotated genomic feature by RNAseq alignments%2C including 12 samples with support for all annotated introns;product=uncharacterized LOC109320055	0.84422	6.64265e-05	0.000154694	0.789162	0.000188413	0.00056402
GeneID:109305710	CXADR	gene=CXADR;model_evidence=Supporting evidence includes similarity to: 14 Proteins%2C and 100%25 coverage of the annotated genomic feature by RNAseq alignments%2C including 11 samples with support for all annotated introns;product=coxsackie virus and adenovirus receptor%2C transcript variant X1	0.842445	2.82716e-26	2.34751e-25	0.992803	4.3248e-38	1.70264e-36
GeneID:109315987	MDFIC	gene=MDFIC;model_evidence=Supporting evidence includes similarity to: 11 Proteins%2C and 99%25 coverage of the annotated genomic feature by RNAseq alignments%2C including 6 samples with support for all annotated introns;product=MyoD family inhibitor domain containing	0.841202	1.16746e-96	3.47731e-95	0.888336	4.12856e-109	1.07343e-106
GeneID:109318078	CUNH11orf52	gene=CUNH11orf52;model_evidence=Supporting evidence includes similarity to: 2 Proteins%2C and 100%25 coverage of the annotated genomic feature by RNAseq alignments%2C including 104 samples with support for all annotated introns;product=chromosome unknown C11orf52 homolog	0.840563	4.63822e-12	1.93855e-11	0.975694	1.51338e-16	1.68936e-15
GeneID:109315770	HGF	gene=HGF;model_evidence=Supporting evidence includes similarity to: 4 Proteins%2C and 100%25 coverage of the annotated genomic feature by RNAseq alignments%2C including 14 samples with support for all annotated introns;product=hepatocyte growth factor%2C transcript variant X2	0.838683	5.10368e-95	1.4744e-93	0.893288	3.05778e-109	8.11939e-107
GeneID:109307047	NR5A2	gene=NR5A2;model_evidence=Supporting evidence includes similarity to: 33 Proteins%2C and 100%25 coverage of the annotated genomic feature by RNAseq alignments%2C including 22 samples with support for all annotated introns;product=nuclear receptor subfamily 5 group A member 2	0.836129	5.88297e-14	2.77579e-13	0.75827	1.02807e-11	7.6462e-11
GeneID:109316654	ZNF516	gene=ZNF516;model_evidence=Supporting evidence includes similarity to: 2 Proteins%2C and 100%25 coverage of the annotated genomic feature by RNAseq alignments%2C including 11 samples with support for all annotated introns;product=zinc finger protein 516%2C transcript variant X2	0.83219	1.07759e-63	2.07856e-62	0.653005	5.74036e-39	2.31096e-37
GeneID:109310817	EDA	gene=EDA;model_evidence=Supporting evidence includes similarity to: 1 Protein%2C and 93%25 coverage of the annotated genomic feature by RNAseq alignments;product=ectodysplasin A	0.832142	3.38439e-45	4.70871e-44	1.10769	4.68882e-82	7.50212e-80
GeneID:109315960	LOC109315960	gene=LOC109315960;model_evidence=Supporting evidence includes similarity to: 24 Proteins%2C and 93%25 coverage of the annotated genomic feature by RNAseq alignments;product=cytochrome P450 2D6	0.828466	0.00163812	0.00318586	0.776556	0.00306686	0.00730706
GeneID:109307027	VAV3	gene=VAV3;model_evidence=Supporting evidence includes similarity to: 4 Proteins%2C and 100%25 coverage of the annotated genomic feature by RNAseq alignments%2C including 22 samples with support for all annotated introns;product=vav guanine nucleotide exchange factor 3	0.828176	3.88369e-13	1.75039e-12	0.820214	3.88704e-13	3.30002e-12
GeneID:109312945	TPK1	gene=TPK1;model_evidence=Supporting evidence includes similarity to: 8 Proteins%2C and 100%25 coverage of the annotated genomic feature by RNAseq alignments;product=thiamin pyrophosphokinase 1	0.827735	0.000215171	0.000471112	0.659835	0.00361501	0.00847554
GeneID:109320891	SIX4	gene=SIX4;model_evidence=Supporting evidence includes similarity to: 8 Proteins%2C and 98%25 coverage of the annotated genomic feature by RNAseq alignments;product=SIX homeobox 4	0.826717	2.51489e-29	2.30439e-28	0.626864	5.52834e-17	6.41802e-16
GeneID:109324474	SCN8A	gene=SCN8A;model_evidence=Supporting evidence includes similarity to: 27 Proteins%2C and 99%25 coverage of the annotated genomic feature by RNAseq alignments;product=sodium voltage-gated channel alpha subunit 8%2C transcript variant X1	0.826285	2.44963e-18	1.48046e-17	0.670559	2.65945e-12	2.09137e-11
GeneID:109311061	LOC109311061	gene=LOC109311061;model_evidence=Supporting evidence includes similarity to: 1 Protein%2C and 100%25 coverage of the annotated genomic feature by RNAseq alignments%2C including 5 samples with support for all annotated introns;product=transmembrane protein 182-like	0.82482	0.00991572	0.0171444	0.948522	0.00216664	0.00532381
GeneID:109324393	CCNG2	gene=CCNG2;model_evidence=Supporting evidence includes similarity to: 6 Proteins%2C and 100%25 coverage of the annotated genomic feature by RNAseq alignments%2C including 95 samples with support for all annotated introns;product=cyclin G2	0.823656	4.91973e-35	5.35761e-34	0.723557	3.0149e-27	6.8163e-26
GeneID:109319927	CUNH1orf101	gene=CUNH1orf101;model_evidence=Supporting evidence includes similarity to: 3 Proteins%2C and 100%25 coverage of the annotated genomic feature by RNAseq alignments%2C including 4 samples with support for all annotated introns;product=chromosome unknown C1orf101 homolog%2C transcript variant X2	0.823346	0.0071574	0.0126791	0.696286	0.0242975	0.0465438
GeneID:109316321	PPARA	gene=PPARA;model_evidence=Supporting evidence includes similarity to: 41 Proteins%2C and 100%25 coverage of the annotated genomic feature by RNAseq alignments%2C including 14 samples with support for all annotated introns;product=peroxisome proliferator activated receptor alpha	0.822232	1.74091e-28	1.55301e-27	0.824173	3.65154e-29	9.16926e-28
GeneID:109315139	NARF	gene=NARF;model_evidence=Supporting evidence includes similarity to: 14 Proteins%2C and 100%25 coverage of the annotated genomic feature by RNAseq alignments%2C including 84 samples with support for all annotated introns;product=nuclear prelamin A recognition factor%2C transcript variant X1	0.821826	7.02948e-30	6.57138e-29	0.927263	2.18997e-39	9.08e-38
GeneID:109318470	LOC109318470	gene=LOC109318470;model_evidence=Supporting evidence includes similarity to: 2 Proteins%2C and 100%25 coverage of the annotated genomic feature by RNAseq alignments;product=platelet-activating factor receptor-like	0.818501	1.50246e-05	3.74714e-05	1.25341	6.72428e-13	5.60371e-12
GeneID:109320183	PERP	gene=PERP;model_evidence=Supporting evidence includes similarity to: 4 Proteins%2C and 100%25 coverage of the annotated genomic feature by RNAseq alignments%2C including 122 samples with support for all annotated introns;product=PERP%2C TP53 apoptosis effector	0.817811	8.60166e-21	5.77765e-20	1.00481	7.33341e-33	2.25421e-31
GeneID:109310987	IL13RA1	gene=IL13RA1;model_evidence=Supporting evidence includes similarity to: 100%25 coverage of the annotated genomic feature by RNAseq alignments%2C including 44 samples with support for all annotated introns;product=interleukin 13 receptor subunit alpha 1	0.816606	4.9874e-69	1.03393e-67	0.715085	5.08205e-53	3.68744e-51
GeneID:109322437	PLCD3	gene=PLCD3;model_evidence=Supporting evidence includes similarity to: 6 Proteins%2C and 98%25 coverage of the annotated genomic feature by RNAseq alignments;product=phospholipase C delta 3	0.805036	1.1393e-33	1.1829e-32	0.915879	5.02419e-45	2.67957e-43
GeneID:109317765	BTG2	gene=BTG2;model_evidence=Supporting evidence includes similarity to: 15 Proteins%2C and 100%25 coverage of the annotated genomic feature by RNAseq alignments%2C including 125 samples with support for all annotated introns;product=BTG anti-proliferation factor 2	0.804195	7.00784e-34	7.31253e-33	0.971027	9.5841e-52	6.64497e-50
GeneID:109314492	IRGQ	gene=IRGQ;model_evidence=Supporting evidence includes similarity to: 1 Protein%2C and 100%25 coverage of the annotated genomic feature by RNAseq alignments%2C including 2 samples with support for all annotated introns;partial=true;product=immunity related GTPase Q	0.803471	3.92832e-09	1.34501e-08	0.599889	1.68975e-05	6.0563e-05
GeneID:109306572	PLCD1	gene=PLCD1;model_evidence=Supporting evidence includes similarity to: 17 Proteins%2C and 100%25 coverage of the annotated genomic feature by RNAseq alignments%2C including 62 samples with support for all annotated introns;product=phospholipase C delta 1%2C transcript variant X2	0.799902	3.33579e-54	5.47053e-53	0.689766	2.01172e-40	8.87145e-39
GeneID:109323529	LOC109323529	gene=LOC109323529;model_evidence=Supporting evidence includes similarity to: 100%25 coverage of the annotated genomic feature by RNAseq alignments%2C including 77 samples with support for all annotated introns;product=uncharacterized LOC109323529	0.797197	8.13844e-05	0.000187671	0.690783	0.00069038	0.00186766
GeneID:109311409	VGLL4	gene=VGLL4;model_evidence=Supporting evidence includes similarity to: 4 Proteins%2C and 100%25 coverage of the annotated genomic feature by RNAseq alignments%2C including 46 samples with support for all annotated introns;product=vestigial like family member 4%2C transcript variant X3	0.795069	3.82251e-42	4.99005e-41	0.588769	4.28406e-23	7.33403e-22
GeneID:109317116	WSB1	gene=WSB1;model_evidence=Supporting evidence includes similarity to: 12 Proteins%2C and 100%25 coverage of the annotated genomic feature by RNAseq alignments%2C including 126 samples with support for all annotated introns;product=WD repeat and SOCS box containing 1	0.794102	6.37151e-108	2.09806e-106	0.587369	2.59861e-59	2.30005e-57
GeneID:109321220	SRSF5	gene=SRSF5;model_evidence=Supporting evidence includes similarity to: 8 Proteins%2C and 100%25 coverage of the annotated genomic feature by RNAseq alignments%2C including 120 samples with support for all annotated introns;product=serine and arginine rich splicing factor 5	0.793227	1.74669e-69	3.64526e-68	0.659281	1.35728e-48	8.59838e-47
GeneID:109308420	LRRC31	gene=LRRC31;model_evidence=Supporting evidence includes similarity to: 4 Proteins%2C and 100%25 coverage of the annotated genomic feature by RNAseq alignments%2C including 69 samples with support for all annotated introns;product=leucine rich repeat containing 31%2C transcript variant X1	0.786758	5.21372e-13	2.33049e-12	0.844484	2.8698e-15	2.89766e-14
GeneID:109306426	EDNRB	gene=EDNRB;model_evidence=Supporting evidence includes similarity to: 4 Proteins%2C and 100%25 coverage of the annotated genomic feature by RNAseq alignments;product=endothelin receptor type B	0.784973	0.000219279	0.000479602	1.10669	3.25615e-08	1.65729e-07
GeneID:109312901	VSIG10	gene=VSIG10;model_evidence=Supporting evidence includes similarity to: 2 Proteins%2C and 100%25 coverage of the annotated genomic feature by RNAseq alignments%2C including 30 samples with support for all annotated introns;product=V-set and immunoglobulin domain containing 10%2C transcript variant X2	0.773297	7.53034e-32	7.47048e-31	0.585664	2.23688e-18	2.83991e-17
GeneID:109320346	KLHL10	gene=KLHL10;model_evidence=Supporting evidence includes similarity to: 8 Proteins%2C and 100%25 coverage of the annotated genomic feature by RNAseq alignments%2C including 3 samples with support for all annotated introns;product=kelch like family member 10	0.771912	0.00186838	0.00360392	0.606681	0.0161522	0.0325183
GeneID:109312733	LOC109312733	gene=LOC109312733;model_evidence=Supporting evidence includes similarity to: 100%25 coverage of the annotated genomic feature by RNAseq alignments%2C including 27 samples with support for all annotated introns;product=uncharacterized LOC109312733	0.767672	0.00226424	0.00432074	0.732624	0.00337529	0.00797193
GeneID:109321743	FBXO32	gene=FBXO32;model_evidence=Supporting evidence includes similarity to: 12 Proteins%2C and 100%25 coverage of the annotated genomic feature by RNAseq alignments%2C including 39 samples with support for all annotated introns;product=F-box protein 32	0.767413	1.07952e-06	3.01465e-06	0.757288	1.17765e-06	4.95686e-06
GeneID:109318614	PCMTD1	gene=PCMTD1;model_evidence=Supporting evidence includes similarity to: 8 Proteins%2C and 100%25 coverage of the annotated genomic feature by RNAseq alignments%2C including 78 samples with support for all annotated introns;product=protein-L-isoaspartate (D-aspartate) O-methyltransferase domain containing 1%2C transcript variant X1	0.762383	9.36853e-16	4.92499e-15	0.961038	6.52656e-26	1.37355e-24
GeneID:109312763	TANGO2	gene=TANGO2;model_evidence=Supporting evidence includes similarity to: 18 Proteins%2C and 100%25 coverage of the annotated genomic feature by RNAseq alignments%2C including 49 samples with support for all annotated introns;product=transport and golgi organization 2 homolog	0.761963	0.000524275	0.00109067	0.838526	9.11598e-05	0.000288384
GeneID:109322641	LOC109322641	gene=LOC109322641;model_evidence=Supporting evidence includes similarity to: 100%25 coverage of the annotated genomic feature by RNAseq alignments%2C including 67 samples with support for all annotated introns;product=mitogen-activated protein kinase kinase kinase 2-like%2C transcript variant X1	0.752716	3.82351e-06	1.01289e-05	0.764957	2.02853e-06	8.28675e-06
GeneID:109315720	HBP1	gene=HBP1;model_evidence=Supporting evidence includes similarity to: 5 Proteins%2C and 100%25 coverage of the annotated genomic feature by RNAseq alignments%2C including 68 samples with support for all annotated introns;product=HMG-box transcription factor 1	0.751409	2.07061e-37	2.42413e-36	0.653948	1.49439e-28	3.60039e-27
GeneID:109323189	LOC109323189	gene=LOC109323189;model_evidence=Supporting evidence includes similarity to: 100%25 coverage of the annotated genomic feature by RNAseq alignments%2C including 41 samples with support for all annotated introns;product=uncharacterized LOC109323189	0.746163	0.00025264	0.000548624	0.884292	7.75468e-06	2.90888e-05
GeneID:109308413	MECOM	gene=MECOM;model_evidence=Supporting evidence includes similarity to: 2 Proteins%2C and 100%25 coverage of the annotated genomic feature by RNAseq alignments%2C including 36 samples with support for all annotated introns;product=MDS1 and EVI1 complex locus%2C transcript variant X4	0.745312	5.48687e-33	5.63589e-32	0.799872	5.26777e-39	2.14142e-37
GeneID:109307412	TESK2	gene=TESK2;model_evidence=Supporting evidence includes similarity to: 3 Proteins%2C and 100%25 coverage of the annotated genomic feature by RNAseq alignments%2C including 89 samples with support for all annotated introns;product=testis-specific kinase 2%2C transcript variant X1	0.739717	3.09753e-17	1.76759e-16	1.11778	7.11758e-42	3.30213e-40
GeneID:109319570	KIAA1841	gene=KIAA1841;model_evidence=Supporting evidence includes similarity to: 4 Proteins%2C and 100%25 coverage of the annotated genomic feature by RNAseq alignments%2C including 8 samples with support for all annotated introns;product=KIAA1841 ortholog%2C transcript variant X2	0.739259	3.23177e-08	1.03496e-07	0.605876	7.17314e-06	2.70292e-05
GeneID:109307819	SLC45A2	gene=SLC45A2;model_evidence=Supporting evidence includes similarity to: 19 Proteins%2C and 100%25 coverage of the annotated genomic feature by RNAseq alignments%2C including 72 samples with support for all annotated introns;product=solute carrier family 45 member 2%2C transcript variant X1	0.738724	0.0179527	0.0296009	0.807207	0.00807554	0.017494
GeneID:109305746	BACH1	gene=BACH1;model_evidence=Supporting evidence includes similarity to: 8 Proteins%2C and 100%25 coverage of the annotated genomic feature by RNAseq alignments%2C including 39 samples with support for all annotated introns;product=BTB domain and CNC homolog 1%2C transcript variant X2	0.73617	1.20598e-41	1.56289e-40	0.60355	3.37182e-28	8.01529e-27
GeneID:109306882	GDPD5	gene=GDPD5;model_evidence=Supporting evidence includes similarity to: 3 Proteins%2C and 100%25 coverage of the annotated genomic feature by RNAseq alignments%2C including 90 samples with support for all annotated introns;product=glycerophosphodiester phosphodiesterase domain containing 5%2C transcript variant X2	0.735991	7.26668e-08	2.25986e-07	0.645636	2.49323e-06	1.00795e-05
GeneID:109319726	KCNK2	gene=KCNK2;model_evidence=Supporting evidence includes similarity to: 22 Proteins%2C and 100%25 coverage of the annotated genomic feature by RNAseq alignments%2C including 11 samples with support for all annotated introns;product=potassium two pore domain channel subfamily K member 2	0.735071	3.06272e-10	1.13623e-09	0.92745	1.82762e-16	2.02563e-15
GeneID:109323424	PTCH1	gene=PTCH1;model_evidence=Supporting evidence includes similarity to: 16 Proteins%2C and 100%25 coverage of the annotated genomic feature by RNAseq alignments%2C including 23 samples with support for all annotated introns;product=patched 1%2C transcript variant X2	0.731097	9.74824e-08	2.99356e-07	0.751486	2.80767e-08	1.43546e-07
GeneID:109322233	TEC	gene=TEC;model_evidence=Supporting evidence includes similarity to: 21 Proteins%2C and 100%25 coverage of the annotated genomic feature by RNAseq alignments%2C including 40 samples with support for all annotated introns;product=tec protein tyrosine kinase%2C transcript variant X1	0.72542	1.21787e-08	4.04015e-08	0.868699	1.84986e-12	1.47704e-11
GeneID:109306312	ING1	gene=ING1;model_evidence=Supporting evidence includes similarity to: 25 Proteins%2C and 100%25 coverage of the annotated genomic feature by RNAseq alignments%2C including 126 samples with support for all annotated introns;product=inhibitor of growth family member 1%2C transcript variant X1	0.720283	2.96058e-25	2.36543e-24	0.693198	9.37906e-24	1.68661e-22
GeneID:109315514	CPM	gene=CPM;model_evidence=Supporting evidence includes similarity to: 3 Proteins%2C and 100%25 coverage of the annotated genomic feature by RNAseq alignments%2C including 19 samples with support for all annotated introns;product=carboxypeptidase M	0.715215	1.44116e-11	5.83951e-11	1.01125	1.3759e-23	2.42531e-22
GeneID:109320455	KDM4B	gene=KDM4B;model_evidence=Supporting evidence includes similarity to: 14 Proteins%2C and 100%25 coverage of the annotated genomic feature by RNAseq alignments%2C including 70 samples with support for all annotated introns;product=lysine demethylase 4B%2C transcript variant X1	0.707936	4.92732e-37	5.69907e-36	1.04154	9.59581e-84	1.59674e-81
GeneID:109308832	LOC109308832	gene=LOC109308832;model_evidence=Supporting evidence includes similarity to: 98%25 coverage of the annotated genomic feature by RNAseq alignments%2C including 1 sample with support for all annotated introns;product=uncharacterized LOC109308832	0.707799	1.05341e-12	4.61771e-12	0.63606	1.54362e-10	1.01982e-09
GeneID:109313595	SLC25A43	gene=SLC25A43;model_evidence=Supporting evidence includes similarity to: 3 Proteins%2C and 100%25 coverage of the annotated genomic feature by RNAseq alignments%2C including 40 samples with support for all annotated introns;product=solute carrier family 25 member 43%2C transcript variant X2	0.706556	3.76463e-19	2.36212e-18	0.815605	5.51519e-26	1.17057e-24
GeneID:109309498	ALB	gene=ALB;model_evidence=Supporting evidence includes similarity to: 14 Proteins%2C and 100%25 coverage of the annotated genomic feature by RNAseq alignments%2C including 18 samples with support for all annotated introns;product=albumin%2C transcript variant X1	0.706351	0.0136091	0.0229609	0.708613	0.0121916	0.025329
GeneID:109317177	YPEL2	gene=YPEL2;model_evidence=Supporting evidence includes similarity to: 14 Proteins%2C and 100%25 coverage of the annotated genomic feature by RNAseq alignments%2C including 56 samples with support for all annotated introns;product=yippee like 2	0.705426	3.12649e-06	8.35695e-06	0.595786	9.08479e-05	0.000287543
GeneID:109323391	ADAMTSL1	gene=ADAMTSL1;model_evidence=Supporting evidence includes similarity to: 3 Proteins%2C and 100%25 coverage of the annotated genomic feature by RNAseq alignments%2C including 8 samples with support for all annotated introns;product=ADAMTS like 1%2C transcript variant X7	0.704981	1.35884e-15	7.05717e-15	0.891988	1.22421e-25	2.52531e-24
GeneID:109315994	TTLL8	gene=TTLL8;model_evidence=Supporting evidence includes similarity to: 3 Proteins%2C and 83%25 coverage of the annotated genomic feature by RNAseq alignments;product=tubulin tyrosine ligase like 8	0.700277	1.07128e-07	3.28007e-07	0.639444	1.17485e-06	4.94673e-06
GeneID:109316585	TCP11L2	gene=TCP11L2;model_evidence=Supporting evidence includes similarity to: 8 Proteins%2C and 100%25 coverage of the annotated genomic feature by RNAseq alignments%2C including 81 samples with support for all annotated introns;product=t-complex 11 like 2%2C transcript variant X1	0.696505	3.5381e-18	2.11878e-17	0.79117	4.95656e-24	9.11014e-23
GeneID:109318672	SMPDL3B	gene=SMPDL3B;model_evidence=Supporting evidence includes similarity to: 5 Proteins%2C and 100%25 coverage of the annotated genomic feature by RNAseq alignments%2C including 81 samples with support for all annotated introns;product=sphingomyelin phosphodiesterase acid like 3B	0.693444	0.00901015	0.0157048	0.868457	0.000686837	0.00185938
GeneID:109313814	IMPA2	gene=IMPA2;model_evidence=Supporting evidence includes similarity to: 13 Proteins%2C and 97%25 coverage of the annotated genomic feature by RNAseq alignments;product=inositol monophosphatase 2	0.6901	6.63554e-14	3.11673e-13	1.02046	1.11043e-31	3.22284e-30
GeneID:109309396	ETNPPL	gene=ETNPPL;model_evidence=Supporting evidence includes similarity to: 16 Proteins%2C and 100%25 coverage of the annotated genomic feature by RNAseq alignments%2C including 72 samples with support for all annotated introns;product=ethanolamine-phosphate phospho-lyase	0.688403	0.0180333	0.0297259	0.714066	0.0126422	0.0261434
GeneID:109316234	RIMKLB	gene=RIMKLB;model_evidence=Supporting evidence includes similarity to: 7 Proteins%2C and 100%25 coverage of the annotated genomic feature by RNAseq alignments%2C including 109 samples with support for all annotated introns;product=ribosomal modification protein rimK like family member B%2C transcript variant X1	0.688369	1.30336e-32	1.31921e-31	0.645808	4.39114e-29	1.09603e-27
GeneID:109309139	CHD2	gene=CHD2;model_evidence=Supporting evidence includes similarity to: 21 Proteins%2C and 100%25 coverage of the annotated genomic feature by RNAseq alignments%2C including 27 samples with support for all annotated introns;product=chromodomain helicase DNA binding protein 2%2C transcript variant X2	0.682951	2.35762e-59	4.19731e-58	0.640424	1.25025e-52	8.9673e-51
GeneID:109311613	TMEM42	gene=TMEM42;model_evidence=Supporting evidence includes similarity to: 2 Proteins%2C and 100%25 coverage of the annotated genomic feature by RNAseq alignments%2C including 41 samples with support for all annotated introns;product=transmembrane protein 42%2C transcript variant X2	0.682624	0.000280971	0.000606768	0.600694	0.00141895	0.00362284
GeneID:109307904	FST	gene=FST;model_evidence=Supporting evidence includes similarity to: 4 Proteins%2C and 100%25 coverage of the annotated genomic feature by RNAseq alignments%2C including 40 samples with support for all annotated introns;product=follistatin%2C transcript variant X2	0.67994	9.99891e-86	2.59972e-84	0.615337	1.30777e-70	1.64858e-68
GeneID:109323448	LOC109323448	gene=LOC109323448;model_evidence=Supporting evidence includes similarity to: 13 Proteins%2C and 100%25 coverage of the annotated genomic feature by RNAseq alignments%2C including 14 samples with support for all annotated introns;product=contactin-associated protein-like 4%2C transcript variant X1	0.678368	3.10033e-17	1.76838e-16	0.670032	4.00112e-17	4.69304e-16
GeneID:109318203	LOC109318203	gene=LOC109318203;model_evidence=Supporting evidence includes similarity to: 100%25 coverage of the annotated genomic feature by RNAseq alignments%2C including 22 samples with support for all annotated introns;product=uncharacterized LOC109318203	0.677783	0.000496725	0.00103751	0.743665	9.33163e-05	0.000294385
GeneID:109322664	TMEM169	gene=TMEM169;model_evidence=Supporting evidence includes similarity to: 5 Proteins%2C and 100%25 coverage of the annotated genomic feature by RNAseq alignments%2C including 11 samples with support for all annotated introns;product=transmembrane protein 169%2C transcript variant X1	0.669781	0.000906763	0.00182877	0.903569	2.48614e-06	1.00568e-05
GeneID:109307449	NXPH1	gene=NXPH1;model_evidence=Supporting evidence includes similarity to: 11 Proteins%2C and 97%25 coverage of the annotated genomic feature by RNAseq alignments;product=neurexophilin 1	0.669092	2.08672e-08	6.79068e-08	0.61681	2.19989e-07	1.00973e-06
GeneID:109321141	CD81	gene=CD81;model_evidence=Supporting evidence includes similarity to: 7 Proteins%2C and 100%25 coverage of the annotated genomic feature by RNAseq alignments%2C including 127 samples with support for all annotated introns;product=CD81 molecule%2C transcript variant X1	0.668506	3.35436e-49	4.95999e-48	0.586218	3.54886e-38	1.40158e-36
GeneID:109321233	LOC109321233	gene=LOC109321233;model_evidence=Supporting evidence includes similarity to: 100%25 coverage of the annotated genomic feature by RNAseq alignments%2C including 14 samples with support for all annotated introns;product=uncharacterized LOC109321233	0.667091	0.00570168	0.0102487	0.792097	0.000689732	0.00186644
GeneID:109321325	TRHR	gene=TRHR;model_evidence=Supporting evidence includes similarity to: 14 Proteins%2C and 100%25 coverage of the annotated genomic feature by RNAseq alignments%2C including 15 samples with support for all annotated introns;product=thyrotropin releasing hormone receptor%2C transcript variant X1	0.664315	0.00734044	0.0129831	0.91826	9.48563e-05	0.000298715
GeneID:109323176	IKZF2	gene=IKZF2;model_evidence=Supporting evidence includes similarity to: 15 Proteins%2C and 100%25 coverage of the annotated genomic feature by RNAseq alignments%2C including 3 samples with support for all annotated introns;product=IKAROS family zinc finger 2%2C transcript variant X6	0.663369	0.00344488	0.00641482	0.835666	0.000129933	0.000399696
GeneID:109320869	CUNH14orf132	gene=CUNH14orf132;model_evidence=Supporting evidence includes similarity to: 3 Proteins%2C and 100%25 coverage of the annotated genomic feature by RNAseq alignments;partial=true;product=chromosome unknown C14orf132 homolog;start_range=.,92849387	0.658168	4.51529e-05	0.000106725	0.955241	3.34216e-10	2.13461e-09
GeneID:109306348	LOC109306348	gene=LOC109306348;model_evidence=Supporting evidence includes similarity to: 1 Protein%2C and 100%25 coverage of the annotated genomic feature by RNAseq alignments%2C including 23 samples with support for all annotated introns;product=DNA repair protein complementing XP-G cells-like%2C transcript variant X3	0.656492	4.48341e-21	3.04092e-20	0.642683	1.43312e-20	2.11161e-19
GeneID:109314637	FAM134B	gene=FAM134B;model_evidence=Supporting evidence includes similarity to: 8 Proteins%2C and 100%25 coverage of the annotated genomic feature by RNAseq alignments%2C including 95 samples with support for all annotated introns;product=family with sequence similarity 134 member B%2C transcript variant X1	0.655975	1.114e-12	4.87645e-12	0.593979	1.10749e-10	7.43493e-10
GeneID:109324145	PDCD4	gene=PDCD4;model_evidence=Supporting evidence includes similarity to: 15 Proteins%2C and 100%25 coverage of the annotated genomic feature by RNAseq alignments%2C including 121 samples with support for all annotated introns;product=programmed cell death 4%2C transcript variant X2	0.655733	1.71123e-29	1.57727e-28	0.848776	8.26211e-52	5.7604e-50
GeneID:109320423	LOC109320423	gene=LOC109320423;model_evidence=Supporting evidence includes similarity to: 26 Proteins%2C and 100%25 coverage of the annotated genomic feature by RNAseq alignments;product=ADP-ribosylation factor 1-like	0.655654	0.000119706	0.00027069	0.839016	3.07379e-07	1.38788e-06
GeneID:109312969	XBP1	gene=XBP1;model_evidence=Supporting evidence includes similarity to: 8 Proteins%2C and 97%25 coverage of the annotated genomic feature by RNAseq alignments%2C including 111 samples with support for all annotated introns;partial=true;product=X-box binding protein 1;start_range=.,159128	0.655165	1.0774e-66	2.15134e-65	0.603344	5.40638e-57	4.40991e-55
GeneID:109324358	LOC109324358	gene=LOC109324358;model_evidence=Supporting evidence includes similarity to: 9 Proteins%2C and 100%25 coverage of the annotated genomic feature by RNAseq alignments%2C including 18 samples with support for all annotated introns;product=cytochrome P450 26A1	0.654774	5.02559e-15	2.52493e-14	0.747614	6.59252e-20	9.32819e-19
GeneID:109315614	LOC109315614	gene=LOC109315614;model_evidence=Supporting evidence includes similarity to: 100%25 coverage of the annotated genomic feature by RNAseq alignments%2C including 41 samples with support for all annotated introns;product=uncharacterized LOC109315614%2C transcript variant X1	0.651632	2.98716e-12	1.26544e-11	0.779855	8.03931e-18	9.78835e-17
GeneID:109308125	ELL2	gene=ELL2;model_evidence=Supporting evidence includes similarity to: 8 Proteins%2C and 100%25 coverage of the annotated genomic feature by RNAseq alignments%2C including 100 samples with support for all annotated introns;product=elongation factor for RNA polymerase II 2	0.650186	8.86083e-39	1.06947e-37	0.643002	2.14947e-38	8.5704e-37
GeneID:109318011	ZBTB44	gene=ZBTB44;model_evidence=Supporting evidence includes similarity to: 15 Proteins%2C and 100%25 coverage of the annotated genomic feature by RNAseq alignments%2C including 12 samples with support for all annotated introns;product=zinc finger and BTB domain containing 44%2C transcript variant X1	0.645254	2.19631e-54	3.62566e-53	0.652463	3.02051e-56	2.40101e-54
GeneID:109308981	OSBPL10	gene=OSBPL10;model_evidence=Supporting evidence includes similarity to: 1 Protein%2C and 91%25 coverage of the annotated genomic feature by RNAseq alignments;partial=true;product=oxysterol binding protein like 10	0.645175	3.0115e-26	2.4989e-25	0.599952	4.71472e-23	8.06024e-22
GeneID:109305774	IFNAR2	gene=IFNAR2;model_evidence=Supporting evidence includes similarity to: 1 Protein%2C and 100%25 coverage of the annotated genomic feature by RNAseq alignments%2C including 1 sample with support for all annotated introns;product=interferon alpha and beta receptor subunit 2	0.644877	1.2589e-23	9.50455e-23	0.730985	7.62619e-31	2.08717e-29
GeneID:109310947	MTCP1	gene=MTCP1;model_evidence=Supporting evidence includes similarity to: 1 Protein%2C and 100%25 coverage of the annotated genomic feature by RNAseq alignments%2C including 39 samples with support for all annotated introns;product=mature T-cell proliferation 1%2C transcript variant X2	0.636234	0.000599733	0.00123857	0.764982	2.15049e-05	7.54304e-05
GeneID:109315872	IRF5	gene=IRF5;model_evidence=Supporting evidence includes similarity to: 25 Proteins%2C and 100%25 coverage of the annotated genomic feature by RNAseq alignments%2C including 32 samples with support for all annotated introns;product=interferon regulatory factor 5	0.630556	1.48647e-05	3.71024e-05	0.663248	3.57004e-06	1.41262e-05
GeneID:109312739	STX2	gene=STX2;model_evidence=Supporting evidence includes similarity to: 16 Proteins%2C and 100%25 coverage of the annotated genomic feature by RNAseq alignments%2C including 56 samples with support for all annotated introns;product=syntaxin 2%2C transcript variant X1	0.624796	6.7014e-43	8.86887e-42	0.598671	6.68419e-40	2.86662e-38
GeneID:109320267	STAC2	gene=STAC2;model_evidence=Supporting evidence includes similarity to: 7 Proteins%2C and 100%25 coverage of the annotated genomic feature by RNAseq alignments%2C including 19 samples with support for all annotated introns;product=SH3 and cysteine rich domain 2	0.623098	9.03486e-08	2.78476e-07	0.707245	4.69487e-10	2.934e-09
GeneID:109323588	MLLT3	gene=MLLT3;model_evidence=Supporting evidence includes similarity to: 7 Proteins%2C and 100%25 coverage of the annotated genomic feature by RNAseq alignments%2C including 44 samples with support for all annotated introns;product=MLLT3%2C super elongation complex subunit%2C transcript variant X3	0.623064	0.0298555	0.0471165	0.758385	0.00621391	0.0138704
GeneID:109323687	SLC27A6	gene=SLC27A6;model_evidence=Supporting evidence includes similarity to: 17 Proteins%2C and 100%25 coverage of the annotated genomic feature by RNAseq alignments%2C including 10 samples with support for all annotated introns;product=solute carrier family 27 member 6%2C transcript variant X1	0.614063	5.19957e-06	1.35811e-05	1.19222	3.97828e-22	6.43956e-21
GeneID:109311943	TRAF3IP2	gene=TRAF3IP2;model_evidence=Supporting evidence includes similarity to: 8 Proteins%2C and 100%25 coverage of the annotated genomic feature by RNAseq alignments%2C including 101 samples with support for all annotated introns;product=TRAF3 interacting protein 2%2C transcript variant X2	0.613133	3.15037e-08	1.01071e-07	0.943989	1.74225e-19	2.39728e-18
GeneID:109322666	LOC109322666	gene=LOC109322666;model_evidence=Supporting evidence includes similarity to: 100%25 coverage of the annotated genomic feature by RNAseq alignments%2C including 2 samples with support for all annotated introns;product=uncharacterized LOC109322666	0.608578	0.021512	0.034998	0.697838	0.00673928	0.014894
GeneID:109311271	ABTB1	gene=ABTB1;model_evidence=Supporting evidence includes similarity to: 4 Proteins%2C and 100%25 coverage of the annotated genomic feature by RNAseq alignments%2C including 74 samples with support for all annotated introns;product=ankyrin repeat and BTB domain containing 1	0.608357	4.76859e-06	1.24935e-05	0.907671	1.07782e-12	8.79162e-12
GeneID:109309728	MSMO1	gene=MSMO1;model_evidence=Supporting evidence includes similarity to: 5 Proteins%2C and 100%25 coverage of the annotated genomic feature by RNAseq alignments%2C including 110 samples with support for all annotated introns;product=methylsterol monooxygenase 1%2C transcript variant X1	0.607808	1.99431e-19	1.2634e-18	0.965827	1.02605e-51	7.07463e-50
GeneID:109319966	LYST	gene=LYST;model_evidence=Supporting evidence includes similarity to: 1 Protein%2C and 100%25 coverage of the annotated genomic feature by RNAseq alignments;product=lysosomal trafficking regulator	0.606987	3.64418e-12	1.53387e-11	0.711585	9.32203e-17	1.05667e-15
GeneID:109319124	NHSL1	gene=NHSL1;model_evidence=Supporting evidence includes similarity to: 8 Proteins%2C and 99%25 coverage of the annotated genomic feature by RNAseq alignments;product=NHS like 1	0.606094	2.46134e-10	9.19412e-10	0.869642	2.26838e-21	3.49067e-20
GeneID:109306945	OLFML2B	gene=OLFML2B;model_evidence=Supporting evidence includes similarity to: 6 Proteins%2C and 98%25 coverage of the annotated genomic feature by RNAseq alignments;product=olfactomedin like 2B	0.605911	8.89008e-19	5.47622e-18	0.887587	1.91884e-41	8.8693e-40
GeneID:109306804	SYTL2	gene=SYTL2;model_evidence=Supporting evidence includes similarity to: 12 Proteins%2C and 100%25 coverage of the annotated genomic feature by RNAseq alignments%2C including 2 samples with support for all annotated introns;product=synaptotagmin like 2%2C transcript variant X2	0.604303	9.05306e-38	1.07194e-36	0.643368	1.56081e-43	7.88618e-42
GeneID:109323049	GALNT5	gene=GALNT5;model_evidence=Supporting evidence includes similarity to: 10 Proteins%2C and 100%25 coverage of the annotated genomic feature by RNAseq alignments%2C including 65 samples with support for all annotated introns;product=polypeptide N-acetylgalactosaminyltransferase 5	0.602508	0.000208143	0.000456605	1.36226	2.88111e-21	4.41181e-20
GeneID:109305839	RIPK4	gene=RIPK4;model_evidence=Supporting evidence includes similarity to: 13 Proteins%2C and 100%25 coverage of the annotated genomic feature by RNAseq alignments%2C including 63 samples with support for all annotated introns;product=receptor interacting serine/threonine kinase 4%2C transcript variant X1	0.601906	1.65449e-11	6.68653e-11	0.779408	1.39842e-19	1.93914e-18
GeneID:109316434	LOC109316434	gene=LOC109316434;model_evidence=Supporting evidence includes similarity to: 14 Proteins%2C and 100%25 coverage of the annotated genomic feature by RNAseq alignments%2C including 123 samples with support for all annotated introns;product=aldose reductase-like	0.599185	1.76517e-05	4.37002e-05	0.936023	1.12278e-12	9.12261e-12
GeneID:109320697	HIF1A	gene=HIF1A;model_evidence=Supporting evidence includes similarity to: 10 Proteins%2C and 100%25 coverage of the annotated genomic feature by RNAseq alignments%2C including 53 samples with support for all annotated introns;product=hypoxia inducible factor 1 alpha subunit%2C transcript variant X1	0.597063	4.22458e-62	7.92823e-61	0.613854	9.5391e-66	1.0725e-63
GeneID:109309532	PRKG2	gene=PRKG2;model_evidence=Supporting evidence includes similarity to: 8 Proteins%2C and 100%25 coverage of the annotated genomic feature by RNAseq alignments%2C including 3 samples with support for all annotated introns;product=protein kinase%2C cGMP-dependent%2C type II	0.594869	0.0101778	0.0175611	0.652895	0.00391138	0.00911899
GeneID:109316183	SLC24A3	gene=SLC24A3;model_evidence=Supporting evidence includes similarity to: 11 Proteins%2C and 100%25 coverage of the annotated genomic feature by RNAseq alignments%2C including 10 samples with support for all annotated introns;product=solute carrier family 24 member 3%2C transcript variant X1	0.591223	2.99065e-15	1.51721e-14	0.844186	7.60159e-32	2.22173e-30
GeneID:109322678	FAM83H	gene=FAM83H;model_evidence=Supporting evidence includes similarity to: 5 Proteins%2C and 100%25 coverage of the annotated genomic feature by RNAseq alignments%2C including 89 samples with support for all annotated introns;product=family with sequence similarity 83 member H	0.590337	2.4582e-07	7.28356e-07	0.749027	1.40439e-11	1.02917e-10
