# Supplementary material for: Dynamic Changes in Host Gene Expression following In Vitro Viral Mimic Stimulation in Crocodile Cells
Source: Front Immunol. 2017 Nov 22;8:1634. doi: 10.3389/fimmu.2017.01634 (PMC5702629; doi:10.3389/fimmu.2017.01634)
Supplement: Supplementary file 1 [file Data_Sheet_1.zip › Data sheet 1/Table_S8.xlsx]

## Sheet: Table S8
Table S8: Detailed information for commonly downregulated genes detected in dsRNA stimulated LV-1 cells between 24 and 48 hps; using a fold change threshold of >1.5, P-value of ≤ 0.05 and FDR-adjusted P values of ≤ 0.05.
Entrez ID	Gene symbol	Gene	Log2 fold-change at 24 hrs	P-value	FDR-corrected p-value	Log2 fold-change at 48 hrs	P-value	FDR-corrected p-value
GeneID:109319006	LOC109319006	gene=LOC109319006;model_evidence=Supporting evidence includes similarity to: 11 Proteins%2C and 100%25 coverage of the annotated genomic feature by RNAseq alignments%2C including 21 samples with support for all annotated introns;partial=true;product=acid-sensing ion channel 2-like;start_range=.,6997839	-1.53864	0.000178761	0.00086303	-1.37742	0.000658793	0.00135337
GeneID:109324042	GFRA1	gene=GFRA1;model_evidence=Supporting evidence includes similarity to: 6 Proteins%2C and 100%25 coverage of the annotated genomic feature by RNAseq alignments%2C including 89 samples with support for all annotated introns;product=GDNF family receptor alpha 1%2C transcript variant X1	-1.5136	3.53e-12	4.9e-11	-1.71285	4.91e-14	2.33e-13
GeneID:109323210	LOC109323210	gene=LOC109323210;model_evidence=Supporting evidence includes similarity to: 2 Proteins%2C and 100%25 coverage of the annotated genomic feature by RNAseq alignments%2C including 4 samples with support for all annotated introns;product=inducible T-cell costimulator-like	-1.33241	5.87e-134	6.26e-132	-1.44077	7.07e-149	3.39e-147
GeneID:109313862	BRINP1	gene=BRINP1;model_evidence=Supporting evidence includes similarity to: 14 Proteins%2C and 100%25 coverage of the annotated genomic feature by RNAseq alignments%2C including 76 samples with support for all annotated introns;product=BMP/retinoic acid inducible neural specific 1	-1.25715	9.31e-24	2.38e-22	-1.6497	3.4e-34	3.58e-33
GeneID:109306705	RAB39A	gene=RAB39A;model_evidence=Supporting evidence includes similarity to: 22 Proteins%2C and 98%25 coverage of the annotated genomic feature by RNAseq alignments%2C including 11 samples with support for all annotated introns;product=RAB39A%2C member RAS oncogene family	-1.24656	0.00102896	0.00409224	-0.760081	0.0314367	0.0493995
GeneID:109319668	KCNG3	gene=KCNG3;model_evidence=Supporting evidence includes similarity to: 7 Proteins%2C and 100%25 coverage of the annotated genomic feature by RNAseq alignments;product=potassium voltage-gated channel modifier subfamily G member 3	-1.22736	5.56e-26	1.5e-24	-1.54555	8.19e-36	9.18e-35
GeneID:109311611	LOC109311611	gene=LOC109311611;model_evidence=Supporting evidence includes similarity to: 21 Proteins%2C and 100%25 coverage of the annotated genomic feature by RNAseq alignments%2C including 16 samples with support for all annotated introns;product=rho-related GTP-binding protein RhoB-like%2C transcript variant X1	-1.14733	0.00509738	0.0164935	-2.36436	3.81e-06	1.01e-05
GeneID:109317450	LGI3	gene=LGI3;model_evidence=Supporting evidence includes similarity to: 16 Proteins%2C and 100%25 coverage of the annotated genomic feature by RNAseq alignments%2C including 16 samples with support for all annotated introns;product=leucine rich repeat LGI family member 3	-1.11177	0.000237305	0.00110507	-1.14474	0.00019811	0.000435284
GeneID:109321607	GREM1	gene=GREM1;model_evidence=Supporting evidence includes similarity to: 6 Proteins%2C and 100%25 coverage of the annotated genomic feature by RNAseq alignments%2C including 48 samples with support for all annotated introns;product=gremlin 1%2C DAN family BMP antagonist	-1.08658	5.86e-09	5.85e-08	-1.33974	1.06e-11	4.3e-11
GeneID:109322343	C1QTNF7	gene=C1QTNF7;model_evidence=Supporting evidence includes similarity to: 12 Proteins%2C and 100%25 coverage of the annotated genomic feature by RNAseq alignments%2C including 27 samples with support for all annotated introns;product=C1q and tumor necrosis factor related protein 7%2C transcript variant X4	-1.07068	8.87e-37	3.19e-35	-0.959181	3.29e-30	3.1e-29
GeneID:109315746	LRRC17	gene=LRRC17;model_evidence=Supporting evidence includes similarity to: 4 Proteins%2C and 100%25 coverage of the annotated genomic feature by RNAseq alignments%2C including 52 samples with support for all annotated introns;product=leucine rich repeat containing 17%2C transcript variant X2	-1.03296	3.98e-08	3.55e-07	-0.664251	0.000220975	0.000483141
GeneID:109324690	LOC109324690	gene=LOC109324690;model_evidence=Supporting evidence includes similarity to: 98%25 coverage of the annotated genomic feature by RNAseq alignments%2C including 2 samples with support for all annotated introns;product=uncharacterized LOC109324690	-1.01994	0.00760477	0.0232332	-0.813481	0.0292216	0.0462095
GeneID:109311255	LOC109311255	gene=LOC109311255;model_evidence=Supporting evidence includes similarity to: 3 Proteins%2C and 100%25 coverage of the annotated genomic feature by RNAseq alignments%2C including 33 samples with support for all annotated introns;product=netrin-4-like%2C transcript variant X2	-1.01803	0.00540189	0.0173082	-0.891524	0.013876	0.0233765
GeneID:109309730	TLL1	gene=TLL1;model_evidence=Supporting evidence includes similarity to: 22 Proteins%2C and 100%25 coverage of the annotated genomic feature by RNAseq alignments%2C including 38 samples with support for all annotated introns;product=tolloid like 1%2C transcript variant X2	-1.01486	4.82e-05	0.000263979	-2.13723	2.06e-12	8.84e-12
GeneID:109312018	ARG1	gene=ARG1;product=LOW QUALITY PROTEIN: arginase-1	-1.00362	0.00486279	0.0158371	-0.945957	0.00808637	0.0142038
GeneID:109305997	MKX	gene=MKX;model_evidence=Supporting evidence includes similarity to: 7 Proteins%2C and 92%25 coverage of the annotated genomic feature by RNAseq alignments;product=mohawk homeobox	-0.988153	0.000461572	0.00199876	-0.715034	0.00877179	0.0153129
GeneID:109324642	RETSAT	gene=RETSAT;model_evidence=Supporting evidence includes similarity to: 14 Proteins%2C and 100%25 coverage of the annotated genomic feature by RNAseq alignments%2C including 81 samples with support for all annotated introns;product=retinol saturase%2C transcript variant X1	-0.954779	0.00559879	0.017852	-1.16865	0.00124871	0.00246893
GeneID:109312674	CMKLR1	gene=CMKLR1;model_evidence=Supporting evidence includes similarity to: 14 Proteins%2C and 100%25 coverage of the annotated genomic feature by RNAseq alignments%2C including 10 samples with support for all annotated introns;product=chemerin chemokine-like receptor 1%2C transcript variant X3	-0.939849	4.52e-17	8.75e-16	-2.38697	1.26e-63	2.43e-62
GeneID:109307517	TMEM61	gene=TMEM61;model_evidence=Supporting evidence includes similarity to: 3 Proteins%2C and 100%25 coverage of the annotated genomic feature by RNAseq alignments%2C including 98 samples with support for all annotated introns;product=transmembrane protein 61	-0.92497	0.00775467	0.0236102	-1.78656	1.21e-05	3.04e-05
GeneID:109313164	WISP2	gene=WISP2;model_evidence=Supporting evidence includes similarity to: 6 Proteins%2C and 100%25 coverage of the annotated genomic feature by RNAseq alignments%2C including 22 samples with support for all annotated introns;product=WNT1 inducible signaling pathway protein 2	-0.904172	3.71e-41	1.47e-39	-1.63595	3.03e-117	1.09e-115
GeneID:109309027	GLDN	gene=GLDN;model_evidence=Supporting evidence includes similarity to: 1 Protein%2C and 100%25 coverage of the annotated genomic feature by RNAseq alignments%2C including 73 samples with support for all annotated introns;product=gliomedin%2C transcript variant X1	-0.900557	0.0151775	0.0420923	-1.56389	0.000207384	0.000455179
GeneID:109307025	PTGER3	gene=PTGER3;model_evidence=Supporting evidence includes similarity to: 11 Proteins%2C and 100%25 coverage of the annotated genomic feature by RNAseq alignments%2C including 53 samples with support for all annotated introns;partial=true;product=prostaglandin E receptor 3	-0.883326	0.00520522	0.0167707	-1.09492	0.000963861	0.00193672
GeneID:109317464	SAMD12	gene=SAMD12;model_evidence=Supporting evidence includes similarity to: 3 Proteins%2C and 97%25 coverage of the annotated genomic feature by RNAseq alignments;product=sterile alpha motif domain containing 12	-0.873825	0.00262791	0.00940802	-0.619479	0.0276553	0.0439051
GeneID:109309136	ST8SIA2	gene=ST8SIA2;model_evidence=Supporting evidence includes similarity to: 18 Proteins%2C and 100%25 coverage of the annotated genomic feature by RNAseq alignments%2C including 64 samples with support for all annotated introns;product=ST8 alpha-N-acetyl-neuraminide alpha-2%2C8-sialyltransferase 2%2C transcript variant X1	-0.872213	1.19e-09	1.29e-08	-0.842791	5.22e-09	1.77e-08
GeneID:109310912	TBX22	gene=TBX22;model_evidence=Supporting evidence includes similarity to: 8 Proteins%2C and 100%25 coverage of the annotated genomic feature by RNAseq alignments%2C including 3 samples with support for all annotated introns;product=T-box 22	-0.850591	1.25e-11	1.65e-10	-0.629987	2.69e-07	7.95e-07
GeneID:109315985	ADAMTS20	gene=ADAMTS20;model_evidence=Supporting evidence includes similarity to: 15 Proteins%2C and 96%25 coverage of the annotated genomic feature by RNAseq alignments;product=ADAM metallopeptidase with thrombospondin type 1 motif 20	-0.835916	0.000731945	0.00302555	-1.79824	1.31e-09	4.63e-09
GeneID:109314965	CUNH17orf58	gene=CUNH17orf58;model_evidence=Supporting evidence includes similarity to: 3 Proteins%2C and 100%25 coverage of the annotated genomic feature by RNAseq alignments%2C including 81 samples with support for all annotated introns;product=chromosome unknown C17orf58 homolog	-0.831775	0.0147142	0.0410262	-0.775286	0.023243	0.0375062
GeneID:109312152	SLC35F1	gene=SLC35F1;model_evidence=Supporting evidence includes similarity to: 10 Proteins%2C and 93%25 coverage of the annotated genomic feature by RNAseq alignments;product=solute carrier family 35 member F1	-0.778134	0.000278942	0.0012761	-1.08772	1.52e-06	4.18e-06
GeneID:109310125	COL23A1	gene=COL23A1;model_evidence=Supporting evidence includes similarity to: 100%25 coverage of the annotated genomic feature by RNAseq alignments%2C including 9 samples with support for all annotated introns;product=collagen type XXIII alpha 1 chain	-0.757133	4.37e-08	3.87e-07	-0.977086	1.69e-11	6.84e-11
GeneID:109315693	SLCO5A1	gene=SLCO5A1;model_evidence=Supporting evidence includes similarity to: 4 Proteins%2C and 100%25 coverage of the annotated genomic feature by RNAseq alignments%2C including 22 samples with support for all annotated introns;partial=true;product=solute carrier organic anion transporter family member 5A1	-0.711389	7.59e-05	0.000397768	-1.3565	1.53e-11	6.18e-11
GeneID:109316262	TSPAN11	gene=TSPAN11;model_evidence=Supporting evidence includes similarity to: 2 Proteins%2C and 100%25 coverage of the annotated genomic feature by RNAseq alignments%2C including 16 samples with support for all annotated introns;product=tetraspanin 11%2C transcript variant X2	-0.693132	0.000397877	0.00174903	-0.827571	4.26e-05	0.000101064
GeneID:109322710	COL3A1	gene=COL3A1;model_evidence=Supporting evidence includes similarity to: 15 Proteins%2C and 100%25 coverage of the annotated genomic feature by RNAseq alignments%2C including 84 samples with support for all annotated introns;product=collagen type III alpha 1 chain%2C transcript variant X6	-0.688935	1.68e-75	1.15e-73	-1.80558	0	0
GeneID:109306089	GPR143	gene=GPR143;model_evidence=Supporting evidence includes similarity to: 2 Proteins%2C and 100%25 coverage of the annotated genomic feature by RNAseq alignments%2C including 17 samples with support for all annotated introns;product=G protein-coupled receptor 143	-0.686018	0.000906887	0.00365642	-1.03014	3.2e-06	8.55e-06
GeneID:109320977	BDKRB1	gene=BDKRB1;model_evidence=Supporting evidence includes similarity to: 4 Proteins%2C and 100%25 coverage of the annotated genomic feature by RNAseq alignments%2C including 6 samples with support for all annotated introns;product=bradykinin receptor B1%2C transcript variant X2	-0.68435	0.0168794	0.0459545	-0.9383	0.0018667	0.00360124
GeneID:109312008	ARHGAP18	gene=ARHGAP18;model_evidence=Supporting evidence includes similarity to: 13 Proteins%2C and 100%25 coverage of the annotated genomic feature by RNAseq alignments%2C including 82 samples with support for all annotated introns;product=Rho GTPase activating protein 18%2C transcript variant X1	-0.670348	0.00351057	0.0120528	-0.814219	0.000622317	0.00128203
GeneID:109306806	LOC109306806	gene=LOC109306806;model_evidence=Supporting evidence includes similarity to: 100%25 coverage of the annotated genomic feature by RNAseq alignments%2C including 46 samples with support for all annotated introns;product=uncharacterized LOC109306806	-0.639406	0.00604948	0.0190746	-0.67528	0.00435541	0.00798993
GeneID:109315921	WNT5B	gene=WNT5B;model_evidence=Supporting evidence includes similarity to: 46 Proteins%2C and 95%25 coverage of the annotated genomic feature by RNAseq alignments;product=Wnt family member 5B	-0.628094	5.74e-30	1.75e-28	-1.98424	1.4e-214	9.37e-213
GeneID:109318637	AIM1L	gene=AIM1L;model_evidence=Supporting evidence includes similarity to: 4 Proteins%2C and 100%25 coverage of the annotated genomic feature by RNAseq alignments%2C including 1 sample with support for all annotated introns;product=absent in melanoma 1-like	-0.617955	2.61e-07	2.09e-06	-0.878416	2.94e-12	1.25e-11
GeneID:109313570	GRIA3	gene=GRIA3;model_evidence=Supporting evidence includes similarity to: 60 Proteins%2C and 100%25 coverage of the annotated genomic feature by RNAseq alignments%2C including 28 samples with support for all annotated introns;product=glutamate ionotropic receptor AMPA type subunit 3%2C transcript variant X2	-0.608249	0.00025194	0.00116414	-0.80372	3.2e-06	8.55e-06
GeneID:109306016	LOC109306016	gene=LOC109306016;model_evidence=Supporting evidence includes similarity to: 22 Proteins%2C and 100%25 coverage of the annotated genomic feature by RNAseq alignments%2C including 2 samples with support for all annotated introns;product=regucalcin-like	-0.60797	0.0119483	0.0342478	-0.953007	0.000247742	0.000538362
GeneID:109314929	SSTR2	gene=SSTR2;model_evidence=Supporting evidence includes similarity to: 32 Proteins%2C and 100%25 coverage of the annotated genomic feature by RNAseq alignments%2C including 16 samples with support for all annotated introns;product=somatostatin receptor 2%2C transcript variant X1	-0.600418	0.017819	0.0481239	-1.02395	0.000207525	0.000455409
GeneID:109306732	LOC109306732	gene=LOC109306732;model_evidence=Supporting evidence includes similarity to: 38 Proteins%2C and 100%25 coverage of the annotated genomic feature by RNAseq alignments%2C including 37 samples with support for all annotated introns;product=neutrophil collagenase-like	-0.60041	2.68e-10	3.09e-09	-1.8338	7.87e-60	1.41e-58
GeneID:109321857	MTNR1A	gene=MTNR1A;model_evidence=Supporting evidence includes similarity to: 32 Proteins%2C and 99%25 coverage of the annotated genomic feature by RNAseq alignments;product=melatonin receptor 1A	-0.600245	0.00533415	0.017144	-1.81201	1.7e-11	6.87e-11
GeneID:109310111	LOC109310111	gene=LOC109310111;model_evidence=Supporting evidence includes similarity to: 5 Proteins%2C and 100%25 coverage of the annotated genomic feature by RNAseq alignments%2C including 2 samples with support for all annotated introns;product=leukocyte cell-derived chemotaxin-2-like	-0.599495	1.47e-05	8.93e-05	-1.06128	2.15e-12	9.22e-12
GeneID:109311827	PRSS35	gene=PRSS35;model_evidence=Supporting evidence includes similarity to: 9 Proteins%2C and 100%25 coverage of the annotated genomic feature by RNAseq alignments%2C including 17 samples with support for all annotated introns;product=protease%2C serine 35	-0.593139	1.69e-14	2.77e-13	-1.42272	3.4e-59	6.02e-58
GeneID:109323408	PCSK5	gene=PCSK5;model_evidence=Supporting evidence includes similarity to: 16 Proteins%2C and 100%25 coverage of the annotated genomic feature by RNAseq alignments%2C including 19 samples with support for all annotated introns;product=proprotein convertase subtilisin/kexin type 5%2C transcript variant X4	-0.590439	1.19e-27	3.41e-26	-0.941599	1.07e-60	1.96e-59
