# Supplementary material for: Dynamic Changes in Host Gene Expression following In Vitro Viral Mimic Stimulation in Crocodile Cells
Source: Front Immunol. 2017 Nov 22;8:1634. doi: 10.3389/fimmu.2017.01634 (PMC5702629; doi:10.3389/fimmu.2017.01634)
Supplement: Supplementary file 1 [file Data_Sheet_1.zip › Data sheet 1/Table_S9.xlsx]

## Sheet: Table S9
Table S9: Detailed information for commonly downregulated genes detected betwwen dsRNA and dsDNA stimulated LV-1 cells at 24 and 48 hps, respectively; using a fold change threshold of >1.5, P-value of ≤ 0.05 and FDR-adjusted P values of ≤ 0.05.
Entrez ID	Gene symbol	Gene	Log2 fold-change for dsRNA stimulation at 24 hrs	P-value	FDR-corrected p-value	Log2 fold-change for dsDNA stimulation at 48 hrs	P-value	FDR-corrected p-value
genes	SYMBOL	ANNOTATION	R24vsC24.logFC	R24vsC24.PValue	R24vsC24.FDR	D48vsC24.logFC	D48vsC24.PValue	D48vsC24.FDR
GeneID:109324042	GFRA1	gene=GFRA1;model_evidence=Supporting evidence includes similarity to: 6 Proteins%2C and 100%25 coverage of the annotated genomic feature by RNAseq alignments%2C including 89 samples with support for all annotated introns;product=GDNF family receptor alpha 1%2C transcript variant X1	-1.5136	3.53082e-12	4.89607e-11	-0.74273	0.000111773	0.000347256
GeneID:109323077	DPP10	gene=DPP10;model_evidence=Supporting evidence includes similarity to: 27 Proteins%2C and 100%25 coverage of the annotated genomic feature by RNAseq alignments%2C including 18 samples with support for all annotated introns;product=dipeptidyl peptidase like 10	-1.36577	0.00222588	0.00813847	-1.2665	0.00382977	0.00894209
GeneID:109319668	KCNG3	gene=KCNG3;model_evidence=Supporting evidence includes similarity to: 7 Proteins%2C and 100%25 coverage of the annotated genomic feature by RNAseq alignments;product=potassium voltage-gated channel modifier subfamily G member 3	-1.22736	5.55576e-26	1.50403e-24	-0.926667	6.77015e-17	7.77686e-16
GeneID:109311611	LOC109311611	gene=LOC109311611;model_evidence=Supporting evidence includes similarity to: 21 Proteins%2C and 100%25 coverage of the annotated genomic feature by RNAseq alignments%2C including 16 samples with support for all annotated introns;product=rho-related GTP-binding protein RhoB-like%2C transcript variant X1	-1.14733	0.00509738	0.0164935	-1.25676	0.00254116	0.00616159
GeneID:109309730	TLL1	gene=TLL1;model_evidence=Supporting evidence includes similarity to: 22 Proteins%2C and 100%25 coverage of the annotated genomic feature by RNAseq alignments%2C including 38 samples with support for all annotated introns;product=tolloid like 1%2C transcript variant X2	-1.01486	4.8227e-05	0.000263979	-0.970835	8.63391e-05	0.000274246
GeneID:109312018	ARG1	gene=ARG1;product=LOW QUALITY PROTEIN: arginase-1	-1.00362	0.00486279	0.0158371	-1.80581	9.77098e-06	3.61738e-05
GeneID:109312674	CMKLR1	gene=CMKLR1;model_evidence=Supporting evidence includes similarity to: 14 Proteins%2C and 100%25 coverage of the annotated genomic feature by RNAseq alignments%2C including 10 samples with support for all annotated introns;product=chemerin chemokine-like receptor 1%2C transcript variant X3	-0.939849	4.52114e-17	8.74789e-16	-1.39531	2.02834e-31	5.80588e-30
GeneID:109320872	DIO3	gene=DIO3;model_evidence=Supporting evidence includes similarity to: 17 Proteins%2C and 100%25 coverage of the annotated genomic feature by RNAseq alignments;partial=true;product=iodothyronine deiodinase 3;start_range=.,98027881	-0.761353	7.75528e-08	6.60655e-07	-0.615472	8.29701e-06	3.10113e-05
GeneID:109315693	SLCO5A1	gene=SLCO5A1;model_evidence=Supporting evidence includes similarity to: 4 Proteins%2C and 100%25 coverage of the annotated genomic feature by RNAseq alignments%2C including 22 samples with support for all annotated introns;partial=true;product=solute carrier organic anion transporter family member 5A1	-0.711389	7.58883e-05	0.000397768	-1.04151	3.44761e-08	1.74682e-07
GeneID:109306089	GPR143	gene=GPR143;model_evidence=Supporting evidence includes similarity to: 2 Proteins%2C and 100%25 coverage of the annotated genomic feature by RNAseq alignments%2C including 17 samples with support for all annotated introns;product=G protein-coupled receptor 143	-0.686018	0.000906887	0.00365642	-0.982379	5.69949e-06	2.17922e-05
GeneID:109320977	BDKRB1	gene=BDKRB1;model_evidence=Supporting evidence includes similarity to: 4 Proteins%2C and 100%25 coverage of the annotated genomic feature by RNAseq alignments%2C including 6 samples with support for all annotated introns;product=bradykinin receptor B1%2C transcript variant X2	-0.68435	0.0168794	0.0459545	-0.807019	0.00561057	0.0126458
GeneID:109306806	LOC109306806	gene=LOC109306806;model_evidence=Supporting evidence includes similarity to: 100%25 coverage of the annotated genomic feature by RNAseq alignments%2C including 46 samples with support for all annotated introns;product=uncharacterized LOC109306806	-0.639406	0.00604948	0.0190746	-0.844798	0.000439023	0.00123736
GeneID:109315921	WNT5B	gene=WNT5B;model_evidence=Supporting evidence includes similarity to: 46 Proteins%2C and 95%25 coverage of the annotated genomic feature by RNAseq alignments;product=Wnt family member 5B	-0.628094	5.74024e-30	1.74727e-28	-1.64886	9.55092e-163	7.0115e-160
GeneID:109318637	AIM1L	gene=AIM1L;model_evidence=Supporting evidence includes similarity to: 4 Proteins%2C and 100%25 coverage of the annotated genomic feature by RNAseq alignments%2C including 1 sample with support for all annotated introns;product=absent in melanoma 1-like	-0.617955	2.61475e-07	2.08645e-06	-0.6552	5.32809e-08	2.64182e-07
GeneID:109306016	LOC109306016	gene=LOC109306016;model_evidence=Supporting evidence includes similarity to: 22 Proteins%2C and 100%25 coverage of the annotated genomic feature by RNAseq alignments%2C including 2 samples with support for all annotated introns;product=regucalcin-like	-0.60797	0.0119483	0.0342478	-1.06001	4.89912e-05	0.00016235
GeneID:109306732	LOC109306732	gene=LOC109306732;model_evidence=Supporting evidence includes similarity to: 38 Proteins%2C and 100%25 coverage of the annotated genomic feature by RNAseq alignments%2C including 37 samples with support for all annotated introns;product=neutrophil collagenase-like	-0.60041	2.6805e-10	3.0946e-09	-1.0179	1.9181e-24	3.616e-23
GeneID:109321857	MTNR1A	gene=MTNR1A;model_evidence=Supporting evidence includes similarity to: 32 Proteins%2C and 99%25 coverage of the annotated genomic feature by RNAseq alignments;product=melatonin receptor 1A	-0.600245	0.00533415	0.017144	-1.17346	7.64324e-07	3.2881e-06
